# Supplementary material for: Effects of changing ions on the crystal design, non-covalent interactions, antimicrobial activity, and molecular docking of Cu(II) complexes with a pyridoxal-hydrazone ligand
Source: Front Chem. 2024 Feb 1;12:1347370. doi: 10.3389/fchem.2024.1347370 (PMC10867249; doi:10.3389/fchem.2024.1347370)
Supplement: Supplementary file 1 [file DataSheet1.ZIP]

Archive with 10 entries (10 files):
- CCDC (1).cif
- CCDC (3).cif
- CCDC (4).cif
- CCDC(2).cif
- checkcif(1).pdf
- checkcif(2).pdf
- checkcif(3).pdf
- checkcif(4).pdf
- Photograph of the biological test.pdf
- Supplementary_Material_26-12-23.pdf
