# Supplementary material for: Effects of changing ions on the crystal design, non-covalent interactions, antimicrobial activity, and molecular docking of Cu(II) complexes with a pyridoxal-hydrazone ligand
Source: Front Chem. 2024 Feb 1;12:1347370. doi: 10.3389/fchem.2024.1347370 (PMC10867249; doi:10.3389/fchem.2024.1347370)
Supplement: Supplementary file 1 [file DataSheet1.ZIP › CCDC (1).cif]

data_ccg_fcl_cu5_0m
_audit_creation_date               2023-09-19
_audit_creation_method
;
Olex2 1.5
(compiled 2023.03.06 svn.rbb2c1857 for OlexSys, GUI svn.r6748)
;
_shelx_SHELXL_version_number       '2018/3'
_publ_contact_author_name          'Claudia Cristina Gatto'
_publ_contact_author_address     
;University of Bras\'ilia - UnB
Institute of Chemistry
LASIC - Laboratorio de S\'intese Inorg\^anica e Cristalografia
70904-970
Bras\'ilia - DF
Brazil
;
_publ_contact_author_email       ccgatto@gmail.com
_publ_contact_author_phone       556131073872
_publ_contact_author_fax         556131073900
loop_
_publ_author_name
_publ_author_address
'Gatto, C. C.'
; University of Bras\'ilia - UnB
Institute of Chemistry
LASIC - Laboratorio de S\'intese Inorg\^anica e Cristalografia
70904-970
Bras\'ilia - DF
Brazil
;
_publ_contact_author_id_orcid      https://orcid.org/0000-0002-3736-6861
_publ_section_references
;
Dolomanov, O.V., Bourhis, L.J., Gildea, R.J, Howard, J.A.K. & Puschmann, H.
 (2009), J. Appl. Cryst. 42, 339-341.

Sheldrick, G.M. (2015). Acta Cryst. A71, 3-8.

Sheldrick, G.M. (2015). Acta Cryst. C71, 3-8.
;
_chemical_name_common              ?
_chemical_name_systematic          ?
_chemical_formula_moiety           'C15 H15 Cl2 Cu N3 O3'
_chemical_formula_sum              'C15 H15 Cl2 Cu N3 O3'
_chemical_formula_weight           419.74
_chemical_melting_point            ?
loop_
  _atom_type_symbol
  _atom_type_description
  _atom_type_scat_dispersion_real
  _atom_type_scat_dispersion_imag
  _atom_type_scat_source
 'C' 'C' 0.0033 0.0016 'International Tables Vol C Tables 4.2.6.8 and 6.1.1.4'
 'H' 'H' 0.0000 0.0000 'International Tables Vol C Tables 4.2.6.8 and 6.1.1.4'
 'Cl' 'Cl' 0.1484 0.1585 'International Tables Vol C Tables 4.2.6.8 and 6.1.1.4'
 'Cu' 'Cu' 0.3201 1.2651 'International Tables Vol C Tables 4.2.6.8 and 6.1.1.4'
 'N' 'N' 0.0061 0.0033 'International Tables Vol C Tables 4.2.6.8 and 6.1.1.4'
 'O' 'O' 0.0106 0.0060 'International Tables Vol C Tables 4.2.6.8 and 6.1.1.4'

_shelx_space_group_comment
;
The symmetry employed for this shelxl refinement is uniquely defined
by the following loop, which should always be used as a source of
symmetry information in preference to the above space-group names.
They are only intended as comments.
;
_space_group_crystal_system        'monoclinic'
_space_group_IT_number             14
_space_group_name_H-M_alt          'P 1 21/c 1'
_space_group_name_Hall             '-P 2ybc'
loop_
  _space_group_symop_operation_xyz
 'x, y, z'
 '-x, y+1/2, -z+1/2'
 '-x, -y, -z'
 'x, -y-1/2, z-1/2'

_cell_length_a                     7.6431(17)
_cell_length_b                     18.955(4)
_cell_length_c                     12.926(3)
_cell_angle_alpha                  90
_cell_angle_beta                   96.112(5)
_cell_angle_gamma                  90
_cell_volume                       1862.1(7)
_cell_formula_units_Z              4
_cell_measurement_temperature      273(2)
_cell_measurement_reflns_used      3314
_cell_measurement_theta_min        2.6702
_cell_measurement_theta_max        18.2614
_exptl_crystal_description         Block
_exptl_crystal_colour              'dark green'
_shelx_estimated_absorpt_T_max     0.813
_shelx_estimated_absorpt_T_min     0.744
_exptl_absorpt_coefficient_mu      1.477
_exptl_absorpt_correction_type     Multi-Scan
_exptl_absorpt_process_details   
;
SADABS-2016/2 - Bruker AXS area detector scaling and absorption correction
;
_exptl_absorpt_correction_T_min    0.74
_exptl_absorpt_correction_T_max    0.81
_exptl_crystal_density_diffrn      1.497
_exptl_crystal_density_meas        ?
_exptl_crystal_density_method      ?
_exptl_crystal_F_000               852
_exptl_crystal_size_max            0.213
_exptl_crystal_size_mid            0.207
_exptl_crystal_size_min            0.146
_exptl_transmission_factor_max     ?
_exptl_transmission_factor_min     ?
_diffrn_reflns_av_R_equivalents    0.0994
_diffrn_reflns_av_unetI/netI       0.0475
_diffrn_reflns_Laue_measured_fraction_full  1.000
_diffrn_reflns_Laue_measured_fraction_max  0.999
_diffrn_reflns_limit_h_max         9
_diffrn_reflns_limit_h_min         -9
_diffrn_reflns_limit_k_max         22
_diffrn_reflns_limit_k_min         -22
_diffrn_reflns_limit_l_max         15
_diffrn_reflns_limit_l_min         -15
_diffrn_reflns_number              42873
_diffrn_reflns_point_group_measured_fraction_full  1.000
_diffrn_reflns_point_group_measured_fraction_max  0.999
_diffrn_reflns_theta_full          25.242
_diffrn_reflns_theta_max           25.415
_diffrn_reflns_theta_min           1.914
_diffrn_ambient_temperature        273.15
_diffrn_detector_area_resol_mean   ?
_diffrn_measured_fraction_theta_full  1.000
_diffrn_measured_fraction_theta_max  0.999
_diffrn_measurement_device_type     'Bruker APEX-II CCD'
_diffrn_measurement_method          '\f and \w scans'
_diffrn_radiation_type             MoK\a
_diffrn_radiation_wavelength       0.71073
_diffrn_source                     ?
_reflns_Friedel_coverage           0.000
_reflns_Friedel_fraction_full      .
_reflns_Friedel_fraction_max       .
_reflns_number_gt                  2385
_reflns_number_total               3440
_reflns_special_details
;
 Reflections were merged by SHELXL according to the crystal
 class for the calculation of statistics and refinement.
 
 Structure factors included contributions from the .fab file.
 
 _reflns_Friedel_fraction is defined as the number of unique
 Friedel pairs measured divided by the number that would be
 possible theoretically, ignoring centric projections and
 systematic absences.
;
_reflns_threshold_expression       'I > 2\s(I)'
_computing_cell_refinement         'SAINT V8.38A (Bruker, 2018)'
_computing_data_collection         'SAINT V8.38A (Bruker, 2018)'
_computing_data_reduction          'SAINT V8.38A (Bruker, 2018)'
_computing_molecular_graphics      'Olex2 1.5 (Dolomanov et al., 2009)'
_computing_publication_material    'Olex2 1.5 (Dolomanov et al., 2009)'
_computing_structure_refinement    'SHELXL 2018/3 (Sheldrick, 2015)'
_computing_structure_solution      'SHELXT 2018/2 (Sheldrick, 2018)'
_refine_diff_density_max           0.300
_refine_diff_density_min           -0.301
_refine_diff_density_rms           0.069
_refine_ls_extinction_coef         0.0023(5)
_refine_ls_extinction_expression  
 'Fc^*^=kFc[1+0.001xFc^2^\l^3^/sin(2\q)]^-1/4^'
_refine_ls_extinction_method       'SHELXL-2018/3 (Sheldrick 2018)'
_refine_ls_goodness_of_fit_ref     1.035
_refine_ls_hydrogen_treatment      mixed
_refine_ls_matrix_type             full
_refine_ls_number_parameters       224
_refine_ls_number_reflns           3440
_refine_ls_number_restraints       0
_refine_ls_R_factor_all            0.0659
_refine_ls_R_factor_gt             0.0391
_refine_ls_restrained_S_all        1.035
_refine_ls_shift/su_max            0.001
_refine_ls_shift/su_mean           0.000
_refine_ls_structure_factor_coef   Fsqd
_refine_ls_weighting_details      
 'w=1/[\s^2^(Fo^2^)+(0.0541P)^2^] where P=(Fo^2^+2Fc^2^)/3'
_refine_ls_weighting_scheme        calc
_refine_ls_wR_factor_gt            0.0943
_refine_ls_wR_factor_ref           0.1064
_refine_special_details            ?
_olex2_refinement_description
;
1.a Secondary CH2 refined with riding coordinates:
 C1(H1B,H1C)
1.b Aromatic/amide H refined with riding coordinates:
 N1(H1), C8(H8), C3(H3A), C11(H11), C15(H15), C14(H14), C12(H12), C13(H13)
1.c Idealised Me refined as rotating group:
 C5(H5A,H5B,H5C)
1.d Idealised tetrahedral OH refined as rotating group:
 O1(H1A)
;
_atom_sites_solution_hydrogens     mixed
_atom_sites_solution_primary       dual
_atom_sites_solution_secondary     ?
loop_
  _atom_site_label
  _atom_site_type_symbol
  _atom_site_fract_x
  _atom_site_fract_y
  _atom_site_fract_z
  _atom_site_U_iso_or_equiv
  _atom_site_adp_type
  _atom_site_occupancy
  _atom_site_site_symmetry_order
  _atom_site_calc_flag
  _atom_site_refinement_flags_posn
  _atom_site_refinement_flags_adp
  _atom_site_refinement_flags_occupancy
  _atom_site_disorder_assembly
  _atom_site_disorder_group
 Cu1 Cu 0.37652(6) 0.42714(2) 0.60332(3) 0.03688(17) Uani 1 1 d . . . . .
 Cl2 Cl 0.08390(13) 0.41164(5) 0.68442(7) 0.0497(3) Uani 1 1 d . . . . .
 Cl1 Cl 0.57675(12) 0.39984(5) 0.73654(7) 0.0507(3) Uani 1 1 d . . . . .
 O3 O 0.3689(3) 0.52825(11) 0.64736(18) 0.0393(6) Uani 1 1 d . . . . .
 O2 O 0.3963(3) 0.33918(11) 0.53329(18) 0.0480(7) Uani 1 1 d . . . . .
 N2 N 0.2631(3) 0.46943(13) 0.4749(2) 0.0329(7) Uani 1 1 d . . . . .
 N3 N 0.2125(4) 0.53786(14) 0.4920(2) 0.0365(8) Uani 1 1 d . . . . .
 N1 N 0.3630(4) 0.23929(15) 0.3022(2) 0.0487(8) Uani 1 1 d . . . . .
 H1 H 0.390216 0.197531 0.283439 0.058 Uiso 1 1 calc R U . . .
 C9 C 0.2699(4) 0.56500(16) 0.5851(3) 0.0320(8) Uani 1 1 d . . . . .
 C8 C 0.2292(5) 0.44292(17) 0.3843(3) 0.0367(8) Uani 1 1 d . . . . .
 H8 H 0.171107 0.470781 0.332208 0.044 Uiso 1 1 calc R U . . .
 C6 C 0.3569(5) 0.32533(17) 0.4352(3) 0.0386(9) Uani 1 1 d . . . . .
 C10 C 0.2139(4) 0.63553(16) 0.6136(3) 0.0346(8) Uani 1 1 d . . . . .
 C7 C 0.2764(4) 0.37177(17) 0.3586(2) 0.0365(8) Uani 1 1 d . . . . .
 C2 C 0.2415(5) 0.34943(17) 0.2538(3) 0.0429(9) Uani 1 1 d . . . . .
 O1 O 0.1360(6) 0.36351(16) 0.0762(2) 0.1028(13) Uani 1 1 d . . . . .
 H1A H 0.100227 0.391249 0.030019 0.154 Uiso 1 1 calc R U . . .
 C3 C 0.2850(5) 0.2821(2) 0.2288(3) 0.0509(10) Uani 1 1 d . . . . .
 H3A H 0.260495 0.266031 0.160784 0.061 Uiso 1 1 calc R U . . .
 C11 C 0.1238(5) 0.68104(17) 0.5430(3) 0.0516(10) Uani 1 1 d . . . . .
 H11 H 0.099424 0.667702 0.473691 0.062 Uiso 1 1 calc R U . . .
 C4 C 0.4017(5) 0.25632(17) 0.4022(3) 0.0424(9) Uani 1 1 d . . . . .
 C15 C 0.2506(5) 0.6572(2) 0.7161(3) 0.0533(10) Uani 1 1 d . . . . .
 H15 H 0.312166 0.627533 0.764352 0.064 Uiso 1 1 calc R U . . .
 C1 C 0.1592(6) 0.3989(2) 0.1711(3) 0.0618(12) Uani 1 1 d . . . . .
 H1B H 0.046398 0.415315 0.189622 0.074 Uiso 1 1 calc R U . . .
 H1C H 0.234610 0.439567 0.165652 0.074 Uiso 1 1 calc R U . . .
 C5 C 0.4884(6) 0.20306(18) 0.4742(3) 0.0596(12) Uani 1 1 d . . . . .
 H5A H 0.401254 0.179380 0.509823 0.089 Uiso 1 1 calc R U . . .
 H5B H 0.571508 0.226013 0.524130 0.089 Uiso 1 1 calc R U . . .
 H5C H 0.548534 0.169279 0.435481 0.089 Uiso 1 1 calc R U . . .
 C14 C 0.1966(6) 0.7221(2) 0.7468(4) 0.0655(12) Uani 1 1 d . . . . .
 H14 H 0.221107 0.736235 0.815688 0.079 Uiso 1 1 calc R U . . .
 C12 C 0.0701(5) 0.74618(19) 0.5753(4) 0.0619(12) Uani 1 1 d . . . . .
 H12 H 0.008602 0.776461 0.527907 0.074 Uiso 1 1 calc R U . . .
 C13 C 0.1066(5) 0.7663(2) 0.6761(4) 0.0655(13) Uani 1 1 d . . . . .
 H13 H 0.070257 0.810285 0.697303 0.079 Uiso 1 1 calc R U . . .
 H3 H 0.146(4) 0.5522(16) 0.457(2) 0.016(10) Uiso 1 1 d . . . . .

loop_
  _atom_site_aniso_label
  _atom_site_aniso_U_11
  _atom_site_aniso_U_22
  _atom_site_aniso_U_33
  _atom_site_aniso_U_23
  _atom_site_aniso_U_13
  _atom_site_aniso_U_12
 Cu1 0.0472(3) 0.0274(2) 0.0360(3) 0.00124(18) 0.0041(2) 0.00282(19)
 Cl2 0.0467(6) 0.0575(6) 0.0456(6) 0.0111(5) 0.0081(4) -0.0062(4)
 Cl1 0.0491(6) 0.0449(5) 0.0558(6) 0.0139(5) -0.0053(5) -0.0005(4)
 O3 0.0458(15) 0.0301(12) 0.0405(14) 0.0004(11) -0.0028(12) -0.0004(11)
 O2 0.0753(19) 0.0316(13) 0.0372(14) 0.0003(11) 0.0070(13) 0.0126(12)
 N2 0.0405(17) 0.0238(14) 0.0360(17) -0.0011(12) 0.0106(13) 0.0015(12)
 N3 0.048(2) 0.0246(16) 0.0364(19) 0.0029(14) 0.0023(16) 0.0075(15)
 N1 0.062(2) 0.0320(16) 0.054(2) -0.0123(15) 0.0154(17) 0.0022(15)
 C9 0.034(2) 0.0267(17) 0.0363(19) -0.0008(15) 0.0092(16) -0.0072(15)
 C8 0.044(2) 0.0339(19) 0.0331(19) 0.0029(15) 0.0053(16) -0.0008(16)
 C6 0.045(2) 0.0312(18) 0.042(2) -0.0013(16) 0.0155(18) -0.0043(16)
 C10 0.037(2) 0.0264(17) 0.041(2) -0.0043(15) 0.0053(16) -0.0012(15)
 C7 0.045(2) 0.0286(17) 0.037(2) -0.0056(15) 0.0117(17) -0.0046(15)
 C2 0.053(2) 0.0343(19) 0.042(2) -0.0083(16) 0.0103(18) -0.0064(17)
 O1 0.175(4) 0.078(2) 0.0483(19) -0.0207(18) -0.021(2) 0.024(3)
 C3 0.065(3) 0.046(2) 0.042(2) -0.0098(19) 0.008(2) -0.004(2)
 C11 0.064(3) 0.031(2) 0.060(3) -0.0045(18) 0.005(2) -0.0004(18)
 C4 0.047(2) 0.0343(19) 0.049(2) -0.0060(17) 0.0164(18) 0.0008(16)
 C15 0.057(3) 0.047(2) 0.055(3) -0.011(2) 0.003(2) 0.001(2)
 C1 0.085(3) 0.057(2) 0.041(2) -0.012(2) -0.001(2) 0.003(2)
 C5 0.088(3) 0.033(2) 0.059(3) -0.0004(19) 0.015(2) 0.018(2)
 C14 0.071(3) 0.062(3) 0.064(3) -0.031(2) 0.008(2) 0.001(2)
 C12 0.062(3) 0.033(2) 0.088(3) -0.001(2) -0.005(2) 0.0068(19)
 C13 0.053(3) 0.048(2) 0.096(4) -0.026(3) 0.012(3) 0.002(2)

_geom_special_details
;
 All esds (except the esd in the dihedral angle between two l.s. planes)
 are estimated using the full covariance matrix.  The cell esds are taken
 into account individually in the estimation of esds in distances, angles
 and torsion angles; correlations between esds in cell parameters are only
 used when they are defined by crystal symmetry.  An approximate (isotropic)
 treatment of cell esds is used for estimating esds involving l.s. planes.
;
loop_
  _geom_bond_atom_site_label_1
  _geom_bond_atom_site_label_2
  _geom_bond_distance
  _geom_bond_site_symmetry_2
  _geom_bond_publ_flag
 Cu1 Cl2 2.5858(11) . ?
 Cu1 Cl1 2.2391(11) . ?
 Cu1 O3 2.002(2) . ?
 Cu1 O2 1.911(2) . ?
 Cu1 N2 1.960(3) . ?
 O3 C9 1.255(4) . ?
 O2 C6 1.298(4) . ?
 N2 N3 1.378(4) . ?
 N2 C8 1.276(4) . ?
 N3 C9 1.339(4) . ?
 N3 H3 0.70(3) . ?
 N1 H1 0.8600 . ?
 N1 C3 1.340(4) . ?
 N1 C4 1.334(5) . ?
 C9 C10 1.463(4) . ?
 C8 H8 0.9300 . ?
 C8 C7 1.444(4) . ?
 C6 C7 1.416(4) . ?
 C6 C4 1.429(4) . ?
 C10 C11 1.385(4) . ?
 C10 C15 1.388(5) . ?
 C7 C2 1.416(4) . ?
 C2 C3 1.366(5) . ?
 C2 C1 1.508(5) . ?
 O1 H1A 0.8200 . ?
 O1 C1 1.393(4) . ?
 C3 H3A 0.9300 . ?
 C11 H11 0.9300 . ?
 C11 C12 1.380(5) . ?
 C4 C5 1.481(5) . ?
 C15 H15 0.9300 . ?
 C15 C14 1.369(5) . ?
 C1 H1B 0.9700 . ?
 C1 H1C 0.9700 . ?
 C5 H5A 0.9600 . ?
 C5 H5B 0.9600 . ?
 C5 H5C 0.9600 . ?
 C14 H14 0.9300 . ?
 C14 C13 1.368(6) . ?
 C12 H12 0.9300 . ?
 C12 C13 1.357(6) . ?
 C13 H13 0.9300 . ?

loop_
  _geom_angle_atom_site_label_1
  _geom_angle_atom_site_label_2
  _geom_angle_atom_site_label_3
  _geom_angle
  _geom_angle_site_symmetry_1
  _geom_angle_site_symmetry_3
  _geom_angle_publ_flag
 Cl1 Cu1 Cl2 102.23(4) . . ?
 O3 Cu1 Cl2 86.61(7) . . ?
 O3 Cu1 Cl1 92.34(7) . . ?
 O2 Cu1 Cl2 102.03(8) . . ?
 O2 Cu1 Cl1 94.63(8) . . ?
 O2 Cu1 O3 167.48(10) . . ?
 O2 Cu1 N2 90.34(10) . . ?
 N2 Cu1 Cl2 93.80(8) . . ?
 N2 Cu1 Cl1 161.81(8) . . ?
 N2 Cu1 O3 79.95(10) . . ?
 C9 O3 Cu1 112.5(2) . . ?
 C6 O2 Cu1 128.1(2) . . ?
 N3 N2 Cu1 110.8(2) . . ?
 C8 N2 Cu1 130.2(2) . . ?
 C8 N2 N3 119.0(3) . . ?
 N2 N3 H3 117(3) . . ?
 C9 N3 N2 115.8(3) . . ?
 C9 N3 H3 126(3) . . ?
 C3 N1 H1 117.4 . . ?
 C4 N1 H1 117.4 . . ?
 C4 N1 C3 125.2(3) . . ?
 O3 C9 N3 118.7(3) . . ?
 O3 C9 C10 121.2(3) . . ?
 N3 C9 C10 120.1(3) . . ?
 N2 C8 H8 118.4 . . ?
 N2 C8 C7 123.2(3) . . ?
 C7 C8 H8 118.4 . . ?
 O2 C6 C7 126.6(3) . . ?
 O2 C6 C4 116.0(3) . . ?
 C7 C6 C4 117.4(3) . . ?
 C11 C10 C9 122.8(3) . . ?
 C11 C10 C15 118.7(3) . . ?
 C15 C10 C9 118.5(3) . . ?
 C6 C7 C8 121.3(3) . . ?
 C6 C7 C2 120.4(3) . . ?
 C2 C7 C8 118.2(3) . . ?
 C7 C2 C1 120.9(3) . . ?
 C3 C2 C7 118.7(3) . . ?
 C3 C2 C1 120.4(3) . . ?
 C1 O1 H1A 109.5 . . ?
 N1 C3 C2 119.9(3) . . ?
 N1 C3 H3A 120.0 . . ?
 C2 C3 H3A 120.0 . . ?
 C10 C11 H11 120.0 . . ?
 C12 C11 C10 120.0(4) . . ?
 C12 C11 H11 120.0 . . ?
 N1 C4 C6 118.4(3) . . ?
 N1 C4 C5 118.8(3) . . ?
 C6 C4 C5 122.8(3) . . ?
 C10 C15 H15 119.8 . . ?
 C14 C15 C10 120.4(4) . . ?
 C14 C15 H15 119.8 . . ?
 C2 C1 H1B 109.8 . . ?
 C2 C1 H1C 109.8 . . ?
 O1 C1 C2 109.2(3) . . ?
 O1 C1 H1B 109.8 . . ?
 O1 C1 H1C 109.8 . . ?
 H1B C1 H1C 108.3 . . ?
 C4 C5 H5A 109.5 . . ?
 C4 C5 H5B 109.5 . . ?
 C4 C5 H5C 109.5 . . ?
 H5A C5 H5B 109.5 . . ?
 H5A C5 H5C 109.5 . . ?
 H5B C5 H5C 109.5 . . ?
 C15 C14 H14 119.9 . . ?
 C13 C14 C15 120.1(4) . . ?
 C13 C14 H14 119.9 . . ?
 C11 C12 H12 119.9 . . ?
 C13 C12 C11 120.3(4) . . ?
 C13 C12 H12 119.9 . . ?
 C14 C13 H13 119.8 . . ?
 C12 C13 C14 120.4(4) . . ?
 C12 C13 H13 119.8 . . ?

loop_
  _geom_hbond_atom_site_label_D
  _geom_hbond_atom_site_label_H
  _geom_hbond_atom_site_label_A
  _geom_hbond_distance_DH
  _geom_hbond_distance_HA
  _geom_hbond_distance_DA
  _geom_hbond_angle_DHA
  _geom_hbond_site_symmetry_A
  _geom_hbond_publ_flag
 N1 H1 Cl1 0.86 2.45 3.262(3) 158.3 4_565 yes
 C8 H8 Cl2 0.93 2.95 3.696(4) 137.9 3_566 yes
 C5 H5A O1 0.96 2.42 3.367(6) 167.2 4_566 yes
 C5 H5C Cl1 0.96 2.91 3.761(4) 147.7 4_565 yes

loop_
  _geom_torsion_atom_site_label_1
  _geom_torsion_atom_site_label_2
  _geom_torsion_atom_site_label_3
  _geom_torsion_atom_site_label_4
  _geom_torsion
  _geom_torsion_site_symmetry_1
  _geom_torsion_site_symmetry_2
  _geom_torsion_site_symmetry_3
  _geom_torsion_site_symmetry_4
  _geom_torsion_publ_flag
 Cu1 O3 C9 N3 -12.6(4) . . . . ?
 Cu1 O3 C9 C10 165.9(2) . . . . ?
 Cu1 O2 C6 C7 -5.3(5) . . . . ?
 Cu1 O2 C6 C4 173.9(2) . . . . ?
 Cu1 N2 N3 C9 8.9(4) . . . . ?
 Cu1 N2 C8 C7 -1.6(5) . . . . ?
 O3 C9 C10 C11 171.5(3) . . . . ?
 O3 C9 C10 C15 -9.4(5) . . . . ?
 O2 C6 C7 C8 0.3(5) . . . . ?
 O2 C6 C7 C2 179.8(3) . . . . ?
 O2 C6 C4 N1 179.6(3) . . . . ?
 O2 C6 C4 C5 -0.2(5) . . . . ?
 N2 N3 C9 O3 2.6(5) . . . . ?
 N2 N3 C9 C10 -175.9(3) . . . . ?
 N2 C8 C7 C6 3.3(5) . . . . ?
 N2 C8 C7 C2 -176.3(3) . . . . ?
 N3 N2 C8 C7 -179.9(3) . . . . ?
 N3 C9 C10 C11 -10.0(5) . . . . ?
 N3 C9 C10 C15 169.1(3) . . . . ?
 C9 C10 C11 C12 178.2(3) . . . . ?
 C9 C10 C15 C14 -178.3(3) . . . . ?
 C8 N2 N3 C9 -172.5(3) . . . . ?
 C8 C7 C2 C3 -179.7(3) . . . . ?
 C8 C7 C2 C1 0.7(5) . . . . ?
 C6 C7 C2 C3 0.8(5) . . . . ?
 C6 C7 C2 C1 -178.8(3) . . . . ?
 C10 C11 C12 C13 0.6(6) . . . . ?
 C10 C15 C14 C13 -0.3(6) . . . . ?
 C7 C6 C4 N1 -1.1(5) . . . . ?
 C7 C6 C4 C5 179.2(3) . . . . ?
 C7 C2 C3 N1 -1.6(6) . . . . ?
 C7 C2 C1 O1 -178.8(4) . . . . ?
 C3 N1 C4 C6 0.3(6) . . . . ?
 C3 N1 C4 C5 -180.0(3) . . . . ?
 C3 C2 C1 O1 1.6(6) . . . . ?
 C11 C10 C15 C14 0.8(6) . . . . ?
 C11 C12 C13 C14 -0.2(7) . . . . ?
 C4 N1 C3 C2 1.1(6) . . . . ?
 C4 C6 C7 C8 -179.0(3) . . . . ?
 C4 C6 C7 C2 0.5(5) . . . . ?
 C15 C10 C11 C12 -0.9(6) . . . . ?
 C15 C14 C13 C12 0.0(7) . . . . ?
 C1 C2 C3 N1 178.0(4) . . . . ?

_smtbx_masks_special_details       ?
loop_
  _smtbx_masks_void_nr
  _smtbx_masks_void_average_x
  _smtbx_masks_void_average_y
  _smtbx_masks_void_average_z
  _smtbx_masks_void_volume
  _smtbx_masks_void_count_electrons
  _smtbx_masks_void_content
 1 -0.240 0.000 0.500 152.2 37.6 ?
 2 -0.906 0.500 1.000 152.2 37.6 ?

_smtbx_masks_void_probe_radius     1.2
_smtbx_masks_void_truncation_radius  1.2
_shelx_res_file
;
TITL ccg_fcl_cu5_0m_a.res in P2(1)/c
    ccg_fcl_cu5_0m.res
    created by SHELXL-2018/3 at 16:52:46 on 25-Aug-2023
CELL 0.71073 7.6431 18.9555 12.9263 90 96.112 90
ZERR 4 0.0017 0.0041 0.0028 0 0.005 0
LATT 1
SYMM -X,0.5+Y,0.5-Z
SFAC C H Cl Cu N O
UNIT 60 60 8 4 12 12
EQIV $1 -X,1-Y,1-Z
EQIV $2 +X,0.5-Y,-0.5+Z
EQIV $3 +X,0.5-Y,0.5+Z

L.S. 15
PLAN  5
SIZE 0.146 0.207 0.213
TEMP 0
HTAB N1 Cl1_$2
HTAB C8 Cl2_$1
HTAB C5 O1_$3
HTAB C5 Cl1_$2
CONF
MORE -1
BOND
BOND $H
LIST 4
fmap 2
acta
ABIN
MERG 2
REM <olex2.extras>
REM <HklSrc "%.\\CCG_FCL_Cu5_0m.hkl">
REM </olex2.extras>

WGHT    0.054100
EXTI    0.002253
FVAR       0.38286
CU1   4    0.376517    0.427139    0.603325    11.00000    0.04718    0.02740 =
         0.03600    0.00124    0.00413    0.00282
CL2   3    0.083897    0.411645    0.684422    11.00000    0.04670    0.05751 =
         0.04558    0.01109    0.00810   -0.00624
CL1   3    0.576746    0.399845    0.736538    11.00000    0.04905    0.04490 =
         0.05575    0.01391   -0.00527   -0.00048
O3    6    0.368886    0.528247    0.647355    11.00000    0.04579    0.03008 =
         0.04047    0.00035   -0.00283   -0.00035
O2    6    0.396293    0.339175    0.533292    11.00000    0.07532    0.03164 =
         0.03721    0.00034    0.00705    0.01255
N2    5    0.263128    0.469432    0.474916    11.00000    0.04048    0.02379 =
         0.03599   -0.00110    0.01060    0.00153
N3    5    0.212450    0.537857    0.492029    11.00000    0.04799    0.02462 =
         0.03636    0.00288    0.00225    0.00752
N1    5    0.362967    0.239292    0.302208    11.00000    0.06199    0.03199 =
         0.05415   -0.01226    0.01537    0.00221
AFIX  43
H1    2    0.390216    0.197531    0.283439    11.00000   -1.20000
AFIX   0
C9    1    0.269931    0.565002    0.585083    11.00000    0.03422    0.02673 =
         0.03632   -0.00076    0.00915   -0.00721
C8    1    0.229154    0.442923    0.384263    11.00000    0.04353    0.03389 =
         0.03307    0.00294    0.00529   -0.00080
AFIX  43
H8    2    0.171107    0.470781    0.332208    11.00000   -1.20000
AFIX   0
C6    1    0.356874    0.325332    0.435199    11.00000    0.04508    0.03123 =
         0.04192   -0.00129    0.01552   -0.00428
C10   1    0.213897    0.635529    0.613602    11.00000    0.03692    0.02637 =
         0.04077   -0.00427    0.00529   -0.00118
C7    1    0.276444    0.371769    0.358552    11.00000    0.04541    0.02864 =
         0.03712   -0.00557    0.01173   -0.00462
C2    1    0.241493    0.349426    0.253828    11.00000    0.05325    0.03430 =
         0.04235   -0.00826    0.01034   -0.00638
O1    6    0.136038    0.363509    0.076162    11.00000    0.17476    0.07827 =
         0.04835   -0.02066   -0.02057    0.02358
AFIX 147
H1A   2    0.100227    0.391249    0.030019    11.00000   -1.50000
AFIX   0
C3    1    0.284988    0.282110    0.228756    11.00000    0.06510    0.04645 =
         0.04169   -0.00976    0.00831   -0.00412
AFIX  43
H3A   2    0.260495    0.266031    0.160784    11.00000   -1.20000
AFIX   0
C11   1    0.123770    0.681042    0.542963    11.00000    0.06352    0.03120 =
         0.05963   -0.00448    0.00499   -0.00042
AFIX  43
H11   2    0.099424    0.667702    0.473691    11.00000   -1.20000
AFIX   0
C4    1    0.401684    0.256320    0.402168    11.00000    0.04651    0.03431 =
         0.04879   -0.00604    0.01637    0.00082
C15   1    0.250550    0.657243    0.716134    11.00000    0.05664    0.04739 =
         0.05533   -0.01079    0.00323    0.00070
AFIX  43
H15   2    0.312166    0.627533    0.764352    11.00000   -1.20000
AFIX   0
C1    1    0.159153    0.398885    0.171106    11.00000    0.08543    0.05737 =
         0.04106   -0.01153   -0.00071    0.00310
AFIX  23
H1B   2    0.046398    0.415315    0.189622    11.00000   -1.20000
H1C   2    0.234610    0.439567    0.165652    11.00000   -1.20000
AFIX   0
C5    1    0.488373    0.203061    0.474243    11.00000    0.08795    0.03341 =
         0.05904   -0.00039    0.01506    0.01792
AFIX 137
H5A   2    0.401254    0.179380    0.509823    11.00000   -1.50000
H5B   2    0.571508    0.226013    0.524130    11.00000   -1.50000
H5C   2    0.548534    0.169279    0.435481    11.00000   -1.50000
AFIX   0
C14   1    0.196582    0.722126    0.746762    11.00000    0.07086    0.06230 =
         0.06372   -0.03111    0.00830    0.00101
AFIX  43
H14   2    0.221107    0.736235    0.815688    11.00000   -1.20000
AFIX   0
C12   1    0.070083    0.746184    0.575350    11.00000    0.06179    0.03326 =
         0.08781   -0.00143   -0.00453    0.00683
AFIX  43
H12   2    0.008602    0.776461    0.527907    11.00000   -1.20000
AFIX   0
C13   1    0.106609    0.766256    0.676121    11.00000    0.05346    0.04804 =
         0.09573   -0.02594    0.01151    0.00245
AFIX  43
H13   2    0.070257    0.810285    0.697303    11.00000   -1.20000
AFIX   0
H3    2    0.146153    0.552211    0.456755    11.00000    0.01552
HKLF 4


REM  ccg_fcl_cu5_0m_a.res in P2(1)/c
REM wR2 = 0.1064, GooF = S = 1.035, Restrained GooF = 1.035 for all data
REM R1 = 0.0391 for 2385 Fo > 4sig(Fo) and 0.0659 for all 3440 data
REM 224 parameters refined using 0 restraints

END

WGHT      0.0534      0.0000

REM Highest difference peak  0.300,  deepest hole -0.301,  1-sigma level  0.069
Q1    1   0.3104  0.3532  0.4039  11.00000  0.05    0.30
Q2    1   0.2804  0.3614  0.3087  11.00000  0.05    0.30
Q3    1   0.5385  0.4247  0.6855  11.00000  0.05    0.29
Q4    1   0.0756  0.4453  0.6755  11.00000  0.05    0.27
Q5    1   0.5197  0.4503  0.5426  11.00000  0.05    0.26
;
_shelx_res_checksum                83669
_shelx_hkl_file
;
   1   0   0 1220.58   46.70
   1   0   0 1216.08   43.00
   1   0   0 1213.68   43.80
   1   0   0 1218.18   44.50
   1   0   0 1218.28   44.70
   1   0   0 1215.48   44.40
  -1   0   0 1258.67   43.90
  -1   0   0 1210.78   44.60
  -1   0   0 1148.49   44.40
   1   0   0 1207.08   42.10
  -1   0   0 1177.78   46.60
  -1   0   0 1184.38   43.00
  -1   0   0 1226.08   45.10
  -1   0   0 1277.77   44.60
  -1   0   0 1224.88   42.10
  -2   0   0  869.21   39.10
  -2   0   0  863.21   35.10
  -2   0   0  903.81   43.00
   2   0   0  855.91   36.30
   2   0   0  890.81   38.20
  -2   0   0  882.01   33.30
  -2   0   0  851.71   38.20
   2   0   0  852.51   33.30
   2   0   0  856.71   37.40
   2   0   0  861.81   35.00
  -2   0   0  873.11   36.30
   3   0   0  219.08   20.40
   3   0   0  259.87   19.40
  -3   0   0  241.98   22.50
  -3   0   0  234.78   13.80
   3   0   0  221.68   15.70
  -3   0   0  280.37   27.90
  -3   0   0  262.97   23.50
   3   0   0  231.68   17.00
   3   0   0  236.08   14.20
   4   0   0 1331.27   59.59
  -4   0   0 1431.56   64.29
  -4   0   0 1342.17   69.89
  -4   0   0 1309.77   52.69
  -4   0   0 1384.76   65.99
   4   0   0 1346.67   63.69
   4   0   0 1303.67   61.49
   4   0   0 1262.27   55.99
  -5   0   0  321.87   33.30
  -5   0   0  327.47   20.80
   5   0   0  358.76   33.50
   5   0   0  314.47   23.90
  -5   0   0  373.96   36.10
   5   0   0  337.57   34.10
  -5   0   0  358.36   42.30
   5   0   0  340.47   26.40
   6   0   0  566.54   36.30
   6   0   0  581.64   42.90
  -6   0   0  654.43   46.70
   6   0   0  638.64   41.60
  -6   0   0  592.54   58.09
  -6   0   0  621.84   49.90
   6   0   0  606.14   44.30
  -7   0   0   80.99   20.60
  -7   0   0  171.38   32.60
  -7   0   0  129.49   34.10
   7   0   0  122.69   25.30
   7   0   0  133.69   24.10
  -8   0   0   72.89   26.20
  -8   0   0   84.39   27.80
   8   0   0   67.09   21.90
   8   0   0   90.19   23.60
  -8   0   0   72.99   24.20
  -9   0   0   13.60   29.90
   9   0   0   30.10   20.20
  -9   0   0    2.50   13.60
   9   0   0    9.00   13.00
   0  -1   0    3.20    1.00
   0  -1   0   -0.10    0.60
   0  -1   0    1.70    0.70
   0  -1   0    0.60    0.50
   0  -1   0    0.30    0.50
   0  -1   0    3.60    0.80
   0  -1   0   10.00    1.80
   0  -1   0   -0.10    0.30
   0  -1   0    1.00    0.80
   0   1   0    0.20    0.50
   0   1   0    0.00    0.30
   0   1   0    0.20    0.50
   0   1   0    0.40    0.50
   0   1   0   -0.10    0.40
   0   1   0    0.40    0.40
   0   1   0   -0.20    0.30
   0   1   0    0.20    0.40
   0   1   0    2.20    0.90
   1  -1   0  910.01   34.60
  -1  -1   0  885.21   36.80
  -1  -1   0  903.21   34.20
  -1  -1   0  932.91   35.20
  -1  -1   0  929.81   34.40
  -1  -1   0  915.51   31.80
   1  -1   0  877.91   33.60
   1  -1   0  875.21   36.30
  -1  -1   0  887.71   34.70
  -1  -1   0  915.81   31.50
   1  -1   0  920.91   35.40
   1  -1   0  929.01   35.10
   1  -1   0  884.11   33.40
   1  -1   0  872.71   32.30
   1   1   0  908.91   34.30
  -1   1   0  940.91   37.10
   1   1   0  894.71   31.40
  -1   1   0  907.91   33.80
  -1   1   0  842.62   32.10
   1   1   0  926.91   35.10
  -1   1   0  899.51   35.30
   1   1   0  891.41   34.10
   1   1   0  916.61   31.70
  -1   1   0  912.21   33.60
   1   1   0  923.41   36.70
  -1   1   0  875.61   34.50
  -1   1   0  931.61   35.30
   1   1   0  883.11   34.80
   2  -1   0 1675.53   65.19
   2  -1   0 1652.13   66.89
  -2  -1   0 1677.03   68.69
   2  -1   0 1756.12   63.69
  -2  -1   0 1781.12   60.59
   2  -1   0 1738.93   65.09
  -2  -1   0 1764.82   61.99
  -2  -1   0 1743.63   66.39
  -2  -1   0 1773.22   71.79
   2  -1   0 1750.12   62.99
   2   1   0 1774.52   66.59
  -2   1   0 1787.22   66.69
  -2   1   0 1687.33   64.99
  -2   1   0 1739.23   66.89
  -2   1   0 1584.44   62.89
   2   1   0 1722.63   66.69
   2   1   0 1698.53   60.29
   2   1   0 1760.22   66.29
  -2   1   0 1756.02   71.29
  -2   1   0 1796.62   63.29
   2   1   0 1728.33   61.79
   3  -1   0  168.38   18.00
   3  -1   0  147.19   15.20
  -3  -1   0  157.08   22.80
   3  -1   0  194.58   17.90
  -3  -1   0  152.78   14.80
   3  -1   0  154.48   14.60
  -3  -1   0  173.28   18.10
   3  -1   0  165.78   12.40
  -3  -1   0  161.88   19.40
  -3  -1   0  159.48   10.40
   3   1   0  166.88   10.50
   3   1   0  173.28   16.90
   3   1   0  141.39   11.40
  -3   1   0  182.88   19.90
   3   1   0  157.48   17.20
  -3   1   0  172.98   18.10
  -3   1   0  152.28   12.00
  -3   1   0  152.08   20.60
   3   1   0  181.78   18.60
  -4  -1   0  129.49   10.70
   4  -1   0  120.29   15.40
   4  -1   0  128.49   18.30
   4  -1   0  125.19   15.80
   4  -1   0  151.88   18.80
  -4  -1   0  152.18   20.30
  -4  -1   0  155.18   25.20
  -4  -1   0  171.48   23.00
  -4   1   0  119.79   13.50
  -4   1   0  196.88   22.50
   4   1   0  137.99   19.00
   4   1   0  111.39   16.00
   4   1   0  135.19   12.30
  -4   1   0  107.19   21.80
   4   1   0  164.48   15.90
  -4   1   0  108.09   18.30
   4   1   0   89.89   15.30
   5  -1   0  112.09   17.80
   5  -1   0  147.99   22.00
  -5  -1   0  134.09   13.10
  -5  -1   0  113.39   26.80
   5  -1   0  131.49   17.50
  -5  -1   0  131.69   23.80
  -5  -1   0  109.29   19.90
   5  -1   0  167.28   20.30
  -5   1   0  132.99   27.60
  -5   1   0  135.79   23.60
   5   1   0  119.89   18.70
  -5   1   0  121.49   20.40
   5   1   0  123.79   20.60
   5   1   0  121.29   15.50
  -5   1   0  138.49   15.40
   5   1   0  169.78   23.30
   6  -1   0   93.19   20.80
   6  -1   0   79.29   15.00
   6  -1   0   69.39   17.30
   6  -1   0   46.20   13.30
  -6  -1   0  112.79   26.90
  -6  -1   0   70.69   20.20
  -6  -1   0   54.39   20.80
   6   1   0   68.39   18.30
  -6   1   0   41.20   22.60
  -6   1   0   95.09   13.70
  -6   1   0   62.89   19.10
   6   1   0   85.19   17.50
   6   1   0   59.39   13.00
   6   1   0   76.39   17.20
  -6   1   0   94.99   23.90
  -7  -1   0   33.90   17.60
   7  -1   0   29.50   14.90
   7  -1   0   16.20   12.00
  -7  -1   0   70.79   24.60
   7  -1   0   20.40   12.70
  -7  -1   0    7.70   18.60
   7   1   0   20.70   12.30
  -7   1   0    2.80   11.00
   7   1   0   48.10   16.30
  -7   1   0   30.50   18.50
   7   1   0   36.10   15.60
  -7   1   0   28.30   19.70
  -8  -1   0    5.10   12.20
  -8  -1   0  -10.10   21.80
  -8  -1   0   -5.30   19.50
   8  -1   0   -4.80    9.30
   8  -1   0    3.20    8.70
  -8   1   0   -3.40   22.80
  -8   1   0   -6.30   10.80
  -8   1   0  -26.60   16.90
   8   1   0   -2.60    9.00
   8   1   0   -8.50    8.10
   9  -1   0   -6.70   16.90
  -9  -1   0   21.70   22.00
  -9  -1   0   -0.10   13.30
   9  -1   0   24.50   18.40
   9   1   0   -7.80   13.20
  -9   1   0   42.50   33.80
   9   1   0  -14.00   15.30
  -9   1   0    9.70   19.80
   0  -2   0  642.34   23.80
   0  -2   0  633.34   24.80
   0  -2   0  631.44   24.70
   0  -2   0  648.64   25.20
   0  -2   0  634.14   24.90
   0  -2   0  648.64   25.40
   0  -2   0  656.33   24.90
   0  -2   0  636.84   24.00
   0  -2   0  633.04   23.20
   0   2   0  640.34   24.80
   0   2   0  663.03   25.40
   0   2   0  663.73   24.10
   0   2   0  651.13   24.90
   0   2   0  621.64   24.80
   0   2   0  651.73   23.20
   0   2   0  622.84   23.70
   0   2   0  663.33   25.30
   1  -2   0  127.69    9.20
   1  -2   0  119.89    7.20
   1  -2   0  121.79    7.00
   1  -2   0  135.79   10.70
  -1  -2   0  114.79    8.80
   1  -2   0  115.59    8.40
  -1  -2   0  124.29    6.40
  -1  -2   0  125.69    7.90
   1  -2   0  126.29    9.10
  -1  -2   0  128.49    9.10
   1  -2   0  124.29    9.80
  -1  -2   0  119.69    6.90
  -1  -2   0  129.89    7.20
  -1  -2   0  124.19    8.90
  -1  -2   0  122.99    9.20
  -1  -2   0  134.99   10.40
  -1   2   0  121.69    7.40
   1   2   0  119.19    8.60
  -1   2   0  141.39   10.50
   1   2   0  121.69    7.10
   1   2   0  130.69    9.50
   1   2   0  120.09    8.60
  -1   2   0  120.79    8.70
  -1   2   0  114.79   10.40
  -1   2   0  120.29    9.50
   1   2   0  136.59    9.20
   1   2   0  123.89    6.40
   1   2   0  130.59   11.90
   1   2   0  122.99    8.00
  -1   2   0  126.09   10.00
  -1   2   0  126.29    7.00
  -2  -2   0  142.09   14.30
  -2  -2   0  137.89    8.40
  -2  -2   0  125.49   15.90
  -2  -2   0  131.59    7.90
   2  -2   0  126.19   13.60
   2  -2   0  148.59   10.70
   2  -2   0  144.09   13.80
   2  -2   0   88.29   10.20
   2  -2   0  129.99   10.50
  -2   2   0  148.89    9.20
   2   2   0  133.19    8.40
  -2   2   0  146.69   16.60
  -2   2   0  152.78   11.50
   2   2   0  136.49   13.00
   2   2   0  149.88   14.00
   2   2   0  125.59   13.20
  -2   2   0  113.19   13.30
  -2   2   0  144.09   10.60
   2   2   0  129.19    7.90
   3  -2   0  111.49   13.50
  -3  -2   0  144.99   21.60
   3  -2   0   82.09   13.20
  -3  -2   0  113.69   16.70
  -3  -2   0  110.79    8.40
   3  -2   0  131.29   15.20
  -3  -2   0  101.29   10.20
   3  -2   0   85.19   10.40
  -3  -2   0   99.69   13.80
   3   2   0  127.59   14.80
   3   2   0  126.29   15.10
   3   2   0  120.49   15.50
   3   2   0  101.69    8.20
  -3   2   0  136.19   19.30
  -3   2   0  119.59   14.70
  -3   2   0  117.59   12.40
  -3   2   0  115.69   15.60
   3   2   0  110.09    9.10
  -4  -2   0   46.10   14.50
  -4  -2   0   52.69    7.20
   4  -2   0   47.00   11.70
   4  -2   0   52.69   10.70
  -4  -2   0   47.50   15.00
  -4  -2   0   47.40   12.70
   4  -2   0   51.49    9.70
   4  -2   0   66.29   14.20
  -4   2   0   63.59   10.30
  -4   2   0   42.00   12.00
  -4   2   0   35.50   16.00
  -4   2   0   37.20   11.30
   4   2   0   50.89   12.10
   4   2   0   48.60   11.10
   4   2   0   57.09    9.30
   4   2   0   50.19    7.30
   4   2   0   59.99   12.60
  -5  -2   0   95.79   17.80
   5  -2   0  127.49   18.70
  -5  -2   0  117.49   28.20
  -5  -2   0  129.39   11.80
   5  -2   0   81.09   18.20
   5  -2   0  105.99   17.10
  -5  -2   0  114.29   23.30
  -5   2   0  108.79   20.30
  -5   2   0  131.99   24.90
   5   2   0  113.29   18.60
  -5   2   0  129.69   23.50
   5   2   0  143.79   21.20
   5   2   0  117.79   14.50
  -5   2   0  130.89   15.90
   5   2   0  135.69   21.30
   6  -2   0   49.40   14.10
   6  -2   0   -0.60   10.40
  -6  -2   0   42.50   18.80
  -6  -2   0   34.00   16.00
  -6  -2   0   57.59   24.80
   6  -2   0   19.70    9.60
  -6   2   0   47.30   15.60
  -6   2   0   36.80   16.10
   6   2   0   32.50   13.00
   6   2   0   42.90   14.10
  -6   2   0   29.50    9.80
  -6   2   0   36.10   21.10
   6   2   0   25.30   11.90
   6   2   0   26.50    9.20
   7  -2   0    7.10   11.00
  -7  -2   0   23.90   16.80
   7  -2   0   28.60   12.00
   7  -2   0   14.00   12.20
  -7  -2   0   25.70   25.60
  -7  -2   0   27.50   20.40
  -7   2   0   10.20   11.90
   7   2   0    9.30    8.60
   7   2   0   21.20   12.80
  -7   2   0    6.40   15.30
   7   2   0    8.10   10.80
  -7   2   0   26.40   24.10
  -8  -2   0   11.50   22.30
  -8  -2   0   51.59   29.10
   8  -2   0    3.00   10.70
  -8  -2   0   17.90   17.70
   8  -2   0   17.70   14.70
   8   2   0   11.40   12.40
   8   2   0    5.80   13.10
  -8   2   0  -11.00   19.00
  -8   2   0   21.10   20.00
   8   2   0   12.60   17.00
   9  -2   0   24.50   20.30
   9  -2   0   -3.80   15.30
  -9  -2   0    7.00   20.60
  -9  -2   0  -23.80   22.90
   9   2   0    2.50    9.10
   9   2   0   -2.10   17.00
  -9   2   0   23.60   22.60
  -9   2   0    0.60   19.10
   0  -3   0    5.00    1.80
   0  -3   0    0.70    1.50
   0  -3   0    1.50    1.50
   0  -3   0    3.00    1.90
   0  -3   0    3.80    2.10
   0  -3   0    0.90    1.70
   0  -3   0    4.10    1.90
   0  -3   0    2.40    1.70
   0  -3   0    0.90    1.20
   0   3   0    0.20    1.20
   0   3   0    1.00    1.80
   0   3   0    6.90    2.00
   0   3   0    0.50    1.00
   0   3   0    2.90    1.50
   0   3   0    0.30    1.40
   0   3   0    2.10    2.10
   0   3   0   -0.60    1.00
   0   3   0    2.00    1.80
   1  -3   0 1126.59   46.20
  -1  -3   0 1147.19   44.00
  -1  -3   0 1141.29   44.10
  -1  -3   0 1092.49   44.70
  -1  -3   0 1173.38   44.70
  -1  -3   0 1116.19   45.40
   1  -3   0 1110.09   41.30
  -1  -3   0 1173.68   43.10
  -1  -3   0 1149.58   41.30
   1  -3   0 1152.88   45.30
   1  -3   0 1209.68   45.60
  -1  -3   0 1171.48   47.00
   1  -3   0 1138.59   46.60
   1  -3   0 1181.68   46.00
   1  -3   0 1153.38   46.10
  -1  -3   0 1110.59   42.50
  -1  -3   0 1128.59   42.90
   1  -3   0 1161.38   40.60
   1   3   0 1137.79   42.90
   1   3   0 1166.88   43.10
  -1   3   0 1112.39   45.40
   1   3   0 1148.69   45.90
   1   3   0 1160.58   41.60
   1   3   0 1118.69   46.20
  -1   3   0 1095.79   46.30
  -1   3   0 1171.48   40.30
   1   3   0 1150.88   45.00
  -1   3   0 1187.78   45.70
  -1   3   0 1157.18   45.70
  -1   3   0 1126.79   41.70
   1   3   0 1138.79   44.50
   1   3   0 1097.69   43.80
  -1   3   0 1184.88   46.30
   2  -3   0 1692.13   66.49
   2  -3   0 1610.54   66.29
   2  -3   0 1628.04   60.79
  -2  -3   0 1710.33   64.99
  -2  -3   0 1659.23   58.59
   2  -3   0 1663.43   62.19
  -2  -3   0 1631.44   59.09
  -2  -3   0 1664.63   70.29
   2   3   0 1618.54   58.49
  -2   3   0 1720.53   58.99
  -2   3   0 1685.13   61.99
  -2   3   0 1663.43   64.49
   2   3   0 1727.63   66.29
  -2   3   0 1607.04   68.69
   2   3   0 1575.74   59.09
  -2   3   0 1608.74   62.29
   2   3   0 1657.13   63.89
   2   3   0 1687.73   66.69
  -2   3   0 1750.92   67.49
  -3  -3   0  573.04   37.90
  -3  -3   0  508.75   33.70
   3  -3   0  537.75   28.10
  -3  -3   0  524.25   22.50
  -3  -3   0  496.75   23.30
   3  -3   0  472.55   29.20
  -3  -3   0  553.84   31.20
   3  -3   0  547.75   32.20
   3   3   0  542.75   31.40
   3   3   0  491.95   29.90
  -3   3   0  502.95   32.20
   3   3   0  497.45   22.40
  -3   3   0  502.65   28.40
   3   3   0  505.45   28.80
   3   3   0  510.05   23.00
  -3   3   0  537.65   36.00
  -3   3   0  554.14   28.50
  -4  -3   0  371.06   19.00
  -4  -3   0  386.26   38.60
   4  -3   0  363.36   29.50
   4  -3   0  394.46   28.30
  -4  -3   0  397.56   30.10
   4  -3   0  394.06   26.40
  -4  -3   0  449.76   35.20
  -4   3   0  449.36   26.10
  -4   3   0  342.47   33.40
   4   3   0  449.06   30.70
   4   3   0  439.36   29.60
   4   3   0  430.06   22.00
   4   3   0  401.06   19.90
  -4   3   0  452.45   29.70
   4   3   0  368.36   29.00
  -4   3   0  385.86   38.90
   5  -3   0  111.39   17.70
  -5  -3   0   93.89   17.80
   5  -3   0  124.09   20.40
  -5  -3   0  128.79   28.20
   5  -3   0  102.89   18.10
  -5  -3   0  134.69   10.30
  -5  -3   0   84.19   20.90
  -5   3   0  131.89   23.20
  -5   3   0   98.59   18.50
   5   3   0  125.49   11.90
  -5   3   0   81.69   21.20
   5   3   0   91.49   18.20
   5   3   0  113.59   13.60
   5   3   0   94.59   17.30
  -5   3   0  138.79   17.90
   5   3   0  125.39   20.60
   6  -3   0  150.68   24.70
  -6  -3   0  162.88   32.00
   6  -3   0  133.49   22.40
  -6  -3   0  162.28   30.80
  -6  -3   0  115.89   23.70
   6  -3   0  193.98   26.00
  -6   3   0  163.78   20.40
   6   3   0  160.28   17.60
  -6   3   0  154.08   26.10
   6   3   0  137.19   24.60
   6   3   0  161.58   25.70
   6   3   0  157.38   24.60
  -6   3   0  122.79   24.00
  -6   3   0  105.89   27.90
   7  -3   0   95.49   21.40
  -7  -3   0  116.89   24.20
  -7  -3   0   51.09   25.00
   7  -3   0   91.19   20.40
  -7  -3   0   58.69   23.50
   7  -3   0   91.79   20.40
   7   3   0   73.59   21.50
  -7   3   0   36.20   20.40
  -7   3   0   48.40   20.50
  -7   3   0   80.19   22.80
   7   3   0  114.39   25.00
   7   3   0  110.49   21.90
  -8  -3   0   29.90   22.00
   8  -3   0   23.10   13.80
  -8  -3   0  -13.70   22.60
  -8  -3   0   23.40   17.80
   8  -3   0   41.70   17.00
   8   3   0   21.60   13.00
  -8   3   0   61.79   24.80
   8   3   0   45.50   16.80
  -8   3   0   35.20   20.40
   8   3   0   38.40   18.90
  -9  -3   0   -6.80   25.60
   9  -3   0   19.90   19.70
  -9  -3   0  -13.60   14.90
   9  -3   0    7.80   14.80
  -9   3   0  -29.60   13.20
  -9   3   0   -3.70   13.30
   9   3   0    1.90   18.10
   9   3   0   10.90   17.90
   0  -4   0  216.48   13.90
   0  -4   0  189.98   13.90
   0  -4   0  210.88   11.80
   0  -4   0  203.08   12.80
   0  -4   0  210.18   10.80
   0  -4   0  205.58   13.20
   0  -4   0  213.68   12.20
   0  -4   0  223.78   13.70
   0  -4   0  223.58   14.50
   0  -4   0  227.38   13.50
   0   4   0  228.38   13.60
   0   4   0  178.78   12.40
   0   4   0  207.38   13.50
   0   4   0  230.08   11.10
   0   4   0  214.48   11.60
   0   4   0  205.58   11.80
   0   4   0  221.28   13.40
   0   4   0  188.68   13.60
   1  -4   0   14.10    3.00
  -1  -4   0    1.90    2.30
   1  -4   0    7.60    4.30
  -1  -4   0    4.90    2.90
   1  -4   0   13.20    5.20
   1  -4   0    8.30    2.30
  -1  -4   0    6.50    3.30
  -1  -4   0    7.90    4.10
  -1  -4   0    7.50    4.40
   1  -4   0    6.30    3.60
  -1  -4   0    9.70    6.20
   1   4   0    0.80    2.30
   1   4   0   10.60    3.50
   1   4   0    3.20    2.80
  -1   4   0    6.00    1.80
  -1   4   0    5.70    4.00
  -1   4   0    4.30    2.30
   1   4   0    7.90    3.40
  -1   4   0    2.00    2.90
   1   4   0   10.20    3.20
   1   4   0    5.60    2.50
   1   4   0    5.30    3.60
   1   4   0   10.40    3.60
  -1   4   0    1.20    2.40
  -2  -4   0   10.10    7.30
   2  -4   0    4.50    4.90
  -2  -4   0    6.20    4.00
  -2  -4   0   12.70    9.90
   2  -4   0   10.30    3.40
  -2  -4   0    6.00    2.50
   2  -4   0   10.60    5.20
  -2  -4   0    5.50    2.70
   2  -4   0   10.00    3.70
  -2   4   0    7.60    3.30
   2   4   0    8.10    3.70
  -2   4   0    6.40    2.00
   2   4   0    3.30    3.50
  -2   4   0    4.40    2.60
  -2   4   0    3.80    4.70
  -2   4   0    1.30    3.80
   2   4   0    1.90    2.10
   2   4   0    5.00    4.50
  -2   4   0    4.60    5.70
   2   4   0    1.20    3.80
   2   4   0    8.70    3.90
   3  -4   0   32.90    9.90
   3  -4   0   41.90    8.00
  -3  -4   0   46.30   10.30
   3  -4   0   28.90    8.60
  -3  -4   0   39.40    6.10
  -3  -4   0   42.10    6.00
  -3  -4   0   32.90   14.20
   3  -4   0   40.00    8.10
   3   4   0   40.60    9.50
   3   4   0   26.70    5.70
  -3   4   0   29.80    7.80
   3   4   0   46.20    6.20
   3   4   0   49.00   10.20
  -3   4   0   36.80    7.90
  -3   4   0   34.50    5.80
  -3   4   0   35.00   10.80
  -3   4   0   42.20   11.50
   3   4   0   44.30    9.60
  -4  -4   0   32.50    6.10
   4  -4   0   45.40   11.70
  -4  -4   0   53.09   15.90
  -4  -4   0   28.90   10.90
   4  -4   0   35.00    8.60
  -4  -4   0   30.40   13.90
   4  -4   0   31.40   11.10
   4   4   0   16.20    7.00
  -4   4   0   46.60   10.40
   4   4   0   44.60    7.00
  -4   4   0   34.00   12.80
   4   4   0   28.70    5.90
   4   4   0   32.30   10.30
  -4   4   0   34.00   11.60
   4   4   0   43.40   11.70
  -4   4   0   38.50   10.10
  -5  -4   0   38.80   14.90
  -5  -4   0   -5.60   10.60
   5  -4   0   26.20    9.60
  -5  -4   0   14.30    4.30
  -5  -4   0    9.50   13.50
   5  -4   0   20.80   11.60
   5  -4   0   30.60   10.90
  -5   4   0   22.90    9.60
   5   4   0   22.30   10.20
   5   4   0    5.10    9.10
  -5   4   0    3.70    8.70
   5   4   0    3.20    8.30
   5   4   0   17.30    5.90
  -5   4   0   25.50   15.90
   5   4   0   23.90    6.30
  -5   4   0   15.60   12.30
  -6  -4   0   63.99   23.20
   6  -4   0   84.99   16.90
   6  -4   0  110.09   19.80
  -6  -4   0   91.69   20.60
  -6  -4   0  117.09   29.90
   6  -4   0   84.89   18.70
   6   4   0   92.89   20.00
   6   4   0   78.39   18.50
  -6   4   0  129.99   19.20
  -6   4   0  105.69   21.70
   6   4   0   72.99   17.10
  -6   4   0   76.79   21.00
  -6   4   0   34.40   21.80
   7  -4   0   16.40   11.10
  -7  -4   0   24.90   16.40
  -7  -4   0   -5.50   15.10
   7  -4   0   17.00   11.60
   7  -4   0   17.30   12.70
  -7  -4   0   -8.60   17.60
  -7   4   0    6.60   15.90
   7   4   0    6.70    9.70
   7   4   0    7.40   12.40
   7   4   0    6.90   11.20
  -7   4   0   -2.00   15.90
  -7   4   0   32.10   19.60
   8  -4   0    0.90   11.40
   8  -4   0   14.00   12.30
  -8  -4   0   -3.30   11.20
  -8  -4   0  -10.60   14.40
  -8  -4   0   10.20   19.10
   8   4   0   -2.00   11.10
  -8   4   0    6.10   13.20
   8   4   0    4.00   12.70
   8   4   0    1.60   13.60
  -8   4   0  -16.60   22.60
  -9  -4   0   -1.60   16.40
  -9  -4   0   -4.50   19.10
   9  -4   0   -5.40   11.30
   9  -4   0   18.00   17.10
  -9  -4   0   19.40   21.10
  -9   4   0   -8.50   24.80
   9   4   0    4.50   16.80
  -9   4   0   -1.40   13.10
   9   4   0   10.50   15.10
   0  -5   0    1.10    2.30
   0  -5   0    1.40    3.30
   0  -5   0   -0.50    3.30
   0  -5   0   -0.10    1.10
   0  -5   0   -1.40    1.60
   0  -5   0   -2.00    5.50
   0  -5   0    0.40    3.40
   0   5   0   -0.90    1.60
   0   5   0   -0.40    2.60
   0   5   0   -0.80    1.50
   0   5   0    0.40    1.80
   0   5   0    1.30    1.80
   0   5   0   -1.30    2.50
   0   5   0    2.10    2.40
   0   5   0    0.60    1.70
   1  -5   0  109.59    8.10
  -1  -5   0  110.89   10.40
  -1  -5   0  118.39   10.70
  -1  -5   0  122.89   12.20
  -1  -5   0   97.69   13.50
  -1  -5   0  136.49   13.40
   1  -5   0  101.29   13.70
  -1  -5   0  124.19   12.80
   1  -5   0  113.39    7.80
   1  -5   0  124.69   13.40
  -1   5   0  111.39   12.60
   1   5   0  127.99   12.50
   1   5   0  119.99   11.60
  -1   5   0  131.09   13.70
   1   5   0  115.59   12.50
  -1   5   0  132.79   14.20
   1   5   0  135.59   13.20
  -1   5   0  100.19    8.30
  -1   5   0  107.09    7.10
   1   5   0  116.39    9.00
   1   5   0  112.49   11.70
   1   5   0  110.59    8.90
  -2  -5   0  499.25   22.00
   2  -5   0  549.74   31.00
   2  -5   0  469.25   21.40
  -2  -5   0  504.65   24.40
  -2  -5   0  509.15   33.00
  -2  -5   0  507.95   27.40
  -2  -5   0  464.65   23.50
   2  -5   0  513.05   23.30
   2  -5   0  500.15   28.50
   2   5   0  488.65   24.40
   2   5   0  516.15   28.40
   2   5   0  496.45   25.40
  -2   5   0  525.05   28.80
  -2   5   0  484.95   21.20
  -2   5   0  483.65   23.90
   2   5   0  477.85   22.30
  -2   5   0  485.55   29.80
  -2   5   0  484.95   28.60
   2   5   0  456.15   28.00
   2   5   0  480.65   27.60
   3  -5   0   48.40   11.00
   3  -5   0   35.20    9.60
   3  -5   0   68.49   10.10
  -3  -5   0   49.40   13.30
   3  -5   0   49.60    7.90
  -3  -5   0   61.09    8.20
  -3  -5   0   62.59    8.60
  -3  -5   0   48.90   10.30
  -3  -5   0   54.59    7.20
   3   5   0   53.39   10.50
   3   5   0   56.09   12.00
  -3   5   0   63.19    7.20
   3   5   0   40.40    9.70
  -3   5   0   59.89   14.00
  -3   5   0   73.59   12.70
   3   5   0   54.69    8.20
  -3   5   0   70.59    9.20
  -3   5   0   48.80   12.70
   3   5   0   62.09    7.40
  -4  -5   0    2.30   10.10
   4  -5   0   -3.10    2.60
   4  -5   0   -4.20    7.40
  -4  -5   0    3.90    3.70
   4  -5   0   -4.20    6.10
  -4  -5   0   -7.60    6.50
  -4  -5   0    0.90    3.50
  -4  -5   0  -20.40   10.70
   4   5   0    1.00    3.10
   4   5   0    0.90    5.60
  -4   5   0    5.30    8.00
   4   5   0    0.50    4.00
  -4   5   0   -1.50    8.70
   4   5   0   -1.60    4.80
  -4   5   0    1.40    5.50
  -4   5   0    7.50    6.60
   4   5   0    0.90    4.50
  -5  -5   0  -15.00   14.80
   5  -5   0   14.20   11.90
  -5  -5   0   30.50    5.90
   5  -5   0   -1.80    8.00
   5  -5   0   26.70    9.50
  -5  -5   0   22.40   14.70
  -5  -5   0    7.00   10.90
   5   5   0   25.20   11.30
  -5   5   0   27.20   10.20
  -5   5   0   32.70   11.00
  -5   5   0   21.60   14.60
  -5   5   0   23.10   16.80
   5   5   0   34.80    7.40
   5   5   0   20.80    8.90
   5   5   0   33.10   12.90
   6  -5   0  113.29   22.50
   6  -5   0   85.89   19.40
   6  -5   0   97.69   18.80
  -6  -5   0  105.39   31.00
  -6  -5   0   69.89   22.20
  -6  -5   0  113.29   22.40
   6   5   0   96.09   20.90
  -6   5   0   98.99   17.70
  -6   5   0  111.69   24.60
  -6   5   0  106.29   28.00
   6   5   0   89.69   20.10
   6   5   0   83.09   18.00
  -6   5   0  101.19   20.30
   7  -5   0   50.59   17.80
  -7  -5   0   65.09   19.80
  -7  -5   0   43.40   24.50
   7  -5   0   76.69   20.10
  -7  -5   0   39.10   25.90
   7  -5   0   19.00   10.60
  -7   5   0   52.69   18.90
   7   5   0   61.19   18.10
   7   5   0   31.40   17.60
  -7   5   0   62.49   27.30
   7   5   0   30.20   15.10
  -8  -5   0   16.60   25.20
   8  -5   0   -6.60    9.10
   8  -5   0   -5.70    7.80
  -8  -5   0   -6.20   17.60
  -8  -5   0   -8.50   15.20
   8   5   0   -4.60    8.30
   8   5   0   -6.10   11.20
  -8   5   0    5.30   17.70
  -8   5   0   21.30   20.90
   8   5   0   -9.30   13.40
   0  -6   0 3219.58  118.89
   0  -6   0 3231.08  121.79
   0  -6   0 3221.38  114.29
   0  -6   0 3362.36  118.29
   0  -6   0 3356.66  121.79
   0   6   0 3295.77  119.89
   0   6   0 3357.56  120.19
   0   6   0 3230.08  120.59
   0   6   0 3364.46  117.09
   0   6   0 3430.86  116.59
   0   6   0 3313.27  114.39
   0   6   0 3299.77  119.89
   1  -6   0   11.40    3.00
   1  -6   0   17.90    4.80
  -1  -6   0   21.40    5.90
   1  -6   0   14.40    3.60
   1  -6   0   23.70    8.90
   1  -6   0   26.40    7.20
  -1  -6   0    7.60    6.50
  -1  -6   0   14.70    6.20
   1   6   0    6.40    4.10
  -1   6   0   15.20    6.20
   1   6   0   10.70    4.10
   1   6   0    9.70    3.90
  -1   6   0   11.10    5.50
  -1   6   0   14.10    6.60
  -1   6   0   14.40    3.40
  -1   6   0    7.10    3.60
   1   6   0   13.20    4.70
   1   6   0   11.30    4.20
   1   6   0   12.60    4.90
   1   6   0   11.00    4.80
  -2  -6   0  403.76   22.70
  -2  -6   0  397.76   25.40
   2  -6   0  358.46   17.90
   2  -6   0  384.96   26.00
  -2  -6   0  395.76   29.30
   2  -6   0  409.06   19.90
   2  -6   0  411.76   28.40
  -2  -6   0  370.36   19.40
  -2   6   0  371.46   20.60
   2   6   0  390.96   26.00
  -2   6   0  385.26   17.30
  -2   6   0  349.07   25.60
  -2   6   0  412.76   27.30
   2   6   0  411.16   25.40
   2   6   0  378.96   23.90
   2   6   0  394.96   20.10
  -2   6   0  415.36   26.70
   2   6   0  404.26   22.70
   3  -6   0  251.27   14.70
  -3  -6   0  207.68   27.50
   3  -6   0  215.98   15.50
  -3  -6   0  201.98   13.30
  -3  -6   0  226.08   23.10
   3  -6   0  236.18   24.90
   3  -6   0  199.68   23.00
  -3  -6   0  205.68   15.00
  -3   6   0  217.58   23.60
  -3   6   0  218.08   12.30
   3   6   0  215.38   13.80
  -3   6   0  262.37   15.20
  -3   6   0  273.27   28.40
  -3   6   0  240.38   25.40
   3   6   0  235.48   18.30
   3   6   0  228.88   23.80
   3   6   0  262.37   25.40
   4  -6   0  704.53   38.20
  -4  -6   0  766.02   44.30
  -4  -6   0  808.52   52.59
   4  -6   0  718.83   45.70
  -4  -6   0  805.62   52.99
   4  -6   0  885.81   49.20
  -4  -6   0  720.23   33.10
  -4   6   0  703.53   46.40
  -4   6   0  810.52   51.49
   4   6   0  794.92   45.80
   4   6   0  757.32   32.80
  -4   6   0  778.82   43.80
   4   6   0  713.43   41.40
   4   6   0  776.62   46.40
  -4   6   0  719.13   37.70
   5  -6   0   81.89   18.40
  -5  -6   0   58.89    8.20
  -5  -6   0   79.59   22.60
  -5  -6   0   36.30   17.50
  -5  -6   0   71.69   16.70
   5  -6   0   35.80   14.10
   5  -6   0   47.40   11.90
  -5   6   0   34.20   11.90
   5   6   0   58.79    9.00
  -5   6   0   49.00   13.30
   5   6   0   62.99   15.70
   5   6   0   49.30   14.50
  -5   6   0   60.29   18.30
  -5   6   0   75.49   19.60
   5   6   0   68.89   16.00
   6  -6   0  167.98   27.20
   6  -6   0  140.89   21.20
  -6  -6   0   85.39   25.00
  -6  -6   0  163.88   32.90
  -6  -6   0  156.78   26.80
   6  -6   0  159.28   26.50
  -6   6   0  116.39   20.40
  -6   6   0  148.99   26.40
   6   6   0  131.29   22.60
   6   6   0  108.49   22.10
  -6   6   0  122.09   26.10
   6   6   0  102.99   22.80
  -6   6   0  131.59   30.60
  -7  -6   0   52.59   29.20
   7  -6   0    4.60   14.80
  -7  -6   0   42.40   22.80
   7  -6   0   40.90   14.00
  -7  -6   0   19.20   17.60
   7  -6   0   14.10   15.30
  -7   6   0    5.40   15.90
  -7   6   0   20.50   20.40
   7   6   0   17.10   14.10
   7   6   0   28.90   16.30
   7   6   0   31.10   16.40
  -8  -6   0   -8.10   15.60
   8  -6   0  -13.60   13.70
   8  -6   0   -3.30   13.70
  -8  -6   0    1.20   14.70
   8  -6   0    2.40   12.30
  -8  -6   0    8.00   22.60
   8   6   0   13.60   15.90
  -8   6   0   18.30   15.30
   8   6   0  -15.80   13.00
   8   6   0  -14.70   10.40
  -8   6   0    1.90   22.50
   0  -7   0    2.70    3.60
   0  -7   0   -6.90    6.30
   0  -7   0   -1.30    4.40
   0  -7   0   13.60    7.20
   0   7   0    1.30    4.10
   0   7   0   -3.10    1.50
   0   7   0   -1.00    4.40
   0   7   0   -2.40    2.00
   0   7   0    1.90    3.20
   0   7   0   -1.10    2.40
   0   7   0    1.70    3.10
   1  -7   0   43.40    9.90
  -1  -7   0   71.19   12.20
  -1  -7   0   73.99   11.60
   1  -7   0   54.69   12.50
  -1  -7   0   83.89   12.90
   1  -7   0   74.19    8.30
   1  -7   0   71.09    7.10
   1  -7   0   50.69    7.60
   1   7   0   62.09   10.60
   1   7   0   62.39   10.90
   1   7   0   66.69    9.60
   1   7   0   73.59    9.60
  -1   7   0   63.19   10.80
  -1   7   0   52.69   10.50
   1   7   0   59.49    9.60
   1   7   0   76.09   11.10
  -1   7   0   65.09    8.60
  -1   7   0   63.19   10.80
   1   7   0   59.69   10.10
  -1   7   0   65.99    7.40
   2  -7   0  152.88   11.30
   2  -7   0  152.78   20.40
  -2  -7   0  174.68   22.30
  -2  -7   0  171.08   18.90
  -2  -7   0  168.88   16.50
   2  -7   0  156.48   18.30
   2  -7   0  148.19   10.50
  -2  -7   0  207.18   18.70
   2   7   0  143.09   17.60
   2   7   0  181.88   19.70
  -2   7   0  196.88   13.70
   2   7   0  176.28   14.10
  -2   7   0  144.19   18.20
   2   7   0  156.48   12.50
  -2   7   0  169.08    9.90
  -2   7   0  159.98   19.50
  -2   7   0  145.99   18.80
   2   7   0  174.18   18.00
  -3  -7   0   -3.40    4.20
  -3  -7   0    9.30    9.30
   3  -7   0    3.50    7.70
   3  -7   0   -1.50    3.20
  -3  -7   0    7.20    9.00
   3  -7   0    1.10    3.60
   3  -7   0    5.60    7.20
   3   7   0    0.00    4.40
   3   7   0    1.60    3.90
  -3   7   0    1.20    2.30
  -3   7   0    6.90    6.10
  -3   7   0   -5.30    5.80
  -3   7   0   -1.80    2.00
   3   7   0    0.60    3.40
   3   7   0    1.80    4.20
  -3   7   0    1.30    7.10
   3   7   0    2.70    3.00
  -4  -7   0   83.79   23.40
  -4  -7   0  104.09   12.10
  -4  -7   0  100.79   18.80
   4  -7   0  112.99   14.80
   4  -7   0   86.89   18.70
  -4  -7   0   98.59   21.30
   4  -7   0   93.09   18.60
   4   7   0   97.59   17.20
  -4   7   0  117.19   20.90
   4   7   0  118.69   19.00
   4   7   0  123.79   11.90
  -4   7   0   83.99   11.50
   4   7   0   90.59   16.10
  -4   7   0  114.79   11.30
  -4   7   0   88.89   17.70
  -4   7   0  102.49   21.00
   5  -7   0  102.59   16.20
   5  -7   0   91.19   21.00
  -5  -7   0  112.99   12.10
  -5  -7   0   67.39   22.00
  -5  -7   0   78.89   17.40
   5  -7   0  108.59   21.80
  -5  -7   0   67.09   20.80
  -5   7   0   94.69   20.90
   5   7   0  111.29   20.50
  -5   7   0   80.09   23.70
  -5   7   0  119.89   20.40
   5   7   0   92.49   19.20
  -5   7   0   96.89   15.20
   5   7   0   82.39   17.90
   5   7   0  108.39   11.80
   6  -7   0    8.80    6.60
   6  -7   0   -0.50    6.30
  -6  -7   0   -1.70   14.90
  -6  -7   0   12.10   16.40
  -6  -7   0   -8.80    9.00
   6  -7   0    7.90   13.20
  -6   7   0   -1.90   15.30
   6   7   0   -5.90    6.40
   6   7   0    4.40    9.80
  -6   7   0    2.30    8.80
   6   7   0    3.90   10.70
  -6   7   0    3.30    9.90
  -7  -7   0   -8.20   18.60
  -7  -7   0  -23.70   13.50
   7  -7   0    8.90   11.50
   7  -7   0    8.60   15.50
  -7  -7   0   16.80   23.50
   7  -7   0  -16.10   10.30
   7   7   0   17.60   14.40
   7   7   0   -2.80    9.00
   7   7   0   -8.60   12.30
  -7   7   0   -7.80   11.70
  -7   7   0   11.10   12.90
  -8  -7   0   -7.60   17.50
  -8  -7   0   12.80   26.00
   8  -7   0    5.70   17.00
  -8  -7   0   12.40   19.80
   8  -7   0   -1.30   11.30
  -8   7   0   -4.50   11.50
   8   7   0   -9.20   11.60
   8   7   0   26.10   15.80
   8   7   0    9.80   12.80
  -8   7   0   22.70   23.80
   0  -8   0  300.77   20.50
   0  -8   0  292.57   23.30
   0  -8   0  279.87   20.30
   0  -8   0  284.37   22.60
   0   8   0  275.17   21.00
   0   8   0  344.97   22.80
   0   8   0  314.67   22.50
   0   8   0  292.57   18.80
   0   8   0  296.17   21.90
   0   8   0  301.27   17.10
   1  -8   0  145.39   16.90
  -1  -8   0  163.78   18.40
  -1  -8   0  161.68   18.80
   1  -8   0  170.38   12.90
  -1  -8   0  199.48   19.70
  -1  -8   0  173.48   18.20
   1  -8   0  154.68   20.30
   1  -8   0  148.49   10.50
   1  -8   0  157.18   12.10
   1   8   0  145.49   15.70
  -1   8   0  164.48   19.50
   1   8   0  166.88   18.40
   1   8   0  163.28   12.90
   1   8   0  161.28   17.70
   1   8   0  173.58   15.90
   1   8   0  169.58   18.50
  -1   8   0  174.48   19.80
  -1   8   0  149.88   11.40
   1   8   0  163.58   17.60
  -1   8   0  191.98   19.80
  -2  -8   0   -8.60    5.40
   2  -8   0    3.10    3.50
  -2  -8   0    4.50    5.80
   2  -8   0    3.80    7.20
   2  -8   0    5.60    6.50
   2  -8   0    1.10    2.90
  -2  -8   0    0.30    4.80
  -2  -8   0   -1.70    4.90
  -2   8   0    3.30    4.10
   2   8   0    2.00    4.40
  -2   8   0   -2.10    3.30
   2   8   0    1.00    3.90
  -2   8   0    1.70    1.90
  -2   8   0   -1.80    4.10
   2   8   0    2.80    4.50
   2   8   0    1.10    5.80
  -2   8   0   -1.60    5.50
   2   8   0    2.50    3.30
   2   8   0    0.00    3.60
   3  -8   0  174.48   16.20
  -3  -8   0  184.28   18.60
   3  -8   0  186.18   23.50
   3  -8   0  179.68   11.90
   3  -8   0  181.48   23.80
  -3  -8   0  207.18   26.60
  -3  -8   0  168.48   21.80
  -3   8   0  191.58   23.70
   3   8   0  189.18   22.00
   3   8   0  198.38   14.50
   3   8   0  189.28   20.10
  -3   8   0  179.98   10.90
  -3   8   0  174.18   23.60
   3   8   0  191.18   22.20
  -3   8   0  161.58    9.70
  -3   8   0  250.07   26.60
   3   8   0  161.58   21.10
   4  -8   0  123.69   15.60
  -4  -8   0  129.29   26.90
   4  -8   0  138.59   23.10
  -4  -8   0  167.78   17.00
  -4  -8   0  150.98   23.90
  -4  -8   0  192.18   29.70
   4  -8   0  161.78   24.80
   4   8   0  164.78   14.90
   4   8   0  187.58   24.70
  -4   8   0  188.38   26.80
   4   8   0  172.98   23.50
  -4   8   0  155.98   22.70
  -4   8   0  148.59   25.60
  -4   8   0  163.18   12.70
  -4   8   0  138.89   10.30
   4   8   0  163.38   20.80
  -5  -8   0   32.80    8.00
   5  -8   0   34.20   16.00
   5  -8   0   45.30   15.90
  -5  -8   0   37.10   16.40
  -5  -8   0    8.00   14.40
  -5  -8   0   13.80   12.90
   5  -8   0   34.70   10.00
   5   8   0   41.80   13.90
  -5   8   0   52.59   14.80
   5   8   0   18.20    9.90
   5   8   0   26.70   10.70
  -5   8   0   48.00   19.20
  -5   8   0   24.30   12.20
  -6  -8   0  -11.50   13.20
   6  -8   0    7.50   12.00
   6  -8   0   27.60   17.00
  -6  -8   0    9.40   16.00
  -6  -8   0    4.00   13.40
   6  -8   0    9.40    8.60
  -6   8   0    2.80    9.00
   6   8   0   -8.00    9.60
   6   8   0    3.70    8.50
  -6   8   0  -12.50   13.60
   6   8   0    2.40    6.70
  -6   8   0   23.40   16.80
   7  -8   0   81.29   22.70
   7  -8   0   19.40   12.50
  -7  -8   0   28.70   15.90
  -7  -8   0   62.39   23.40
   7  -8   0   84.69   23.90
  -7  -8   0   25.70   25.90
  -7   8   0   43.40   20.40
  -7   8   0   47.10   19.70
   7   8   0   73.19   19.70
   7   8   0   58.69   20.10
   7   8   0   49.70   16.60
  -7   8   0   53.49   18.60
  -8  -8   0   25.30   21.90
  -8  -8   0   38.00   22.60
  -8  -8   0   39.10   22.10
   8  -8   0   77.29   26.50
   8  -8   0   32.50   18.10
   8   8   0   75.69   23.10
   8   8   0   47.70   22.00
   8   8   0   53.29   19.10
  -8   8   0   52.89   22.40
  -8   8   0   60.59   26.40
   0  -9   0    2.50    7.10
   0  -9   0    1.00    5.30
   0  -9   0    9.60    5.80
   0  -9   0   -6.20    7.10
   0   9   0   -5.40    4.20
   0   9   0    4.00    5.40
   0   9   0    1.70    5.50
   0   9   0   -0.70    3.50
   0   9   0   -2.50    3.30
   0   9   0    1.60    3.60
  -1  -9   0  256.07   25.30
   1  -9   0  205.98   21.40
  -1  -9   0  242.28   23.20
  -1  -9   0  240.98   23.30
   1  -9   0  223.18   25.70
   1  -9   0  245.88   26.90
   1  -9   0  199.98   15.40
   1  -9   0  210.28   14.50
  -1  -9   0  189.28   21.40
   1   9   0  240.78   22.40
   1   9   0  220.28   17.20
  -1   9   0  205.08   22.50
   1   9   0  219.98   22.40
   1   9   0  221.68   21.50
  -1   9   0  243.38   25.10
  -1   9   0  217.28   14.60
   1   9   0  237.38   23.50
   1   9   0  194.38   20.60
   1   9   0  228.58   16.90
  -1   9   0  207.08   21.80
   2  -9   0   36.50    5.90
  -2  -9   0   30.60    9.10
   2  -9   0   42.90    7.50
   2  -9   0   32.30   13.10
  -2  -9   0   40.30   11.30
  -2  -9   0   41.40   10.00
   2  -9   0   30.60   10.80
   2  -9   0   30.80    6.20
  -2  -9   0   43.10   13.80
   2   9   0   37.30    9.00
   2   9   0   43.10    8.60
   2   9   0   13.70    6.90
  -2   9   0   36.10    7.50
   2   9   0   34.40    8.30
  -2   9   0   55.99   12.60
  -2   9   0   45.30   12.20
   2   9   0   25.20    9.10
  -2   9   0   19.90   10.20
   2   9   0   30.40    9.20
  -2   9   0   32.10    5.30
  -3  -9   0  369.16   28.40
  -3  -9   0  382.26   26.10
  -3  -9   0  362.66   24.50
   3  -9   0  430.36   35.10
   3  -9   0  415.06   22.30
   3  -9   0  420.36   31.90
  -3  -9   0  353.86   37.20
   3  -9   0  365.56   18.60
   3   9   0  414.46   23.50
   3   9   0  406.36   27.10
   3   9   0  368.16   29.90
   3   9   0  374.36   28.90
  -3   9   0  383.76   17.60
  -3   9   0  406.76   32.10
   3   9   0  429.16   30.80
  -3   9   0  395.66   31.70
  -3   9   0  339.27   34.00
  -4  -9   0   68.89   15.80
  -4  -9   0   79.49   20.50
   4  -9   0   93.19   20.20
  -4  -9   0  110.89   25.20
  -4  -9   0   81.09   13.30
   4  -9   0   73.59   11.50
   4  -9   0   94.69   20.80
  -4   9   0   63.39   18.10
   4   9   0   72.79   10.30
  -4   9   0   93.09   19.00
   4   9   0   51.39   13.10
   4   9   0   60.79   14.70
  -4   9   0   77.49   17.40
   4   9   0  106.29   19.70
  -4   9   0   82.69    8.50
   5  -9   0  102.39   20.60
   5  -9   0  127.89   23.90
  -5  -9   0   96.29   24.30
  -5  -9   0  105.89   26.90
  -5  -9   0   93.89   19.70
   5  -9   0  119.09   16.90
   5   9   0  105.29   18.80
   5   9   0  127.39   23.40
   5   9   0  127.59   22.50
  -5   9   0  103.79   25.00
  -5   9   0  106.49   22.50
  -5   9   0   96.39   19.30
  -6  -9   0  251.97   40.40
   6  -9   0  298.37   38.50
  -6  -9   0  262.97   44.30
  -6  -9   0  302.77   36.80
   6  -9   0  326.37   39.30
   6   9   0  288.17   33.50
  -6   9   0  309.87   44.10
   6   9   0  197.88   32.30
  -6   9   0  278.47   33.90
   6   9   0  309.87   38.30
  -6   9   0  232.78   34.70
   7  -9   0   34.20   19.20
  -7  -9   0   14.00   12.80
   7  -9   0    2.50   17.80
  -7  -9   0    3.40   20.60
  -7  -9   0    0.30   16.10
   7  -9   0    3.90   14.50
   7   9   0   31.50   14.40
  -7   9   0    7.60   20.70
   7   9   0   22.00   16.10
  -7   9   0   28.30   17.00
   7   9   0    6.00   14.50
  -7   9   0   13.90   15.00
  -8  -9   0   33.50   18.60
   8  -9   0   97.29   29.60
  -8  -9   0   36.70   27.80
  -8  -9   0   72.19   34.00
   8  -9   0   18.40   21.10
   8   9   0   71.89   24.40
   8   9   0   22.50   18.90
  -8   9   0   53.19   24.80
   8   9   0   81.89   25.50
  -8   9   0   59.19   32.70
   0 -10   0  278.87   22.00
   0 -10   0  314.87   30.00
   0 -10   0  311.07   30.80
   0 -10   0  254.77   24.50
   0  10   0  293.67   27.60
   0  10   0  302.77   23.00
   0  10   0  296.57   24.30
   0  10   0  270.87   19.90
   0  10   0  291.77   27.90
   0  10   0  253.47   17.50
   1 -10   0    6.90    8.30
   1 -10   0   14.70    6.00
   1 -10   0    3.50    6.60
  -1 -10   0    3.80    9.20
  -1 -10   0    6.40    8.10
   1 -10   0   18.70    8.80
  -1 -10   0   15.30    6.90
  -1 -10   0   19.70    9.70
   1  10   0   19.20    8.40
  -1  10   0   10.30    7.50
   1  10   0    6.90    4.20
  -1  10   0    7.70    6.20
   1  10   0   20.50    8.60
   1  10   0    6.80    6.20
   1  10   0    7.90    6.70
  -1  10   0    3.40    3.40
   1  10   0    3.90    5.20
   1  10   0    7.70    5.00
  -1  10   0    6.90    7.80
  -2 -10   0  537.15   33.30
  -2 -10   0  615.84   40.10
  -2 -10   0  581.34   36.10
   2 -10   0  560.84   41.00
   2 -10   0  502.75   26.20
   2 -10   0  520.35   34.70
   2 -10   0  560.04   27.10
  -2 -10   0  527.95   34.70
   2  10   0  571.74   33.80
  -2  10   0  532.15   25.10
   2  10   0  583.44   36.40
  -2  10   0  484.85   35.50
   2  10   0  502.35   30.70
  -2  10   0  587.54   37.80
   2  10   0  557.34   34.40
   2  10   0  501.95   33.00
  -2  10   0  575.64   38.40
   2  10   0  563.54   36.20
   2  10   0  582.94   31.80
  -3 -10   0   70.29   18.60
   3 -10   0   57.09    9.00
  -3 -10   0   67.19   13.80
  -3 -10   0   63.59   12.50
   3 -10   0   66.19    7.90
  -3 -10   0   40.80   14.70
   3 -10   0   82.89   19.90
   3 -10   0   89.09   17.20
  -3  10   0   70.09   15.70
   3  10   0   59.29   10.60
   3  10   0   52.59   12.50
   3  10   0   84.49   15.80
  -3  10   0   60.29    6.10
  -3  10   0   31.60   12.20
   3  10   0   53.19   13.60
   3  10   0   41.60   10.90
  -3  10   0   76.49   17.40
   4 -10   0   30.40   12.20
  -4 -10   0   24.60   18.50
  -4 -10   0   27.20    8.20
   4 -10   0   19.00   11.40
   4 -10   0   18.50    6.90
  -4 -10   0   37.60   16.30
  -4 -10   0   34.00   16.20
  -4 -10   0   17.40    8.50
  -4  10   0   29.30   14.50
   4  10   0   24.80   10.50
   4  10   0   14.50   10.20
  -4  10   0   28.90   13.70
   4  10   0   26.50    9.70
  -4  10   0   10.40    8.70
   4  10   0   17.20    6.20
  -5 -10   0   72.59   23.90
   5 -10   0   30.20   17.30
  -5 -10   0   32.60   18.50
  -5 -10   0   33.80   18.30
   5 -10   0   37.80   16.40
   5 -10   0   24.90    9.10
  -5  10   0   49.50   21.20
   5  10   0   47.50   17.70
  -5  10   0   41.00   16.70
   5  10   0   73.19   17.70
  -5  10   0   29.30   16.90
   5  10   0   25.80   12.00
  -6 -10   0   -3.60   19.20
  -6 -10   0   -7.90   18.80
   6 -10   0   10.50   14.80
   6 -10   0   -7.30    8.90
   6 -10   0  -10.40   14.70
  -6 -10   0    2.80   11.50
  -6  10   0    3.80   13.30
   6  10   0    2.00   11.80
  -6  10   0  -10.00   13.10
   6  10   0   -3.50    9.20
  -6  10   0   -5.60   16.60
   6  10   0   -8.70    8.70
   7 -10   0   21.10   15.00
   7 -10   0  -10.20   12.00
  -7 -10   0   47.80   25.80
  -7 -10   0   10.10   18.20
   7 -10   0   23.60   15.10
  -7 -10   0   55.99   23.70
  -7  10   0    0.30   19.50
   7  10   0   17.70   13.10
  -7  10   0    0.50    9.90
  -7  10   0   20.20   15.00
   7  10   0   16.60   16.30
   7  10   0   81.99   23.30
  -8 -10   0   12.90   29.60
  -8 -10   0   38.60   28.80
   8 -10   0   31.30   17.60
   8 -10   0   -0.70   11.40
  -8 -10   0   48.40   20.20
   8  10   0   26.20   18.10
   8  10   0    8.90   19.00
   8  10   0   25.40   18.50
  -8  10   0   -5.30   12.90
  -8  10   0    5.10   17.20
   0 -11   0   -3.70    5.90
   0 -11   0   -5.20    7.90
   0 -11   0   -3.00    4.90
   0 -11   0   -4.50    5.40
   0  11   0   -1.10    4.20
   0  11   0    4.60    6.20
   0  11   0   -6.90    5.90
   0  11   0    1.10    3.70
   0  11   0   -0.40    4.50
   1 -11   0  501.35   37.70
  -1 -11   0  436.66   33.00
  -1 -11   0  463.15   33.30
   1 -11   0  452.75   31.40
  -1 -11   0  490.75   34.00
   1 -11   0  434.76   26.40
   1 -11   0  450.05   35.00
  -1 -11   0  413.56   30.60
   1  11   0  406.26   26.60
  -1  11   0  484.05   25.80
  -1  11   0  470.15   33.90
   1  11   0  401.76   29.40
  -1  11   0  514.75   36.00
   1  11   0  425.26   30.30
   1  11   0  414.76   30.60
   1  11   0  469.85   32.00
  -1  11   0  416.36   31.10
   1  11   0  411.96   26.80
   1  11   0  439.56   31.10
   2 -11   0 1776.12   69.49
  -2 -11   0 1916.01   80.09
  -2 -11   0 1857.61   82.09
   2 -11   0 1666.63   86.49
   2 -11   0 1859.71   81.89
  -2 -11   0 1774.12   81.49
  -2 -11   0 1847.32   87.59
   2 -11   0 1884.31   89.19
  -2  11   0 1921.71   68.39
   2  11   0 1785.12   78.09
   2  11   0 1817.62   82.59
  -2  11   0 1918.01   85.49
   2  11   0 1677.43   78.79
   2  11   0 1800.62   75.09
  -2  11   0 1767.92   83.19
   2  11   0 1867.31   80.99
   2  11   0 1717.73   75.99
  -2  11   0 1738.03   84.69
   2  11   0 1752.32   81.19
   3 -11   0  970.40   60.19
   3 -11   0  900.11   39.30
  -3 -11   0  918.81   46.60
  -3 -11   0  931.41   51.39
  -3 -11   0  873.71   58.59
   3 -11   0  904.51   53.09
   3 -11   0  915.81   58.19
  -3 -11   0  872.91   47.80
   3  11   0  913.81   53.59
   3  11   0  934.31   44.40
   3  11   0  838.92   50.69
   3  11   0  846.52   49.10
  -3  11   0  818.92   53.69
   3  11   0  850.01   46.10
  -3  11   0  890.31   34.30
  -3  11   0  896.61   54.49
  -3  11   0  893.11   54.09
  -4 -11   0  118.09   18.00
  -4 -11   0  130.59   23.70
  -4 -11   0  174.28   30.90
   4 -11   0  137.09   15.90
   4 -11   0  122.39   24.20
  -4 -11   0  127.29   27.80
  -4 -11   0  137.39   17.50
   4 -11   0  119.59   23.90
   4  11   0  111.29   18.50
   4  11   0   94.09   19.60
  -4  11   0  143.29   25.70
   4  11   0  130.39   15.90
   4  11   0  120.49   22.30
  -4  11   0  168.48   28.20
  -4  11   0  127.99   23.00
   4  11   0  160.78   24.40
  -5 -11   0  171.98   28.50
  -5 -11   0  144.29   32.60
  -5 -11   0   69.79   27.10
   5 -11   0  121.19   27.20
   5 -11   0  164.68   26.90
   5 -11   0  167.88   31.00
   5  11   0  197.68   28.30
  -5  11   0  170.08   28.10
  -5  11   0   97.69   23.70
   5  11   0  113.89   21.30
   5  11   0  135.79   25.60
  -5  11   0  164.88   27.80
  -6 -11   0  237.38   44.30
   6 -11   0  322.57   41.50
   6 -11   0  475.55   51.59
  -6 -11   0  305.67   37.60
  -6 -11   0  343.07   50.79
   6 -11   0  260.17   38.00
   6  11   0  313.77   38.90
   6  11   0  359.16   42.60
   6  11   0  325.07   37.10
  -6  11   0  355.06   42.30
  -6  11   0  289.77   40.90
  -6  11   0  330.97   44.00
   7 -11   0    8.90   16.10
   7 -11   0   56.19   22.40
  -7 -11   0   82.39   30.50
  -7 -11   0   26.30   28.10
  -7 -11   0   61.39   24.20
   7 -11   0   56.89   23.20
   7  11   0   26.10   17.80
  -7  11   0   24.60   19.80
  -7  11   0   69.79   24.70
   7  11   0   28.70   17.10
   7  11   0   46.40   19.70
  -7  11   0   46.00   20.10
  -8 -11   0   -2.40   17.80
   8 -11   0   -1.60   19.30
   8 -11   0   20.30   20.10
  -8 -11   0   -4.80   24.90
  -8 -11   0   19.30   22.00
   8  11   0   23.00   18.20
  -8  11   0   -1.50   13.60
   8  11   0   -8.70   15.00
   8  11   0   -4.80   10.40
  -8  11   0   10.30   21.50
   0 -12   0  570.74   36.70
   0 -12   0  611.34   37.50
   0 -12   0  568.44   42.90
   0 -12   0  661.13   43.40
   0  12   0  667.33   42.80
   0  12   0  623.14   35.60
   0  12   0  609.64   39.50
   0  12   0  624.44   31.70
   0  12   0  594.44   38.70
  -1 -12   0  137.39   21.50
  -1 -12   0   94.19   19.80
  -1 -12   0  135.69   21.90
  -1 -12   0   89.59   18.20
   1 -12   0   90.29   16.40
  -1 -12   0  138.79   19.90
   1 -12   0  105.19   21.40
   1 -12   0   92.59   13.90
   1 -12   0  102.99   20.20
   1  12   0  119.99   19.20
   1  12   0   67.89   15.40
   1  12   0   93.59   14.30
  -1  12   0  104.29   19.40
   1  12   0   79.89   16.50
  -1  12   0   93.49   18.60
   1  12   0  112.59   18.00
  -1  12   0  137.39   14.90
   1  12   0  107.29   15.30
  -1  12   0  104.29   18.20
   1  12   0   90.99   15.30
   2 -12   0  277.47   34.10
  -2 -12   0  251.97   29.90
   2 -12   0  223.18   27.30
  -2 -12   0  290.27   29.60
   2 -12   0  206.38   16.40
  -2 -12   0  236.58   31.10
  -2 -12   0  212.78   26.50
  -2 -12   0  248.48   28.70
   2 -12   0  210.88   30.00
  -2  12   0  221.68   15.50
   2  12   0  263.37   24.30
   2  12   0  288.97   30.30
   2  12   0  288.27   30.40
  -2  12   0  199.88   26.70
   2  12   0  271.77   29.10
   2  12   0  272.57   26.30
   2  12   0  253.97   27.20
  -2  12   0  300.67   33.60
  -2  12   0  245.28   29.20
   2  12   0  258.77   26.10
  -3 -12   0  211.98   32.30
  -3 -12   0  256.77   29.30
  -3 -12   0  299.07   30.70
   3 -12   0  239.78   30.50
  -3 -12   0  298.07   28.10
   3 -12   0  325.07   38.90
   3 -12   0  355.86   40.90
   3  12   0  287.07   23.00
  -3  12   0  225.98   32.00
   3  12   0  291.77   31.90
  -3  12   0  332.67   36.50
   3  12   0  291.27   27.30
  -3  12   0  278.07   33.30
   3  12   0  237.58   28.20
   3  12   0  196.78   28.00
   4 -12   0  643.04   50.39
  -4 -12   0  695.23   54.39
  -4 -12   0  633.54   46.60
   4 -12   0  750.72   54.29
  -4 -12   0  618.24   37.70
  -4 -12   0  684.83   55.29
   4 -12   0  577.34   44.60
   4  12   0  642.14   44.80
   4  12   0  639.34   35.90
   4  12   0  610.64   44.80
  -4  12   0  628.24   47.60
  -4  12   0  721.83   50.19
  -4  12   0  726.13   51.99
   4  12   0  624.34   46.80
   4  12   0  676.03   42.40
  -5 -12   0   15.00   18.80
  -5 -12   0   13.90   16.30
  -5 -12   0    1.80   19.20
   5 -12   0   -1.60   10.10
   5 -12   0   15.60   17.20
   5 -12   0   27.50   16.10
   5  12   0   -1.80   11.90
  -5  12   0   12.80   15.70
   5  12   0   26.60   13.30
  -5  12   0   14.50   11.30
   5  12   0    2.90   10.40
  -5  12   0   35.40   17.20
   6 -12   0   65.99   21.50
  -6 -12   0   60.99   28.50
   6 -12   0   40.50   19.80
  -6 -12   0   45.50   18.00
   6 -12   0   44.80   21.90
  -6 -12   0    3.40   13.60
  -6  12   0   19.90   12.90
  -6  12   0   47.70   20.60
   6  12   0   55.09   20.10
   6  12   0   90.49   21.70
  -6  12   0   60.49   19.70
   6  12   0   32.30   16.30
  -7 -12   0   23.10   24.90
   7 -12   0   17.60   19.60
  -7 -12   0   -7.80   21.80
  -7 -12   0    7.30   20.30
   7 -12   0   14.80   15.90
   7 -12   0   23.00   15.50
   7  12   0   20.80   17.00
  -7  12   0   16.80   18.90
  -7  12   0   10.80   17.70
   7  12   0    5.10   11.60
  -7  12   0   10.60   12.10
   7  12   0   -2.10   14.30
   0 -13   0    1.00    6.70
   0 -13   0   10.60    8.70
   0 -13   0  -12.10    6.10
   0 -13   0    1.20    7.90
   0  13   0   -2.40    4.40
   0  13   0    1.00    6.10
   0  13   0    0.70    5.40
   0  13   0   10.30    9.30
   0  13   0   -1.20    5.10
   1 -13   0    7.90    9.60
  -1 -13   0   17.00   10.40
  -1 -13   0   33.00   11.50
   1 -13   0   -2.60    6.10
  -1 -13   0   27.10   12.50
   1 -13   0   23.70    8.80
  -1 -13   0   19.90   10.00
  -1 -13   0    1.70    9.90
   1 -13   0   17.80    8.60
   1  13   0   16.90    8.80
  -1  13   0   20.40    9.20
   1  13   0   11.20    9.60
   1  13   0   16.00    7.90
  -1  13   0    7.70    5.60
   1  13   0   23.00    9.90
  -1  13   0   20.90    9.80
   1  13   0   14.40    8.20
   1  13   0   11.30    9.50
   1  13   0    3.30    7.50
  -1  13   0   18.80   11.60
  -2 -13   0  109.19   23.00
   2 -13   0  104.09   13.00
   2 -13   0  120.09   25.10
   2 -13   0  170.48   24.20
  -2 -13   0  147.79   24.30
  -2 -13   0  128.99   21.40
  -2 -13   0  180.48   24.80
   2 -13   0  149.09   25.70
  -2 -13   0  118.89   22.30
   2  13   0  133.09   17.70
  -2  13   0  122.49   12.50
   2  13   0  153.98   20.80
   2  13   0  156.28   22.60
   2  13   0  116.69   21.10
   2  13   0   97.39   17.30
  -2  13   0  103.29   21.30
  -2  13   0  140.09   23.00
  -2  13   0  124.79   21.80
   2  13   0  142.59   22.40
   2  13   0  151.18   22.70
  -3 -13   0   47.70   17.60
   3 -13   0   46.50   14.40
   3 -13   0   43.70   18.10
  -3 -13   0   48.70   14.00
  -3 -13   0   28.60   18.90
  -3 -13   0   32.40   11.90
   3 -13   0   43.80   16.60
   3  13   0   65.29   16.10
  -3  13   0   32.00   13.10
   3  13   0   26.10    9.60
  -3  13   0   21.60   11.40
   3  13   0   67.59   17.40
  -3  13   0   19.60   11.00
   3  13   0   67.79   15.20
   3  13   0   45.70   15.00
  -4 -13   0   44.40   14.30
   4 -13   0   40.10   19.80
  -4 -13   0   13.20   20.50
   4 -13   0   35.70   14.20
   4 -13   0   60.29   22.10
  -4 -13   0   23.20   16.60
  -4 -13   0   42.40   16.00
   4  13   0   26.00   14.60
   4  13   0   24.80   11.90
   4  13   0   52.69   15.10
  -4  13   0   43.40   17.10
   4  13   0   80.69   17.90
  -4  13   0   71.29   21.00
  -4  13   0   31.40   17.00
  -5 -13   0   35.50   19.10
   5 -13   0    6.90   11.80
  -5 -13   0    2.20   13.30
   5 -13   0    3.10   10.20
   5 -13   0   14.10   10.80
  -5 -13   0   26.20   17.20
  -5  13   0   -5.40   13.80
  -5  13   0   -9.00   11.90
  -5  13   0   -2.80    8.00
   5  13   0    4.40    9.50
   5  13   0   -5.80    7.20
   5  13   0    6.60    9.60
  -6 -13   0   17.30   21.50
   6 -13   0   -8.70   14.40
  -6 -13   0   -5.60   17.60
   6 -13   0   35.40   19.70
   6 -13   0  -14.40    8.30
  -6 -13   0    8.80   13.30
  -6  13   0    7.80   18.10
  -6  13   0   15.00   16.50
  -6  13   0    2.40   15.60
   6  13   0   -2.90    8.40
   6  13   0    3.30   13.10
   6  13   0   -1.60   12.60
  -7 -13   0    0.80   20.60
  -7 -13   0  -12.60   22.20
   7 -13   0   -6.90   19.10
   7 -13   0   21.00   17.40
   7 -13   0    3.40   15.80
  -7 -13   0    2.70   13.90
   7  13   0    4.60   15.30
  -7  13   0    5.80   14.80
  -7  13   0  -17.80   19.00
  -7  13   0  -21.80   13.20
   7  13   0  -10.40   10.00
   7  13   0   -3.80   12.50
   0 -14   0   58.59   15.30
   0 -14   0   44.10   13.00
   0 -14   0   53.59   17.10
   0 -14   0   41.10   17.40
   0  14   0   31.30    8.40
   0  14   0   38.30   13.50
   0  14   0   47.90   11.30
   0  14   0   30.00   11.30
   0  14   0   65.89   18.20
  -1 -14   0   50.29   15.40
   1 -14   0   57.09   12.20
   1 -14   0   68.69   15.90
  -1 -14   0   59.89   15.80
   1 -14   0   59.79   20.30
  -1 -14   0   71.49   18.50
   1 -14   0   56.69   17.90
  -1 -14   0   38.20   11.90
  -1 -14   0   58.39   16.70
   1  14   0   58.09   14.70
   1  14   0   45.60   11.70
   1  14   0   47.30   10.80
   1  14   0   41.30   13.20
  -1  14   0   58.09   16.70
   1  14   0   47.10   13.80
  -1  14   0   65.89   18.20
   1  14   0   56.39   13.20
  -1  14   0   53.89   15.40
  -1  14   0   36.40    9.40
   2 -14   0   13.00    8.20
   2 -14   0   44.10   14.20
  -2 -14   0   19.30   12.20
  -2 -14   0   26.30   13.00
  -2 -14   0   61.69   17.80
  -2 -14   0    7.60   13.30
  -2 -14   0   28.60   13.10
   2 -14   0   10.80   14.40
   2 -14   0   41.10   17.60
   2  14   0   31.80   14.00
   2  14   0   15.10   10.40
  -2  14   0   37.90   15.10
   2  14   0   26.10   10.80
  -2  14   0   20.40   13.70
  -2  14   0   22.30    7.10
   2  14   0   54.79   12.10
  -2  14   0   46.70   14.30
   2  14   0   33.00   13.70
   2  14   0   24.80   10.80
   2  14   0   16.60   11.30
  -3 -14   0   63.29   17.60
   3 -14   0   84.89   18.30
  -3 -14   0   63.79   15.60
  -3 -14   0   94.69   20.00
  -3 -14   0   25.30   20.40
   3 -14   0   95.29   24.40
   3 -14   0   66.99   22.00
   3  14   0   80.79   19.80
   3  14   0   87.49   16.50
   3  14   0   71.39   16.70
  -3  14   0   62.19   19.60
  -3  14   0   62.19   18.20
   3  14   0   54.99   14.80
   3  14   0   49.99   14.70
  -3  14   0   47.10   16.10
  -4 -14   0    8.40   17.20
   4 -14   0    0.30   11.20
   4 -14   0   -5.30   13.00
  -4 -14   0   -1.90    9.20
   4 -14   0    5.50   13.40
  -4 -14   0   -3.40   16.90
  -4 -14   0   -1.70    9.20
   4  14   0    5.20    8.80
   4  14   0    1.80    8.00
  -4  14   0    8.60   12.00
   4  14   0    6.90    7.40
   4  14   0   -2.30    9.80
  -4  14   0   11.00   12.40
  -4  14   0   -1.70   12.70
   5 -14   0   -6.30   16.30
  -5 -14   0   -9.40   11.60
   5 -14   0   -7.60   10.60
  -5 -14   0  -12.60    8.70
   5 -14   0   11.00   14.90
  -5 -14   0   28.60   23.20
   5  14   0   15.70   12.90
  -5  14   0   35.20   18.30
   5  14   0   17.40   14.40
  -5  14   0    8.40   11.30
   5  14   0    0.50    9.40
  -5  14   0   10.20   14.40
  -6 -14   0   27.20   22.40
   6 -14   0   -9.20   14.80
  -6 -14   0  -17.00   11.30
  -6 -14   0   16.30   15.50
   6 -14   0    0.40   13.10
   6 -14   0   -3.10   18.20
   6  14   0   -6.40   15.70
   6  14   0  -11.90   11.40
  -6  14   0   12.40   15.90
  -6  14   0    5.10   14.90
   6  14   0    5.80   11.00
  -6  14   0   20.90   21.80
  -7 -14   0   23.00   28.60
   7 -14   0   12.90   22.10
  -7 -14   0   30.20   29.90
   7 -14   0   51.59   21.20
   7 -14   0   17.30   21.30
  -7 -14   0   26.40   18.30
   7  14   0   52.29   21.10
  -7  14   0    5.00   19.40
  -7  14   0   20.40   17.10
   7  14   0   26.10   15.40
  -7  14   0   32.20   27.80
   0 -15   0    1.10   11.20
   0 -15   0   -5.90    6.80
   0 -15   0   -8.80    6.80
   0 -15   0    1.80    8.50
   0  15   0   -3.70    4.90
   0  15   0   -3.10    6.50
   0  15   0   -1.30   10.20
   0  15   0    2.80    8.50
   0  15   0    2.30    6.10
  -1 -15   0   82.99   18.30
   1 -15   0   71.79   23.40
   1 -15   0   69.19   15.70
  -1 -15   0   55.19   19.30
  -1 -15   0  108.29   22.80
  -1 -15   0   77.69   19.40
   1 -15   0   93.39   15.90
   1 -15   0   61.89   17.90
  -1 -15   0   81.79   20.30
   1  15   0   95.29   20.00
   1  15   0   84.99   17.50
   1  15   0   83.99   14.70
  -1  15   0   79.59   18.30
   1  15   0  102.49   21.80
   1  15   0  100.69   16.80
  -1  15   0  100.29   23.30
  -1  15   0  124.39   16.50
  -1  15   0   42.10   14.40
   1  15   0   79.79   18.70
  -2 -15   0   10.20   11.00
  -2 -15   0    4.60   10.80
  -2 -15   0   -9.10    7.70
   2 -15   0   -9.60    7.80
   2 -15   0  -11.20    6.80
  -2 -15   0  -14.90    9.90
  -2 -15   0   -0.90   12.30
   2 -15   0    8.40   10.20
   2  15   0   -2.60    9.30
  -2  15   0    7.00   11.50
  -2  15   0    4.90    8.70
  -2  15   0    0.70   10.10
   2  15   0    3.90    8.70
   2  15   0   -2.00    5.90
   2  15   0   -0.30    6.50
   2  15   0   -5.70    6.70
  -3 -15   0  106.99   23.80
  -3 -15   0  131.09   24.40
  -3 -15   0   92.09   21.20
   3 -15   0  114.99   26.70
  -3 -15   0   77.19   19.00
   3 -15   0   72.89   18.40
  -3 -15   0  125.59   28.00
   3 -15   0   59.89   21.90
   3  15   0   68.89   19.30
   3  15   0  103.29   18.10
   3  15   0  116.49   23.20
   3  15   0  115.99   20.70
  -3  15   0  112.69   25.80
  -3  15   0   99.69   24.10
   3  15   0  109.79   18.90
  -3  15   0  125.59   24.40
   4 -15   0   49.10   18.30
  -4 -15   0   40.00   19.60
   4 -15   0    8.60   11.80
   4 -15   0   18.50   14.20
  -4 -15   0   73.99   21.20
  -4 -15   0   23.60   15.00
  -4 -15   0   54.69   16.70
   4  15   0   35.70   17.10
   4  15   0   60.99   18.20
   4  15   0   61.29   14.80
  -4  15   0   37.50   16.20
  -4  15   0   32.70   15.20
   4  15   0   58.59   18.80
  -4  15   0   26.60   14.40
   5 -15   0  -16.40   15.30
  -5 -15   0   -0.80   19.50
  -5 -15   0   -5.00   15.70
   5 -15   0   -7.50   11.50
   5 -15   0   -2.10   11.00
  -5 -15   0    1.80   16.90
  -5  15   0    8.70   12.50
  -5  15   0   18.20   14.90
   5  15   0   -3.70   13.10
   5  15   0   -0.90   11.90
  -5  15   0   -4.50   15.30
   5  15   0   16.70   13.90
  -6 -15   0  -12.00   17.10
  -6 -15   0  -23.70   19.10
  -6 -15   0   -6.90   11.00
   6 -15   0    2.40   14.40
   6 -15   0   -1.90   14.90
   6 -15   0   -1.40   17.70
  -6  15   0   -9.10    9.90
   6  15   0  -12.60    6.60
  -6  15   0   19.60   20.10
  -6  15   0  -12.00    8.30
   6  15   0    9.30   10.80
   0 -16   0   49.80   14.30
   0 -16   0   30.10   17.10
   0 -16   0   30.40   13.80
   0 -16   0   15.90   12.30
   0  16   0   18.30   12.60
   0  16   0   19.10   10.20
   0  16   0   27.10    9.10
   0  16   0   12.00    8.90
   0  16   0   32.00   12.80
  -1 -16   0    2.40    8.80
   1 -16   0   17.80   12.80
  -1 -16   0   -5.70   11.60
  -1 -16   0    3.30    8.90
   1 -16   0   12.60   11.20
  -1 -16   0   -5.20   12.30
  -1 -16   0   -9.00   10.20
   1 -16   0    4.90   13.30
  -1  16   0   -5.80    6.20
   1  16   0    2.90    7.50
  -1  16   0   21.20   10.80
   1  16   0    8.60   11.70
   1  16   0   -5.50    9.40
   1  16   0    7.40    8.90
  -1  16   0    2.60   10.30
  -1  16   0   -3.80    5.90
   1  16   0   -3.70    7.50
   2 -16   0   -3.20    8.60
  -2 -16   0   -4.10    7.60
  -2 -16   0   -5.20   10.50
  -2 -16   0    1.30   11.30
   2 -16   0   -2.90    7.50
  -2 -16   0   -0.60   10.20
  -2 -16   0   15.10   15.40
   2 -16   0   13.20   10.40
  -2 -16   0  -19.70    7.70
   2  16   0    5.20    9.40
   2  16   0    3.90    6.80
  -2  16   0   -7.00   12.80
   2  16   0   -1.30    8.20
  -2  16   0   -1.20    8.10
   2  16   0    1.20   11.10
  -2  16   0   -7.10   10.10
   2  16   0   -7.10    8.30
   3 -16   0   22.30   13.40
   3 -16   0   42.90   15.20
   3 -16   0   27.50   16.60
  -3 -16   0   28.20   15.00
  -3 -16   0   62.89   18.70
  -3 -16   0   16.80   14.40
  -3 -16   0   19.20   18.10
  -3 -16   0   60.99   23.30
  -3 -16   0   10.40    9.30
   3  16   0   48.50   16.50
   3  16   0   28.60   12.20
   3  16   0   43.70   15.70
  -3  16   0   14.50   11.60
  -3  16   0   60.69   19.90
  -3  16   0   14.40   13.60
   3  16   0   43.90   16.90
  -4 -16   0    7.70   11.60
   4 -16   0   12.70   13.50
   4 -16   0   20.50   14.60
  -4 -16   0  -11.30   16.10
  -4 -16   0   22.40   14.30
  -4 -16   0   35.20   18.70
   4 -16   0    1.50   12.60
  -4  16   0   17.50   13.10
  -4  16   0   18.10   17.70
   4  16   0   -1.70   12.20
   4  16   0   12.30    9.60
   4  16   0   21.10   13.00
  -4  16   0    8.30   11.60
   4  16   0   23.20   13.40
  -5 -16   0   -1.90   22.40
   5 -16   0   -0.10   14.30
   5 -16   0   -1.70   14.60
  -5 -16   0   16.90   18.10
  -5 -16   0    4.30   18.30
   5 -16   0   -6.20    9.50
   5  16   0  -16.00   12.50
  -5  16   0    0.40   15.80
   5  16   0  -13.30   11.40
  -5  16   0   -5.20   16.90
  -5  16   0   -6.20    9.90
  -6 -16   0  -17.50   13.30
  -6 -16   0   22.20   15.30
   6 -16   0   -0.50   16.50
   6 -16   0   23.20   24.50
   6 -16   0    9.20   14.70
  -6 -16   0  -10.00   13.90
  -6  16   0  -15.20   10.70
  -6  16   0   26.40   22.00
   6  16   0   -6.30    9.00
   6  16   0   21.60   17.30
  -6  16   0   -1.70   17.80
   0 -17   0  -10.90   11.20
   0 -17   0  -16.00   10.50
   0 -17   0   -7.40    5.80
   0  17   0    5.90   11.10
   0  17   0    9.30   12.10
   0  17   0    5.40    8.20
   0  17   0   -3.00   12.00
   1 -17   0   94.39   20.10
  -1 -17   0  186.88   33.70
  -1 -17   0  160.88   25.20
   1 -17   0  103.49   26.90
  -1 -17   0  130.39   25.00
   1 -17   0  216.68   34.50
  -1 -17   0  113.39   23.30
  -1 -17   0  184.18   30.30
  -1  17   0  119.09   24.50
   1  17   0  116.29   21.00
   1  17   0   94.09   18.00
   1  17   0  153.18   26.40
   1  17   0   89.59   23.80
  -1  17   0   57.29   18.90
  -1  17   0  133.39   27.90
   1  17   0  109.99   21.90
  -2 -17   0  441.96   47.70
   2 -17   0  405.56   49.50
  -2 -17   0  403.96   46.60
   2 -17   0  437.76   43.70
  -2 -17   0  308.17   37.90
   2 -17   0  369.96   48.20
  -2 -17   0  388.56   43.50
  -2 -17   0  346.17   39.80
  -2 -17   0  406.56   47.90
  -2  17   0  388.66   44.40
   2  17   0  347.97   39.50
   2  17   0  363.86   41.50
   2  17   0  331.77   33.30
  -2  17   0  381.46   46.60
  -2  17   0  374.96   42.40
   2  17   0  374.06   36.10
   2  17   0  300.77   34.90
   3 -17   0   95.59   27.30
   3 -17   0  163.68   33.50
  -3 -17   0  125.59   25.20
   3 -17   0  142.99   26.00
  -3 -17   0  144.29   32.30
  -3 -17   0   96.59   25.50
  -3 -17   0  148.69   29.50
  -3 -17   0  139.69   25.60
   3  17   0  172.38   29.00
   3  17   0  138.29   25.60
  -3  17   0  163.98   30.20
  -3  17   0  140.59   29.70
   3  17   0  123.29   20.60
   3  17   0  152.18   25.50
  -3  17   0  148.59   30.40
   4 -17   0   20.80   20.10
   4 -17   0   21.60   17.20
  -4 -17   0    5.70   19.50
  -4 -17   0   54.59   18.40
  -4 -17   0   13.50   19.70
   4 -17   0   32.30   18.00
  -4  17   0   23.70   14.40
   4  17   0   30.10   18.60
   4  17   0   68.69   19.80
  -4  17   0    9.40   17.10
   4  17   0   42.70   18.60
  -4  17   0   41.00   20.70
  -5 -17   0  -16.30   15.40
  -5 -17   0   22.10   17.20
   5 -17   0   39.00   25.50
   5 -17   0   10.40   16.80
  -5 -17   0   24.40   17.10
   5 -17   0    6.10   14.20
   5  17   0   -2.30   13.70
  -5  17   0   18.30   20.80
  -5  17   0   20.10   18.60
   5  17   0   -5.10   13.50
  -5  17   0   42.60   22.90
  -6 -17   0   37.90   24.90
   6 -17   0   38.90   19.60
   6 -17   0   34.60   22.80
  -6 -17   0   25.40   24.30
   6 -17   0   39.90   22.70
  -6 -17   0   40.30   24.10
   6  17   0   41.60   20.50
  -6  17   0   10.70   17.20
  -6  17   0   36.00   24.90
  -6  17   0   70.19   27.80
   6  17   0   26.20   20.10
   0 -18   0  134.79   24.00
   0 -18   0  172.68   31.80
   0 -18   0  132.49   28.10
   0  18   0   98.49   19.00
   0  18   0  100.79   24.30
   0  18   0  139.89   27.40
   0  18   0  175.08   30.00
  -1 -18   0    7.20   10.60
   1 -18   0    0.40   14.80
  -1 -18   0   -7.60    7.80
  -1 -18   0    1.00   14.90
   1 -18   0    0.80   11.30
  -1 -18   0   -0.50    7.40
   1 -18   0    3.50   13.30
  -1 -18   0   -5.80   13.00
  -1  18   0   -2.30   11.50
   1  18   0    3.00    8.00
   1  18   0  -10.40   11.00
   1  18   0   10.80   12.10
   1  18   0   15.80   13.50
  -1  18   0   -6.20   11.10
   1  18   0   -3.70    6.70
  -1  18   0    2.60   12.40
  -2 -18   0   -2.70   13.20
  -2 -18   0   13.00   14.50
  -2 -18   0    5.50   16.30
   2 -18   0    0.30   12.90
   2 -18   0   -1.60    9.80
  -2 -18   0    4.60   15.00
  -2 -18   0  -16.20   13.60
  -2 -18   0  -14.10   13.20
   2 -18   0   -2.40   11.50
  -2 -18   0   -6.90   11.30
   2  18   0   11.20   11.80
   2  18   0   10.30   12.00
   2  18   0   -7.80   11.50
  -2  18   0    0.80    9.70
  -2  18   0    8.30   13.60
  -2  18   0    3.90   13.70
   2  18   0    1.90   12.70
   2  18   0    4.50   10.60
  -3 -18   0   11.20   12.20
  -3 -18   0   19.80   19.60
  -3 -18   0   -5.80    9.10
  -3 -18   0   14.00   18.10
   3 -18   0    7.10   18.30
  -3 -18   0   -9.30   10.00
   3 -18   0   16.00   15.40
   3 -18   0    0.50   14.70
  -3  18   0   10.80   15.60
   3  18   0   11.80   13.30
  -3  18   0   15.00   16.60
   3  18   0   17.10   13.80
   3  18   0   24.50   14.10
  -3  18   0   16.50   17.00
   4 -18   0   28.60   19.20
   4 -18   0   36.00   24.10
  -4 -18   0   -2.90   20.50
  -4 -18   0  -10.10   15.30
  -4 -18   0   22.80   17.90
   4 -18   0   -4.70   19.00
   4  18   0   12.40   17.20
  -4  18   0   43.00   22.10
   4  18   0   -1.60   14.10
  -4  18   0   55.19   23.60
   4  18   0    7.50   11.40
  -4  18   0   19.10   19.20
  -5 -18   0   52.39   25.60
   5 -18   0   -5.50   18.80
  -5 -18   0    2.10   14.20
   5 -18   0   -5.80   15.70
   5 -18   0   -7.10   17.40
  -5 -18   0   13.70   16.80
   5  18   0    0.10   11.00
  -5  18   0  -16.60   15.60
  -5  18   0   15.70   20.10
  -5  18   0    7.80   14.00
   5  18   0   -4.50   15.20
   0 -19   0  -11.40   11.10
   0 -19   0   10.10   12.00
   0 -19   0   -7.50   12.40
   0 -19   0    8.90   11.50
   0  19   0   14.90   17.70
   0  19   0    9.30   10.90
   0  19   0   -3.50    8.50
  -1 -19   0    5.10   10.40
   1 -19   0   17.70   13.30
   1 -19   0    3.30   11.20
  -1 -19   0   39.10   19.70
  -1 -19   0   15.60   16.80
   1 -19   0   40.70   15.70
  -1 -19   0   37.60   21.80
   1  19   0   21.20   12.80
  -1  19   0   22.80   13.70
  -1  19   0   19.90   16.70
   1  19   0   35.60   18.70
   1  19   0   24.30   12.80
  -1  19   0   23.30   13.50
   1  19   0    4.20   14.70
   2 -19   0  170.98   28.70
  -2 -19   0  208.38   34.10
   2 -19   0  122.09   29.90
  -2 -19   0  153.48   29.40
  -2 -19   0  192.28   35.00
  -2 -19   0  190.88   32.30
  -2 -19   0  200.08   34.20
  -2 -19   0  158.48   35.40
   2 -19   0  112.19   29.60
   2  19   0  122.19   26.30
  -2  19   0  239.68   36.90
  -2  19   0  218.68   36.50
   2  19   0  212.08   32.10
   2  19   0  200.58   28.20
   2  19   0  185.88   32.30
  -2  19   0  255.27   37.00
  -3 -19   0   12.00   13.90
  -3 -19   0   38.00   23.80
  -3 -19   0   17.50   17.70
   3 -19   0   18.80   14.50
  -3 -19   0    4.90   18.90
   3 -19   0   32.30   18.50
  -3 -19   0   -4.30   11.30
   3 -19   0    0.90   12.90
   3  19   0   28.70   16.70
   3  19   0   -3.10   10.40
   3  19   0   14.90   14.70
  -3  19   0   10.80   17.70
  -3  19   0   10.30   14.80
  -3  19   0    9.30   12.70
   4 -19   0   23.80   18.50
  -4 -19   0    3.40   17.00
  -4 -19   0   21.10   21.30
   4 -19   0   15.50   20.20
   4 -19   0   30.40   23.70
  -4 -19   0   38.00   26.20
   4  19   0   14.20   15.60
  -4  19   0   25.20   16.20
   4  19   0   22.80   17.50
  -4  19   0   16.70   16.10
   4  19   0    1.60   16.00
  -4  19   0  -23.20   14.50
   5 -19   0   13.50   21.20
   5 -19   0   18.80   19.80
   5 -19   0   -3.80   15.00
  -5 -19   0    3.90   23.70
  -5 -19   0    5.80   25.20
  -5 -19   0   -5.40   21.50
   5  19   0   23.60   19.20
   5  19   0    8.80   16.30
  -5  19   0   43.80   21.20
  -5  19   0    9.20   15.60
  -5  19   0   13.40   21.20
   0 -20   0   50.69   22.40
   0 -20   0   47.00   22.20
   0 -20   0   89.79   26.40
   0  20   0   15.40   13.90
   0  20   0   64.29   22.30
   0  20   0  107.59   25.10
  -1 -20   0   18.40   14.90
   1 -20   0   55.09   18.90
  -1 -20   0    0.50   16.20
   1 -20   0  -10.60   13.50
  -1 -20   0   37.80   19.10
   1 -20   0   39.70   21.90
  -1 -20   0    4.00   14.10
  -1 -20   0  -10.20   16.70
  -1  20   0   11.20   15.70
   1  20   0   34.10   15.90
   1  20   0   10.40   13.00
   1  20   0   31.50   15.60
   1  20   0   54.29   21.00
  -1  20   0   31.80   15.40
  -1  20   0    1.00    8.70
   2 -20   0   31.60   18.40
  -2 -20   0   21.80   19.00
  -2 -20   0   24.40   16.70
   2 -20   0    2.30   18.90
  -2 -20   0   54.69   20.50
  -2 -20   0   18.80   19.60
   2 -20   0   36.50   18.80
  -2 -20   0   17.40   17.10
  -2  20   0    9.00   12.10
  -2  20   0    8.00   16.50
   2  20   0   26.70   15.30
   2  20   0   35.70   16.40
   2  20   0   38.90   15.60
  -2  20   0   50.29   23.70
  -3 -20   0  159.78   37.80
   3 -20   0   85.09   26.20
  -3 -20   0   69.69   24.20
  -3 -20   0   73.99   25.10
   3 -20   0  115.29   30.00
  -3 -20   0   91.89   29.30
   3 -20   0   72.09   25.40
  -3 -20   0   92.79   27.20
   3  20   0   96.59   24.20
   3  20   0  147.29   31.70
  -3  20   0  105.99   28.40
  -3  20   0  106.79   30.30
  -3  20   0  121.19   30.30
   3  20   0   97.89   23.00
   4 -20   0   42.00   21.70
  -4 -20   0  136.69   32.30
   4 -20   0   72.09   23.00
  -4 -20   0   51.69   24.00
  -4 -20   0   65.89   29.40
   4 -20   0   92.49   33.00
  -4 -20   0   40.30   29.60
   4  20   0  139.69   27.90
  -4  20   0   59.59   27.00
  -4  20   0   67.19   28.70
   4  20   0   83.19   26.00
  -4  20   0   93.09   29.40
   4  20   0   37.90   20.00
   0 -21   0   25.10   22.00
   0 -21   0    7.90   13.30
   0 -21   0    4.50   12.00
   0  21   0    5.40   11.60
   0  21   0   19.70   18.10
   0  21   0  -20.90   12.00
   1 -21   0   24.00   14.70
  -1 -21   0   -1.90   15.40
   1 -21   0   -2.40   18.90
  -1 -21   0   11.80   20.30
  -1 -21   0   -4.30   11.60
  -1 -21   0  -18.80   16.30
   1  21   0  -11.20   15.20
   1  21   0   -0.60   14.70
   1  21   0    7.60   15.80
  -1  21   0    8.10   11.90
  -1  21   0    6.20   11.80
  -1  21   0    2.70   16.20
  -2 -21   0  -15.20   18.80
   2 -21   0  -16.90   19.80
  -2 -21   0   15.30   19.60
  -2 -21   0   14.10   19.90
  -2 -21   0   36.20   18.00
   2 -21   0   -1.60   18.20
   2  21   0   -2.50   14.00
  -2  21   0   -7.30   18.90
   2  21   0    4.80   16.70
  -2  21   0   24.00   19.40
  -2  21   0   13.00   15.50
   2  21   0   52.09   20.50
   3 -21   0    8.50   18.40
  -3 -21   0   -4.20   20.30
  -3 -21   0    6.10   13.00
  -3 -21   0    4.60   17.80
   3 -21   0   -1.40   17.80
   3 -21   0   16.40   14.40
  -3 -21   0  -15.40   18.30
  -3  21   0   22.90   21.60
   3  21   0    0.00   16.60
   3  21   0   -2.40   14.60
  -3  21   0  -20.30   17.10
  -3  21   0   -4.60   19.10
   0 -22   0   12.70   21.00
   0 -22   0   27.90   17.40
   0 -22   0   19.30   22.60
   0  22   0   59.99   25.80
   0  22   0   36.40   17.30
   0  22   0   50.59   22.00
   1 -22   0   50.79   21.80
  -1 -22   0  139.59   32.20
  -1 -22   0   45.90   20.50
  -1 -22   0  100.89   28.20
  -1 -22   0  105.39   31.90
   1 -22   0  106.79   30.10
  -1  22   0   89.89   28.70
   1  22   0  121.19   28.10
  -1  22   0   75.19   25.60
  -1  22   0   89.89   26.40
   1  22   0   97.29   27.40
  -2 -22   0    5.10   20.90
   2 -22   0   19.20   16.10
   2 -22   0   -8.40   12.80
  -2 -22   0   16.90   21.60
  -2 -22   0   14.40   25.40
  -2 -22   0   15.50   22.80
   2  22   0   10.90   18.10
   2  22   0    2.80   18.00
  -2  22   0   -0.20   18.30
  -2  22   0   16.60   15.70
   2  22   0    9.10   18.50
  -2  22   0   -1.20   12.40
  -9   0   1   -4.00   12.80
  -9   0   1  -29.40   27.60
   9   0  -1   -2.10   11.60
   9   0  -1   -3.80    9.40
  -8   0   1   -0.20   15.70
   8   0  -1   -0.70    8.80
   8   0  -1   -6.60   14.00
   8   0  -1   -7.50   10.60
  -8   0   1  -18.60   10.60
  -8   0   1    9.90   21.30
   7   0  -1    0.40   10.90
  -7   0   1    0.40   11.70
  -7   0   1  -19.50   10.80
   7   0  -1    1.90    7.80
   7   0  -1   -0.80    4.80
  -7   0   1  -12.50   14.60
   6   0  -1   -5.80    6.00
  -6   0   1  -12.70   15.40
  -6   0   1    3.30   11.10
   6   0  -1  -10.50    7.30
   6   0  -1    2.10    6.40
  -6   0   1   -2.60    8.50
  -6   0   1   -3.20    5.80
   6   0  -1    6.00    7.90
  -5   0   1    3.80    5.00
   5   0  -1    6.50    7.60
  -5   0   1    5.80    7.20
  -5   0   1    0.80    7.80
   5   0  -1    3.80    8.80
   5   0  -1    3.00    4.30
   5   0  -1   -5.80    4.60
  -5   0   1   -4.30    9.30
   4   0  -1    1.10    3.80
  -4   0   1   -4.90    7.00
   4   0  -1   -0.40    4.30
   4   0  -1    4.00    4.90
  -4   0   1    0.40    7.50
   4   0  -1    1.10    4.00
  -4   0   1   -8.30    7.60
  -4   0   1   -3.10    3.70
  -3   0   1    0.00    3.60
   3   0  -1    2.50    3.50
  -3   0   1    2.10    4.10
  -3   0   1    2.00    8.40
   3   0  -1    6.90    4.30
  -3   0   1    0.00   10.00
   3   0  -1   -0.30    3.40
   3   0  -1    7.50    4.50
   2   0  -1    1.40    2.30
   2   0  -1   -1.10    1.50
   2   0  -1   -4.50    1.80
  -2   0   1    1.50    2.60
  -2   0   1   -0.10    4.40
  -2   0   1    0.60    3.10
  -2   0   1   -3.40    6.30
   2   0  -1    1.70    2.60
   2   0  -1    0.20    2.40
   2   0  -1    0.90    2.20
  -2   0   1    0.10    1.40
  -1   0   1    0.20    0.90
  -1   0   1   -1.70    2.50
   1   0  -1    0.00    1.40
  -1   0   1   -3.10    1.50
  -1   0   1    1.70    1.40
   1   0  -1   -0.80    3.30
   1   0  -1    3.50    1.80
   1   0  -1   -1.20    1.90
  -1   0   1   -6.70    2.60
  -1   0   1    0.00    2.00
   1   0  -1    0.10    1.10
   1   0  -1    0.30    0.90
   1   0  -1    0.70    1.30
   1   0  -1    2.90    2.20
  -1   0   1    0.20    0.90
  -1   0   1   -1.00    2.10
   0   0   1    0.10    1.00
   0   0  -1   -1.80    0.50
   0   0  -1   -1.10    1.20
   0   0   1    2.30    1.40
   0   0  -1    0.80    0.80
   0   0  -1    0.80    0.90
   0   0   1   -0.20    0.40
   0   0  -1   -0.10    0.70
   0   0  -1   -0.40    0.30
   0   0   1    0.00    0.30
   0   0   1    0.60    0.70
   0   0  -1   -0.70    0.80
   0   0   1    0.30    1.00
   0   0   1    0.00    1.20
  -1   0  -1   -0.60    1.60
   1   0   1   -2.80    3.30
  -1   0  -1   -0.60    0.90
   1   0   1   -1.50    2.90
  -1   0  -1    0.80    1.30
   1   0   1   -1.80    1.00
  -1   0  -1    2.60    2.20
  -1   0  -1   -3.60    3.70
   1   0   1   -2.50    1.70
  -1   0  -1   -1.80    1.80
  -1   0  -1   -0.20    2.00
   1   0   1    1.00    1.30
   1   0   1   -0.10    0.70
   1   0   1   -1.00    1.30
   1   0   1   -1.20    1.40
  -2   0  -1   11.80    6.20
   2   0   1   -0.70    3.00
   2   0   1    1.10    1.70
   2   0   1    0.90    2.30
  -2   0  -1   -1.30    0.90
  -2   0  -1   -5.10    4.30
   2   0   1   -3.70    2.50
   2   0   1   -0.50    2.20
  -2   0  -1    6.20    8.20
   2   0   1   -0.50    1.20
  -3   0  -1    0.70    1.80
  -3   0  -1   -1.90    9.80
   3   0   1   -2.50    2.40
   3   0   1   -3.00    2.70
   3   0   1    2.40    4.40
   3   0   1   -1.60    3.80
  -3   0  -1  -10.50    5.50
   3   0   1    6.00    2.80
  -3   0  -1    9.70    7.00
  -4   0  -1   -4.30    5.10
  -4   0  -1    9.60    8.80
  -4   0  -1    1.30   12.10
   4   0   1   -1.10    3.80
  -4   0  -1    1.40    2.50
   4   0   1   -4.90    5.30
   4   0   1    0.40    5.70
   4   0   1   -0.20    3.60
   4   0   1    2.40    3.50
  -5   0  -1   -8.10   10.40
   5   0   1    0.40    6.40
   5   0   1   -0.60    6.10
  -5   0  -1   -7.80    9.20
   5   0   1    2.70    6.20
  -5   0  -1   -6.60    3.20
  -5   0  -1   -2.10   16.70
   5   0   1    0.90    4.40
  -6   0  -1    8.80   11.00
   6   0   1   -3.60    9.20
  -6   0  -1   20.70   19.90
   6   0   1    1.10    7.50
   6   0   1    1.30    7.40
  -6   0  -1   10.00   10.10
   7   0   1   -6.50    8.50
   7   0   1    6.00   10.40
  -7   0  -1    1.20   12.60
  -7   0  -1  -19.60   14.70
   7   0   1    8.80   13.40
  -7   0  -1   -7.50   19.10
   8   0   1    0.10    9.60
  -8   0  -1   -6.80   16.70
  -8   0  -1   -6.30   19.20
   8   0   1   11.50   17.20
  -8   0  -1    6.90   11.50
  -9   0  -1   -2.20   28.10
   9   0   1   -1.80   15.70
   9   0   1   -1.20   11.90
   9  -1  -1   13.00   15.00
  -9  -1   1    6.60   28.40
   9  -1  -1   -0.90   14.30
  -9  -1   1   30.00   22.00
   9   1  -1   -3.20   17.40
  -9   1   1  -18.70   23.50
  -9   1   1   10.60   19.60
   9   1  -1    8.80   16.50
  -8  -1   1    6.60   12.60
  -8  -1   1   -3.20   18.70
   8  -1  -1   -9.80   10.70
  -8  -1   1    0.10   22.40
   8  -1  -1    1.70   13.50
  -8   1   1    4.20   18.20
   8   1  -1   -5.50    9.90
   8   1  -1    0.10   11.70
  -8   1   1   18.60   25.30
   8   1  -1   -2.00   14.00
  -8   1   1   -4.60   14.20
   7  -1  -1  220.38   33.90
  -7  -1   1  179.58   29.20
   7  -1  -1  225.88   27.70
  -7  -1   1  234.18   40.40
   7  -1  -1  252.97   33.40
  -7  -1   1  152.88   30.90
   7   1  -1  194.88   29.40
  -7   1   1  219.98   34.60
   7   1  -1  204.78   27.40
  -7   1   1  174.48   33.50
   7   1  -1  232.78   32.50
  -7   1   1  185.08   31.00
  -6  -1   1   11.00   10.90
   6  -1  -1    0.90    5.70
  -6  -1   1   10.70    6.80
  -6  -1   1   26.70   15.80
   6  -1  -1    9.70    9.10
   6  -1  -1    0.20    8.30
   6  -1  -1    7.70   12.20
  -6  -1   1   14.40   19.00
   6   1  -1    5.90   11.50
  -6   1   1   11.80   18.50
   6   1  -1    2.60    9.00
  -6   1   1    8.30    7.10
  -6   1   1   -2.80   11.80
   6   1  -1    2.50    6.50
   6   1  -1    3.60    7.20
  -6   1   1    6.80   10.40
  -5  -1   1   -3.70   14.30
   5  -1  -1    4.70    9.00
  -5  -1   1   -1.70    9.30
  -5  -1   1   -3.30    8.30
   5  -1  -1    1.90    6.10
   5  -1  -1    3.40    7.50
   5  -1  -1   -3.60    5.30
  -5  -1   1    2.60    4.80
   5   1  -1    2.30    6.60
  -5   1   1   13.70   12.40
  -5   1   1   -3.70    8.20
   5   1  -1    5.50    6.50
  -5   1   1    1.90    5.80
   5   1  -1    2.20    6.60
  -5   1   1    3.90   11.10
   5   1  -1    1.80    5.40
  -4  -1   1   41.90   13.40
  -4  -1   1   29.30    7.30
   4  -1  -1   20.00    8.40
  -4  -1   1   13.60    7.60
   4  -1  -1   26.30    9.00
   4  -1  -1   16.30    5.60
  -4  -1   1   21.60   14.30
   4  -1  -1   23.00    7.40
  -4   1   1   26.30   10.50
  -4   1   1   47.60   14.90
   4   1  -1   27.30    7.00
   4   1  -1   32.40    8.20
  -4   1   1   22.20    6.50
  -4   1   1   25.20    8.60
   4   1  -1   26.20   10.10
   4   1  -1   27.30    9.50
   3  -1  -1 1685.13   67.19
   3  -1  -1 1791.12   67.49
   3  -1  -1 1696.63   71.79
   3  -1  -1 1743.53   71.39
  -3  -1   1 1663.23   63.59
  -3  -1   1 1832.02   78.19
  -3  -1   1 1643.84   71.49
  -3  -1   1 1786.72   66.09
  -3   1   1 1829.32   77.19
   3   1  -1 1736.53   70.59
  -3   1   1 1662.93   72.19
   3   1  -1 1724.83   63.29
   3   1  -1 1815.02   69.09
  -3   1   1 1722.83   70.19
  -3   1   1 1731.63   67.49
   3   1  -1 1725.43   70.09
   3   1  -1 1697.03   71.79
   2  -1  -1 1352.86   55.39
  -2  -1   1 1360.16   48.50
  -2  -1   1 1366.36   58.19
  -2  -1   1 1371.56   55.39
   2  -1  -1 1302.57   52.19
   2  -1  -1 1342.17   51.69
   2  -1  -1 1401.76   54.89
   2  -1  -1 1382.46   51.49
  -2  -1   1 1384.86   51.69
  -2   1   1 1383.36   53.19
  -2   1   1 1346.57   52.79
   2   1  -1 1370.96   55.39
   2   1  -1 1377.96   53.79
  -2   1   1 1366.56   57.19
   2   1  -1 1384.76   54.09
  -2   1   1 1354.96   51.39
   2   1  -1 1372.16   48.20
   2   1  -1 1316.57   48.00
  -2   1   1 1406.16   56.29
   2   1  -1 1386.16   51.59
  -1  -1   1  135.29    8.80
   1  -1  -1  156.78    7.50
  -1  -1   1  139.49    8.60
   1  -1  -1  145.99    9.70
  -1  -1   1  147.69    9.60
   1  -1  -1  134.19    9.30
  -1  -1   1  128.19    7.80
   1  -1  -1  132.79    8.70
   1  -1  -1  149.39    9.30
  -1  -1   1  129.99   10.00
  -1  -1   1  136.39    9.30
   1  -1  -1  124.59    9.10
  -1  -1   1  137.19    9.10
   1  -1  -1  152.48    9.90
   1   1  -1  108.49    8.00
  -1   1   1  115.69    6.90
  -1   1   1  128.29    9.30
  -1   1   1  127.49    9.60
   1   1  -1  162.48    9.90
  -1   1   1  127.69    9.00
   1   1  -1  133.69    9.30
   1   1  -1  129.99    9.00
   1   1  -1  127.39    9.20
  -1   1   1  144.19    9.30
  -1   1   1  130.99    8.00
   1   1  -1  132.89    7.80
   1   1  -1  133.39    8.70
  -1   1   1  128.39    8.90
   0  -1  -1 4151.68  137.79
   0  -1   1 4089.79  138.59
   0  -1  -1 4160.38  139.89
   0  -1  -1 4181.88  139.19
   0  -1   1 4262.07  135.59
   0  -1  -1 4232.28  137.99
   0  -1   1 4105.09  138.59
   0  -1  -1 3971.80  137.99
   0  -1   1 4077.89  139.19
   0  -1  -1 3953.40  135.99
   0  -1   1 3925.41  136.99
   0  -1   1 4077.09  137.69
   0  -1  -1 4209.98  138.19
   0  -1   1 4027.30  137.29
   0  -1   1 4099.49  137.29
   0  -1  -1 4389.86  136.09
   0   1  -1 4016.20  137.69
   0   1  -1 4216.78  137.49
   0   1   1 4247.38  139.89
   0   1   1 4211.88  137.99
   0   1  -1 4226.98  137.09
   0   1   1 4005.30  135.89
   0   1  -1 4252.17  139.39
   0   1   1 4234.48  135.99
   0   1  -1 4132.49  138.59
   0   1  -1 4146.69  138.69
   0   1   1 4147.39  139.09
   0   1   1 4144.19  138.09
   0   1  -1 4071.79  135.49
   0   1   1 4063.99  137.99
  -1  -1  -1 1541.55   54.69
  -1  -1  -1 1517.65   55.49
  -1  -1  -1 1619.14   59.59
   1  -1   1 1567.84   57.49
  -1  -1  -1 1529.95   53.29
   1  -1   1 1493.45   53.39
  -1  -1  -1 1544.85   58.79
  -1  -1  -1 1496.85   55.79
   1  -1   1 1531.55   55.79
  -1  -1  -1 1507.75   55.69
   1  -1   1 1531.55   54.19
   1  -1   1 1488.75   53.59
   1  -1   1 1552.24   56.39
   1  -1   1 1329.07   54.19
   1  -1   1 1485.85   58.69
   1   1   1 1574.74   56.29
   1   1   1 1546.75   54.89
  -1   1  -1 1539.75   56.29
   1   1   1 1547.75   55.99
   1   1   1 1498.45   53.09
  -1   1  -1 1485.35   53.89
   1   1   1 1502.35   55.49
   1   1   1 1467.75   57.89
  -1   1  -1 1501.95   58.99
  -1   1  -1 1568.34   53.89
  -1   1  -1 1504.55   54.79
  -1   1  -1 1616.34   58.09
  -1   1  -1 1517.85   55.59
   1   1   1 1514.55   58.59
   2  -1   1  320.07   17.70
  -2  -1  -1  312.87   18.00
  -2  -1  -1  343.97   23.40
  -2  -1  -1  326.27   23.70
   2  -1   1  314.07   15.40
   2  -1   1  324.27   16.20
  -2  -1  -1  301.07   16.90
   2  -1   1  334.67   19.30
   2  -1   1  321.17   19.80
   2   1   1  284.27   16.80
   2   1   1  322.37   19.40
  -2   1  -1  349.57   19.80
   2   1   1  305.27   18.80
  -2   1  -1  309.07   15.40
   2   1   1  323.87   19.20
  -2   1  -1  313.97   23.10
  -2   1  -1  326.77   21.40
  -3  -1  -1   28.80   10.00
  -3  -1  -1   17.20    2.80
   3  -1   1   14.70    7.50
  -3  -1  -1   22.10    8.50
   3  -1   1   20.20    4.80
   3  -1   1   25.60    6.90
   3  -1   1   19.60    6.50
  -3  -1  -1   30.50   12.60
  -3   1  -1   13.40    7.80
  -3   1  -1   18.10    7.90
   3   1   1    8.60    6.50
  -3   1  -1   -2.50    6.40
   3   1   1   17.80    6.40
   3   1   1   26.60    6.70
   3   1   1   22.90    3.30
   3   1   1    0.10    4.40
  -3   1  -1   23.50    5.00
  -4  -1  -1  952.20   47.50
  -4  -1  -1  912.61   33.90
   4  -1   1  878.41   44.50
  -4  -1  -1  876.61   51.99
  -4  -1  -1  888.81   55.09
   4  -1   1  868.11   44.90
   4  -1   1  877.11   48.40
  -4   1  -1  924.11   55.59
  -4   1  -1  863.91   47.40
   4   1   1  917.51   47.30
   4   1   1  915.71   48.60
   4   1   1  934.11   46.70
   4   1   1  879.61   42.20
  -4   1  -1  869.61   37.70
   4   1   1  825.82   33.60
  -4   1  -1  804.52   48.80
   5  -1   1  556.74   36.20
  -5  -1  -1  592.74   51.29
  -5  -1  -1  553.54   23.90
   5  -1   1  588.44   41.10
   5  -1   1  556.54   35.20
  -5  -1  -1  576.84   39.50
  -5  -1  -1  493.05   50.39
   5   1   1  569.74   39.10
  -5   1  -1  579.44   43.90
  -5   1  -1  536.85   27.80
  -5   1  -1  553.94   53.39
   5   1   1  488.55   35.40
  -5   1  -1  498.05   36.90
   5   1   1  558.94   37.30
   5   1   1  516.15   23.90
   5   1   1  553.64   33.10
  -6  -1  -1  400.06   38.20
   6  -1   1  496.75   34.40
   6  -1   1  328.57   37.00
   6  -1   1  376.56   37.20
  -6  -1  -1  383.96   49.20
  -6  -1  -1  450.95   48.00
  -6   1  -1  308.07   43.90
   6   1   1  470.35   36.70
  -6   1  -1  382.16   39.50
   6   1   1  394.96   41.30
  -6   1  -1  363.46   43.00
   6   1   1  447.96   39.90
   6   1   1  429.76   30.80
   7  -1   1    8.80   11.80
  -7  -1  -1    6.40   13.40
   7  -1   1   11.80   12.00
   7  -1   1   -4.30    7.30
  -7  -1  -1   41.40   21.90
  -7  -1  -1   -6.60    9.80
  -7   1  -1   20.80   16.90
   7   1   1    9.50    9.50
   7   1   1   -0.70   12.90
  -7   1  -1    4.00    9.90
  -7   1  -1    8.70   17.70
  -8  -1  -1  145.29   34.40
   8  -1   1  114.09   25.70
  -8  -1  -1  167.18   32.10
   8  -1   1  112.79   29.30
  -8  -1  -1  191.58   43.10
  -8   1  -1  104.39   32.70
   8   1   1  104.79   27.00
  -8   1  -1  199.18   45.30
   8   1   1  132.69   28.50
  -8   1  -1  165.88   31.90
   9  -1   1   18.10   15.20
  -9  -1  -1    0.90   18.60
  -9  -1  -1   49.10   27.00
  -9  -1  -1   26.40   26.50
   9  -1   1   15.80   15.20
   9   1   1    9.20   17.10
   9   1   1    3.90   14.00
  -9   1  -1   17.90   28.90
  -9  -2   1   13.10   21.10
  -9  -2   1    6.50   18.20
  -9  -2   1   -9.60   24.80
   9  -2  -1   12.50   18.50
   9  -2  -1    3.60   15.00
  -9   2   1    8.00   20.70
   9   2  -1   13.70   17.00
  -9   2   1   13.30   20.20
   9   2  -1    6.40   14.30
   9   2  -1   11.00   12.20
  -8  -2   1   18.10   18.30
  -8  -2   1    3.10   18.20
   8  -2  -1   -8.60   14.50
  -8  -2   1  -17.90   16.50
   8  -2  -1    6.00   12.30
   8   2  -1   14.30   12.00
   8   2  -1    2.20    8.70
   8   2  -1   -1.20   12.10
  -8   2   1  -16.30   21.60
  -8   2   1    0.80   10.90
  -7  -2   1   75.69   24.80
   7  -2  -1   20.90   15.80
  -7  -2   1   32.40   18.80
  -7  -2   1   10.40   16.70
   7  -2  -1   27.60   13.10
   7  -2  -1   -0.40   10.40
   7   2  -1   33.30   14.90
   7   2  -1   24.20   14.80
   7   2  -1   36.20   17.50
  -7   2   1    8.20   22.20
  -7   2   1   18.80   12.40
  -7   2   1   17.90   17.00
   6  -2  -1  418.66   33.90
  -6  -2   1  452.65   49.10
   6  -2  -1  451.35   32.50
  -6  -2   1  424.16   41.60
  -6  -2   1  429.06   45.50
   6  -2  -1  437.16   43.20
  -6   2   1  421.96   29.50
  -6   2   1  405.76   40.20
  -6   2   1  363.56   45.70
   6   2  -1  367.76   38.90
   6   2  -1  377.76   36.40
   6   2  -1  375.96   39.00
  -6   2   1  394.66   41.90
   6   2  -1  419.66   25.70
  -5  -2   1  125.19   22.90
  -5  -2   1   98.79   20.90
  -5  -2   1  134.09   14.70
   5  -2  -1  111.29   19.50
  -5  -2   1   63.79   22.90
   5  -2  -1  108.99   16.20
   5  -2  -1  134.99   20.00
   5  -2  -1  149.59   17.60
  -5   2   1  128.89   22.40
   5   2  -1  124.79   19.30
   5   2  -1  140.79   21.50
   5   2  -1  170.38   15.60
   5   2  -1  116.49   18.80
  -5   2   1  121.99   19.60
  -5   2   1  148.39   28.10
  -5   2   1  137.99   17.20
   4  -2  -1 1517.25   69.79
  -4  -2   1 1522.45   69.09
  -4  -2   1 1516.85   75.89
  -4  -2   1 1527.05   59.99
  -4  -2   1 1422.56   57.59
   4  -2  -1 1468.05   67.29
   4  -2  -1 1528.95   62.39
   4  -2  -1 1446.76   64.19
  -4   2   1 1605.04   71.09
   4   2  -1 1553.34   57.59
   4   2  -1 1567.24   70.39
   4   2  -1 1524.85   68.09
  -4   2   1 1522.65   63.99
  -4   2   1 1474.45   66.79
  -4   2   1 1492.75   75.09
   4   2  -1 1490.95   67.19
  -3  -2   1   69.79   14.50
  -3  -2   1   88.79   13.80
  -3  -2   1   82.39    8.00
   3  -2  -1   81.09    9.60
   3  -2  -1  103.69   14.50
   3  -2  -1  103.19   12.70
  -3  -2   1   86.89   10.20
   3  -2  -1   91.09   12.90
   3   2  -1   80.69   12.70
   3   2  -1   98.79   10.90
  -3   2   1   85.49   12.10
   3   2  -1   70.99   11.00
  -3   2   1   76.09   15.60
  -3   2   1   71.79   14.10
  -3   2   1   94.19   12.00
   3   2  -1   79.69   12.40
   3   2  -1   73.49    6.20
  -2  -2   1 9558.84  322.27
   2  -2  -1 9441.86  317.87
  -2  -2   1 9339.27  318.47
   2  -2  -1 9365.86  317.57
  -2  -2   1 9601.34  308.87
  -2  -2   1 9450.75  314.27
   2  -2  -1 9700.63  320.17
   2  -2  -1 9579.84  312.37
   2   2  -1 9521.25  308.47
   2   2  -1 9376.96  316.27
   2   2  -1 9471.95  318.87
  -2   2   1 9358.06  317.47
  -2   2   1 9151.08  320.27
  -2   2   1 9999.00  312.87
  -2   2   1 9216.18  319.57
   2   2  -1 8976.90  314.07
   2   2  -1 9472.45  319.47
  -1  -2   1 1019.30   40.00
  -1  -2   1  997.90   39.00
  -1  -2   1  942.31   38.60
   1  -2  -1  963.00   38.30
  -1  -2   1 1018.30   40.20
   1  -2  -1  988.00   39.90
   1  -2  -1 1000.30   39.30
   1  -2  -1  990.20   33.60
   1  -2  -1 1008.60   37.90
  -1  -2   1 1000.10   33.10
   1  -2  -1  969.10   38.90
   1  -2  -1  957.50   38.40
   1  -2  -1 1000.40   39.50
  -1  -2   1  991.40   33.10
  -1  -2   1  986.70   35.60
  -1  -2   1 1014.80   38.10
  -1  -2   1  990.40   38.80
  -1   2   1 1000.20   38.90
  -1   2   1  979.50   38.40
   1   2  -1  973.30   38.60
   1   2  -1  953.10   38.70
  -1   2   1  942.01   39.50
  -1   2   1 1003.80   39.50
   1   2  -1  981.50   39.40
   1   2  -1  988.70   33.30
  -1   2   1  943.91   39.30
   1   2  -1 1029.10   35.70
   1   2  -1  981.40   38.60
  -1   2   1  958.00   39.10
  -1   2   1  946.71   33.80
   1   2  -1  852.61   37.30
  -1   2   1  952.20   37.60
   0  -2  -1  109.29    7.70
   0  -2   1   96.29    7.50
   0  -2   1  113.79    7.80
   0  -2  -1   90.19    6.80
   0  -2  -1   95.79    5.90
   0  -2   1   99.29    5.40
   0  -2  -1  100.39    7.10
   0  -2  -1   94.39    6.10
   0  -2   1  106.39    4.90
   0  -2   1  100.39    6.90
   0  -2  -1  104.19    8.40
   0  -2  -1  103.89    6.90
   0  -2   1  111.69    7.50
   0  -2  -1  104.49    9.70
   0  -2  -1  100.89    5.50
   0  -2  -1  110.39    7.50
   0  -2  -1  104.29    5.90
   0  -2   1  113.19    7.90
   0   2  -1   93.19    7.60
   0   2   1  108.89    6.20
   0   2   1  106.59    6.90
   0   2   1   99.79    8.00
   0   2  -1   94.99    7.70
   0   2  -1  100.69    7.20
   0   2   1   93.69    6.80
   0   2   1  101.39    7.00
   0   2  -1  108.39    5.40
   0   2  -1  106.69    7.20
   0   2   1  101.09    5.40
   0   2   1  112.29    7.40
   0   2  -1  104.49    4.90
   0   2  -1  109.29    7.60
   1  -2   1  124.99    9.10
   1  -2   1  114.59    8.60
   1  -2   1  127.79    6.50
  -1  -2  -1  118.89    9.30
   1  -2   1  126.29    9.40
  -1  -2  -1  111.29    8.60
  -1  -2  -1  121.29   12.20
   1  -2   1  113.19    8.70
   1  -2   1  115.69   12.10
   1  -2   1  113.29   11.00
  -1  -2  -1  119.29    8.00
  -1  -2  -1  121.09    7.70
  -1  -2  -1  112.19   12.10
   1  -2   1  102.69    7.90
  -1  -2  -1  108.99    6.00
  -1  -2  -1  103.99    9.70
  -1   2  -1  114.69    9.30
  -1   2  -1  121.29    9.00
   1   2   1  114.69   11.40
   1   2   1  127.89    8.40
   1   2   1  112.09    8.60
  -1   2  -1  112.89    8.40
  -1   2  -1  117.79    6.30
   1   2   1  117.99    7.50
   1   2   1  110.49    5.90
  -1   2  -1  114.49   12.10
  -1   2  -1  122.59    9.80
  -1   2  -1  104.89    8.40
   1   2   1  124.39    9.00
   1   2   1  134.39    9.70
  -1   2  -1  115.99    8.90
   1   2   1  119.89   12.10
   2  -2   1   89.39    9.50
   2  -2   1   87.39   10.10
  -2  -2  -1   96.39   13.80
  -2  -2  -1  104.79   15.20
  -2  -2  -1   83.59    9.30
   2  -2   1   88.49   11.40
   2  -2   1   96.49   11.70
  -2  -2  -1   97.99   11.20
   2  -2   1   96.69    9.50
   2  -2   1  124.89   13.60
  -2   2  -1   91.09   11.30
  -2   2  -1  101.79   10.10
   2   2   1   91.99   11.00
  -2   2  -1   80.39    8.70
   2   2   1   84.59    9.20
  -2   2  -1  110.39   12.90
  -2   2  -1   82.19    9.00
   2   2   1   91.39   11.10
   2   2   1   93.89   11.30
  -2   2  -1  107.69   16.20
   3  -2   1  987.50   47.30
  -3  -2  -1  909.11   53.09
  -3  -2  -1  993.10   52.39
  -3  -2  -1 1014.60   45.50
   3  -2   1 1000.80   46.20
   3  -2   1  983.60   43.60
  -3   2  -1  979.40   48.40
  -3   2  -1  978.20   46.70
  -3   2  -1 1012.30   41.50
   3   2   1  963.30   46.30
  -3   2  -1  926.51   52.29
   3   2   1  916.11   45.70
   3   2   1  952.00   46.60
   3   2   1  994.30   41.90
   4  -2   1  473.35   30.80
  -4  -2  -1  465.45   43.80
  -4  -2  -1  493.55   32.40
  -4  -2  -1  448.16   36.50
   4  -2   1  463.25   33.30
   4  -2   1  502.55   29.80
  -4  -2  -1  490.35   17.90
  -4   2  -1  474.35   45.20
  -4   2  -1  474.85   25.60
   4   2   1  464.65   31.50
   4   2   1  480.75   32.30
   4   2   1  466.65   26.70
   4   2   1  467.25   32.30
   4   2   1  435.96   17.90
  -4   2  -1  458.85   33.50
  -4   2  -1  470.45   33.20
  -5  -2  -1  -18.20   13.20
  -5  -2  -1    0.00    1.80
   5  -2   1   -0.80    6.10
  -5  -2  -1   -2.30    8.00
   5  -2   1    5.10    7.00
   5  -2   1    7.60    6.70
  -5  -2  -1  -10.80    5.20
   5   2   1   -3.00    5.10
   5   2   1   -0.70    2.20
   5   2   1    1.50    4.60
  -5   2  -1    1.20   10.00
   5   2   1   -4.00    4.50
  -5   2  -1    5.10    5.20
  -5   2  -1    9.10   10.80
   5   2   1   -5.40    7.10
  -5   2  -1    5.50   15.80
  -6  -2  -1   -1.10   12.20
   6  -2   1    1.30    6.60
  -6  -2  -1  -33.60   12.10
  -6  -2  -1    8.60   13.00
   6  -2   1   -6.00    9.30
   6  -2   1    6.40   11.20
   6  -2   1   -8.50    6.50
  -6   2  -1  -13.90   11.50
  -6   2  -1    1.20    5.10
  -6   2  -1   -5.90   13.10
   6   2   1   -1.60    8.20
  -6   2  -1   -5.50    6.80
   6   2   1   -2.20    7.00
   6   2   1   -2.30    6.30
   6   2   1   24.00   10.40
   7  -2   1   72.39   18.60
  -7  -2  -1   95.59   25.90
   7  -2   1   48.60   16.90
   7  -2   1   96.19   21.90
  -7  -2  -1   72.19   20.90
  -7  -2  -1   70.49   25.10
  -7   2  -1   86.29   26.40
   7   2   1   71.79   19.20
   7   2   1   76.69   20.50
  -7   2  -1  108.99   25.90
  -7   2  -1   71.99   30.40
  -8  -2  -1   15.10   23.00
  -8  -2  -1   34.20   20.00
   8  -2   1    3.50   14.10
  -8  -2  -1    0.50   22.50
   8  -2   1    3.40   11.20
  -8   2  -1   23.50   18.10
   8   2   1   13.80   13.20
  -8   2  -1   10.90   23.30
   8   2   1   -3.10   12.40
  -8   2  -1  -10.30   19.20
   9  -2   1    1.40   11.60
  -9  -2  -1   -0.10   12.00
  -9  -2  -1   -2.10   25.60
  -9  -2  -1   11.50   21.30
   9  -2   1    5.30   13.90
  -9   2  -1   40.30   31.60
  -9   2  -1    1.60   13.90
   9   2   1   -3.90   11.20
   9   2   1   11.10   12.10
  -9  -3   1    1.50   20.20
   9  -3  -1   21.20   19.50
  -9  -3   1  -26.20   21.90
   9  -3  -1    4.70   10.60
  -9   3   1   -6.90   17.40
   9   3  -1   -1.10   16.60
  -9   3   1   -5.30   23.70
   9   3  -1    0.80   14.00
   9   3  -1   11.70   16.80
  -8  -3   1  -13.20   15.40
  -8  -3   1    4.70   19.70
   8  -3  -1   17.00   17.30
  -8  -3   1    1.40   14.80
   8  -3  -1   22.60   12.80
   8   3  -1   17.70   14.90
  -8   3   1   21.60   18.00
  -8   3   1   -0.90   22.60
   8   3  -1   19.20   17.80
   8   3  -1   19.00   14.30
  -7  -3   1   14.70   16.90
   7  -3  -1   28.40   15.10
   7  -3  -1   17.70   12.10
   7  -3  -1   -0.50   11.20
  -7  -3   1   17.00   12.90
  -7  -3   1   22.10   16.50
  -7   3   1   37.00   22.40
  -7   3   1    8.70   14.60
   7   3  -1    4.90    7.60
   7   3  -1   22.60   11.60
   7   3  -1   -0.10    7.30
  -7   3   1    9.20   16.60
   6  -3  -1   -6.40    8.20
  -6  -3   1   -1.40   19.00
  -6  -3   1  -12.70   11.50
  -6  -3   1   -6.20   14.00
   6  -3  -1   -2.90    8.30
   6  -3  -1   -3.20    5.80
   6   3  -1   -4.90    7.90
  -6   3   1   11.00   12.50
  -6   3   1   -8.10   11.50
   6   3  -1    4.30    9.90
  -6   3   1   10.20    8.60
   6   3  -1   14.20    9.30
  -6   3   1  -13.30   16.80
   5  -3  -1    0.30    4.70
  -5  -3   1   -5.10    3.90
   5  -3  -1   -0.50    5.30
  -5  -3   1  -17.30    8.90
   5  -3  -1   -3.30    6.10
  -5  -3   1    8.40    8.90
   5  -3  -1    3.40    8.80
  -5  -3   1   -1.60   11.30
   5   3  -1   -5.80    3.90
   5   3  -1    2.10    5.70
  -5   3   1   -1.30    8.20
  -5   3   1    2.00    6.10
  -5   3   1   17.80   14.70
  -5   3   1   -2.10    6.40
   5   3  -1   -3.30    7.20
   5   3  -1   13.40    4.80
  -4  -3   1   87.99   21.40
  -4  -3   1   81.99   11.20
  -4  -3   1   70.09   14.90
   4  -3  -1   67.89   12.80
   4  -3  -1   77.79   10.70
   4  -3  -1   78.19   13.50
   4  -3  -1  104.89   17.60
  -4  -3   1   85.89    8.90
  -4   3   1   75.19   16.40
  -4   3   1   99.99   20.50
   4   3  -1   97.89   15.90
   4   3  -1  110.39   16.20
   4   3  -1   90.99   15.30
   4   3  -1   76.29    8.10
  -4   3   1  105.89   14.90
  -4   3   1   77.79   13.40
   3  -3  -1   69.19    7.90
   3  -3  -1   60.39   12.00
  -3  -3   1   59.69   11.70
  -3  -3   1   45.20   14.40
  -3  -3   1   46.80    7.70
  -3  -3   1   49.60    5.10
   3  -3  -1   36.10    8.80
   3  -3  -1   52.49    9.80
  -3   3   1   44.30   12.30
  -3   3   1   42.80    7.60
   3   3  -1   49.20   10.70
   3   3  -1   50.09   10.50
   3   3  -1   54.59   10.10
  -3   3   1   60.89    7.60
  -3   3   1   40.70   10.40
   3   3  -1   52.19    9.60
  -3   3   1   35.50    8.60
   3   3  -1   62.49    5.40
   2  -3  -1  635.04   32.00
  -2  -3   1  622.14   27.70
  -2  -3   1  656.33   32.40
   2  -3  -1  616.64   23.50
  -2  -3   1  610.14   21.20
   2  -3  -1  619.64   29.40
   2  -3  -1  644.84   31.40
  -2  -3   1  578.74   34.00
   2   3  -1  604.64   30.90
   2   3  -1  595.54   27.80
  -2   3   1  580.14   23.60
   2   3  -1  661.03   31.80
  -2   3   1  617.74   24.90
  -2   3   1  626.84   32.00
  -2   3   1  642.14   32.70
  -2   3   1  612.94   30.50
   2   3  -1  633.34   30.70
   2   3  -1  600.04   21.20
   2   3  -1  580.14   27.50
  -1  -3   1  267.07   15.20
   1  -3  -1  248.88   15.00
  -1  -3   1  258.27   11.70
   1  -3  -1  241.58   14.10
  -1  -3   1  253.57   15.60
  -1  -3   1  247.58   11.00
  -1  -3   1  221.28   14.00
   1  -3  -1  246.08   15.40
   1  -3  -1  223.08   15.60
   1  -3  -1  223.08   13.30
  -1  -3   1  253.67   11.40
   1  -3  -1  251.37   15.90
  -1  -3   1  284.87   16.90
   1  -3  -1  247.58   16.70
   1   3  -1  253.37   11.60
   1   3  -1  262.27   16.70
   1   3  -1  236.98   11.30
  -1   3   1  273.47   14.00
  -1   3   1  232.48   17.90
   1   3  -1  252.57   14.40
  -1   3   1  253.57   15.10
  -1   3   1  226.48   14.50
   1   3  -1  223.18   14.70
  -1   3   1  247.68   15.50
   1   3  -1  250.37   14.30
   1   3  -1  238.08   14.80
   0  -3  -1    7.60    3.10
   0  -3   1    4.50    1.60
   0  -3  -1   11.00    2.90
   0  -3   1    1.60    2.20
   0  -3  -1    6.80    3.00
   0  -3  -1    3.20    2.60
   0  -3  -1    5.70    2.60
   0  -3  -1    3.30    2.70
   0  -3   1    1.20    1.70
   0  -3  -1    2.20    1.90
   0  -3  -1    2.10    1.60
   0  -3  -1    6.40    3.60
   0  -3   1    0.80    2.30
   0  -3   1    1.90    1.40
   0  -3   1    1.60    2.50
   0  -3   1    3.60    2.40
   0  -3  -1    4.20    1.60
   0  -3   1    1.40    2.10
   0   3   1    2.60    3.10
   0   3   1    1.70    1.80
   0   3   1    2.30    2.10
   0   3   1    1.10    1.80
   0   3  -1    7.50    2.60
   0   3   1    1.90    1.10
   0   3  -1    4.80    2.90
   0   3  -1    2.70    1.40
   0   3  -1    4.00    2.20
   0   3   1   -0.20    1.50
   0   3  -1    1.30    0.90
   0   3  -1    5.50    3.80
   0   3   1    7.70    2.90
   0   3   1    1.70    1.60
   0   3  -1    4.10    2.20
   0   3   1    1.30    1.20
   0   3  -1    2.40    2.60
  -1  -3  -1  234.38   12.50
  -1  -3  -1  220.88   11.60
  -1  -3  -1  227.48   12.70
   1  -3   1  237.38    9.60
  -1  -3  -1  236.78   16.70
  -1  -3  -1  232.48   14.00
   1  -3   1  221.18   15.20
   1  -3   1  240.08   14.10
   1  -3   1  243.88   16.20
   1  -3   1  241.08   14.50
   1  -3   1  237.68   14.10
  -1  -3  -1  241.28   12.50
  -1  -3  -1  233.28   13.90
  -1  -3  -1  229.88   16.30
   1  -3   1  251.07   15.30
  -1   3  -1  224.68    9.70
   1   3   1  230.08   12.50
   1   3   1  233.28   13.20
  -1   3  -1  254.07   14.00
   1   3   1  249.88   16.20
  -1   3  -1  233.98   14.40
  -1   3  -1  253.57   14.30
  -1   3  -1  242.48   16.60
  -1   3  -1  231.88   14.40
   1   3   1  236.38   14.10
   1   3   1  244.18   14.00
   1   3   1  232.78   14.40
   1   3   1  228.98   11.70
  -2  -3  -1  127.09    7.00
  -2  -3  -1  151.28   14.00
   2  -3   1  156.78   14.60
  -2  -3  -1  117.59   10.90
  -2  -3  -1  130.09    6.70
   2  -3   1  147.09   15.10
  -2  -3  -1  149.19   18.00
   2  -3   1  122.09   13.60
   2  -3   1  124.59   14.80
  -2  -3  -1  127.49   16.50
   2  -3   1  140.89    9.70
  -2   3  -1  147.99   12.00
   2   3   1  121.49   13.60
   2   3   1  117.89   12.90
  -2   3  -1  128.69    9.60
  -2   3  -1  114.69   13.60
   2   3   1  142.59   14.30
  -2   3  -1  140.09   17.70
  -2   3  -1  124.69   13.60
   2   3   1  135.29    9.90
  -3  -3  -1  251.07   26.70
  -3  -3  -1  278.77   23.30
  -3  -3  -1  255.97   28.10
   3  -3   1  215.58   22.30
   3  -3   1  249.28   20.10
   3  -3   1  262.37   17.60
  -3   3  -1  239.58   16.80
  -3   3  -1  231.88   22.10
   3   3   1  240.38   19.70
   3   3   1  277.77   20.40
  -3   3  -1  288.67   25.60
  -3   3  -1  247.98   28.90
   3   3   1  256.37   16.30
   3   3   1  209.88   21.70
  -4  -3  -1   28.60   11.40
   4  -3   1   13.20    8.60
  -4  -3  -1   23.80   13.80
   4  -3   1   17.90    7.50
   4  -3   1   25.00    9.20
  -4  -3  -1   -5.50   12.20
   4   3   1   18.20    6.70
  -4   3  -1   27.00   11.30
   4   3   1    0.60    7.10
  -4   3  -1   17.90    9.90
   4   3   1   17.50    9.00
  -4   3  -1   15.00    7.50
  -4   3  -1   28.00    7.90
   4   3   1    8.80    6.80
  -5  -3  -1   25.50   18.40
   5  -3   1   22.90   11.40
   5  -3   1   17.00    9.00
  -5  -3  -1  -20.00   10.10
  -5  -3  -1    2.60    9.00
   5  -3   1   17.90    9.10
  -5   3  -1    7.30   11.60
  -5   3  -1    2.50   14.70
   5   3   1   26.20   11.80
   5   3   1   21.40   10.60
  -5   3  -1   14.00    7.30
   5   3   1    0.90    5.00
   5   3   1   13.10    7.00
  -5   3  -1    8.30    9.40
  -6  -3  -1  -19.30   15.30
  -6  -3  -1   15.60   12.30
   6  -3   1    1.00    9.70
  -6  -3  -1   -5.10   15.50
   6  -3   1   -2.50    5.20
   6  -3   1    2.00   10.70
   6  -3   1   -2.40    6.90
  -6   3  -1   -1.40   12.70
   6   3   1   -5.70    7.60
   6   3   1   -0.50    6.80
  -6   3  -1  -21.90   11.20
  -6   3  -1    6.70   18.20
   6   3   1   -2.90    6.00
   6   3   1    1.90   10.40
  -6   3  -1    0.00    5.40
  -7  -3  -1   15.20   16.00
   7  -3   1   10.80    9.70
   7  -3   1   -8.00    8.90
  -7  -3  -1    5.50   13.30
  -7  -3  -1   17.20   22.10
   7  -3   1   -7.10   10.50
   7   3   1   -6.50    8.30
   7   3   1   -2.60    7.80
  -7   3  -1   37.10   20.20
   7   3   1   -3.50    6.60
  -7   3  -1   25.90   21.30
  -7   3  -1   17.50   15.30
  -8  -3  -1  -18.60   20.00
   8  -3   1    0.00   15.20
  -8  -3  -1   -3.00   20.60
  -8  -3  -1   -3.30   15.40
   8  -3   1   15.70   11.00
  -8   3  -1   -6.80   12.10
  -8   3  -1   -1.10   11.60
   8   3   1    8.30   11.60
   8   3   1    6.80   11.80
  -9  -3  -1    3.70   20.00
  -9  -3  -1    5.30   25.60
  -9  -3  -1   -1.00   13.20
   9  -3   1   -6.10   14.60
   9   3   1  -17.50   14.70
  -9   3  -1   31.80   22.00
  -9   3  -1   -2.70   17.20
   9  -4  -1   22.60   20.60
   9  -4  -1   -2.00   13.90
  -9  -4   1   52.29   24.50
  -9  -4   1   11.70   22.00
  -9  -4   1   25.70   24.50
  -9   4   1   -7.40   26.20
   9   4  -1    9.30   10.80
   9   4  -1   16.00   21.30
   9   4  -1    8.30   13.50
  -9   4   1   24.10   17.30
  -8  -4   1   -4.50   21.10
   8  -4  -1    2.70   11.30
   8  -4  -1  -20.90   10.40
  -8  -4   1   16.50   17.50
  -8  -4   1   16.30   14.50
   8   4  -1    4.90   13.00
  -8   4   1  -18.90   19.70
   8   4  -1    7.40   15.40
   8   4  -1    8.00   13.00
  -8   4   1   12.70   13.50
   7  -4  -1    4.50    9.70
   7  -4  -1   31.80   16.70
  -7  -4   1  -31.50   11.50
  -7  -4   1   -5.10   13.30
  -7  -4   1  -11.40   20.10
   7  -4  -1    2.00   12.60
  -7   4   1   29.50   17.10
  -7   4   1   -6.40    9.20
   7   4  -1   19.80   13.50
   7   4  -1    3.80   12.40
   7   4  -1    1.60    9.20
   6  -4  -1  297.67   31.50
   6  -4  -1  267.27   31.40
   6  -4  -1  292.87   34.40
  -6  -4   1  293.97   35.90
  -6  -4   1  248.28   35.40
  -6  -4   1  281.07   39.90
  -6   4   1  270.07   30.50
   6   4  -1  233.28   31.90
   6   4  -1  289.87   31.90
  -6   4   1  251.87   38.90
   6   4  -1  256.67   30.70
  -6   4   1  256.67   27.70
  -6   4   1  259.67   35.40
   5  -4  -1   99.69   17.80
  -5  -4   1   87.59   10.30
  -5  -4   1   43.80   16.70
  -5  -4   1   97.89   12.30
   5  -4  -1   67.69   14.80
  -5  -4   1   60.39   18.40
   5  -4  -1   76.49   16.80
  -5  -4   1  130.69   23.30
  -5   4   1   96.99   16.10
  -5   4   1   64.09   16.10
   5   4  -1   82.09    9.00
  -5   4   1   82.59   21.80
  -5   4   1  101.89   17.60
   5   4  -1   96.19   17.70
   5   4  -1   76.29   16.40
   5   4  -1   92.29   18.70
   4  -4  -1  357.46   28.00
  -4  -4   1  309.47   15.90
  -4  -4   1  331.57   36.20
   4  -4  -1  342.77   26.50
  -4  -4   1  349.67   31.80
  -4  -4   1  333.87   20.10
   4  -4  -1  335.97   24.40
   4   4  -1  335.87   15.50
   4   4  -1  340.07   27.30
  -4   4   1  325.67   32.10
   4   4  -1  316.97   30.70
  -4   4   1  326.37   22.80
  -4   4   1  331.77   24.60
  -4   4   1  368.16   36.90
   4   4  -1  329.37   25.20
   3  -4  -1   56.39   10.40
   3  -4  -1   35.80    9.30
  -3  -4   1   49.99    4.60
  -3  -4   1   67.59    9.10
   3  -4  -1   41.60   10.20
  -3  -4   1   57.99   15.20
  -3  -4   1   62.39   11.90
   3   4  -1   66.39   12.10
   3   4  -1   48.00    4.40
  -3   4   1   71.49   12.00
   3   4  -1   43.90   10.10
  -3   4   1   54.29    6.70
   3   4  -1   56.49    9.90
  -3   4   1   49.40   13.30
  -3   4   1   54.39    7.80
  -3   4   1   70.69   14.40
   2  -4  -1  128.09   14.80
  -2  -4   1  106.99   15.40
   2  -4  -1  111.79   12.40
  -2  -4   1  127.39   14.70
  -2  -4   1  107.49    6.50
   2  -4  -1  120.89   15.40
  -2  -4   1  110.39    6.00
  -2  -4   1  114.99   11.90
   2   4  -1  107.09   10.80
  -2   4   1  100.49   13.70
  -2   4   1  123.09   14.70
   2   4  -1  131.99   14.70
   2   4  -1  122.49   13.90
   2   4  -1  101.79   12.80
   2   4  -1  116.19   13.30
  -2   4   1  105.19    6.30
  -2   4   1  107.49    5.50
   2   4  -1  114.19    6.10
  -2   4   1  103.19   13.50
  -1  -4   1  450.85   23.20
   1  -4  -1  430.66   21.40
  -1  -4   1  443.66   19.00
   1  -4  -1  464.65   24.30
   1  -4  -1  459.45   16.50
  -1  -4   1  427.46   23.00
  -1  -4   1  432.26   19.70
  -1  -4   1  451.45   24.60
   1  -4  -1  438.66   22.00
   1  -4  -1  447.06   15.90
  -1  -4   1  462.45   18.70
   1  -4  -1  409.56   24.10
  -1  -4   1  418.96   23.00
  -1   4   1  482.35   24.10
   1   4  -1  418.36   21.30
  -1   4   1  447.96   21.50
   1   4  -1  457.05   25.00
  -1   4   1  390.86   22.50
   1   4  -1  465.35   20.00
  -1   4   1  386.36   21.70
  -1   4   1  417.96   23.40
   1   4  -1  429.26   22.50
   1   4  -1  419.16   23.10
   1   4  -1  453.85   18.70
   1   4  -1  433.76   23.20
   0  -4  -1 2814.42  100.99
   0  -4  -1 2697.73   99.09
   0  -4   1 2698.93   98.89
   0  -4  -1 2826.72  101.29
   0  -4  -1 2685.43   97.59
   0  -4  -1 2726.03   98.09
   0  -4   1 2860.71   94.59
   0  -4  -1 2808.82   96.79
   0  -4   1 2764.82   95.39
   0  -4  -1 2683.83   96.79
   0  -4  -1 2838.12   98.69
   0  -4   1 2768.32   94.09
   0  -4   1 2716.03  100.89
   0  -4   1 2909.61   99.89
   0  -4  -1 2869.51  101.89
   0  -4  -1 2730.83   96.89
   0   4   1 2776.22   99.39
   0   4  -1 2788.22   98.79
   0   4  -1 2696.63  100.19
   0   4   1 2827.02   98.39
   0   4  -1 2791.32   95.79
   0   4   1 2902.31   97.29
   0   4  -1 2737.63   99.29
   0   4   1 2819.72   99.39
   0   4   1 2786.42  100.49
   0   4  -1 2744.53  100.59
   0   4  -1 2793.32   93.89
   0   4   1 2771.22   96.69
   0   4   1 2778.62   97.79
   0   4   1 2797.62   96.59
   0   4  -1 2807.72   99.59
   1  -4   1   89.39    4.20
   1  -4   1  110.79   10.20
  -1  -4  -1   86.59    9.10
  -1  -4  -1   92.79   12.10
  -1  -4  -1   95.89    7.90
  -1  -4  -1   89.89    9.40
  -1  -4  -1   79.09   11.40
   1  -4   1  104.39   10.90
   1  -4   1   98.39   12.60
  -1  -4  -1   93.09    9.20
   1  -4   1   82.89   11.30
  -1   4  -1  108.79   12.00
   1   4   1   98.89   10.40
  -1   4  -1   87.29   10.10
   1   4   1   86.49    9.60
   1   4   1   92.49    9.00
   1   4   1  104.49   10.20
  -1   4  -1   90.39    9.00
  -1   4  -1   89.99   12.20
   1   4   1   78.49    9.50
   1   4   1   91.79   10.10
   1   4   1   88.49    8.80
  -1   4  -1   91.89    4.60
  -1   4  -1   89.29   10.90
   2  -4   1    0.10    4.10
  -2  -4  -1    2.00    2.00
  -2  -4  -1   12.00    7.60
   2  -4   1   -5.90    5.30
  -2  -4  -1   22.30    8.10
   2  -4   1    1.60    4.20
   2  -4   1    0.30    4.90
  -2  -4  -1    7.80    6.30
  -2  -4  -1    0.40    3.30
   2  -4   1    2.70    2.30
  -2  -4  -1    3.30    3.10
  -2   4  -1    2.50    2.80
   2   4   1    0.30    3.50
  -2   4  -1   -0.60    3.20
  -2   4  -1   10.20    5.60
   2   4   1    2.00    4.30
  -2   4  -1    1.70    4.60
   2   4   1    0.60    3.60
  -2   4  -1    1.40    2.80
   2   4   1    2.80    3.20
   3  -4   1  546.95   27.10
   3  -4   1  485.35   31.40
  -3  -4  -1  544.95   39.50
  -3  -4  -1  488.15   35.50
  -3  -4  -1  508.65   20.40
  -3  -4  -1  510.25   29.80
   3  -4   1  493.05   32.00
  -3  -4  -1  522.25   20.50
   3   4   1  551.64   32.10
  -3   4  -1  503.75   30.20
   3   4   1  567.14   26.50
   3   4   1  543.65   30.90
  -3   4  -1  501.65   28.90
  -3   4  -1  509.85   32.60
   3   4   1  562.04   32.90
  -3   4  -1  565.94   38.10
   4  -4   1  146.29   17.20
   4  -4   1  118.79   18.80
  -4  -4  -1   96.39   21.80
   4  -4   1  101.49   17.60
  -4  -4  -1  104.29   23.70
  -4  -4  -1  118.59   18.10
  -4   4  -1  190.78   28.80
   4   4   1  141.99   20.40
   4   4   1  133.29   14.20
  -4   4  -1  127.59   15.90
  -4   4  -1  134.79   18.80
   4   4   1  145.29   19.30
   4   4   1  102.59   17.50
  -4   4  -1  139.29   20.90
   5  -4   1   -1.70    8.30
   5  -4   1    3.00    7.20
  -5  -4  -1    2.70   10.40
  -5  -4  -1    5.90   10.90
   5  -4   1    6.70    6.40
  -5  -4  -1   -2.20   10.30
  -5   4  -1    4.00    6.20
  -5   4  -1   -1.60    9.70
   5   4   1    0.50    7.40
  -5   4  -1   -0.90    9.00
   5   4   1   -0.60    4.70
  -5   4  -1   -1.20   12.70
   5   4   1   -1.80    7.50
   5   4   1    1.70    5.90
   6  -4   1   12.40    9.60
  -6  -4  -1   21.20   21.80
   6  -4   1   15.60   10.60
   6  -4   1    4.40    9.40
   6  -4   1   -4.70   10.50
  -6  -4  -1   28.30   18.90
  -6  -4  -1   10.60   15.30
   6   4   1   13.80    9.50
  -6   4  -1    7.10    7.50
   6   4   1   -4.00    9.50
  -6   4  -1   23.50   14.50
   6   4   1   10.30   11.00
  -6   4  -1    2.60   17.70
   6   4   1   13.70    6.90
  -6   4  -1   18.10   13.60
  -7  -4  -1   72.29   27.00
  -7  -4  -1   97.29   32.60
   7  -4   1  119.69   23.80
   7  -4   1  107.19   21.20
   7  -4   1  103.79   24.20
  -7  -4  -1  129.49   24.60
   7   4   1  142.99   27.70
  -7   4  -1   84.89   23.50
   7   4   1   83.39   21.50
  -7   4  -1  103.09   25.60
   7   4   1  104.39   23.40
  -7   4  -1   78.19   24.70
   8  -4   1    5.30   14.70
  -8  -4  -1  -12.30   15.10
  -8  -4  -1  -21.10   13.00
  -8  -4  -1   23.30   16.40
   8  -4   1   -0.10    8.00
   8   4   1    6.80   16.10
   8   4   1   14.60   17.60
  -8   4  -1    8.40   16.50
  -8   4  -1  -16.30   21.00
  -8  -5   1   -9.10   15.90
  -8  -5   1    5.20   16.90
   8  -5  -1    3.10   14.70
  -8  -5   1    8.00   26.10
   8  -5  -1   33.10   15.40
   8   5  -1    3.60   11.50
  -8   5   1   -8.20   15.00
  -8   5   1   -8.90   20.60
   8   5  -1   15.40   12.00
   8   5  -1    9.50   11.00
   7  -5  -1  111.19   23.50
  -7  -5   1  147.19   32.90
   7  -5  -1   74.69   21.80
  -7  -5   1   58.69   19.80
  -7  -5   1  144.59   34.10
   7  -5  -1   57.19   17.80
   7   5  -1   91.69   23.10
  -7   5   1   61.79   22.00
  -7   5   1   93.39   20.90
   7   5  -1   95.39   21.60
   7   5  -1   90.49   21.80
  -7   5   1   73.49   27.70
   6  -5  -1   -1.80    5.90
   6  -5  -1   -7.60    5.30
  -6  -5   1   -5.00    9.00
  -6  -5   1   21.80   21.90
  -6  -5   1  -18.90   12.80
   6  -5  -1   -2.10   10.10
  -6   5   1  -13.50    8.00
   6   5  -1    7.70    9.70
  -6   5   1    3.70   10.00
   6   5  -1   -0.20    9.30
  -6   5   1   -6.20   16.20
  -6   5   1    3.80    5.90
   6   5  -1   -4.60   10.50
   5  -5  -1   10.80    6.90
  -5  -5   1   14.80    6.20
  -5  -5   1   14.30   10.60
  -5  -5   1   11.70   14.30
   5  -5  -1   15.50   10.90
   5  -5  -1   11.30    8.40
  -5  -5   1   23.30   18.90
  -5   5   1    4.10    7.70
   5   5  -1   -8.00    6.60
  -5   5   1    1.70   14.00
   5   5  -1   -0.20    4.40
   5   5  -1    7.30    8.90
  -5   5   1    6.50    8.20
   5   5  -1    9.20    3.30
  -5   5   1   10.60    7.00
  -4  -5   1  324.57   20.30
   4  -5  -1  325.17   26.80
  -4  -5   1  319.87   14.90
  -4  -5   1  330.27   31.10
   4  -5  -1  313.67   31.60
   4  -5  -1  334.27   24.40
  -4  -5   1  330.77   36.20
   4   5  -1  343.07   32.00
  -4   5   1  300.07   25.20
  -4   5   1  349.17   34.80
   4   5  -1  318.07   23.90
   4   5  -1  302.27   29.40
  -4   5   1  288.97   20.40
   4   5  -1  329.17   14.60
  -4   5   1  324.47   32.80
  -3  -5   1  113.79   19.40
  -3  -5   1  104.79   11.90
  -3  -5   1  116.49   16.00
   3  -5  -1  104.79   13.20
  -3  -5   1   95.69    6.30
   3  -5  -1  105.19   16.50
   3  -5  -1  113.39   17.40
   3   5  -1  127.29   16.50
   3   5  -1   97.89    6.20
  -3   5   1  104.99   15.30
   3   5  -1  131.39   14.60
  -3   5   1   97.49    7.10
   3   5  -1  102.69   15.60
  -3   5   1  102.79    9.50
   3   5  -1  124.09   16.70
  -3   5   1  108.89   16.90
  -3   5   1   98.29   15.80
  -2  -5   1  459.35   30.80
  -2  -5   1  505.85   29.20
  -2  -5   1  534.15   27.50
   2  -5  -1  596.54   32.20
  -2  -5   1  504.15   21.00
  -2  -5   1  536.75   22.30
   2  -5  -1  485.65   26.10
   2  -5  -1  493.05   30.90
  -2   5   1  492.95   29.20
   2   5  -1  505.05   21.40
  -2   5   1  516.55   30.60
   2   5  -1  554.34   30.50
   2   5  -1  586.64   29.50
   2   5  -1  531.65   25.40
  -2   5   1  533.45   29.60
   2   5  -1  536.65   29.30
   1  -5  -1  492.85   28.70
  -1  -5   1  482.35   22.40
   1  -5  -1  496.95   20.00
  -1  -5   1  510.15   26.50
  -1  -5   1  490.95   21.30
   1  -5  -1  490.25   19.30
  -1  -5   1  521.75   27.30
   1  -5  -1  497.85   27.40
  -1  -5   1  530.25   24.10
   1  -5  -1  464.85   24.80
   1   5  -1  491.25   21.40
   1   5  -1  505.25   26.70
  -1   5   1  516.25   19.10
   1   5  -1  466.95   25.40
  -1   5   1  483.45   27.30
   1   5  -1  509.55   24.30
  -1   5   1  483.25   24.60
   1   5  -1  512.15   23.80
  -1   5   1  497.65   27.30
  -1   5   1  509.95   25.80
  -1   5   1  573.44   27.70
   1   5  -1  514.85   26.90
   0  -5   1  519.65   27.20
   0  -5  -1  514.45   28.00
   0  -5   1  526.45   22.40
   0  -5  -1  524.05   24.20
   0  -5  -1  539.65   24.20
   0  -5   1  519.15   21.50
   0  -5  -1  529.65   28.60
   0  -5  -1  549.45   25.10
   0  -5   1  542.35   23.60
   0  -5   1  537.55   27.20
   0  -5   1  505.05   27.80
   0  -5  -1  538.25   26.00
   0  -5  -1  548.35   28.10
   0   5  -1  543.15   24.00
   0   5  -1  503.55   21.10
   0   5   1  527.05   24.10
   0   5   1  534.05   24.60
   0   5   1  538.05   25.70
   0   5  -1  507.85   26.90
   0   5  -1  510.85   27.30
   0   5  -1  502.45   25.20
   0   5  -1  547.95   27.00
   0   5   1  571.04   27.20
   0   5   1  514.25   26.60
   0   5   1  483.55   24.90
   0   5   1  531.75   23.80
   1  -5   1  307.57   11.40
   1  -5   1  284.17   20.10
   1  -5   1  320.07   21.10
   1  -5   1  266.57   16.70
  -1  -5  -1  309.67   22.40
  -1  -5  -1  295.27   17.80
   1  -5   1  307.77   11.10
  -1  -5  -1  332.97   19.80
  -1  -5  -1  286.77   19.80
   1  -5   1  278.97   17.40
  -1   5  -1  325.27   20.30
   1   5   1  300.77   19.10
   1   5   1  319.07   18.50
  -1   5  -1  288.37   19.50
  -1   5  -1  304.97   16.80
   1   5   1  314.37   17.40
  -1   5  -1  295.27   20.40
   1   5   1  300.57   17.80
   1   5   1  327.17   18.10
   1   5   1  333.47   18.60
   1   5   1  303.27   17.40
  -2  -5  -1   -0.10    5.70
   2  -5   1   -3.20    5.80
   2  -5   1   -1.90    4.00
  -2  -5  -1    0.50    2.50
   2  -5   1   -4.00    2.50
  -2  -5  -1    0.30    5.50
  -2  -5  -1    2.90    3.60
  -2  -5  -1    8.00    9.50
   2  -5   1   -0.30    6.20
   2  -5   1    2.10    1.80
  -2   5  -1    2.40    4.50
  -2   5  -1    3.10    5.70
   2   5   1   -1.50    3.60
  -2   5  -1    1.30    2.40
   2   5   1   -0.80    2.60
   2   5   1    2.30    2.20
   2   5   1    1.10    2.80
  -2   5  -1   -2.50    2.40
   2   5   1    0.10    2.60
  -2   5  -1    4.40    4.60
  -3  -5  -1   37.00   10.80
   3  -5   1   24.10    8.10
  -3  -5  -1   -0.80   10.70
  -3  -5  -1   40.00    5.60
   3  -5   1   54.09   12.60
  -3  -5  -1   33.20   11.90
  -3  -5  -1   24.40    4.50
   3  -5   1   33.40    6.90
  -3   5  -1   28.70    7.60
  -3   5  -1   28.90   10.80
   3   5   1   28.70    8.50
  -3   5  -1   49.99   10.40
   3   5   1   34.80    9.40
   3   5   1   23.80    5.90
   3   5   1   19.10    6.90
  -3   5  -1   26.40    8.20
  -4  -5  -1  660.93   49.50
   4  -5   1  712.43   42.20
   4  -5   1  687.13   41.80
  -4  -5  -1  675.13   49.10
  -4  -5  -1  622.84   24.80
  -4  -5  -1  724.53   39.00
   4  -5   1  629.74   34.10
  -4   5  -1  673.53   42.70
   4   5   1  713.33   42.60
  -4   5  -1  605.84   36.20
   4   5   1  633.94   31.80
  -4   5  -1  646.74   46.50
   4   5   1  656.03   39.90
   4   5   1  769.02   43.80
  -4   5  -1  636.84   38.60
  -5  -5  -1   24.30   16.40
   5  -5   1   26.10   10.10
  -5  -5  -1   12.90   18.20
   5  -5   1   16.30   10.30
   5  -5   1   20.50   12.50
   5  -5   1   30.60    9.10
  -5  -5  -1   42.40   14.20
   5   5   1   24.00   11.30
  -5   5  -1   24.00   11.70
  -5   5  -1   32.80   14.20
  -5   5  -1   21.80   13.90
   5   5   1   22.40    7.70
   5   5   1   45.20   13.80
  -5   5  -1   28.30   10.10
   5   5   1   15.10    8.70
   6  -5   1   46.30   15.20
  -6  -5  -1   31.00   16.60
  -6  -5  -1   85.49   25.20
   6  -5   1   60.19   18.30
   6  -5   1   62.09   15.00
   6  -5   1   60.39   16.50
  -6  -5  -1   43.80   19.30
  -6   5  -1   33.50   15.00
   6   5   1   56.69   16.30
  -6   5  -1   85.19   16.20
   6   5   1   53.09   17.20
  -6   5  -1   67.99   24.60
  -6   5  -1   41.80   15.90
   6   5   1   70.49   17.60
   7  -5   1    0.50    8.10
  -7  -5  -1  -31.40   16.80
   7  -5   1   18.70   11.20
  -7  -5  -1  -20.60   12.30
  -7  -5  -1   -0.80   13.20
   7  -5   1   -2.60   13.10
   7   5   1    1.30    9.20
  -7   5  -1   -5.60   12.80
  -7   5  -1    7.50   21.30
   7   5   1   -0.80    8.90
   7   5   1   18.20   13.10
   8  -5   1   66.09   20.80
  -8  -5  -1   68.09   20.90
   8  -5   1   18.10   14.40
   8  -5   1   56.89   20.70
  -8  -5  -1   23.80   24.90
  -8  -5  -1   34.20   22.40
  -8   5  -1   45.40   18.80
  -8   5  -1   56.89   27.40
   8   5   1   74.49   24.90
   8   5   1   44.50   18.60
   8   5   1   55.49   19.60
  -8  -6   1   36.90   25.80
   8  -6  -1    2.50    8.30
  -8  -6   1   19.80   27.00
   8  -6  -1   11.40   12.60
   8   6  -1    0.60   14.70
  -8   6   1   17.90   18.40
  -8   6   1   22.40   20.90
   8   6  -1   12.60   13.70
   8   6  -1   -3.20   15.00
  -7  -6   1  -13.30   16.10
  -7  -6   1   23.30   20.80
   7  -6  -1   12.00   11.50
  -7  -6   1   12.00   25.10
   7  -6  -1   12.70   11.40
   7  -6  -1    6.80   13.00
  -7   6   1    1.50   18.60
  -7   6   1    1.50    8.20
  -7   6   1   -8.30    7.00
   7   6  -1    3.90   11.80
   7   6  -1   -3.10    7.80
   7   6  -1   10.20   11.40
  -6  -6   1    2.30   14.80
   6  -6  -1    1.70    8.40
   6  -6  -1   -0.10    7.90
   6  -6  -1   -0.60   10.10
  -6  -6   1    5.70   11.80
  -6  -6   1   11.00   20.70
   6   6  -1   -0.20    9.00
  -6   6   1    5.80    6.70
  -6   6   1   10.90   17.40
  -6   6   1   -1.90    8.40
   6   6  -1    2.40   11.10
   6   6  -1    7.10    8.40
   5  -6  -1   -5.60    6.10
  -5  -6   1   34.50   20.00
  -5  -6   1   -1.60    5.90
   5  -6  -1   -2.90    9.00
   5  -6  -1    1.70    6.90
  -5  -6   1    6.20   12.50
  -5  -6   1  -11.60   11.30
  -5   6   1    3.90    8.00
  -5   6   1   10.90    9.60
  -5   6   1   -3.40    5.40
   5   6  -1    1.40    5.40
   5   6  -1   -1.50    2.40
  -5   6   1   -1.40   12.80
   5   6  -1   -5.00    6.80
   5   6  -1   -8.20    5.30
   4  -6  -1   10.30    6.90
  -4  -6   1   42.00   15.90
  -4  -6   1   -5.50   10.30
  -4  -6   1    3.80    2.90
   4  -6  -1    8.10    8.10
  -4  -6   1    7.20    5.60
   4  -6  -1    2.70    8.50
  -4   6   1    3.10    4.50
  -4   6   1   11.10   11.30
  -4   6   1   -2.90    5.80
  -4   6   1    1.40    3.10
  -4   6   1   -1.00    7.40
   4   6  -1    2.40    2.10
   4   6  -1    4.90    6.30
   4   6  -1    3.90    6.40
   4   6  -1    0.70    4.20
   3  -6  -1   10.90    5.60
  -3  -6   1    7.30    8.50
  -3  -6   1   15.50    3.30
  -3  -6   1   12.20    3.60
   3  -6  -1   21.30    8.70
   3  -6  -1   14.30    9.20
  -3  -6   1   13.60    7.80
  -3  -6   1    9.30    6.00
  -3   6   1   18.40    9.80
   3   6  -1    6.10    5.50
  -3   6   1   14.70    2.90
   3   6  -1    5.60    6.60
   3   6  -1    3.40    6.00
  -3   6   1   10.10    6.40
  -3   6   1   16.00    7.50
   3   6  -1    9.00    2.60
  -3   6   1    8.20    2.00
   3   6  -1   -0.50    4.10
   2  -6  -1   -2.20    4.20
  -2  -6   1   -1.00    2.30
   2  -6  -1    4.10    3.60
  -2  -6   1   -0.40    5.00
   2  -6  -1    1.90    4.40
  -2  -6   1   -5.20    6.80
  -2  -6   1   -0.10    2.00
  -2  -6   1    7.20    8.50
   2   6  -1   -6.10    2.80
  -2   6   1    6.00    4.80
  -2   6   1    0.60    5.00
  -2   6   1    2.70    4.00
   2   6  -1   -1.00    2.70
   2   6  -1   -1.80    2.70
   2   6  -1    1.90    1.90
   2   6  -1   -3.20    3.20
   1  -6  -1    7.80    5.80
   1  -6  -1   25.60    5.00
  -1  -6   1   22.80    4.60
   1  -6  -1   31.80    8.90
  -1  -6   1   21.90    7.10
   1  -6  -1   30.50    6.50
  -1  -6   1   29.30    8.00
   1  -6  -1   26.80    4.70
   1  -6  -1   29.60    4.10
  -1  -6   1   29.50    6.40
   1   6  -1   27.00    7.30
  -1   6   1   37.90    7.10
   1   6  -1   25.10    4.70
  -1   6   1   24.40    7.40
  -1   6   1   18.80    6.90
   1   6  -1   20.20    6.40
  -1   6   1   27.90    3.70
  -1   6   1   20.20    6.40
   1   6  -1   18.30    5.30
   1   6  -1   23.20    6.40
  -1   6   1   28.20    6.50
   0  -6   1    1.80    4.60
   0  -6   1    1.40    2.60
   0  -6   1    3.70    2.30
   0  -6   1   -3.70    2.50
   0  -6   1   -2.00    5.10
   0  -6  -1    4.50    6.00
   0  -6  -1    2.00    5.20
   0  -6  -1   10.80    7.40
   0  -6  -1    0.80    2.80
   0   6   1    7.10    4.50
   0   6  -1    5.30    2.30
   0   6  -1    0.90    4.10
   0   6   1   -1.70    2.20
   0   6   1    5.10    2.90
   0   6   1    2.70    2.10
   0   6   1    3.40    3.70
   0   6  -1    0.70    3.60
   0   6   1    4.40    4.10
   0   6  -1   -0.20    2.70
   0   6   1    2.80    3.20
   0   6  -1   -2.60    3.40
   0   6  -1    6.60    3.50
  -1  -6  -1  337.97   24.00
   1  -6   1  349.47   20.70
   1  -6   1  295.07   23.50
   1  -6   1  322.97   24.20
  -1  -6  -1  334.67   21.70
   1  -6   1  346.77   13.70
  -1  -6  -1  353.56   23.70
   1  -6   1  343.17   13.10
   1  -6   1  333.97   19.30
  -1  -6  -1  359.16   20.50
   1   6   1  310.97   20.00
  -1   6  -1  365.06   19.30
  -1   6  -1  343.87   22.20
   1   6   1  339.47   20.20
   1   6   1  295.57   20.20
   1   6   1  326.67   20.10
   1   6   1  397.66   21.40
   1   6   1  379.56   20.80
   1   6   1  325.97   19.40
  -1   6  -1  352.86   23.30
  -1   6  -1  363.46   24.10
  -2  -6  -1   84.49   15.20
  -2  -6  -1   81.79   10.70
  -2  -6  -1   94.49   16.40
   2  -6   1   73.89   10.10
   2  -6   1   86.69    6.50
   2  -6   1   93.69   14.80
   2  -6   1   96.79   15.40
   2  -6   1   72.59   12.30
  -2  -6  -1  101.89   12.60
   2   6   1  104.09   11.90
   2   6   1  107.89   14.50
  -2   6  -1   95.39    8.60
   2   6   1   73.69   11.40
  -2   6  -1   78.99   12.60
   2   6   1   94.29   10.60
  -2   6  -1  103.99   14.80
  -2   6  -1   79.99    9.90
  -2   6  -1   77.19   14.50
   2   6   1   74.99   11.20
   2   6   1   98.29   13.80
   3  -6   1   27.10    9.90
   3  -6   1   19.70    8.60
  -3  -6  -1   15.50    4.80
  -3  -6  -1   10.10   10.60
   3  -6   1    8.90    8.80
  -3  -6  -1   25.50    5.30
  -3  -6  -1    1.60   10.60
   3  -6   1    8.80    4.10
  -3  -6  -1    9.20    8.40
   3   6   1   20.10    5.80
  -3   6  -1   28.00    8.90
   3   6   1   12.40    7.30
  -3   6  -1   20.60    6.50
   3   6   1    2.90    6.40
  -3   6  -1   -2.30    8.10
  -3   6  -1    9.50    6.80
   3   6   1   19.50    8.10
  -4  -6  -1   23.10    4.90
  -4  -6  -1   23.80   12.90
  -4  -6  -1   22.80   11.70
  -4  -6  -1   23.00    4.70
   4  -6   1   15.90   10.70
   4  -6   1   20.90   10.30
   4  -6   1   30.80   11.70
  -4  -6  -1   13.40   11.30
   4  -6   1   20.10    6.70
  -4   6  -1   12.80    7.50
   4   6   1   30.70   10.80
  -4   6  -1   33.90   11.10
   4   6   1   -0.70    5.00
   4   6   1   16.50   10.00
  -4   6  -1   49.40   17.70
  -4   6  -1   -1.10    9.00
   4   6   1   25.20    6.90
  -5  -6  -1   28.80   16.90
   5  -6   1    5.50    6.70
   5  -6   1   11.80   11.20
   5  -6   1   29.60   10.90
  -5  -6  -1   20.30   13.30
  -5  -6  -1   14.40   13.20
   5  -6   1    8.80    7.70
  -5   6  -1    0.50    9.60
  -5   6  -1   -4.50    7.70
   5   6   1   11.10    6.10
  -5   6  -1  -11.70    8.00
   5   6   1    5.40    9.30
   5   6   1   13.00    9.10
   5   6   1   14.80    8.80
  -5   6  -1    8.00    6.80
  -6  -6  -1   24.00   18.10
   6  -6   1   89.29   19.50
  -6  -6  -1   69.19   17.00
   6  -6   1   71.19   17.80
   6  -6   1   46.50   13.50
   6  -6   1   72.99   18.00
  -6  -6  -1   55.39   25.40
  -6   6  -1   77.59   18.90
   6   6   1   65.39   17.70
   6   6   1   70.39   19.70
  -6   6  -1   40.80   22.80
   6   6   1   28.00   14.50
  -6   6  -1   60.79   15.50
  -6   6  -1   69.19   20.30
  -7  -6  -1   41.40   23.20
   7  -6   1   51.89   20.20
   7  -6   1   28.90   14.60
  -7  -6  -1   43.40   21.50
   7  -6   1    7.70    8.00
  -7  -6  -1   37.20   15.90
   7   6   1   34.70   13.90
  -7   6  -1   34.90   18.30
  -7   6  -1   88.99   23.90
   7   6   1   29.50   14.00
   7   6   1   39.40   17.90
  -8  -6  -1   21.30   26.90
   8  -6   1   40.70   19.20
  -8  -6  -1    3.20   12.80
   8  -6   1   18.10   15.40
  -8  -6  -1   29.70   23.90
  -8   6  -1   23.20   17.50
   8   6   1   25.10   16.60
   8   6   1   33.70   19.70
  -8   6  -1  -14.80   21.50
   8   6   1   14.50   13.40
   8  -7  -1   11.20   17.20
  -8  -7   1   51.99   28.20
  -8  -7   1   41.60   23.60
   8  -7  -1   23.20   15.30
  -8  -7   1    4.00   17.30
   8  -7  -1    0.70   10.40
   8   7  -1   -0.30   11.20
   8   7  -1    9.60   16.10
  -8   7   1   21.40   15.80
  -8   7   1    5.30   22.70
   8   7  -1   21.20   15.50
   7  -7  -1   71.69   19.50
  -7  -7   1  133.29   31.80
  -7  -7   1  114.79   27.90
  -7  -7   1   94.69   32.50
   7  -7  -1   83.39   21.20
   7  -7  -1  106.59   21.60
   7   7  -1   86.39   20.90
   7   7  -1   39.50   14.20
   7   7  -1   78.49   21.00
  -7   7   1   56.09   18.10
  -7   7   1   99.19   27.10
  -7   7   1  117.69   31.30
   6  -7  -1   41.80   12.70
  -6  -7   1   24.10   13.40
  -6  -7   1    9.20   19.90
   6  -7  -1   14.40   11.80
  -6  -7   1  -11.80   16.10
   6  -7  -1   41.60   14.50
  -6   7   1   26.70   11.50
  -6   7   1   32.70   17.70
   6   7  -1   45.80   16.00
   6   7  -1   27.60   14.80
   6   7  -1   43.00   15.50
  -6   7   1   20.20   18.70
   5  -7  -1    4.40    7.00
  -5  -7   1   -2.30    6.70
   5  -7  -1   -7.80    5.80
  -5  -7   1    3.30   12.30
  -5  -7   1   -3.70    8.70
   5  -7  -1   -4.20    9.80
  -5   7   1   -0.70    7.30
  -5   7   1    8.70    8.60
   5   7  -1    7.60    7.90
  -5   7   1   -8.10   13.00
  -5   7   1    1.00    6.10
   5   7  -1    2.20    8.20
   5   7  -1   -2.00    6.60
   4  -7  -1  154.78   23.00
   4  -7  -1  111.19   21.00
  -4  -7   1  145.79   22.40
  -4  -7   1  117.29    8.90
   4  -7  -1  127.19   16.90
  -4  -7   1  119.59    8.30
  -4  -7   1  105.79   23.60
  -4  -7   1  112.99   14.30
  -4   7   1  115.19   19.80
   4   7  -1  112.69    7.90
  -4   7   1   89.89   20.10
  -4   7   1  102.79   10.10
   4   7  -1  145.89   18.60
  -4   7   1  106.19   18.40
   4   7  -1  137.59   20.40
   4   7  -1  138.79   20.70
  -4   7   1  113.49    8.20
   3  -7  -1  700.43   41.40
   3  -7  -1  706.33   43.50
  -3  -7   1  676.03   29.80
  -3  -7   1  636.44   38.80
  -3  -7   1  696.93   46.00
   3  -7  -1  675.23   34.80
  -3  -7   1  714.23   35.30
  -3   7   1  721.53   41.90
   3   7  -1  640.14   40.40
   3   7  -1  707.93   35.50
   3   7  -1  697.63   29.00
   3   7  -1  695.53   39.50
  -3   7   1  763.22   42.60
   3   7  -1  666.73   39.70
  -3   7   1  705.53   41.70
  -2  -7   1   36.70   12.40
  -2  -7   1   47.70    8.30
   2  -7  -1   39.60    8.10
  -2  -7   1   47.30   12.10
   2  -7  -1   46.30   11.70
  -2  -7   1   37.40    6.90
   2  -7  -1   43.40   11.90
  -2  -7   1   50.29   10.90
   2   7  -1   34.70    6.50
  -2   7   1   46.50   10.90
   2   7  -1   43.60    7.50
   2   7  -1   53.59   10.80
  -2   7   1   40.90    9.20
   2   7  -1   44.80    9.70
   2   7  -1   34.70    9.10
  -2   7   1   50.19   10.60
   1  -7  -1   56.69   10.70
  -1  -7   1   41.80    9.50
   1  -7  -1   28.60    8.80
  -1  -7   1   44.30    7.90
  -1  -7   1   51.09    8.80
  -1  -7   1   46.70    7.50
   1  -7  -1   66.49   10.30
  -1  -7   1   44.80   10.00
   1  -7  -1   46.90    5.80
  -1   7   1   51.79    5.80
   1   7  -1   42.70    8.80
   1   7  -1   44.60    9.10
  -1   7   1   31.60    7.60
   1   7  -1   48.90    8.10
   1   7  -1   51.89    6.80
  -1   7   1   51.09   10.10
   1   7  -1   52.59    9.50
  -1   7   1   39.80    8.80
  -1   7   1   38.80    9.20
   0  -7   1  435.26   20.00
   0  -7   1  446.66   26.90
   0  -7  -1  393.26   26.50
   0  -7  -1  437.66   27.60
   0  -7   1  449.86   23.20
   0  -7  -1  357.06   25.20
   0  -7   1  371.66   26.20
   0   7  -1  425.56   26.40
   0   7  -1  454.95   26.20
   0   7  -1  421.26   26.50
   0   7   1  408.26   23.40
   0   7   1  431.56   26.10
   0   7   1  451.75   25.90
   0   7   1  422.86   24.60
   0   7   1  400.26   22.10
   0   7  -1  424.56   19.50
   0   7   1  456.85   24.60
   0   7  -1  453.75   24.60
   0   7   1  421.96   22.30
   1  -7   1  480.85   29.90
   1  -7   1  440.66   24.80
   1  -7   1  438.66   18.20
  -1  -7  -1  428.86   26.70
   1  -7   1  445.16   17.10
  -1  -7  -1  450.05   25.20
   1  -7   1  382.56   28.40
  -1  -7  -1  443.46   28.30
   1   7   1  470.85   25.90
   1   7   1  445.76   24.70
   1   7   1  396.86   24.00
  -1   7  -1  434.06   23.10
  -1   7  -1  427.66   28.10
   1   7   1  459.35   25.40
   1   7   1  410.96   25.50
   1   7   1  446.26   25.10
  -1   7  -1  430.36   27.50
  -1   7  -1  439.96   28.20
   1   7   1  423.46   25.10
   2  -7   1    5.60    5.20
  -2  -7  -1   25.00    9.10
  -2  -7  -1   18.30    9.90
  -2  -7  -1   -1.50    5.20
   2  -7   1   14.80    5.90
   2  -7   1   22.60   10.30
   2  -7   1   12.10    8.60
  -2  -7  -1   19.90   11.90
   2  -7   1   13.60    3.30
   2   7   1    1.70    3.00
  -2   7  -1   28.70    9.20
   2   7   1   15.00    5.80
  -2   7  -1   10.90    4.60
   2   7   1    6.80    5.80
   2   7   1   14.30    5.40
  -2   7  -1    8.80    7.10
  -2   7  -1   15.50    4.00
   2   7   1   16.70    5.80
   2   7   1   12.80    6.90
  -2   7  -1   13.70    7.00
  -3  -7  -1   17.40    9.70
   3  -7   1   -1.40    2.80
   3  -7   1   -5.20    7.30
  -3  -7  -1    8.10    4.70
   3  -7   1    2.00    5.70
  -3  -7  -1   -2.90    4.70
  -3  -7  -1    6.90    9.20
   3  -7   1    6.10    9.30
   3   7   1    0.20    3.60
  -3   7  -1    4.70    4.50
   3   7   1    8.20    7.30
   3   7   1   -2.20    4.10
   3   7   1    1.00    5.90
  -3   7  -1   10.50    7.70
  -3   7  -1   10.50    7.20
  -3   7  -1   -1.70    4.80
  -4  -7  -1  607.34   49.30
  -4  -7  -1  696.03   51.29
  -4  -7  -1  621.84   28.30
   4  -7   1  640.04   32.70
   4  -7   1  606.54   40.60
  -4  -7  -1  625.44   39.50
   4  -7   1  604.64   42.00
   4  -7   1  607.04   41.60
   4   7   1  649.14   43.40
  -4   7  -1  613.14   34.20
   4   7   1  727.73   43.80
  -4   7  -1  592.74   38.50
  -4   7  -1  598.74   45.10
   4   7   1  601.54   31.50
   4   7   1  667.23   39.70
  -4   7  -1  642.84   43.00
   5  -7   1  186.68   26.40
   5  -7   1  139.29   25.00
   5  -7   1  166.18   25.60
   5  -7   1  153.18   18.70
  -5  -7  -1  181.08   30.50
  -5  -7  -1  172.88   25.60
  -5  -7  -1  177.48   31.10
  -5   7  -1  160.48   20.70
   5   7   1  130.19   21.70
  -5   7  -1  167.18   29.90
  -5   7  -1  187.78   25.50
   5   7   1  191.48   18.50
   5   7   1  135.29   22.50
   5   7   1  167.48   25.00
  -5   7  -1  112.79   22.00
  -6  -7  -1  168.28   27.00
  -6  -7  -1  111.29   26.70
   6  -7   1  130.09   24.20
  -6  -7  -1  156.08   34.30
   6  -7   1  128.79   25.90
   6  -7   1   91.69   17.60
   6  -7   1  143.29   26.00
  -6   7  -1  144.99   22.80
  -6   7  -1   83.29   23.20
   6   7   1  132.19   24.00
  -6   7  -1  134.49   29.80
   6   7   1   98.19   21.30
   6   7   1  113.09   22.80
   7  -7   1    2.20   14.80
  -7  -7  -1  -19.00   11.00
  -7  -7  -1   16.60   20.20
  -7  -7  -1  -13.50   14.20
   7  -7   1    0.70   13.40
  -7   7  -1   17.20   16.20
   7   7   1   -6.70   11.20
   7   7   1   -8.90    7.90
   7   7   1  -13.50   10.10
  -7   7  -1   11.90   22.10
  -8  -7  -1   23.50   25.40
  -8  -7  -1   59.19   29.90
   8  -7   1   13.90   20.40
  -8  -7  -1   20.40   18.10
   8  -7   1   -1.60   10.80
  -8   7  -1   50.09   23.10
   8   7   1   43.80   16.50
   8   7   1   39.10   19.70
  -8   7  -1   25.20   21.70
   8   7   1   32.40   18.10
  -8  -8   1   14.80   21.90
   8  -8  -1   34.50   20.40
  -8  -8   1   27.50   20.80
  -8  -8   1   40.30   18.80
   8  -8  -1   33.20   21.80
  -8   8   1   35.50   25.90
   8   8  -1   21.10   18.20
  -8   8   1   59.79   22.60
   8   8  -1   12.90   13.80
   8   8  -1   10.70   10.90
   7  -8  -1   -0.10    9.80
   7  -8  -1  -11.60   14.60
  -7  -8   1  -24.00   16.30
   7  -8  -1    1.10    7.90
  -7  -8   1   15.00   22.50
  -7  -8   1   19.20   14.80
  -7   8   1   -8.10   18.00
  -7   8   1   -6.40   10.10
   7   8  -1    1.50   13.40
   7   8  -1   -3.40    8.60
   7   8  -1  -13.00   10.40
  -7   8   1    7.00   12.50
   6  -8  -1  379.86   43.50
  -6  -8   1  392.56   50.19
   6  -8  -1  389.26   41.80
   6  -8  -1  376.96   35.50
  -6  -8   1  320.27   47.30
  -6  -8   1  387.26   43.00
  -6   8   1  422.36   46.10
  -6   8   1  405.36   40.70
   6   8  -1  343.57   39.80
   6   8  -1  369.16   41.20
   6   8  -1  459.25   42.50
  -6   8   1  377.86   46.10
  -5  -8   1   70.69   12.40
   5  -8  -1   75.99   19.60
  -5  -8   1   66.29   21.40
   5  -8  -1  105.39   21.00
  -5  -8   1   87.99   20.80
   5  -8  -1   93.59   15.70
   5   8  -1  121.59   22.80
  -5   8   1  125.19   22.60
   5   8  -1   63.99   15.40
   5   8  -1   76.89   17.70
  -5   8   1   77.19   20.40
  -5   8   1   87.39   20.70
  -4  -8   1  250.37   28.60
  -4  -8   1  253.77   20.40
   4  -8  -1  199.78   27.00
   4  -8  -1  263.57   21.00
  -4  -8   1  211.08   29.90
   4  -8  -1  258.87   31.50
  -4  -8   1  241.38   13.30
  -4  -8   1  237.68   14.30
  -4   8   1  309.57   33.80
   4   8  -1  235.78   13.30
   4   8  -1  221.48   26.80
   4   8  -1  266.87   30.60
   4   8  -1  232.88   24.30
  -4   8   1  236.88    9.60
  -4   8   1  231.18   28.30
  -4   8   1  232.58    9.80
  -4   8   1  292.47   30.80
   3  -8  -1    6.10    5.50
   3  -8  -1   18.20   10.00
   3  -8  -1    4.10    7.80
  -3  -8   1   20.10    8.80
  -3  -8   1   20.40   13.80
  -3  -8   1    0.40    4.00
  -3  -8   1    1.60    3.00
  -3  -8   1    4.60    8.30
   3   8  -1    6.30    7.40
  -3   8   1    7.00    8.00
   3   8  -1    8.30    4.20
   3   8  -1    6.50    5.90
   3   8  -1    5.90    7.00
  -3   8   1   17.50    8.70
   3   8  -1   16.80    6.70
  -3   8   1   17.10    9.50
  -2  -8   1    3.70    4.30
  -2  -8   1    2.10    9.50
  -2  -8   1    5.40    6.20
   2  -8  -1   -0.90    3.60
  -2  -8   1    3.60    7.60
   2  -8  -1    3.50    1.90
   2  -8  -1   -5.40    6.30
   2  -8  -1    6.00    7.30
   2  -8  -1   -0.70    1.60
  -2   8   1    5.50    7.00
  -2   8   1    4.60    4.90
   2   8  -1    1.30    5.30
  -2   8   1    2.90    1.20
   2   8  -1    3.60    5.60
  -2   8   1    4.50    5.70
   2   8  -1    0.90    3.40
   2   8  -1    6.70    4.10
   2   8  -1   -2.60    2.80
   2   8  -1    5.10    4.00
   1  -8  -1  576.04   26.10
  -1  -8   1  583.44   34.30
   1  -8  -1  554.14   33.50
  -1  -8   1  561.24   31.70
   1  -8  -1  562.84   30.70
  -1  -8   1  540.75   29.50
   1  -8  -1  605.34   37.50
  -1  -8   1  561.34   34.00
   1   8  -1  556.14   32.70
  -1   8   1  554.94   33.00
   1   8  -1  598.74   33.60
  -1   8   1  622.54   35.90
   1   8  -1  546.85   26.80
   1   8  -1  580.44   33.40
  -1   8   1  634.74   26.10
  -1   8   1  585.44   31.90
   1   8  -1  604.64   33.40
  -1   8   1  637.54   35.60
   1   8  -1  592.14   29.30
   0  -8  -1 2184.28   91.09
   0  -8   1 2232.18   92.29
   0  -8  -1 2354.86   93.29
   0  -8  -1 2304.57   94.09
   0  -8   1 2386.26   94.89
   0  -8   1 2270.27   86.89
   0  -8   1 2219.88   82.49
   0   8  -1 2265.27   91.39
   0   8   1 2398.76   90.89
   0   8   1 2468.15   92.69
   0   8  -1 2306.37   82.39
   0   8   1 2309.77   88.99
   0   8   1 2342.17   85.99
   0   8   1 2278.47   91.99
   0   8   1 2417.66   87.09
   0   8   1 2280.17   88.29
   0   8  -1 2389.36   93.49
   0   8  -1 2199.68   92.39
   0   8  -1 2240.28   88.49
   1  -8   1    5.90    2.20
   1  -8   1    3.40    4.00
   1  -8   1   14.50    7.60
  -1  -8  -1   15.70    9.20
   1  -8   1   24.30   10.30
  -1  -8  -1    1.30    7.50
  -1  -8  -1   -5.10    5.80
   1  -8   1    6.60    2.90
  -1  -8  -1    5.40    5.30
   1   8   1   -1.50    4.20
   1   8   1    1.20    3.20
   1   8   1    8.90    5.60
  -1   8  -1    6.10    3.70
   1   8   1   13.90    5.30
   1   8   1   -1.10    4.10
   1   8   1   16.30    6.60
  -1   8  -1    2.10    4.70
   1   8   1   -1.10    3.90
  -1   8  -1   13.40    7.40
  -1   8  -1    3.60    5.30
  -2  -8  -1  196.68   25.10
  -2  -8  -1  304.57   31.20
   2  -8   1  239.48   12.00
   2  -8   1  227.08   23.40
   2  -8   1  273.77   28.80
   2  -8   1  255.47   27.50
  -2  -8  -1  257.47   19.80
  -2  -8  -1  247.18   19.60
   2   8   1  232.78   18.30
   2   8   1  243.48   19.50
   2   8   1  258.47   24.90
  -2   8  -1  231.68   13.00
   2   8   1  224.68   17.70
  -2   8  -1  264.57   26.40
   2   8   1  258.97   23.90
   2   8   1  251.27   20.80
   2   8   1  267.87   19.00
  -2   8  -1  286.67   27.30
  -2   8  -1  229.18   15.70
  -2   8  -1  283.77   28.70
   3  -8   1  350.56   36.00
  -3  -8  -1  316.87   36.20
  -3  -8  -1  386.36   38.50
   3  -8   1  333.77   26.90
  -3  -8  -1  310.97   24.40
   3  -8   1  362.66   18.80
   3  -8   1  398.66   30.80
  -3  -8  -1  360.86   22.40
   3   8   1  367.26   29.60
  -3   8  -1  343.27   21.00
   3   8   1  346.87   25.30
   3   8   1  316.47   21.30
  -3   8  -1  295.37   32.80
  -3   8  -1  356.16   20.70
   3   8   1  348.77   27.80
  -3   8  -1  371.06   29.10
  -3   8  -1  363.86   33.20
   4  -8   1  159.68   24.40
   4  -8   1  184.28   25.40
  -4  -8  -1  171.28   29.70
  -4  -8  -1  188.68   24.30
  -4  -8  -1  182.98   16.10
   4  -8   1  240.88   29.90
  -4  -8  -1  104.19   23.70
   4  -8   1  163.08   16.30
  -4   8  -1  193.58   25.00
  -4   8  -1  180.58   26.00
  -4   8  -1  125.19   15.20
   4   8   1  179.58   23.80
  -4   8  -1  174.88   27.20
   4   8   1  183.78   18.40
   4   8   1  158.38   22.40
   4   8   1  156.68   23.60
   5  -8   1    8.30    6.30
  -5  -8  -1    7.90   18.10
   5  -8   1   14.40   13.00
   5  -8   1   10.80    9.40
  -5  -8  -1  -12.10   10.90
   5  -8   1   20.00   10.60
  -5  -8  -1   33.50   15.20
   5   8   1  -13.30    7.80
  -5   8  -1   13.20   13.00
   5   8   1    7.10    5.60
  -5   8  -1   10.50    7.80
  -5   8  -1    3.50    6.60
   5   8   1   18.60   11.40
  -5   8  -1   10.20   11.40
   5   8   1    7.00   10.00
   6  -8   1   31.00   15.20
   6  -8   1   30.50   11.10
  -6  -8  -1   45.40   18.10
   6  -8   1   57.99   19.00
   6  -8   1   29.10   16.80
  -6  -8  -1    1.70   18.20
  -6  -8  -1   19.20   21.60
   6   8   1   34.80   14.00
   6   8   1   50.89   17.90
  -6   8  -1   23.90   17.90
  -6   8  -1   22.50   14.40
   6   8   1    3.00   11.50
  -6   8  -1   39.10   14.90
  -7  -8  -1   34.80   20.30
  -7  -8  -1   31.80   19.30
   7  -8   1   26.40   18.60
  -7  -8  -1   26.20   19.10
   7  -8   1   51.89   21.30
  -7   8  -1   22.50   17.00
   7   8   1   20.90   13.00
   7   8   1   72.19   22.40
   7   8   1   49.30   18.00
  -7   8  -1   63.29   27.30
  -8  -8  -1   -6.10   16.80
  -8  -8  -1   -2.00   18.80
   8  -8   1   -4.00   10.80
   8  -8   1    2.80   19.00
  -8  -8  -1  -55.79   20.40
   8   8   1   17.70   13.70
  -8   8  -1   10.30   18.70
   8   8   1   10.60   18.40
  -8   8  -1    6.90   25.00
   8   8   1   17.30   16.70
  -8  -9   1   97.89   25.80
  -8  -9   1   85.99   31.00
  -8  -9   1  106.49   36.80
   8  -9  -1  127.69   30.60
   8  -9  -1  121.59   29.00
   8   9  -1   90.29   27.40
   8   9  -1  157.08   31.70
  -8   9   1  120.79   32.50
   8   9  -1  163.28   31.80
  -8   9   1   95.59   30.20
  -7  -9   1   64.49   27.20
   7  -9  -1   64.89   23.40
  -7  -9   1   84.19   31.80
  -7  -9   1   48.80   20.30
   7  -9  -1   59.59   21.80
   7   9  -1   30.00   17.00
  -7   9   1   67.29   20.00
   7   9  -1   39.20   19.00
  -7   9   1   66.99   27.20
  -7   9   1    3.00   16.10
   7   9  -1   49.20   19.00
   6  -9  -1    1.70   14.80
  -6  -9   1  -12.10   14.50
   6  -9  -1    9.80    9.80
  -6  -9   1   -4.80   15.70
   6  -9  -1    3.60    7.80
  -6  -9   1   25.40   22.60
  -6   9   1   13.10   13.80
   6   9  -1    0.50    8.20
   6   9  -1    9.00   11.10
   6   9  -1  -10.40   10.20
  -6   9   1   -0.90   11.10
  -6   9   1   10.30   14.80
  -5  -9   1   23.30   16.10
  -5  -9   1   96.49   23.60
   5  -9  -1   44.00   17.40
   5  -9  -1   21.80    9.60
   5  -9  -1   72.79   20.20
  -5  -9   1   82.59   14.00
   5   9  -1   68.59   18.60
  -5   9   1   94.89   20.80
  -5   9   1   37.30   16.60
  -5   9   1   56.69   19.80
   5   9  -1   89.19   16.30
  -4  -9   1  209.08   14.50
  -4  -9   1  236.58   29.20
   4  -9  -1  223.08   22.20
   4  -9  -1  237.38   31.80
  -4  -9   1  216.98   22.40
  -4  -9   1  203.98   32.50
   4  -9  -1  219.68   28.20
  -4   9   1  220.78   29.40
  -4   9   1  192.38   26.50
   4   9  -1  246.88   28.80
   4   9  -1  248.28   29.70
   4   9  -1  197.48   13.30
   4   9  -1  217.58   23.80
  -4   9   1  176.48   25.50
   4   9  -1  230.58   27.80
  -3  -9   1  301.47   23.30
  -3  -9   1  253.07   18.50
  -3  -9   1  359.66   32.20
  -3  -9   1  320.77   35.70
   3  -9  -1  325.67   32.50
   3  -9  -1  380.06   36.60
   3  -9  -1  292.77   21.10
   3   9  -1  330.37   30.50
  -3   9   1  322.67   32.00
   3   9  -1  299.77   18.50
   3   9  -1  371.26   28.70
  -3   9   1  300.47   31.40
   3   9  -1  288.37   29.70
   3   9  -1  318.07   21.80
  -3   9   1  381.76   36.00
  -2  -9   1  654.93   33.70
  -2  -9   1  608.04   40.70
   2  -9  -1  636.64   25.00
   2  -9  -1  630.44   25.00
   2  -9  -1  675.43   42.70
   2  -9  -1  662.53   32.70
  -2  -9   1  597.34   38.00
  -2  -9   1  596.74   36.60
   2  -9  -1  540.35   36.80
   2   9  -1  659.23   39.00
  -2   9   1  674.83   38.10
  -2   9   1  621.14   23.90
   2   9  -1  678.73   38.10
   2   9  -1  614.54   34.60
  -2   9   1  612.74   39.80
   2   9  -1  591.84   30.80
   2   9  -1  645.04   37.90
   2   9  -1  623.04   32.20
  -2   9   1  620.54   38.20
   1  -9  -1   19.30    8.60
  -1  -9   1   22.60    8.60
   1  -9  -1   13.90    7.30
  -1  -9   1   20.90    6.20
   1  -9  -1    9.70    6.40
   1  -9  -1   18.40    5.90
  -1  -9   1   22.30   10.50
  -1  -9   1   16.20    7.70
   1   9  -1   17.20    6.90
  -1   9   1   21.50    8.30
  -1   9   1   10.10    6.40
   1   9  -1   18.60    7.20
   1   9  -1   10.60    5.60
  -1   9   1   13.90    5.80
   1   9  -1   15.10    7.40
  -1   9   1   15.80    4.50
   1   9  -1   15.70    4.80
   1   9  -1   32.70    8.90
  -1   9   1   28.30    9.30
   0  -9  -1 1452.65   67.69
   0  -9  -1 1523.85   65.59
   0  -9   1 1442.86   59.29
   0  -9   1 1456.85   65.99
   0  -9  -1 1482.75   66.19
   0  -9   1 1401.06   59.79
   0  -9   1 1414.16   67.09
   0   9  -1 1384.76   64.89
   0   9   1 1442.66   65.59
   0   9   1 1407.16   60.89
   0   9   1 1530.95   64.39
   0   9   1 1439.36   58.49
   0   9   1 1434.06   59.29
   0   9   1 1380.66   61.59
   0   9  -1 1471.85   61.89
   0   9  -1 1498.05   65.29
   0   9  -1 1383.66   54.79
   0   9   1 1395.96   64.29
   0   9  -1 1480.45   66.49
   1  -9   1  739.13   29.60
  -1  -9  -1  779.12   42.90
  -1  -9  -1  725.13   40.80
   1  -9   1  774.32   31.80
  -1  -9  -1  816.32   43.80
  -1  -9  -1  789.12   40.10
   1  -9   1  746.63   44.30
   1  -9   1  789.52   44.60
   1  -9   1  725.13   38.40
  -1  -9  -1  810.82   42.90
   1   9   1  774.32   39.90
  -1   9  -1  727.23   42.50
  -1   9  -1  741.93   42.90
  -1   9  -1  758.72   42.10
   1   9   1  762.72   39.40
  -1   9  -1  786.82   36.70
   1   9   1  733.73   38.60
   1   9   1  771.62   40.20
   1   9   1  790.72   40.20
   1   9   1  710.53   37.70
   1   9   1  788.22   38.60
  -2  -9  -1  108.99   20.60
   2  -9   1   96.99    6.80
   2  -9   1   88.79   15.20
  -2  -9  -1  118.89   20.10
   2  -9   1   96.69    6.40
  -2  -9  -1   75.59   13.50
   2  -9   1   54.19   15.50
   2  -9   1   79.59   17.00
  -2  -9  -1  117.39   17.10
   2   9   1  126.29   16.60
  -2   9  -1  105.29   17.70
  -2   9  -1   97.09   11.10
   2   9   1  130.79   18.30
  -2   9  -1  116.19   19.10
   2   9   1  113.69   16.20
   2   9   1   80.39   12.50
  -2   9  -1   91.69    8.50
   2   9   1   88.69   13.40
   2   9   1   81.79   13.10
   2   9   1   99.49   15.60
  -2   9  -1   88.39   16.90
  -3  -9  -1   32.50   15.90
   3  -9   1   30.30   12.30
  -3  -9  -1   80.89   15.70
  -3  -9  -1   54.09   17.10
  -3  -9  -1   68.19   11.50
   3  -9   1   66.69   14.20
   3  -9   1   46.60    6.80
   3  -9   1   52.19   16.10
   3   9   1   45.10    9.70
  -3   9  -1   38.90    7.70
   3   9   1   58.09   13.30
  -3   9  -1   43.40   15.20
   3   9   1   42.40   11.60
  -3   9  -1   41.20    8.10
   3   9   1   36.60   11.80
  -3   9  -1   40.10   14.10
  -3   9  -1   52.19   14.70
   3   9   1   59.59   14.20
   4  -9   1   18.10    5.90
   4  -9   1   15.90   11.60
  -4  -9  -1   26.50   13.20
   4  -9   1   28.50   14.20
  -4  -9  -1    2.70    6.70
   4  -9   1   24.40   12.70
  -4  -9  -1  -21.90   13.80
  -4  -9  -1    3.70   10.50
  -4   9  -1   29.00   11.20
  -4   9  -1   21.20    7.20
   4   9   1   14.30    9.30
  -4   9  -1   -3.50   10.80
  -4   9  -1   12.10    9.40
   4   9   1    8.60    7.90
   4   9   1   20.20   10.00
   4   9   1   18.20    7.20
   5  -9   1   26.00   12.40
   5  -9   1   58.09   18.50
   5  -9   1   24.50   13.80
  -5  -9  -1   72.69   25.50
  -5  -9  -1   56.39   22.40
  -5  -9  -1   18.00   11.60
   5  -9   1   24.60    9.50
   5   9   1   39.40   14.60
   5   9   1   29.20   13.10
  -5   9  -1   47.20   15.40
  -5   9  -1   18.30   13.70
   5   9   1   37.50   14.80
  -5   9  -1   29.40   15.60
   6  -9   1   -2.60    7.20
  -6  -9  -1   11.60   20.60
  -6  -9  -1   -2.00   12.40
   6  -9   1   15.40   16.20
  -6  -9  -1   -6.90   12.80
   6  -9   1   15.70   16.10
   6   9   1   19.50   13.10
  -6   9  -1   17.00   12.10
  -6   9  -1  -18.60   12.00
   6   9   1   16.00   10.80
  -6   9  -1   -5.50   15.80
   6   9   1   -4.80    7.10
  -7  -9  -1   -7.70   19.90
   7  -9   1   -9.50    9.60
   7  -9   1    5.00    9.80
  -7  -9  -1   -4.10   12.70
  -7  -9  -1   -2.70   10.40
   7   9   1   -0.20    9.60
  -7   9  -1  -13.80    8.80
   7   9   1    3.40   12.90
   7   9   1   -5.40    8.20
  -7   9  -1    8.10   14.60
  -8  -9  -1  -12.30   24.90
  -8  -9  -1  -17.40   22.70
   8  -9   1   -3.90   10.30
   8  -9   1    4.80   18.80
  -8  -9  -1   -1.00   19.50
  -8   9  -1  -12.00   14.00
   8   9   1   -1.80   10.70
   8   9   1   14.00   17.20
  -8   9  -1   -4.00   12.70
   8   9   1    4.80   16.00
  -8 -10   1    9.20   25.50
   8 -10  -1   18.70   18.10
   8 -10  -1   39.30   25.60
  -8 -10   1  -22.80   24.90
  -8 -10   1   16.40   18.00
   8  10  -1   30.30   20.60
  -8  10   1   39.30   29.40
   8  10  -1   37.20   16.20
  -8  10   1   15.70   15.40
   8  10  -1    4.00   15.00
   7 -10  -1  -12.20    9.90
  -7 -10   1   19.60   23.40
  -7 -10   1    6.20   25.80
   7 -10  -1   -0.50    9.60
  -7 -10   1    1.50   12.40
   7  10  -1    7.90   15.10
  -7  10   1   12.40   12.70
  -7  10   1   -4.00    8.80
  -7  10   1    3.50   13.60
   7  10  -1    5.60   12.20
   7  10  -1   10.50   10.50
   6 -10  -1  445.06   48.40
  -6 -10   1  382.36   42.40
  -6 -10   1  352.46   49.90
   6 -10  -1  444.66   48.20
  -6 -10   1  430.76   54.69
  -6  10   1  437.36   49.50
  -6  10   1  402.96   46.20
   6  10  -1  429.96   40.90
  -6  10   1  414.16   43.90
   6  10  -1  389.26   44.00
   6  10  -1  353.96   41.90
  -5 -10   1  222.78   38.20
  -5 -10   1  333.47   25.20
  -5 -10   1  464.15   42.30
   5 -10  -1  338.27   26.40
   5 -10  -1  296.77   36.80
   5 -10  -1  359.76   40.60
  -5  10   1  295.87   36.20
   5  10  -1  314.27   35.80
   5  10  -1  340.07   33.60
  -5  10   1  303.87   38.00
   5  10  -1  332.17   37.40
  -5  10   1  319.97   39.60
  -4 -10   1   89.79   24.90
   4 -10  -1   47.60   10.50
  -4 -10   1   96.19   11.90
  -4 -10   1   45.90   18.00
  -4 -10   1   74.49   14.20
   4 -10  -1   55.09   18.00
   4 -10  -1   95.19   20.70
   4  10  -1   78.39   17.80
  -4  10   1   64.59   16.30
  -4  10   1   79.79   19.50
   4  10  -1   69.99    9.30
   4  10  -1   50.49   13.70
   4  10  -1   86.09   14.90
   4  10  -1   78.59   17.90
  -4  10   1   67.89   18.00
   3 -10  -1  159.38   24.80
   3 -10  -1  120.19   15.10
  -3 -10   1   97.59   20.30
  -3 -10   1  127.29   15.30
  -3 -10   1  122.59   18.40
   3 -10  -1   85.69   19.00
  -3 -10   1  129.79   21.30
   3  10  -1   96.79   16.90
  -3  10   1  132.79   21.50
   3  10  -1  109.59   20.00
  -3  10   1  122.89   20.30
   3  10  -1  123.19   15.50
  -3  10   1  133.89   21.50
   3  10  -1  131.29   20.30
   3  10  -1   93.79   12.70
  -2 -10   1  340.37   24.90
   2 -10  -1  374.16   18.10
  -2 -10   1  424.76   39.70
   2 -10  -1  389.56   29.60
   2 -10  -1  362.46   17.90
   2 -10  -1  368.16   36.90
   2 -10  -1  392.56   24.00
  -2 -10   1  406.16   31.10
  -2 -10   1  346.77   27.20
   2  10  -1  330.87   32.00
   2  10  -1  344.57   27.80
  -2  10   1  333.37   33.10
   2  10  -1  341.87   22.20
  -2  10   1  371.16   28.10
  -2  10   1  348.97   34.20
   2  10  -1  366.96   25.80
  -2  10   1  383.86   16.70
   2  10  -1  395.26   29.40
   1 -10  -1  810.02   41.70
   1 -10  -1  854.11   46.50
  -1 -10   1  841.52   41.70
  -1 -10   1  831.22   44.00
  -1 -10   1  887.41   47.10
  -1 -10   1  814.22   47.30
   1 -10  -1  799.42   48.40
  -1  10   1  868.61   47.70
  -1  10   1  778.62   44.70
  -1  10   1  817.22   46.60
   1  10  -1  872.71   39.80
   1  10  -1  789.12   44.40
  -1  10   1  835.02   36.30
   1  10  -1  785.62   43.30
   1  10  -1  767.22   43.90
   1  10  -1  867.91   38.40
   1  10  -1  756.32   44.70
  -1  10   1  866.41   43.80
   0 -10  -1 1099.39   55.29
   0 -10   1 1153.98   51.19
   0 -10  -1 1173.78   57.49
   0 -10  -1 1139.79   59.19
   0 -10   1 1111.89   58.79
   0 -10  -1 1131.49   59.59
   0 -10   1 1096.69   56.99
   0 -10   1 1207.28   52.59
   0  10  -1 1153.48   57.89
   0  10  -1 1117.79   52.69
   0  10   1 1140.19   49.50
   0  10  -1 1189.08   46.70
   0  10  -1 1115.89   55.59
   0  10   1 1056.79   55.39
   0  10   1 1115.29   50.69
   0  10   1 1207.28   58.19
   0  10  -1 1297.17   59.19
   0  10   1 1179.28   52.99
   0  10   1 1133.09   55.29
   0  10   1 1126.29   53.59
  -1 -10  -1  165.28   21.60
   1 -10   1  140.19    9.40
  -1 -10  -1  122.79   19.40
   1 -10   1  140.09   11.50
  -1 -10  -1  178.28   20.80
  -1 -10  -1  150.18   21.10
   1 -10   1  148.79   23.00
  -1 -10  -1  118.19   19.90
   1 -10   1  137.29   17.00
   1 -10   1  165.88   23.30
  -1 -10  -1  196.58   24.50
  -1  10  -1  209.08   23.40
   1  10   1  157.48   19.30
   1  10   1  123.09   17.20
  -1  10  -1  143.59   19.90
   1  10   1  152.98   18.60
   1  10   1  130.39   16.40
  -1  10  -1  190.48   23.60
   1  10   1  161.48   18.10
   1  10   1  134.79   17.20
  -1  10  -1  152.68   15.60
   1  10   1  192.88   21.60
   2 -10   1  480.55   20.70
   2 -10   1  534.05   33.20
  -2 -10  -1  485.45   37.90
  -2 -10  -1  491.15   33.30
  -2 -10  -1  492.15   32.70
  -2 -10  -1  516.35   38.50
   2 -10   1  486.95   20.10
  -2 -10  -1  477.05   32.00
   2 -10   1  496.65   37.60
   2 -10   1  438.16   36.60
  -2  10  -1  528.25   35.70
  -2  10  -1  548.95   27.00
  -2  10  -1  508.75   35.70
   2  10   1  525.95   32.90
   2  10   1  470.55   30.00
   2  10   1  513.25   34.00
   2  10   1  493.25   31.10
  -2  10  -1  543.55   37.70
   2  10   1  481.65   30.90
   2  10   1  507.85   30.80
   2  10   1  464.05   32.30
   3 -10   1  817.92   52.79
   3 -10   1  907.11   55.79
  -3 -10  -1  894.61   47.90
  -3 -10  -1  896.21   45.30
  -3 -10  -1  970.00   61.19
   3 -10   1  824.62   49.80
   3 -10   1  835.32   35.20
  -3 -10  -1  900.41   57.59
   3  10   1  923.61   49.90
  -3  10  -1  962.20   53.59
   3  10   1  879.81   44.10
  -3  10  -1  886.71   38.10
  -3  10  -1  996.70   54.59
  -3  10  -1  716.63   50.49
   3  10   1  876.81   52.09
   3  10   1  896.21   50.19
  -3  10  -1  892.91   39.40
   3  10   1  862.01   47.20
   4 -10   1  185.88   15.00
  -4 -10  -1  201.58   20.30
  -4 -10  -1  216.48   33.00
   4 -10   1  209.18   27.80
   4 -10   1  179.68   28.50
   4 -10   1  180.48   29.60
  -4 -10  -1  201.98   33.70
  -4 -10  -1  236.38   28.00
  -4  10  -1  185.88   27.40
   4  10   1  193.38   26.60
   4  10   1  276.67   29.50
  -4  10  -1  213.38   16.30
  -4  10  -1  206.58   29.70
   4  10   1  209.98   21.20
   4  10   1  213.28   27.40
  -4  10  -1  230.98   33.60
   5 -10   1   42.30   18.30
  -5 -10  -1   97.29   26.70
  -5 -10  -1   45.50   17.90
   5 -10   1   53.29   16.90
   5 -10   1   37.20   15.60
  -5 -10  -1   26.70   17.60
  -5  10  -1   31.40   12.70
  -5  10  -1   33.40   15.30
   5  10   1   24.00   12.60
  -5  10  -1    9.80   11.80
   5  10   1   65.49   18.60
   5  10   1   36.90   16.50
   6 -10   1  182.88   33.50
   6 -10   1  201.18   33.10
  -6 -10  -1  186.18   36.60
   6 -10   1  173.58   31.50
  -6 -10  -1   84.89   25.90
  -6 -10  -1  144.69   25.70
  -6  10  -1   90.89   28.30
  -6  10  -1  136.19   29.40
   6  10   1  123.89   24.70
   6  10   1  191.98   29.70
   6  10   1  175.58   28.80
  -6  10  -1  198.08   29.50
  -7 -10  -1   32.60   26.30
   7 -10   1   88.09   26.00
  -7 -10  -1   82.39   20.80
   7 -10   1   71.39   21.60
   7 -10   1  109.59   26.70
  -7 -10  -1   59.19   31.20
   7  10   1   60.39   19.10
  -7  10  -1   55.29   22.40
   7  10   1   36.90   18.20
  -7  10  -1   99.39   31.30
   7  10   1   95.79   25.30
  -7  10  -1   63.49   19.80
  -8 -10  -1    8.50   17.90
  -8 -10  -1   10.40   28.90
   8 -10   1    1.50   15.90
   8 -10   1   -6.20   18.20
  -8 -10  -1   -8.00   18.10
   8  10   1   15.80   18.30
   8  10   1   12.00   12.00
  -8  10  -1   12.10   16.90
   8  10   1    6.60   16.10
  -8  10  -1    7.40   24.20
   8 -11  -1   -5.80   12.10
   8 -11  -1   34.30   22.30
  -8 -11   1    1.30   25.60
  -8 -11   1    8.30   18.90
  -8 -11   1  -10.40   18.00
  -8  11   1    3.50   13.60
   8  11  -1   -5.80   16.80
  -8  11   1  -18.50   20.80
   8  11  -1  -11.40   13.80
   8  11  -1    3.30   16.70
  -7 -11   1   75.29   30.60
   7 -11  -1   16.50   16.70
  -7 -11   1   51.69   24.60
  -7 -11   1   72.39   22.40
   7 -11  -1   36.50   21.70
  -7  11   1   31.70   18.20
   7  11  -1    9.10   11.50
   7  11  -1   32.70   19.60
  -7  11   1    8.40   12.40
   7  11  -1   41.40   18.70
  -7  11   1   44.30   19.30
  -6 -11   1  -16.20    9.10
   6 -11  -1  -10.00    9.30
  -6 -11   1    3.60   16.40
  -6 -11   1   14.80   22.30
   6 -11  -1   14.80   15.80
   6  11  -1   -4.40   10.60
   6  11  -1    2.30    9.70
  -6  11   1    1.50   10.80
   6  11  -1   -2.20    7.30
  -6  11   1   19.60   15.80
  -6  11   1   -9.40   11.30
   5 -11  -1   32.00   15.50
  -5 -11   1   27.90   21.20
   5 -11  -1    3.60    7.30
   5 -11  -1    9.90   11.20
  -5 -11   1    6.40   11.10
   5  11  -1    6.70    9.50
   5  11  -1    4.70    8.70
   5  11  -1    1.80    8.10
  -5  11   1   29.60   15.10
  -5  11   1    7.90   13.80
  -5  11   1    8.20    9.80
   4 -11  -1    8.80    9.90
  -4 -11   1   13.20    6.70
   4 -11  -1    1.20    8.20
  -4 -11   1   -9.30   11.40
  -4 -11   1   -3.60    4.60
  -4 -11   1    9.00   10.90
   4 -11  -1    6.20    6.40
   4  11  -1   -5.00    5.20
  -4  11   1    5.50    7.60
  -4  11   1    2.70    6.70
   4  11  -1    5.50    5.80
   4  11  -1    9.70    8.50
   4  11  -1    7.40    8.00
  -4  11   1   -6.00    9.40
   3 -11  -1   43.00   17.60
   3 -11  -1   43.80   13.60
  -3 -11   1   27.50   12.20
  -3 -11   1   46.70   10.50
  -3 -11   1   57.19   14.70
  -3 -11   1   14.90   15.10
   3 -11  -1   38.10    9.00
   3  11  -1   33.20   10.60
  -3  11   1   16.80    9.10
   3  11  -1   35.30   12.60
   3  11  -1   35.10    9.50
   3  11  -1   19.60   10.90
  -3  11   1   31.20   13.60
  -3  11   1   61.29   16.80
  -2 -11   1  514.65   32.60
   2 -11  -1  505.75   40.60
  -2 -11   1  440.26   33.90
   2 -11  -1  464.55   34.80
  -2 -11   1  506.05   36.00
   2 -11  -1  503.95   29.30
  -2 -11   1  537.45   39.90
   2 -11  -1  524.35   24.00
   2  11  -1  527.55   32.40
   2  11  -1  481.35   35.50
   2  11  -1  576.64   37.10
  -2  11   1  532.95   38.00
  -2  11   1  480.35   22.10
  -2  11   1  423.76   32.70
   2  11  -1  488.25   34.10
   2  11  -1  516.65   28.90
  -2  11   1  579.74   38.00
   1 -11  -1   72.09   17.60
   1 -11  -1   58.89   14.40
  -1 -11   1   67.99   12.60
   1 -11  -1   74.89   13.40
  -1 -11   1   74.99   15.00
  -1 -11   1   61.89   15.10
  -1 -11   1   64.69   16.80
  -1  11   1   54.89   13.20
  -1  11   1   62.39    9.10
   1  11  -1   72.79   10.90
   1  11  -1   62.79   11.20
   1  11  -1   62.79   14.40
  -1  11   1   56.19   14.30
   1  11  -1   48.90   11.80
   1  11  -1   67.69   13.00
  -1  11   1   60.59   14.10
   1  11  -1   63.89   14.10
  -1  11   1   50.29   12.20
   0 -11  -1   28.40   10.70
   0 -11   1   41.70   12.00
   0 -11   1   52.79   10.50
   0 -11   1   79.79   13.70
   0 -11  -1   74.29   15.20
   0 -11  -1   61.79   15.90
   0 -11  -1   67.59   16.20
   0 -11   1   59.29   16.50
   0  11   1   47.00   12.90
   0  11  -1   48.80   13.00
   0  11   1   62.99   10.70
   0  11   1   63.49   11.00
   0  11  -1   63.59    9.30
   0  11  -1   58.19   11.10
   0  11  -1   57.99   13.40
   0  11   1   56.99   12.70
   0  11   1   55.19   11.80
   0  11   1   42.60   10.70
   0  11   1   44.30   12.40
   0  11  -1   70.29   14.60
  -1 -11  -1  -10.70    3.60
  -1 -11  -1   -7.00    5.20
  -1 -11  -1   17.70   11.00
   1 -11   1   22.60   11.40
   1 -11   1   12.00    7.50
  -1 -11  -1    0.00    5.40
  -1 -11  -1   13.40   11.20
   1 -11   1    7.00    3.50
   1 -11   1   11.60    8.50
   1 -11   1    9.90    5.10
   1  11   1    2.80    4.20
   1  11   1    1.30    3.50
  -1  11  -1    6.40    5.20
  -1  11  -1    2.10    8.10
   1  11   1   12.90    6.10
   1  11   1    0.90    4.20
  -1  11  -1    9.70    7.70
   1  11   1    7.70    6.00
  -1  11  -1    1.10    5.20
   1  11   1    6.30    5.80
   1  11   1   12.70    7.70
  -2 -11  -1    0.50    7.20
   2 -11   1   -0.60    2.00
  -2 -11  -1  -10.60    8.20
  -2 -11  -1   15.10   10.20
   2 -11   1  -11.90    9.20
  -2 -11  -1    2.20    8.10
  -2 -11  -1   -5.80    5.50
   2 -11   1    5.20    7.20
   2 -11   1    1.60    7.50
   2 -11   1    2.40    2.40
   2  11   1    2.50    6.40
   2  11   1   -5.00    4.30
  -2  11  -1   -1.20    7.30
   2  11   1   -3.30    6.40
   2  11   1    3.40    7.20
  -2  11  -1    0.40    8.00
   2  11   1    5.90    5.40
   2  11   1   -3.40    3.80
   2  11   1    2.50    5.50
  -2  11  -1    3.10    3.80
  -2  11  -1   -7.80    3.70
  -3 -11  -1   17.60   15.70
  -3 -11  -1   51.39   13.30
  -3 -11  -1   14.30    8.80
   3 -11   1   29.10   12.80
   3 -11   1   17.00    4.20
  -3 -11  -1   30.00   10.90
  -3 -11  -1    5.70   13.70
   3 -11   1    7.30   12.10
   3 -11   1    3.10   12.70
  -3  11  -1   -1.70    8.80
   3  11   1   20.70    7.90
   3  11   1   32.20   11.10
   3  11   1   17.50   11.90
  -3  11  -1    5.50   11.60
   3  11   1   25.30   11.40
  -3  11  -1   24.30    6.20
  -3  11  -1   34.10   12.70
   3  11   1   24.60   10.60
  -4 -11  -1  696.33   64.99
  -4 -11  -1  792.22   42.00
   4 -11   1  680.83   54.09
   4 -11   1  853.81   51.99
  -4 -11  -1  918.31   50.49
  -4 -11  -1  707.33   58.39
   4 -11   1  918.91   59.99
   4  11   1  795.82   54.09
  -4  11  -1  766.82   52.29
  -4  11  -1  750.62   56.49
   4  11   1  844.82   48.60
  -4  11  -1  789.42   52.89
   4  11   1  726.63   49.70
   5 -11   1   19.70   17.20
   5 -11   1    5.40   11.50
  -5 -11  -1    1.10   13.60
  -5 -11  -1   38.30   20.80
   5 -11   1    3.80    8.80
  -5 -11  -1    8.00   15.20
   5  11   1    2.50   11.20
   5  11   1   21.20   13.30
   5  11   1   16.90   12.40
  -5  11  -1    3.10   10.90
  -5  11  -1    9.30   12.00
  -5  11  -1   22.80   14.00
  -6 -11  -1   -8.80   16.10
   6 -11   1   31.70   20.20
  -6 -11  -1   31.50   18.30
   6 -11   1   -1.40   14.60
  -6 -11  -1    5.90   15.50
   6 -11   1   24.80   18.10
   6  11   1    6.10   13.20
   6  11   1    8.50   10.00
   6  11   1    3.50   10.80
  -6  11  -1   -6.20    9.10
  -6  11  -1    4.00   12.70
  -6  11  -1    5.50   18.00
   7 -11   1   12.10   17.90
  -7 -11  -1   24.00   27.20
   7 -11   1   10.90   13.20
  -7 -11  -1  -14.40   23.80
   7 -11   1   -5.60   17.30
  -7 -11  -1   27.60   19.00
   7  11   1   -6.30   15.70
  -7  11  -1   11.10   20.90
   7  11   1   -2.70   13.70
  -7  11  -1    3.60   15.70
   7  11   1   -7.50   13.10
  -7  11  -1    9.80   17.60
   7 -12  -1   17.40   14.20
  -7 -12   1   -7.30   20.40
  -7 -12   1   18.30   25.40
   7 -12  -1    5.40   17.80
  -7 -12   1    3.60   15.10
   7 -12  -1  -23.70   16.10
   7  12  -1    8.20   15.70
   7  12  -1    6.30   11.20
  -7  12   1   13.20   18.50
  -7  12   1   12.10   20.00
  -7  12   1   -7.70   15.10
   7  12  -1   -8.30   15.30
  -6 -12   1    7.80   19.20
   6 -12  -1  -11.50   12.60
  -6 -12   1    6.20   13.10
   6 -12  -1   38.60   19.80
  -6 -12   1    4.00   19.00
   6  12  -1    5.70    9.50
  -6  12   1   -3.00   11.20
  -6  12   1   -0.40    9.50
   6  12  -1    2.60   10.50
   6  12  -1    2.50   13.40
  -6  12   1  -15.20   12.40
   5 -12  -1   55.69   18.20
  -5 -12   1   26.70   15.90
  -5 -12   1   58.69   23.10
  -5 -12   1   80.39   22.90
   5 -12  -1   65.49   20.30
  -5  12   1   64.79   18.90
   5  12  -1   53.09   15.00
   5  12  -1   61.69   18.90
  -5  12   1   74.99   21.60
   5  12  -1   71.29   18.50
  -5  12   1  108.89   22.60
   4 -12  -1   49.40   10.80
  -4 -12   1   88.19   17.80
   4 -12  -1   62.69   19.60
  -4 -12   1   61.89   23.90
   4 -12  -1   52.19   17.60
  -4 -12   1   65.09   20.10
   4  12  -1   59.39   14.40
   4  12  -1   70.59   18.60
  -4  12   1   54.59   16.10
  -4  12   1   47.60   18.70
   4  12  -1   91.49   20.40
   4  12  -1   58.39   16.70
  -4  12   1   92.69   20.90
  -3 -12   1   29.30   10.00
  -3 -12   1   28.60   10.50
  -3 -12   1   16.00   10.30
  -3 -12   1   24.80   15.10
   3 -12  -1   18.30   14.80
   3 -12  -1   12.70   12.40
   3 -12  -1   20.50    7.60
  -3  12   1    6.10    7.10
   3  12  -1   18.80    9.90
   3  12  -1   14.70    9.40
   3  12  -1   26.40   11.40
  -3  12   1   33.30   12.10
  -3  12   1   27.10   12.60
   3  12  -1   18.20    8.20
   2 -12  -1  302.07   32.30
   2 -12  -1  286.07   17.70
  -2 -12   1  296.57   32.50
  -2 -12   1  293.47   34.20
   2 -12  -1  298.07   17.60
  -2 -12   1  309.47   32.90
  -2 -12   1  255.87   26.40
   2 -12  -1  313.37   22.20
  -2 -12   1  333.37   31.00
   2 -12  -1  266.67   33.70
  -2  12   1  279.47   31.40
  -2  12   1  276.67   15.60
   2  12  -1  281.77   29.90
  -2  12   1  254.87   31.40
   2  12  -1  331.67   32.20
   2  12  -1  240.48   24.60
   2  12  -1  269.57   20.60
  -2  12   1  280.77   30.10
   2  12  -1  266.87   30.50
   1 -12  -1  134.79   21.10
  -1 -12   1  164.48   24.10
  -1 -12   1  143.69   22.60
  -1 -12   1  147.69   23.30
   1 -12  -1  170.08   25.10
   1 -12  -1  152.18   19.70
  -1 -12   1  166.38   19.80
  -1  12   1  145.19   22.70
  -1  12   1  143.19   14.50
  -1  12   1  150.48   21.20
   1  12  -1  131.19   15.30
   1  12  -1  145.89   17.00
   1  12  -1  143.79   21.40
  -1  12   1   91.49   16.00
   1  12  -1  103.09   19.10
   1  12  -1  113.39   19.20
  -1  12   1  143.79   22.50
   1  12  -1  194.28   22.50
   0 -12  -1   33.30   12.10
   0 -12   1   21.60   11.90
   0 -12   1   40.30   10.40
   0 -12  -1   41.30   14.80
   0 -12   1   38.40   15.80
   0 -12  -1   31.60   12.40
   0 -12  -1   49.80   13.40
   0 -12   1   40.50   11.00
   0  12   1   30.60   11.00
   0  12  -1   33.20   11.30
   0  12   1   44.90    9.80
   0  12  -1   15.30    9.70
   0  12   1   25.40    8.40
   0  12  -1   18.90    6.10
   0  12  -1   30.20   11.60
   0  12   1   40.10   11.20
   0  12   1   45.60   13.20
   0  12   1   19.30    9.70
   0  12  -1   28.50    8.40
   1 -12   1    3.60    9.30
   1 -12   1   17.20    6.40
  -1 -12  -1    6.10    7.90
  -1 -12  -1   22.90   12.10
  -1 -12  -1    0.30    8.60
   1 -12   1   31.50   15.50
  -1 -12  -1   19.90   10.00
  -1 -12  -1   21.20   10.40
   1 -12   1   28.00   10.50
   1  12   1   26.80    9.50
  -1  12  -1   24.50   12.30
   1  12   1   15.90    8.50
   1  12   1   20.60    8.70
  -1  12  -1   28.50   12.30
   1  12   1   15.60    8.30
  -1  12  -1   36.60    8.90
  -1  12  -1    3.70    8.10
   1  12   1   40.90   11.10
   1  12   1   33.00   10.60
   1  12   1   37.10   10.90
  -2 -12  -1  101.89   23.00
  -2 -12  -1   88.99   16.90
  -2 -12  -1   96.79   17.40
   2 -12   1  102.49   21.30
   2 -12   1   64.99   14.70
   2 -12   1   70.09    7.30
  -2 -12  -1  105.29   19.80
  -2 -12  -1   91.39   21.10
   2 -12   1   81.59    7.40
   2 -12   1   84.29   19.60
  -2  12  -1   56.69   15.10
  -2  12  -1   92.69   19.20
   2  12   1   81.59   14.10
   2  12   1   76.09   15.50
   2  12   1   95.19   18.00
   2  12   1   57.79   14.80
   2  12   1  111.69   17.70
  -2  12  -1   96.39   19.30
   2  12   1   63.19   13.50
  -2  12  -1   67.69   10.40
   2  12   1   76.69   15.90
   3 -12   1  530.05   42.80
   3 -12   1  578.64   40.90
  -3 -12  -1  441.26   34.70
  -3 -12  -1  549.85   44.70
   3 -12   1  552.74   44.20
  -3 -12  -1  524.25   53.09
  -3 -12  -1  548.65   39.40
   3  12   1  610.74   39.50
  -3  12  -1  607.74   45.60
  -3  12  -1  534.15   41.50
   3  12   1  583.64   39.60
  -3  12  -1  616.14   43.10
   3  12   1  505.85   39.80
   3  12   1  536.45   33.90
   3  12   1  536.45   36.40
  -3  12  -1  489.85   26.90
   4 -12   1  367.16   43.10
   4 -12   1  313.27   41.60
  -4 -12  -1  377.46   28.60
  -4 -12  -1  380.56   37.70
  -4 -12  -1  420.96   47.40
  -4 -12  -1  333.97   45.60
   4 -12   1  500.15   45.30
  -4  12  -1  336.27   41.20
  -4  12  -1  350.06   39.80
   4  12   1  373.86   36.10
  -4  12  -1  404.16   45.90
   4  12   1  364.56   38.50
   4  12   1  368.36   39.60
   4  12   1  386.66   27.60
   5 -12   1   58.99   18.90
  -5 -12  -1   41.70   22.50
   5 -12   1    3.00   14.60
  -5 -12  -1   29.30   21.90
  -5 -12  -1   25.70   15.60
   5 -12   1   37.60   17.20
   5  12   1   12.50   12.80
   5  12   1   45.00   15.30
   5  12   1   13.30   13.40
  -5  12  -1    9.60   14.00
  -5  12  -1   32.90   21.00
  -5  12  -1   59.39   18.40
  -6 -12  -1  190.48   32.00
   6 -12   1  158.98   30.60
   6 -12   1  241.48   38.20
  -6 -12  -1  171.58   41.80
   6 -12   1  158.88   30.50
  -6 -12  -1  156.58   37.90
   6  12   1  220.58   31.50
   6  12   1  198.78   31.50
  -6  12  -1  228.48   37.70
  -6  12  -1  199.78   35.70
   6  12   1  149.39   29.80
  -6  12  -1  208.78   34.00
  -7 -12  -1   82.39   34.30
   7 -12   1   61.39   25.40
  -7 -12  -1   25.20   21.70
   7 -12   1   80.49   24.50
  -7 -12  -1   68.29   25.80
   7 -12   1   96.79   26.20
  -7  12  -1   81.79   27.10
   7  12   1   84.49   23.90
  -7  12  -1   71.69   24.40
  -7  12  -1   43.60   19.00
   7  12   1   77.59   23.90
   7  12   1  109.79   28.40
   7 -13  -1  107.19   32.50
  -7 -13   1    9.80   16.00
   7 -13  -1   48.10   20.40
  -7 -13   1   52.49   24.30
  -7 -13   1   40.10   27.90
   7 -13  -1   37.40   19.30
  -7  13   1   58.89   24.20
   7  13  -1   38.50   20.20
  -7  13   1   38.40   25.20
  -7  13   1   24.00   16.70
   7  13  -1   34.00   19.80
   6 -13  -1   16.30   13.50
  -6 -13   1   36.70   22.90
  -6 -13   1   20.80   18.60
   6 -13  -1    1.00   17.50
  -6 -13   1   27.50   20.90
  -6  13   1   27.70   16.50
   6  13  -1    9.00   11.00
  -6  13   1    0.80   16.90
   6  13  -1   31.20   16.70
   6  13  -1   23.80   14.00
  -6  13   1   10.20   14.80
   5 -13  -1   20.60   14.00
   5 -13  -1   15.10   12.30
  -5 -13   1    5.10   19.50
  -5 -13   1   29.30   20.00
  -5 -13   1    5.30   13.30
  -5  13   1   31.50   14.90
   5  13  -1    0.90    8.60
   5  13  -1    8.30   11.90
  -5  13   1   22.30   16.10
   5  13  -1   22.30   11.90
  -5  13   1   21.90   16.30
  -4 -13   1  175.58   29.40
  -4 -13   1  146.39   23.70
  -4 -13   1  100.79   25.80
   4 -13  -1  143.89   26.70
   4 -13  -1  164.28   30.50
  -4  13   1  174.68   28.50
  -4  13   1  135.59   25.00
   4  13  -1  116.89   24.20
  -4  13   1  125.79   23.50
   4  13  -1  149.29   20.40
   4  13  -1  130.69   23.10
   4  13  -1  170.28   27.00
   3 -13  -1  422.56   41.40
   3 -13  -1  366.06   25.20
   3 -13  -1  378.16   43.20
  -3 -13   1  355.66   38.80
  -3 -13   1  364.86   28.20
  -3 -13   1  359.76   43.30
  -3 -13   1  397.26   37.40
  -3  13   1  321.97   37.70
  -3  13   1  294.17   36.80
   3  13  -1  401.36   27.20
  -3  13   1  408.56   39.50
   3  13  -1  361.76   38.40
   3  13  -1  442.06   42.20
   3  13  -1  342.07   33.10
  -2 -13   1    7.20    7.40
   2 -13  -1   44.40   15.10
  -2 -13   1   15.60   10.70
   2 -13  -1    3.20    5.40
   2 -13  -1   11.10    6.80
  -2 -13   1   12.70    9.40
  -2 -13   1   29.30   13.60
   2 -13  -1   20.10    9.80
  -2 -13   1    2.40    9.30
  -2  13   1    3.50    3.90
   2  13  -1   21.70   11.20
  -2  13   1   17.20   10.00
   2  13  -1    5.10    9.70
  -2  13   1    0.80    6.30
   2  13  -1   18.10    7.60
   2  13  -1    2.00    7.10
  -2  13   1   13.30    9.00
   2  13  -1   12.20    8.50
   1 -13  -1    9.30    7.20
  -1 -13   1   -2.90    6.10
   1 -13  -1   -2.00    7.20
  -1 -13   1   -7.00    9.70
   1 -13  -1   -7.80    7.30
   1 -13  -1    1.70    8.20
  -1 -13   1  -10.00   10.50
  -1 -13   1  -12.10    6.20
   1 -13  -1   -8.10    8.20
  -1  13   1   -3.80    4.10
   1  13  -1    7.70    9.00
  -1  13   1   -7.00    4.10
  -1  13   1   -1.10    5.20
   1  13  -1   -5.10    5.50
   1  13  -1    5.30    8.30
   1  13  -1   -0.60    7.80
  -1  13   1   -2.70    3.80
   1  13  -1    5.10    5.40
   1  13  -1   -1.40    3.40
   0 -13   1  173.98   27.20
   0 -13  -1  163.98   27.20
   0 -13   1  222.98   23.60
   0 -13  -1  203.88   26.60
   0 -13   1  178.58   27.50
   0 -13  -1  225.78   30.40
   0 -13  -1  194.68   25.60
   0 -13   1  204.78   22.80
   0  13  -1  209.78   26.90
   0  13   1  161.78   18.90
   0  13   1  212.58   24.30
   0  13  -1  245.98   29.70
   0  13  -1  169.88   24.50
   0  13   1  193.38   25.70
   0  13  -1  182.28   17.00
   0  13  -1  200.78   22.50
   0  13   1  195.88   26.40
   0  13   1  162.38   23.60
   0  13   1  201.88   20.20
  -1 -13  -1  763.12   49.60
   1 -13   1  771.82   44.00
  -1 -13  -1  716.83   46.50
  -1 -13  -1  738.93   48.40
  -1 -13  -1  643.84   44.90
   1 -13   1  706.23   50.19
  -1 -13  -1  774.72   49.80
   1 -13   1  695.23   49.90
  -1 -13  -1  772.62   49.50
   1 -13   1  736.83   35.60
   1  13   1  693.53   44.60
   1  13   1  699.23   40.70
   1  13   1  761.62   45.30
  -1  13  -1  718.33   47.90
  -1  13  -1  807.22   50.29
  -1  13  -1  732.23   47.50
   1  13   1  746.03   46.90
   1  13   1  758.92   44.30
   1  13   1  719.23   40.70
   1  13   1  781.32   44.30
  -1  13  -1  689.63   38.70
  -2 -13  -1  378.56   36.40
  -2 -13  -1  293.37   35.20
   2 -13   1  368.26   39.90
  -2 -13  -1  358.06   35.40
  -2 -13  -1  294.47   33.10
   2 -13   1  310.87   39.30
  -2 -13  -1  402.96   42.40
   2 -13   1  308.37   32.30
  -2 -13  -1  321.67   34.20
   2  13   1  357.16   34.10
  -2  13  -1  308.37   35.30
   2  13   1  304.07   31.80
  -2  13  -1  395.26   40.80
   2  13   1  306.27   32.00
   2  13   1  294.67   28.60
   2  13   1  314.87   30.80
  -2  13  -1  341.47   37.00
   2  13   1  317.87   31.20
  -2  13  -1  274.17   20.90
   2  13   1  308.87   32.50
  -3 -13  -1    5.70   14.30
  -3 -13  -1    0.80    7.70
  -3 -13  -1  -18.00   11.40
   3 -13   1    8.10   10.20
   3 -13   1    2.20    7.30
   3 -13   1    6.60   14.70
  -3 -13  -1  -36.50    9.60
  -3 -13  -1   -2.60    9.00
   3  13   1    5.70    6.90
   3  13   1   -4.20    8.90
  -3  13  -1   -5.70    9.10
  -3  13  -1    1.60    7.40
  -3  13  -1   -5.40    9.80
   3  13   1   -2.70    7.80
   3  13   1   -7.70    8.50
   3  13   1   -5.10    5.40
   4 -13   1   92.09   26.70
  -4 -13  -1  114.79   27.00
   4 -13   1  135.09   25.10
  -4 -13  -1   97.59   21.90
  -4 -13  -1  149.79   32.20
   4 -13   1  127.89   26.60
  -4 -13  -1  120.69   19.40
  -4 -13  -1  110.29   19.40
   4  13   1  119.69   17.90
  -4  13  -1  122.59   25.60
   4  13   1  156.18   25.90
  -4  13  -1  158.38   28.70
   4  13   1  147.09   22.20
  -4  13  -1  122.89   26.20
   4  13   1  103.29   21.70
   5 -13   1   52.09   21.50
   5 -13   1   44.70   18.90
  -5 -13  -1   38.00   19.50
  -5 -13  -1   68.79   20.80
   5 -13   1   84.19   25.70
  -5 -13  -1    4.00   18.50
   5  13   1   43.80   18.00
  -5  13  -1   49.90   19.60
  -5  13  -1   61.19   23.10
  -5  13  -1   33.10   14.40
   5  13   1   68.49   20.20
   5  13   1   35.00   13.20
   6 -13   1   74.89   21.40
  -6 -13  -1   48.50   22.80
   6 -13   1   65.29   22.00
  -6 -13  -1   24.30   26.50
   6 -13   1   63.09   21.70
  -6 -13  -1   27.00   20.50
   6  13   1   65.79   19.60
   6  13   1   43.60   20.40
  -6  13  -1   58.59   19.60
   6  13   1   44.50   16.20
  -6  13  -1   42.20   23.70
  -6  13  -1   37.70   20.20
   7 -13   1    2.60   18.30
   7 -13   1   -5.00   11.30
  -7 -13  -1   -8.40   22.10
  -7 -13  -1   -8.10   10.70
  -7 -13  -1    0.10   23.20
   7 -13   1    1.70   12.40
  -7  13  -1   14.50   15.70
  -7  13  -1  -24.10   12.70
  -7  13  -1    9.60   23.20
   7  13   1   -0.80   10.60
   7  13   1   -1.70   11.00
   7  13   1   12.70   15.40
  -7 -14   1  -27.90   17.00
   7 -14  -1  -12.30   12.40
  -7 -14   1  -17.60   20.20
  -7 -14   1  -10.50   24.80
   7 -14  -1   -4.70   18.10
   7 -14  -1    5.20   14.50
   7  14  -1  -11.80   14.70
  -7  14   1   -2.90   11.00
   7  14  -1   -4.30   14.90
  -7  14   1   12.10   24.00
  -7  14   1   15.50   13.50
   6 -14  -1    1.70   16.50
  -6 -14   1   42.60   28.10
  -6 -14   1   -7.60   17.90
   6 -14  -1    0.20   11.00
   6 -14  -1    8.00   13.40
  -6 -14   1   89.99   32.70
  -6  14   1   14.80   13.90
  -6  14   1   16.50   20.00
   6  14  -1   35.10   17.10
   6  14  -1   12.80   15.60
  -6  14   1   24.60   21.40
  -5 -14   1   52.09   25.10
   5 -14  -1   -2.60   10.20
  -5 -14   1   13.30   14.80
   5 -14  -1   -3.20   13.70
  -5 -14   1   -7.30   16.70
   5  14  -1   -2.10   11.20
   5  14  -1    1.20   10.10
   5  14  -1   28.50   15.40
  -5  14   1   17.00   15.30
  -5  14   1   22.90   15.10
  -5  14   1   -0.80   14.70
  -4 -14   1   46.60   22.40
  -4 -14   1   18.20   13.20
  -4 -14   1   43.20   16.40
   4 -14  -1   31.00   16.10
   4 -14  -1   -0.40   12.50
   4  14  -1   30.10   11.30
   4  14  -1   25.90   15.70
  -4  14   1   19.70   14.30
  -4  14   1   18.60   16.60
   4  14  -1   13.90    9.50
   4  14  -1   34.50   13.30
  -4  14   1   10.60   11.30
   3 -14  -1   46.30   17.60
  -3 -14   1   31.00   11.70
   3 -14  -1   48.90   16.70
  -3 -14   1   43.20   15.50
  -3 -14   1   20.90   13.50
  -3 -14   1   32.40   19.90
   3  14  -1   18.30   12.90
   3  14  -1   -6.70    8.10
   3  14  -1   34.50   10.60
  -3  14   1   64.79   18.10
  -3  14   1   45.30   15.50
   3  14  -1   11.70    9.20
  -3  14   1   33.40   14.60
  -2 -14   1   47.40   13.60
  -2 -14   1   45.10   16.30
   2 -14  -1   36.30   13.10
   2 -14  -1   38.90   10.10
   2 -14  -1   33.40   14.90
  -2 -14   1   27.60   13.50
  -2 -14   1   35.00   13.90
   2 -14  -1   31.40   16.90
  -2 -14   1   28.70   13.00
   2  14  -1   44.60   13.80
   2  14  -1   41.20   14.10
   2  14  -1   20.50    8.70
   2  14  -1   58.89   15.20
  -2  14   1   22.30   11.10
  -2  14   1   36.40   13.90
   2  14  -1   51.39   12.10
  -2  14   1   22.10   14.40
   1 -14  -1   43.80   13.30
  -1 -14   1   25.10   12.10
   1 -14  -1   35.10   12.30
  -1 -14   1   37.50   11.50
   1 -14  -1   25.80   13.50
   1 -14  -1   44.40   11.80
  -1 -14   1   20.30   14.80
  -1 -14   1    9.10   10.10
   1 -14  -1   35.30   16.60
  -1 -14   1   35.60   13.90
   1  14  -1   10.90    8.80
   1  14  -1   53.89   15.20
  -1  14   1   11.40    5.80
   1  14  -1   21.40   10.50
  -1  14   1   41.70   14.00
   1  14  -1   30.60   11.70
  -1  14   1   27.70   10.70
   1  14  -1   23.70    9.10
  -1  14   1   27.40   10.80
   0 -14   1  168.98   22.30
   0 -14  -1  158.38   24.90
   0 -14  -1  141.99   25.60
   0 -14   1  160.08   26.90
   0 -14   1  157.28   25.50
   0 -14  -1  156.18   26.70
   0 -14  -1  157.38   23.10
   0 -14   1  187.68   22.50
   0 -14  -1  203.18   25.90
   0  14   1  192.68   25.00
   0  14  -1  173.38   25.80
   0  14   1  183.78   20.10
   0  14  -1  134.19   19.30
   0  14   1  214.98   26.30
   0  14   1  165.68   25.20
   0  14   1  135.89   23.30
   0  14   1  195.58   21.30
   0  14  -1  156.48   23.90
   0  14  -1  210.48   28.90
   1 -14   1   91.59   21.70
   1 -14   1   60.29   10.50
   1 -14   1   80.99   22.30
   1 -14   1   23.60   11.20
  -1 -14  -1   48.80   17.70
  -1 -14  -1   53.89   17.80
  -1 -14  -1   47.40   14.90
  -1 -14  -1   49.00   16.60
  -1 -14  -1   68.99   17.40
  -1 -14  -1   60.09   17.60
  -1  14  -1   78.39   19.50
   1  14   1   77.39   14.70
  -1  14  -1   67.29   16.30
   1  14   1   52.29   15.50
  -1  14  -1   55.79   11.30
   1  14   1   53.99   13.30
   1  14   1   58.09   14.20
   1  14   1   55.79   15.80
   1  14   1   66.19   14.60
   1  14   1   56.19   14.70
  -1  14  -1   50.49   16.50
  -2 -14  -1    3.20   10.00
  -2 -14  -1    5.90   10.60
   2 -14   1   13.90   10.50
  -2 -14  -1    7.40   13.40
   2 -14   1   15.60   12.90
  -2 -14  -1   12.90   10.20
  -2 -14  -1   14.50   10.30
  -2 -14  -1   12.50   14.20
   2 -14   1   16.60   14.10
  -2 -14  -1   18.50   12.90
  -2  14  -1    0.60    6.70
   2  14   1   11.60   10.70
  -2  14  -1   16.70   10.20
   2  14   1   17.90   10.80
   2  14   1   13.60    9.00
   2  14   1    0.60    9.70
  -2  14  -1   12.20    6.50
   2  14   1   23.80    9.90
  -2  14  -1   36.40   14.50
   2  14   1   17.40    9.50
   2  14   1    7.00    8.20
   3 -14   1   43.50   19.60
  -3 -14  -1   45.60   21.50
   3 -14   1   37.00   15.00
   3 -14   1   41.80   15.20
  -3 -14  -1   29.00   14.10
  -3 -14  -1   62.29   19.70
  -3 -14  -1    6.20   11.00
  -3 -14  -1   39.00   14.40
   3  14   1   34.10   12.30
   3  14   1   43.20   13.50
  -3  14  -1   62.79   18.00
   3  14   1   35.90   12.60
   3  14   1   30.00   14.70
  -3  14  -1   37.10   16.30
   3  14   1   47.00   14.20
  -3  14  -1   42.10   17.40
   4 -14   1   19.50   12.00
  -4 -14  -1   25.50   12.20
   4 -14   1   13.90   12.00
   4 -14   1   74.19   21.30
  -4 -14  -1   40.20   16.60
  -4 -14  -1   26.90   16.80
  -4 -14  -1   25.90   16.40
   4  14   1   12.80   12.70
  -4  14  -1   16.30   11.80
   4  14   1   37.60   14.30
  -4  14  -1   23.40   13.60
   4  14   1   28.70   14.20
  -4  14  -1   15.60   16.00
   5 -14   1   17.70   13.40
   5 -14   1    6.00   11.00
  -5 -14  -1   23.60   21.50
  -5 -14  -1   -2.20   14.50
  -5 -14  -1  -22.30   16.90
   5 -14   1    4.00   12.50
   5  14   1    4.50   13.00
  -5  14  -1   12.60   11.80
  -5  14  -1    2.20   14.80
  -5  14  -1    3.10   10.00
   5  14   1   21.40   13.20
   5  14   1    3.40    9.70
   6 -14   1   21.40   17.90
   6 -14   1    7.30   21.00
  -6 -14  -1   42.50   27.30
   6 -14   1    1.60   18.80
  -6 -14  -1   18.00   14.90
  -6 -14  -1   45.60   27.50
  -6  14  -1   49.90   23.20
   6  14   1   38.30   21.10
   6  14   1   20.60   18.00
   6  14   1   12.40   11.50
  -6  14  -1   51.09   26.40
  -6  14  -1   21.00   14.80
  -7 -14  -1   26.10   25.80
   7 -14   1   48.00   25.80
   7 -14   1    0.90   19.60
  -7 -14  -1    4.90   20.30
  -7 -14  -1   18.70   15.60
   7 -14   1   -0.70   12.00
  -7  14  -1   -1.40   20.20
   7  14   1    5.00   16.40
  -7  14  -1   21.10   16.10
   7  14   1    1.50   17.40
  -7  14  -1  -10.00   20.90
   7  14   1   -0.70   16.50
   6 -15  -1   -3.10   16.50
  -6 -15   1   -0.90   15.60
  -6 -15   1  -11.70   11.20
   6 -15  -1  -17.90   19.20
   6 -15  -1   12.70   18.80
  -6 -15   1   14.20   16.60
  -6  15   1   11.20   18.00
  -6  15   1   18.90   17.80
  -6  15   1    4.00   11.30
   6  15  -1    7.00   11.30
   6  15  -1   -5.00    9.50
  -5 -15   1  -26.40   13.80
  -5 -15   1    5.50   14.90
   5 -15  -1   35.20   19.90
   5 -15  -1   10.00   13.40
  -5 -15   1   39.80   20.70
   5 -15  -1    7.50   16.00
  -5  15   1    6.20   11.80
  -5  15   1    2.60   14.60
   5  15  -1    8.40   12.40
  -5  15   1   32.40   16.10
   5  15  -1   15.80   12.40
  -4 -15   1  149.69   33.90
   4 -15  -1  150.78   31.70
   4 -15  -1  199.38   35.40
  -4 -15   1  156.98   29.70
  -4 -15   1  150.98   25.80
   4 -15  -1  224.68   34.80
   4  15  -1  141.89   25.40
  -4  15   1  186.88   31.20
   4  15  -1  190.08   24.90
  -4  15   1  187.48   31.20
  -4  15   1  177.98   30.60
   4  15  -1  124.29   27.10
   4  15  -1  117.99   26.40
  -3 -15   1  306.07   42.90
  -3 -15   1  187.88   25.00
  -3 -15   1  192.08   31.40
   3 -15  -1  216.68   34.30
   3 -15  -1  175.58   29.20
  -3 -15   1  197.68   27.90
  -3 -15   1  190.88   28.00
   3 -15  -1  185.98   33.10
  -3  15   1  239.98   35.10
  -3  15   1  247.58   32.50
   3  15  -1  231.08   31.80
   3  15  -1  253.17   26.10
   3  15  -1  243.08   33.80
  -3  15   1  172.98   29.60
   3  15  -1  233.48   28.90
   2 -15  -1  173.98   33.00
  -2 -15   1  244.88   31.70
  -2 -15   1  193.38   27.20
  -2 -15   1  184.38   25.30
   2 -15  -1  286.37   38.80
  -2 -15   1  209.98   30.30
   2 -15  -1  269.97   34.00
   2 -15  -1  227.98   26.70
  -2 -15   1  259.07   36.50
   2  15  -1  256.07   25.20
   2  15  -1  227.18   26.20
   2  15  -1  201.18   28.80
  -2  15   1  221.58   33.60
  -2  15   1  286.27   35.60
   2  15  -1  238.28   29.80
  -2  15   1  261.27   30.80
   2  15  -1  249.38   32.50
  -1 -15   1    2.30    6.10
   1 -15  -1   -4.40    9.50
  -1 -15   1    2.70    8.40
  -1 -15   1    0.50   10.90
   1 -15  -1    2.70    9.20
   1 -15  -1    2.00    9.20
  -1 -15   1    7.50   10.80
   1 -15  -1    0.10    8.10
   1 -15  -1    0.80    8.40
  -1 -15   1   16.10   11.40
  -1  15   1   19.70   10.90
   1  15  -1    7.50    9.50
   1  15  -1    1.40    6.20
  -1  15   1   -1.90    7.00
  -1  15   1    2.20    5.80
   1  15  -1   19.90   10.10
  -1  15   1    9.60    8.00
   1  15  -1   13.00   11.50
   1  15  -1   -0.70    7.80
   0 -15  -1    9.60   12.60
   0 -15  -1   15.50   10.70
   0 -15   1   18.20   13.10
   0 -15  -1    8.60   10.00
   0 -15   1   29.40   16.70
   0 -15   1    8.00    7.80
   0 -15  -1    6.50   10.60
   0 -15  -1   -7.30    4.30
   0 -15   1   -8.40    6.10
   0  15   1   -3.10    8.50
   0  15   1    2.10    9.60
   0  15  -1   -2.10    8.70
   0  15   1    7.30   11.30
   0  15  -1    4.70    7.20
   0  15  -1   13.40   11.70
   0  15  -1   -5.60    8.20
   0  15   1    7.80    9.40
   0  15  -1    5.90    5.80
   0  15   1    4.60    6.70
  -1 -15  -1  125.69   24.20
  -1 -15  -1  143.69   23.60
   1 -15   1  117.99   18.80
  -1 -15  -1  128.09   25.10
   1 -15   1   64.19   19.20
  -1 -15  -1  126.09   23.70
  -1 -15  -1  104.69   23.40
   1 -15   1  125.09   24.50
  -1 -15  -1  101.79   22.80
   1  15   1  110.99   22.10
  -1  15  -1  106.89   21.40
   1  15   1  109.89   20.50
   1  15   1  139.19   22.40
   1  15   1  131.09   19.40
  -1  15  -1  123.49   17.20
  -1  15  -1   99.09   20.30
   1  15   1  153.48   21.80
   1  15   1   86.39   17.20
   1  15   1   95.79   20.10
  -1  15  -1  148.09   26.00
  -2 -15  -1   65.29   19.10
  -2 -15  -1  136.19   27.40
  -2 -15  -1   90.89   19.50
  -2 -15  -1   95.99   24.60
   2 -15   1   98.89   23.50
   2 -15   1   64.19   17.00
  -2 -15  -1  108.69   23.40
  -2 -15  -1   80.19   21.30
   2 -15   1   91.19   25.40
  -2 -15  -1  122.69   23.70
   2  15   1   68.59   16.10
   2  15   1   80.89   19.10
   2  15   1   51.89   14.30
   2  15   1  104.89   21.50
   2  15   1   51.49   15.50
  -2  15  -1  108.09   23.70
   2  15   1   86.59   16.90
  -2  15  -1   68.89   19.00
  -2  15  -1   59.79   19.30
   2  15   1   76.59   16.80
  -3 -15  -1    8.40   13.00
   3 -15   1   13.20   13.10
  -3 -15  -1   -1.20    6.30
  -3 -15  -1    1.90   12.30
  -3 -15  -1   24.00   16.00
  -3 -15  -1   27.10   14.50
  -3 -15  -1   -6.50   11.30
   3 -15   1   17.60   16.00
   3 -15   1   14.60   12.00
  -3  15  -1    2.60    9.40
   3  15   1   15.00   10.20
   3  15   1   11.00    9.60
   3  15   1    5.00    8.20
   3  15   1    4.90    7.30
   3  15   1   -3.00    5.50
  -3  15  -1   10.70   14.30
  -3  15  -1    2.10   11.90
  -4 -15  -1   29.40   21.40
  -4 -15  -1    4.30   10.40
   4 -15   1    9.50   10.30
  -4 -15  -1   -5.50   14.20
   4 -15   1    9.90   12.10
   4 -15   1  -21.00   15.40
  -4  15  -1    7.00    9.70
  -4  15  -1   -6.00   13.20
   4  15   1   22.70   12.50
  -4  15  -1   37.10   17.00
   4  15   1    7.90   11.80
   4  15   1    8.90   12.40
   4  15   1    2.50   12.50
  -5 -15  -1   34.10   19.00
   5 -15   1    8.00   14.50
   5 -15   1   -9.00   16.30
  -5 -15  -1  -22.30   16.30
  -5 -15  -1   24.70   17.40
   5 -15   1    5.40   11.80
  -5  15  -1   13.90   13.20
   5  15   1   14.80   15.30
   5  15   1   18.30   15.90
   5  15   1    3.80    9.30
  -5  15  -1    9.10   17.70
  -5  15  -1  -12.70   13.20
  -6 -15  -1   15.40   19.90
  -6 -15  -1   -1.00   18.20
  -6 -15  -1   19.10   21.00
   6 -15   1    7.60   15.40
   6 -15   1   13.90   17.30
   6 -15   1   -0.20   12.80
  -6  15  -1   11.60   15.20
   6  15   1   15.00   16.10
   6  15   1    3.00   15.40
   6  15   1   16.00   12.50
  -6  15  -1    2.00   16.90
  -6  15  -1  -10.20   10.90
   6 -16  -1   11.30   18.20
  -6 -16   1    4.50   19.20
   6 -16  -1   27.10   21.70
  -6 -16   1    1.50   18.10
   6 -16  -1   -7.20   15.30
  -6 -16   1   -5.20   14.80
  -6  16   1    8.40   18.00
   6  16  -1   -2.30    9.70
  -6  16   1    0.90   17.50
   6  16  -1   20.50   15.10
  -6  16   1  -12.40   17.90
   5 -16  -1   32.60   17.50
  -5 -16   1   -5.40   17.40
  -5 -16   1   26.70   24.00
  -5 -16   1    0.30   19.50
   5 -16  -1    6.20   14.90
   5 -16  -1    0.60   11.60
   5  16  -1   25.30   17.70
  -5  16   1   12.40   12.70
   5  16  -1    3.70   14.00
  -5  16   1   18.80   17.70
   5  16  -1    1.40   13.90
  -5  16   1    3.40   18.00
  -4 -16   1   69.29   19.80
  -4 -16   1   34.10   19.40
  -4 -16   1   51.39   18.40
   4 -16  -1   62.89   21.60
   4 -16  -1   27.20   20.80
   4 -16  -1   81.79   24.50
  -4  16   1   82.69   21.70
  -4  16   1   16.10   12.90
  -4  16   1   43.90   19.20
   4  16  -1   54.89   18.00
   4  16  -1   60.39   19.30
   4  16  -1   36.50   15.40
   3 -16  -1   20.20   14.10
  -3 -16   1   -0.50    9.30
  -3 -16   1   31.30   18.10
  -3 -16   1    6.90   14.60
  -3 -16   1    2.00   16.30
   3 -16  -1  -13.20   11.60
   3 -16  -1    8.60   12.20
  -3  16   1    1.70    9.70
  -3  16   1   -6.10   13.20
   3  16  -1   -3.60    9.70
   3  16  -1   -0.10    9.40
   3  16  -1   15.10   11.80
  -3  16   1    7.30    9.50
   3  16  -1    5.80    8.00
  -2 -16   1   53.09   17.10
   2 -16  -1   61.89   22.00
  -2 -16   1   61.79   18.80
   2 -16  -1   68.39   23.90
  -2 -16   1   84.49   19.10
  -2 -16   1   48.90   21.10
   2 -16  -1   64.39   19.40
  -2 -16   1   60.29   20.30
  -2  16   1   71.69   21.70
  -2  16   1   55.09   19.30
   2  16  -1   58.69   16.30
  -2  16   1   79.39   19.70
   2  16  -1   51.29   18.10
   2  16  -1   42.30   11.90
   2  16  -1   64.59   14.50
   2  16  -1   51.29   16.20
   1 -16  -1   55.99   15.10
   1 -16  -1   25.40   11.60
   1 -16  -1   53.89   20.50
  -1 -16   1   35.70   17.30
   1 -16  -1   38.10   18.50
  -1 -16   1   60.49   17.40
  -1 -16   1   42.70   19.00
   1 -16  -1   38.80   14.10
  -1 -16   1   58.89   15.80
  -1 -16   1   74.99   18.00
  -1  16   1   70.79   17.00
   1  16  -1   36.30   16.30
   1  16  -1   26.60    9.80
  -1  16   1   68.69   20.60
   1  16  -1   63.99   17.00
   1  16  -1   41.40   13.60
   1  16  -1   33.60   13.00
  -1  16   1   55.19   11.90
  -1  16   1   68.29   18.40
   0 -16   1   30.90   13.90
   0 -16  -1    9.10   14.80
   0 -16  -1   -2.70    9.30
   0 -16  -1   11.90    9.60
   0 -16   1    5.70   13.10
   0 -16  -1   17.40   10.30
   0 -16  -1   18.30   13.50
   0 -16   1   -4.30    9.30
   0 -16   1   16.60   10.80
   0  16   1   22.40    8.60
   0  16   1    2.70   11.40
   0  16   1    3.50   10.70
   0  16  -1   11.60   10.90
   0  16  -1    3.70    8.40
   0  16  -1   24.90   13.00
   0  16   1   14.60   11.80
   0  16  -1   27.30   11.20
  -1 -16  -1   43.00   15.50
  -1 -16  -1   45.40   19.40
   1 -16   1   12.70   11.60
  -1 -16  -1   39.60   15.70
  -1 -16  -1   26.30   16.10
   1 -16   1   44.90   14.60
  -1 -16  -1   49.80   17.60
   1 -16   1   37.30   19.10
  -1 -16  -1   27.50   16.10
  -1 -16  -1   40.80   16.70
  -1  16  -1   38.70   10.70
   1  16   1   52.79   14.50
   1  16   1   25.00   11.40
  -1  16  -1   45.40   18.50
   1  16   1   42.30   16.50
  -1  16  -1   31.90   13.10
   1  16   1   34.10   11.10
   1  16   1   44.80   15.30
   1  16   1   22.90   10.90
   1  16   1   27.50   14.50
  -1  16  -1   49.70   15.40
   2 -16   1   40.10   14.80
  -2 -16  -1   44.20   20.30
  -2 -16  -1   30.70   15.30
   2 -16   1   45.00   17.80
   2 -16   1   77.19   23.20
  -2 -16  -1   34.20   16.80
  -2 -16  -1   33.10   15.40
  -2 -16  -1   40.00   18.00
  -2 -16  -1   13.40   15.70
  -2 -16  -1   53.19   18.20
   2  16   1   36.60   15.50
   2  16   1   37.60   13.70
   2  16   1   52.89   16.40
   2  16   1   72.09   18.40
  -2  16  -1   11.30   11.40
   2  16   1   23.90   13.00
  -2  16  -1   39.50   17.30
  -2  16  -1   58.19   18.90
   2  16   1   49.10   14.60
   2  16   1   45.20   14.30
  -3 -16  -1  133.29   24.40
  -3 -16  -1  114.09   29.90
  -3 -16  -1  124.19   23.90
   3 -16   1  186.98   36.00
  -3 -16  -1   80.69   22.60
  -3 -16  -1  127.59   27.50
   3 -16   1  124.09   25.10
   3 -16   1  176.88   33.80
  -3 -16  -1  167.78   31.30
   3  16   1  126.49   24.10
   3  16   1   97.09   20.50
   3  16   1  145.29   26.80
  -3  16  -1  146.19   28.60
  -3  16  -1  109.79   23.90
   3  16   1  133.69   22.70
   3  16   1  145.09   24.40
  -3  16  -1  203.58   35.30
  -4 -16  -1   25.20   17.60
  -4 -16  -1   23.60   21.40
   4 -16   1   12.60   14.60
   4 -16   1   13.90   14.20
  -4 -16  -1    9.50   20.30
   4 -16   1   29.70   16.50
   4  16   1   21.20   15.80
   4  16   1   10.20   13.70
  -4  16  -1   15.40   12.70
  -4  16  -1    8.00   11.70
   4  16   1   19.90   15.70
   4  16   1   -4.70   11.00
  -4  16  -1    9.50   11.30
   5 -16   1   -7.90   10.20
  -5 -16  -1  -30.30   16.90
  -5 -16  -1    0.50   16.70
   5 -16   1   -8.00   18.30
  -5 -16  -1  -18.80   19.80
   5 -16   1    3.70   13.80
   5  16   1   12.70   14.30
  -5  16  -1   16.20   19.10
  -5  16  -1   -9.70   14.20
   5  16   1   10.10   11.50
   5  16   1   -5.50   14.60
  -5  16  -1   12.40   17.00
   6 -16   1   21.90   15.60
  -6 -16  -1  -24.90   21.60
   6 -16   1   29.00   16.70
  -6 -16  -1   27.30   24.00
  -6 -16  -1    1.10   18.30
   6 -16   1    6.00   21.40
  -6  16  -1    2.90   19.50
  -6  16  -1   -3.20   16.00
   6  16   1   20.80   13.90
  -6  16  -1    0.20   16.20
   6  16   1   21.20   20.30
   6 -17  -1  -20.30   16.70
  -6 -17   1   29.70   26.00
  -6 -17   1  -35.40   21.80
   6 -17  -1    3.10   14.30
  -6 -17   1  -18.00   10.90
   6 -17  -1    1.30   19.00
  -6  17   1    7.60   15.10
   6  17  -1   -9.20    9.20
  -6  17   1   -6.10   17.10
   6  17  -1  -12.20   13.10
   5 -17  -1    7.30   19.70
   5 -17  -1   -1.00   15.10
  -5 -17   1  -17.20   20.90
  -5 -17   1  -38.60   17.00
  -5 -17   1  -35.00   10.50
   5 -17  -1   -6.10   16.90
  -5  17   1    7.80   19.10
  -5  17   1   -1.90   16.80
   5  17  -1  -12.80   12.30
  -5  17   1   15.30   18.00
   5  17  -1   11.90   16.10
   5  17  -1    5.00   15.30
  -4 -17   1    9.30   11.90
  -4 -17   1   -1.80   13.90
   4 -17  -1   28.30   17.40
  -4 -17   1   41.10   20.60
   4 -17  -1   17.20   19.20
   4 -17  -1   -0.10   11.20
  -4  17   1    7.50   15.00
  -4  17   1   23.70   18.10
   4  17  -1   19.30   12.70
   4  17  -1   15.10   14.20
   4  17  -1   16.30   12.10
  -4  17   1    1.90   10.20
   3 -17  -1   19.40   19.70
  -3 -17   1   18.70   17.30
   3 -17  -1    1.00    8.40
  -3 -17   1   41.70   15.80
  -3 -17   1   31.10   22.70
   3 -17  -1   11.30   12.50
  -3  17   1   23.60   17.10
   3  17  -1   32.10   17.60
  -3  17   1   28.10   16.10
   3  17  -1   17.90   13.10
   3  17  -1   23.90   14.50
  -3  17   1   35.30   19.10
  -2 -17   1  -13.50    8.40
  -2 -17   1   -1.30    7.70
  -2 -17   1    7.90   13.80
   2 -17  -1    4.10   12.30
  -2 -17   1   23.40   15.90
   2 -17  -1    3.90    8.90
   2 -17  -1  -17.70   12.70
  -2 -17   1   13.40   16.40
  -2  17   1   17.60   16.10
  -2  17   1    3.40   14.00
   2  17  -1   -3.60   11.50
  -2  17   1   11.70   12.50
   2  17  -1    0.30    8.20
   2  17  -1   -5.20    8.90
   2  17  -1    5.10    9.60
  -1 -17   1   17.10   11.50
   1 -17  -1    3.60   14.60
  -1 -17   1   40.70   16.40
  -1 -17   1   20.50   16.50
   1 -17  -1   24.30   16.60
   1 -17  -1   27.10   14.70
  -1 -17   1   -2.40   14.20
  -1 -17   1   12.30   13.60
  -1  17   1   32.20   12.80
   1  17  -1    8.50    8.70
   1  17  -1   23.20   14.20
  -1  17   1    4.70   12.60
   1  17  -1   16.50   14.80
  -1  17   1    7.90   10.00
   1  17  -1    9.90   11.00
   1  17  -1   16.40    9.50
   0 -17  -1    3.00   14.30
   0 -17   1    3.30   14.40
   0 -17  -1    0.40    9.90
   0 -17   1   11.80   10.10
   0 -17  -1   -1.30   10.90
   0 -17   1   10.60   14.50
   0 -17  -1   -6.60    9.10
   0 -17   1    0.20   11.80
   0 -17  -1    5.30   11.80
   0  17   1   -1.40    7.30
   0  17  -1   -2.00    8.30
   0  17  -1    5.00    9.10
   0  17  -1    8.20   12.10
   0  17   1    4.70    9.20
   0  17  -1    2.00   10.80
   0  17   1    1.60    7.50
   0  17   1   -7.80    8.90
  -1 -17  -1   -6.60   10.40
  -1 -17  -1   -6.70    5.90
  -1 -17  -1   17.80   12.40
  -1 -17  -1    8.00   13.90
  -1 -17  -1   25.60   16.70
   1 -17   1    6.10   13.20
   1 -17   1   -2.40    8.90
  -1 -17  -1   -0.10   12.10
  -1 -17  -1   13.80   13.30
   1 -17   1    9.20   12.50
  -1  17  -1   -3.90    8.30
  -1  17  -1    6.80    9.10
  -1  17  -1    2.50    8.50
   1  17   1  -11.10    9.00
  -1  17  -1   -3.50   12.40
   1  17   1   -3.10   10.80
   1  17   1    2.40    8.90
   1  17   1    5.70    9.70
   1  17   1    1.70   10.70
   1  17   1    2.90   11.40
  -2 -17  -1   19.10   16.70
  -2 -17  -1   24.80   17.50
  -2 -17  -1   50.29   18.90
  -2 -17  -1   25.70   15.40
   2 -17   1   24.50   11.90
  -2 -17  -1   39.30   18.00
   2 -17   1   25.40   19.90
  -2 -17  -1   14.90   16.20
   2 -17   1   34.60   16.20
  -2 -17  -1   53.89   19.40
   2  17   1   64.99   19.40
   2  17   1   32.10   13.80
  -2  17  -1   51.59   18.90
   2  17   1   40.00   15.30
  -2  17  -1   23.40   12.20
   2  17   1   48.20   17.80
  -2  17  -1   36.40   17.30
   2  17   1   49.20   15.40
   2  17   1   41.30   14.90
   2  17   1   66.39   19.20
   3 -17   1   29.50   16.90
  -3 -17  -1    2.60    9.90
   3 -17   1    0.60   11.70
  -3 -17  -1    6.10   10.60
  -3 -17  -1   18.60   16.90
   3 -17   1    4.00   11.10
  -3 -17  -1  -18.10   14.50
  -3 -17  -1   -2.90   16.60
  -3 -17  -1   22.40   17.20
  -3 -17  -1   -7.60   11.40
  -3  17  -1   13.20   16.50
   3  17   1    8.40    9.00
   3  17   1   10.30   13.50
   3  17   1   -1.80    9.90
  -3  17  -1    5.30   10.50
   3  17   1   12.80   13.40
   3  17   1   10.80   12.30
  -3  17  -1   23.00   15.30
   4 -17   1   -8.10   12.10
  -4 -17  -1    1.10   19.60
   4 -17   1    0.80   19.20
  -4 -17  -1   -5.60   14.50
  -4 -17  -1    9.70   13.80
   4 -17   1   13.20   19.20
  -4  17  -1   14.10   19.10
   4  17   1   12.80   15.80
   4  17   1   26.80   16.90
  -4  17  -1   33.30   20.00
   4  17   1   -0.40   13.20
   4  17   1   14.00   12.30
  -4  17  -1   -7.20   13.70
  -5 -17  -1   -7.10   20.00
   5 -17   1    5.90   14.20
   5 -17   1   -1.70   12.70
  -5 -17  -1   13.90   17.70
   5 -17   1  -17.00   17.70
  -5 -17  -1   15.10   18.10
  -5  17  -1    2.50   12.40
  -5  17  -1   22.20   19.10
   5  17   1    6.60   12.00
  -5  17  -1    7.50   13.80
   5  17   1   -2.90    9.60
  -6 -17  -1    4.40   25.90
  -6 -17  -1   17.80   16.20
  -6 -17  -1   -1.30   26.10
   6 -17   1    7.80   22.70
   6 -17   1   -1.20   13.50
   6 -17   1   -0.70   13.20
   6  17   1    1.50   17.40
  -6  17  -1    3.40   15.60
  -6  17  -1   -4.20   19.30
   6  17   1   18.70   18.40
  -6  17  -1   12.10   21.50
  -5 -18   1   49.00   24.70
   5 -18  -1   -9.20   18.50
   5 -18  -1   54.99   23.70
   5 -18  -1   57.29   26.80
  -5 -18   1   52.99   23.30
  -5 -18   1   22.60   26.80
   5  18  -1   36.90   19.80
  -5  18   1   51.69   24.60
   5  18  -1   63.09   21.80
  -5  18   1   53.89   21.80
   5  18  -1   40.80   21.30
  -4 -18   1  -16.10   14.60
   4 -18  -1    9.20   17.60
  -4 -18   1    1.10   16.40
   4 -18  -1   32.30   22.00
  -4 -18   1    0.40   18.40
   4 -18  -1  -13.90   13.40
   4  18  -1    4.00   14.30
  -4  18   1  -12.80   13.30
   4  18  -1   11.60   10.10
  -4  18   1   22.90   18.00
  -4  18   1    7.90   17.00
   4  18  -1    0.20   10.40
  -3 -18   1  -27.00   15.80
   3 -18  -1    4.80   16.10
  -3 -18   1  -12.60    8.90
   3 -18  -1   11.30   18.60
  -3 -18   1   31.80   19.00
   3 -18  -1   -2.30    8.70
   3  18  -1  -14.10   10.30
   3  18  -1   -4.10   12.90
  -3  18   1    5.80   13.60
  -3  18   1    4.30   15.50
  -3  18   1   -3.90   15.10
   3  18  -1   -9.40   11.50
  -2 -18   1   47.90   20.30
  -2 -18   1   55.49   21.60
   2 -18  -1   15.90   13.20
  -2 -18   1   48.70   17.90
   2 -18  -1   29.70   18.70
  -2 -18   1   37.70   17.00
  -2 -18   1   42.50   19.70
   2 -18  -1   23.90   15.20
   2  18  -1   48.50   19.60
   2  18  -1   54.29   17.10
   2  18  -1   46.80   16.50
  -2  18   1   65.59   19.80
  -2  18   1   26.90   16.80
   2  18  -1   28.00   13.20
  -2  18   1   49.30   20.70
   1 -18  -1   64.99   17.50
   1 -18  -1   74.29   21.80
  -1 -18   1   68.79   19.60
  -1 -18   1  101.09   24.60
   1 -18  -1   79.79   26.20
  -1 -18   1   54.19   18.60
  -1  18   1   71.49   20.40
  -1  18   1  111.29   23.60
   1  18  -1  117.29   24.20
   1  18  -1   76.49   19.90
  -1  18   1   95.99   23.90
   1  18  -1   68.29   19.30
   0 -18  -1    5.80   11.00
   0 -18  -1   -9.90   12.10
   0 -18   1   -5.90    8.60
   0 -18   1   18.00   12.00
   0 -18   1   21.30   12.60
   0 -18  -1    4.40   12.30
   0 -18  -1   -3.00   11.50
   0 -18   1   -3.40    8.70
   0  18  -1   15.60   11.70
   0  18   1   13.20   11.00
   0  18   1    9.50    9.20
   0  18   1   10.00   12.90
   0  18   1    2.50   13.50
   0  18  -1    9.30   10.20
   0  18  -1   -2.10    7.70
   0  18  -1    1.50    9.40
  -1 -18  -1   10.20   13.70
  -1 -18  -1   18.40   15.50
  -1 -18  -1   50.69   20.60
  -1 -18  -1   -9.50   14.40
   1 -18   1   25.00   19.00
  -1 -18  -1   32.40   17.70
  -1 -18  -1   21.90   14.40
  -1 -18  -1   13.40   11.60
   1 -18   1    6.00   12.30
   1 -18   1   50.29   16.70
  -1  18  -1    7.20   10.60
   1  18   1   12.80   12.00
   1  18   1   10.40   11.80
   1  18   1   22.90   12.20
   1  18   1   32.90   13.20
   1  18   1   54.79   18.00
  -1  18  -1   14.80   13.90
  -1  18  -1   37.50   20.00
  -2 -18  -1  261.07   37.70
   2 -18   1  184.58   36.70
  -2 -18  -1  244.68   35.80
  -2 -18  -1  216.38   37.90
  -2 -18  -1  225.78   35.60
   2 -18   1  229.18   38.40
  -2 -18  -1  221.18   37.40
  -2 -18  -1  287.47   39.10
  -2 -18  -1  190.38   32.40
   2 -18   1  236.38   33.00
  -2  18  -1  250.07   40.30
   2  18   1  255.87   33.80
  -2  18  -1  284.57   37.00
   2  18   1  263.87   32.40
   2  18   1  251.07   37.00
   2  18   1  224.98   29.20
   2  18   1  260.87   35.00
   2  18   1  246.58   34.60
  -2  18  -1  199.68   32.20
   2  18   1  218.98   31.30
   3 -18   1  101.29   27.20
  -3 -18  -1   74.69   23.40
   3 -18   1  102.39   28.90
  -3 -18  -1   85.79   24.20
   3 -18   1   84.39   22.20
  -3 -18  -1   64.49   25.40
  -3 -18  -1   73.19   23.30
  -3 -18  -1   56.99   24.90
  -3 -18  -1   90.99   28.20
  -3  18  -1  110.19   28.30
   3  18   1   93.39   23.30
   3  18   1   72.89   22.70
   3  18   1  135.99   25.90
  -3  18  -1  133.49   31.30
  -3  18  -1   73.59   26.20
   3  18   1  118.49   23.70
  -4 -18  -1   43.60   18.70
  -4 -18  -1   27.50   20.80
   4 -18   1   62.09   26.20
   4 -18   1   -2.10   18.10
  -4 -18  -1   11.60   14.60
   4 -18   1   22.90   17.00
  -4 -18  -1   33.00   21.80
   4  18   1   42.80   16.60
   4  18   1   33.20   15.30
  -4  18  -1   58.69   23.40
  -4  18  -1   20.00   16.20
  -4  18  -1   22.90   17.80
   4  18   1   49.99   19.70
   5 -18   1   -5.10   19.00
   5 -18   1   -1.00   13.70
   5 -18   1    2.30   15.80
  -5 -18  -1  -16.40   21.00
  -5 -18  -1   -5.80   22.70
  -5 -18  -1   48.10   23.00
  -5  18  -1    1.70   19.80
  -5  18  -1   13.80   17.30
   5  18   1   -7.00   15.70
   5  18   1   -0.80   12.00
  -5  18  -1   -7.70   17.90
   5 -19  -1   12.50   21.00
   5 -19  -1  -11.40   16.60
  -5 -19   1   22.50   21.40
  -5 -19   1   13.40   24.60
  -5 -19   1  -19.10   22.60
   5 -19  -1   10.30   14.10
  -5  19   1   -7.40   12.40
  -5  19   1   -9.40   12.80
   5  19  -1  -10.00    9.90
   5  19  -1   13.30   18.70
   5  19  -1   -1.10   17.90
  -4 -19   1   28.40   20.70
  -4 -19   1   27.40   21.30
   4 -19  -1   35.60   20.60
  -4 -19   1   27.30   24.90
   4 -19  -1   42.10   21.90
   4 -19  -1   69.09   27.40
   4  19  -1   36.70   18.80
   4  19  -1   69.09   22.40
  -4  19   1   40.70   20.50
  -4  19   1   27.20   19.10
  -4  19   1   39.90   18.40
   4  19  -1   47.20   20.70
  -3 -19   1  150.38   29.20
  -3 -19   1  116.39   34.40
   3 -19  -1  152.98   31.80
   3 -19  -1  152.58   32.40
  -3 -19   1  190.78   35.80
   3 -19  -1  121.49   31.80
   3  19  -1  158.98   32.40
  -3  19   1  138.79   34.40
  -3  19   1  156.98   30.30
   3  19  -1  151.78   27.10
  -3  19   1  134.49   28.80
   3  19  -1  145.19   27.50
   2 -19  -1   96.59   29.40
  -2 -19   1   60.69   21.90
  -2 -19   1   88.09   23.80
   2 -19  -1  107.19   28.40
  -2 -19   1   65.19   21.80
   2 -19  -1  106.19   27.30
  -2 -19   1   79.69   21.20
   2  19  -1   71.69   20.70
   2  19  -1  113.59   25.30
  -2  19   1  107.59   28.20
   2  19  -1   69.19   20.60
  -2  19   1   67.29   21.70
  -2  19   1  119.49   25.90
  -1 -19   1   16.90   18.00
   1 -19  -1   23.20   17.10
   1 -19  -1   -0.40   12.10
   1 -19  -1   27.50   15.50
  -1 -19   1   14.60   18.20
  -1 -19   1   26.00   16.10
   1  19  -1   18.60   17.10
  -1  19   1   23.40   14.30
  -1  19   1    0.30   14.40
   1  19  -1   50.89   17.30
   1  19  -1   14.70   13.20
  -1  19   1   14.70   13.50
   0 -19  -1  192.88   36.60
   0 -19   1  150.28   31.20
   0 -19  -1  152.18   29.40
   0 -19   1  120.89   31.50
   0 -19   1  176.68   32.50
   0 -19  -1  146.09   26.90
   0 -19  -1  134.99   31.70
   0  19  -1  162.48   29.30
   0  19   1  129.49   29.30
   0  19   1  108.19   23.80
   0  19  -1  184.08   35.00
   0  19  -1  102.59   25.90
   0  19   1  185.78   31.40
  -1 -19  -1  162.08   32.50
  -1 -19  -1  154.38   33.00
  -1 -19  -1   86.69   26.00
  -1 -19  -1  140.29   29.40
   1 -19   1  110.79   28.70
  -1 -19  -1  135.99   30.60
   1 -19   1  167.08   33.90
  -1 -19  -1  233.48   34.60
   1  19   1  260.07   36.30
  -1  19  -1  121.19   27.20
   1  19   1  143.29   30.00
   1  19   1  228.58   32.60
  -1  19  -1   96.19   24.20
  -1  19  -1  176.68   31.60
   1  19   1  163.38   26.00
   2 -19   1   26.40   18.70
  -2 -19  -1   57.89   20.80
  -2 -19  -1   36.80   20.90
  -2 -19  -1   24.60   18.50
  -2 -19  -1   53.99   20.10
   2 -19   1   31.10   18.30
  -2 -19  -1   40.40   20.40
   2 -19   1   41.90   17.60
  -2 -19  -1   97.29   23.30
  -2 -19  -1   48.00   23.40
  -2  19  -1   39.40   19.50
   2  19   1   57.19   16.10
   2  19   1   68.89   18.40
  -2  19  -1   42.90   17.50
   2  19   1   65.09   21.60
   2  19   1   47.60   19.50
   2  19   1   55.19   20.00
  -2  19  -1    3.40   11.10
   2  19   1   35.10   16.20
   3 -19   1  -13.30   13.20
   3 -19   1   16.00   15.50
  -3 -19  -1  -12.40   14.50
   3 -19   1    9.10   13.00
  -3 -19  -1   27.40   21.70
  -3 -19  -1   37.30   20.80
  -3 -19  -1    3.30   14.10
  -3 -19  -1   11.40   18.80
   3  19   1   -4.40   13.10
  -3  19  -1    3.70   11.20
   3  19   1   -4.00   12.60
   3  19   1    7.10   14.50
  -3  19  -1  -16.00   14.30
  -3  19  -1   12.50   12.70
  -4 -19  -1  -10.40   17.40
  -4 -19  -1   -9.90   16.80
   4 -19   1    8.00   17.40
  -4 -19  -1  -19.00   19.30
   4 -19   1   -9.20   12.90
  -4 -19  -1    4.80   16.20
   4 -19   1   -9.60   17.80
   4  19   1   -1.10   10.20
   4  19   1   12.40   16.60
  -4  19  -1   19.90   19.50
  -4  19  -1   -5.60   10.70
  -4  19  -1   16.60   20.00
   4  19   1    3.40   15.80
  -5 -19  -1   28.30   21.40
   5 -19   1   15.20   18.90
   5  19   1   34.10   18.10
  -5  19  -1   -2.60   15.40
  -5  19  -1   22.80   17.30
  -4 -20   1   -9.90   21.50
   4 -20  -1   -0.40   12.80
  -4 -20   1   24.50   26.30
   4 -20  -1   10.70   17.60
  -4 -20   1   16.50   22.20
   4 -20  -1   -3.00   12.70
   4  20  -1    5.30   19.90
   4  20  -1    2.60   15.60
  -4  20   1    5.50   12.70
  -4  20   1    6.00   18.70
   4  20  -1   31.20   19.20
   3 -20  -1   23.60   18.80
   3 -20  -1    8.30   16.70
  -3 -20   1    5.90   15.50
  -3 -20   1    5.40   19.50
  -3 -20   1   -1.50   16.20
   3 -20  -1  -16.90   15.50
  -3 -20   1    0.40   19.80
  -3  20   1   19.00   16.00
   3  20  -1    9.10   16.10
  -3  20   1   10.00   17.10
  -3  20   1   12.90   12.80
   3  20  -1   21.20   15.00
   2 -20  -1    3.00   17.90
  -2 -20   1    0.60   17.00
   2 -20  -1    8.40   12.70
  -2 -20   1    9.60   20.80
   2 -20  -1  -21.40   11.70
  -2 -20   1   -8.20   19.00
   2  20  -1   23.90   17.30
   2  20  -1   -2.10   12.50
  -2  20   1   -0.90   17.10
  -2  20   1   -9.50   11.70
   2  20  -1   -6.70   15.10
  -2  20   1   -0.90   18.00
  -1 -20   1   62.59   24.90
   1 -20  -1   30.40   20.10
  -1 -20   1   37.80   18.00
  -1 -20   1   41.00   21.40
   1 -20  -1   70.69   22.40
   1 -20  -1   72.39   25.80
  -1  20   1   50.79   19.90
  -1  20   1   82.49   26.00
   1  20  -1   52.69   21.10
   1  20  -1   69.79   19.50
   1  20  -1   59.99   20.70
  -1  20   1   60.89   23.10
   0 -20  -1   23.70   15.70
   0 -20  -1   -1.10   12.40
   0 -20   1   11.50   13.50
   0 -20   1   11.20   12.70
   0 -20  -1    2.60   12.70
   0 -20   1    5.80   13.20
   0 -20  -1   -3.90   17.50
   0  20  -1   24.30   15.30
   0  20   1    3.40   14.00
   0  20  -1   14.30   14.60
   0  20   1    5.70   16.60
   0  20   1    6.00   11.60
   0  20  -1    9.60   14.60
  -1 -20  -1   -4.50    9.20
   1 -20   1    4.60   11.50
  -1 -20  -1  -16.70   13.90
  -1 -20  -1    1.50   11.90
   1 -20   1    3.60   17.70
  -1 -20  -1  -18.00    8.50
  -1 -20  -1   -3.20   16.90
  -1 -20  -1    2.90   25.60
   1  20   1   -3.80    8.70
  -1  20  -1   -3.30   15.40
  -1  20  -1   11.40   16.10
   1  20   1   -5.10   11.40
   1  20   1   -5.30    7.90
  -1  20  -1    0.90   15.70
   1  20   1  -10.00   12.80
   2 -20   1  -26.40   14.00
  -2 -20  -1   -1.70   16.90
  -2 -20  -1  -13.70   17.60
  -2 -20  -1  -27.10   13.80
   2 -20   1   -0.20   11.10
  -2 -20  -1   12.40   14.60
  -2 -20  -1  -10.90   14.90
   2  20   1    0.90   14.90
   2  20   1   17.20   14.10
  -2  20  -1   -8.00    9.20
  -2  20  -1  -27.40   12.00
   2  20   1   -1.80   11.30
  -2  20  -1    3.30   15.30
   3 -20   1   -3.70   18.60
   3 -20   1   -5.30   16.80
  -3 -20  -1   17.30   16.30
  -3 -20  -1   -1.50   17.50
  -3 -20  -1   -7.20   10.70
   3 -20   1    3.90   13.60
  -3 -20  -1  -37.40   15.60
  -3 -20  -1   48.60   22.10
   3  20   1    2.70   14.90
  -3  20  -1   25.00   19.40
  -3  20  -1    7.30   15.30
  -3  20  -1   -2.30   16.10
   3  20   1   22.30   17.80
   3  20   1   -6.70    8.80
  -4 -20  -1   28.20   21.90
   4 -20   1   29.50   20.50
  -4 -20  -1   23.10   20.80
  -4 -20  -1   24.10   21.40
  -4 -20  -1   44.60   22.80
   4 -20   1   35.70   26.10
   4 -20   1   17.90   13.10
   4  20   1   50.59   23.20
  -4  20  -1    9.50   22.40
   4  20   1   41.70   18.50
  -4  20  -1   57.09   23.90
  -4  20  -1   33.40   24.30
   4  20   1    4.20   11.90
   3 -21  -1  129.29   34.20
   3 -21  -1  152.58   31.10
  -3 -21   1  213.18   45.40
  -3 -21   1  222.38   41.10
   3 -21  -1  178.18   36.80
  -3 -21   1  178.38   37.00
  -3 -21   1  126.79   33.60
  -3  21   1  148.09   32.60
  -3  21   1  153.78   34.40
   3  21  -1  181.98   34.40
   3  21  -1  167.28   32.40
  -2 -21   1  113.79   29.70
  -2 -21   1  104.09   30.40
   2 -21  -1  120.99   33.60
   2 -21  -1  109.69   27.00
  -2 -21   1   92.69   28.70
   2 -21  -1  109.89   32.40
  -2  21   1   75.29   26.40
   2  21  -1   97.59   25.30
  -2  21   1  103.29   31.40
   2  21  -1   98.49   25.90
   2  21  -1  112.99   29.00
  -2  21   1  113.09   25.20
  -1 -21   1   -1.60   12.10
  -1 -21   1    1.90   17.00
   1 -21  -1   -4.90   11.90
  -1 -21   1   11.00   11.60
   1 -21  -1   31.20   20.30
   1 -21  -1   -0.60   14.90
   1  21  -1   -4.70   15.30
  -1  21   1   10.00   15.90
   1  21  -1    6.10   12.30
  -1  21   1  -12.70   13.00
  -1  21   1   13.10   17.80
   0 -21  -1   91.79   27.50
   0 -21   1   96.89   27.80
   0 -21   1   75.79   24.10
   0 -21  -1   93.59   26.00
   0 -21  -1   44.30   19.60
   0 -21   1  117.99   33.20
   0  21   1   75.89   23.10
   0  21  -1   74.49   27.40
   0  21   1   42.90   20.40
   0  21  -1   67.99   22.20
   0  21   1   62.99   19.80
   0  21  -1   85.59   27.60
  -1 -21  -1  174.08   36.80
   1 -21   1  219.98   40.80
  -1 -21  -1  165.68   34.70
  -1 -21  -1  173.28   34.50
   1 -21   1  296.87   46.30
  -1 -21  -1  211.08   37.30
  -1  21  -1  155.78   33.60
   1  21   1  221.68   35.80
  -1  21  -1  158.78   32.00
   1  21   1  225.08   37.90
  -1  21  -1  218.78   38.80
   1  21   1  192.68   35.10
   2 -21   1   48.50   23.20
  -2 -21  -1   24.20   16.90
  -2 -21  -1   55.09   26.00
  -2 -21  -1   27.60   20.50
   2 -21   1   50.09   23.80
  -2 -21  -1   42.00   23.60
  -2 -21  -1   49.20   27.70
  -2  21  -1   71.79   24.90
  -2  21  -1   18.10   18.70
   2  21   1   38.30   21.40
  -2  21  -1   66.99   24.90
   2  21   1   51.69   18.90
   2  21   1   72.39   21.50
  -3 -21  -1    7.30   21.30
   3 -21   1    3.50   21.10
  -3 -21  -1    8.30   19.80
  -3 -21  -1    3.00   15.70
   3 -21   1   -2.60   19.00
  -3  21  -1    4.00   18.70
  -3  21  -1   -7.90   17.40
  -3  21  -1   21.50   20.10
   3  21   1   13.00   15.20
   3  21   1   15.80   14.70
  -2 -22   1   41.80   20.00
   2 -22  -1   14.50   13.60
  -2 -22   1    0.20   16.50
  -2 -22   1   13.30   17.30
  -2 -22   1    1.60   21.60
   2 -22  -1    9.90   22.00
  -2  22   1   63.59   26.40
   2  22  -1   10.30   13.90
   2  22  -1   19.60   20.60
  -2  22   1   32.00   23.90
   2  22  -1   29.80   15.20
  -1 -22   1   -4.40   14.90
  -1 -22   1   39.50   23.80
   1 -22  -1   15.70   21.40
  -1 -22   1    9.40   20.00
   1 -22  -1  -13.10   17.60
  -1  22   1   -6.20   18.60
  -1  22   1   22.60   15.30
   1  22  -1   -5.30   15.90
  -1  22   1    7.20   15.70
   1  22  -1   -0.20   12.10
   0 -22  -1    0.30   17.20
   0 -22   1   -5.60   11.70
   0 -22   1   23.90   15.00
   0 -22  -1   21.90   21.20
   0 -22  -1   19.80   19.40
   0 -22   1  -11.70   13.70
   0  22   1  -11.90   15.40
   0  22  -1    4.10   12.40
   0  22   1   -5.80   17.80
   0  22  -1   19.50   17.70
   0  22   1  -10.20   15.30
  -1 -22  -1   37.10   25.30
   1 -22   1    9.90   22.40
  -1 -22  -1   52.29   20.80
  -1 -22  -1   43.20   19.90
   1 -22   1   15.90   14.60
  -1 -22  -1   17.40   18.80
  -1  22  -1   -5.80   19.60
   1  22   1   24.80   21.30
   1  22   1   33.30   20.70
  -1  22  -1   32.50   20.50
   1  22   1   40.30   18.00
  -1  22  -1   31.80   17.70
  -2 -22  -1   39.00   18.50
  -2 -22  -1   24.00   23.90
   2 -22   1   50.39   29.30
  -2 -22  -1   13.80   22.40
   2 -22   1   44.70   22.40
  -2  22  -1   46.40   26.40
  -2  22  -1   32.30   21.60
   2  22   1   39.20   22.80
   2  22   1   44.60   22.90
  -2  22  -1   67.49   25.60
  -9   0   2   23.40   26.60
   9   0  -2   -0.90   10.40
  -9   0   2   12.10   15.60
   9   0  -2   15.70   14.40
   8   0  -2   17.60   12.10
   8   0  -2   15.70   12.00
   8   0  -2   -0.60   10.60
  -8   0   2   23.60   20.50
  -8   0   2    2.40   14.80
  -8   0   2   20.70   20.60
  -7   0   2  222.98   37.60
   7   0  -2  154.98   27.40
  -7   0   2  245.58   35.40
  -7   0   2  156.48   31.00
   7   0  -2  216.18   31.20
   7   0  -2  204.38   26.90
   6   0  -2  532.15   40.90
   6   0  -2  536.35   37.10
  -6   0   2  527.25   48.90
  -6   0   2  648.64   46.30
  -6   0   2  507.25   51.69
   6   0  -2  539.65   32.90
  -6   0   2  567.74   34.60
   6   0  -2  456.05   44.00
   5   0  -2   60.29   14.20
  -5   0   2   42.60   13.30
   5   0  -2   61.29   12.10
  -5   0   2   88.49   14.40
   5   0  -2   70.09   11.60
  -5   0   2   78.69   19.40
  -5   0   2   81.69   16.70
   5   0  -2   86.19   16.80
   4   0  -2   70.19   11.70
  -4   0   2   82.69   15.60
  -4   0   2   72.29   12.20
   4   0  -2   94.79   15.10
   4   0  -2   67.29   13.50
   4   0  -2   82.69   11.10
  -4   0   2  109.99   20.40
   3   0  -2 1480.45   56.09
  -3   0   2 1548.65   67.89
  -3   0   2 1463.95   64.69
  -3   0   2 1462.25   57.49
   3   0  -2 1510.85   63.29
   3   0  -2 1443.26   56.69
  -3   0   2 1457.15   60.89
   3   0  -2 1533.65   60.89
   3   0  -2 1471.55   64.69
  -2   0   2   99.79   13.00
   2   0  -2   99.79    7.60
  -2   0   2   95.89    7.50
   2   0  -2  104.89   11.50
   2   0  -2  122.99   11.40
  -2   0   2  109.39   12.50
  -2   0   2  107.29   12.90
   2   0  -2  116.69    8.60
   2   0  -2  121.09   13.30
  -1   0   2 1336.27   47.30
  -1   0   2 1287.77   47.00
   1   0  -2 1329.27   50.09
  -1   0   2 1332.87   49.80
  -1   0   2 1274.67   51.29
  -1   0   2 1278.77   49.90
  -1   0   2 1340.67   48.00
   1   0  -2 1322.47   49.80
  -1   0   2 1282.07   50.49
   1   0  -2 1303.07   49.00
   1   0  -2 1268.87   50.99
   1   0  -2 1243.88   50.09
   1   0  -2 1324.87   47.30
  -1   0   2 1331.77   49.40
   1   0  -2 1314.57   47.00
   0   0  -2    2.90    1.50
   0   0  -2    0.90    1.00
   0   0  -2   -2.70    1.60
   0   0   2   -0.30    2.80
   0   0   2    0.40    1.50
   0   0  -2   -0.10    1.30
   0   0  -2    0.20    2.10
   0   0   2    0.10    1.60
   0   0   2    0.20    1.50
   0   0  -2   -1.80    1.40
   0   0   2    1.20    2.40
   0   0   2    0.60    0.80
   0   0   2    1.30    2.80
   0   0  -2    4.40    2.00
   0   0   2   -0.60    1.60
  -1   0  -2 2346.87   81.09
   1   0   2 2368.86   82.39
  -1   0  -2 2394.76   90.59
   1   0   2 2256.07   85.69
   1   0   2 2424.66   91.89
   1   0   2 2447.96   85.39
   1   0   2 2487.85   84.49
  -1   0  -2 2410.86   86.19
   1   0   2 2386.36   81.19
  -1   0  -2 2416.96   85.09
  -1   0  -2 2339.37   88.69
   1   0   2 2328.37   88.39
  -1   0  -2 2363.66   87.39
  -1   0  -2 2356.16   83.89
  -1   0  -2 2410.76   82.59
  -2   0  -2   17.00    5.20
   2   0   2   26.60    6.90
   2   0   2   31.00    4.60
   2   0   2   31.60    4.10
  -2   0  -2   35.80   11.30
   2   0   2   30.00    6.50
  -2   0  -2   35.60    9.40
  -2   0  -2   38.00    4.80
   2   0   2   27.50    7.20
   2   0   2   31.60    6.10
  -3   0  -2 1291.37   55.19
   3   0   2 1279.97   46.60
   3   0   2 1300.27   56.29
   3   0   2 1302.87   47.10
   3   0   2 1309.07   58.59
  -3   0  -2 1298.47   63.69
   3   0   2 1279.67   55.79
  -3   0  -2 1195.18   64.69
  -4   0  -2   93.39   19.00
  -4   0  -2  118.59   24.20
  -4   0  -2  182.58   21.20
   4   0   2  152.68   10.00
   4   0   2  132.49   17.80
   4   0   2  156.78   21.00
   4   0   2  138.09    9.70
   4   0   2  155.38   19.30
  -5   0  -2  251.17   35.30
   5   0   2  256.27   26.10
   5   0   2  213.38   28.20
  -5   0  -2  196.28   24.30
   5   0   2  194.98   12.60
  -5   0  -2  203.48   30.10
   5   0   2  207.48   14.10
   5   0   2  191.88   24.70
  -6   0  -2   22.90   15.20
   6   0   2   12.80   10.60
  -6   0  -2   20.30   11.80
   6   0   2    9.30    9.30
   6   0   2    7.70   10.10
  -6   0  -2   -8.20   14.90
   7   0   2   61.49   17.80
  -7   0  -2   39.30   21.60
   7   0   2   20.70   11.30
  -7   0  -2   37.70   18.20
  -7   0  -2   45.70   22.60
   7   0   2   29.00   14.80
  -8   0  -2   42.10   24.60
  -8   0  -2   99.99   28.80
   8   0   2   88.09   23.90
   8   0   2   63.69   19.70
  -8   0  -2   77.59   22.90
   9  -1  -2    9.00   12.80
  -9  -1   2  -15.20   23.80
  -9  -1   2   -1.60   13.60
   9  -1  -2   33.40   18.80
  -9   1   2   14.40   21.40
  -9   1   2    6.00   20.90
   9   1  -2   -5.50   10.90
   9   1  -2   -0.80   14.90
  -8  -1   2   -6.60   10.40
   8  -1  -2   20.10   15.00
  -8  -1   2   21.80   20.30
  -8  -1   2   55.59   29.00
   8  -1  -2   -0.10   11.60
  -8   1   2   11.00   22.90
   8   1  -2    5.10   13.50
  -8   1   2   18.60   18.60
   8   1  -2    8.50   16.70
   8   1  -2   15.60   13.60
  -7  -1   2  -14.10    8.80
   7  -1  -2   -3.40    6.80
  -7  -1   2    3.80   11.50
   7  -1  -2   -0.10    8.40
  -7  -1   2   16.70   20.80
   7  -1  -2   -0.90    7.40
   7   1  -2   -2.20   11.30
  -7   1   2   16.60   12.50
   7   1  -2    7.70   11.30
   7   1  -2   -7.90    3.90
  -7   1   2    3.70   14.50
  -7   1   2  -15.40   18.60
   6  -1  -2    2.60    7.30
  -6  -1   2   -7.20   11.30
  -6  -1   2   -8.00    7.60
  -6  -1   2    1.10    7.60
  -6  -1   2    1.70   16.10
   6  -1  -2   11.20   11.90
   6  -1  -2   10.20    8.80
   6  -1  -2    3.70    9.50
   6   1  -2    3.70   10.50
  -6   1   2   -1.70   11.90
   6   1  -2    3.80    8.30
   6   1  -2    0.60    6.80
  -6   1   2    7.40    9.00
   6   1  -2   13.10   12.10
  -6   1   2   -8.70   10.00
  -6   1   2   18.40   15.20
   5  -1  -2   19.30    7.90
   5  -1  -2   10.70    7.40
  -5  -1   2   24.60   13.80
  -5  -1   2   25.20    9.10
   5  -1  -2   27.70   10.40
   5  -1  -2   -2.70    5.40
  -5  -1   2   27.20   13.70
  -5   1   2   15.90   11.10
   5   1  -2   14.90    5.80
   5   1  -2   37.10   13.10
  -5   1   2   22.40   11.10
   5   1  -2   28.80    8.90
   5   1  -2   10.80    7.20
  -5   1   2   23.20    8.90
  -5   1   2   28.70   16.50
   4  -1  -2   24.20    7.50
  -4  -1   2   22.70    6.70
  -4  -1   2   30.50    7.80
   4  -1  -2    9.00    7.50
  -4  -1   2   12.50   11.30
   4  -1  -2   25.60    7.00
  -4  -1   2   44.30   13.80
   4  -1  -2   32.30    9.70
   4   1  -2   17.80    8.50
  -4   1   2   17.60    6.90
   4   1  -2   26.30    5.70
   4   1  -2   20.00    6.80
   4   1  -2   42.30   10.70
   4   1  -2   24.50    5.70
  -4   1   2   15.80   10.90
  -4   1   2   53.29   15.80
   3  -1  -2  137.79   17.00
   3  -1  -2  107.79   12.00
  -3  -1   2  131.19   18.20
  -3  -1   2  118.99   13.90
   3  -1  -2  143.99   14.30
  -3  -1   2  133.59   18.10
   3  -1  -2  120.79   15.50
   3   1  -2  114.29   13.40
  -3   1   2  142.39   16.00
   3   1  -2  117.99    8.80
   3   1  -2  129.79   16.60
   3   1  -2  105.19    7.90
  -3   1   2  162.48   20.40
   3   1  -2  147.89   16.10
  -3   1   2  120.19   17.90
  -2  -1   2 1185.38   49.99
   2  -1  -2 1193.48   49.20
  -2  -1   2 1185.98   50.49
   2  -1  -2 1227.18   46.10
   2  -1  -2 1104.09   45.10
   2  -1  -2 1135.69   46.50
  -2  -1   2 1173.68   48.30
   2  -1  -2 1185.38   50.19
  -2  -1   2 1155.98   41.90
   2  -1  -2 1198.18   49.80
   2   1  -2 1095.59   46.80
  -2   1   2 1185.48   50.39
   2   1  -2 1176.08   50.49
  -2   1   2 1168.08   46.60
   2   1  -2 1149.19   41.70
   2   1  -2 1174.38   42.40
  -2   1   2 1184.38   49.80
  -2   1   2 1241.08   49.70
   2   1  -2 1181.18   48.70
  -2   1   2 1193.48   45.90
   1  -1  -2   42.60    4.70
   1  -1  -2   46.10    5.80
   1  -1  -2   43.80    7.40
   1  -1  -2   62.59    8.80
   1  -1  -2   57.09    7.70
  -1  -1   2   50.79    7.30
  -1  -1   2   40.90    7.40
  -1  -1   2   39.60    6.40
   1  -1  -2   55.29    7.30
  -1  -1   2   41.10    4.40
  -1  -1   2   38.20    5.00
  -1  -1   2   29.00    4.70
   1  -1  -2   49.60    6.20
  -1  -1   2   40.90    7.10
   1   1  -2   47.00    6.00
  -1   1   2   47.20    7.70
  -1   1   2   58.99    7.40
  -1   1   2   48.70    6.90
   1   1  -2   56.49    7.40
   1   1  -2   48.20    5.50
   1   1  -2   48.90    7.20
   1   1  -2   52.59    7.70
  -1   1   2   50.79    3.90
   1   1  -2   51.69    5.00
  -1   1   2   56.19    8.00
   1   1  -2   38.00    6.40
  -1   1   2   46.60    5.80
  -1   1   2   43.60    5.10
   0  -1  -2  183.98   10.70
   0  -1   2  193.28   11.50
   0  -1   2  204.28    9.40
   0  -1   2  189.48   11.60
   0  -1  -2  208.28    9.80
   0  -1   2  189.18   10.10
   0  -1   2  197.28   11.90
   0  -1  -2  200.98    8.60
   0  -1  -2  210.68   13.50
   0  -1   2  198.28   11.60
   0  -1   2  188.98   12.80
   0  -1  -2  204.38   11.70
   0  -1  -2  185.68   11.30
   0  -1  -2  194.18   13.50
   0   1  -2  199.48   10.20
   0   1  -2  197.68   13.10
   0   1   2  175.28    9.60
   0   1  -2  205.98   11.90
   0   1   2  179.38   11.60
   0   1   2  197.18   11.20
   0   1   2  212.88   13.70
   0   1  -2  190.88    9.20
   0   1  -2  191.58   10.00
   0   1  -2  181.78   12.00
   0   1  -2  178.58   11.20
   0   1   2  194.68    8.60
   0   1   2  200.38   11.70
   0   1  -2  188.58   11.10
   0   1   2  176.78   13.10
  -1  -1  -2    2.30    2.60
  -1  -1  -2    0.60    1.80
   1  -1   2    2.80    4.80
  -1  -1  -2    2.50    1.40
   1  -1   2    2.30    2.30
  -1  -1  -2    6.70    3.80
   1  -1   2    4.90    3.40
   1  -1   2    3.70    4.10
  -1  -1  -2    4.30    2.40
   1  -1   2    4.40    2.40
   1  -1   2    6.40    2.70
  -1  -1  -2   -0.40    3.40
   1  -1   2    2.20    2.30
  -1  -1  -2    2.10    3.90
  -1   1  -2    1.20    2.40
  -1   1  -2    5.50    2.40
   1   1   2    1.00    4.90
  -1   1  -2    4.40    3.10
   1   1   2    7.70    2.10
   1   1   2    2.10    2.20
  -1   1  -2    2.80    3.50
   1   1   2    5.00    2.30
   1   1   2    7.70    3.60
  -1   1  -2    3.80    3.80
  -1   1  -2    0.60    2.50
   1   1   2    3.50    3.30
  -1   1  -2    2.70    1.80
   2  -1   2  218.78   14.00
  -2  -1  -2  198.28    9.10
  -2  -1  -2  247.78   23.10
   2  -1   2  194.68   15.30
   2  -1   2  207.18   12.00
   2  -1   2  203.08   15.50
  -2  -1  -2  246.78   24.90
  -2  -1  -2  219.48   13.90
   2  -1   2  212.58   12.80
  -2   1  -2  203.18   14.30
  -2   1  -2  270.87   23.50
   2   1   2  214.98   15.40
  -2   1  -2  229.08   24.30
  -2   1  -2  192.98   12.50
   2   1   2  221.68    9.10
   2   1   2  186.08   15.50
   2   1   2  190.38   14.70
   2   1   2  183.78   13.20
   2   1   2  198.98    9.10
  -3  -1  -2  191.28   24.50
   3  -1   2  202.28   19.90
   3  -1   2  195.08   18.10
   3  -1   2  176.38   12.70
   3  -1   2  187.28   19.60
   3  -1   2  179.38   11.80
  -3  -1  -2  187.08   25.60
  -3  -1  -2  180.78   18.00
   3   1   2  175.48    7.50
   3   1   2  199.08   19.80
  -3   1  -2  169.28   24.00
   3   1   2  172.98   18.90
  -3   1  -2  170.98   18.40
   3   1   2  199.68    7.70
   3   1   2  177.88   18.10
  -3   1  -2  161.78   20.80
  -3   1  -2  209.38   12.70
  -4  -1  -2  751.52   41.20
   4  -1   2  821.72   41.70
   4  -1   2  751.32   41.30
  -4  -1  -2  753.72   51.19
   4  -1   2  792.42   34.30
  -4  -1  -2  726.43   48.50
   4  -1   2  784.52   33.10
   4  -1   2  785.62   44.90
   4   1   2  757.52   26.50
   4   1   2  764.52   40.40
   4   1   2  793.02   42.70
   4   1   2  739.63   26.40
  -4   1  -2  792.02   43.10
  -4   1  -2  799.92   48.90
  -4   1  -2  760.12   33.10
  -4   1  -2  610.14   47.90
   4   1   2  820.72   44.80
  -5  -1  -2   12.90   14.80
   5  -1   2   11.70    9.90
   5  -1   2    9.40    8.40
  -5  -1  -2    1.60    9.70
   5  -1   2    8.80    7.40
   5  -1   2   11.40    5.20
  -5  -1  -2   15.80   14.00
  -5   1  -2   -2.90   11.80
  -5   1  -2   15.90   11.50
  -5   1  -2   14.30    5.10
   5   1   2    5.80    8.20
   5   1   2   -3.80    6.60
   5   1   2   -0.90    5.90
  -5   1  -2    3.70   13.60
   6  -1   2    2.10    7.30
  -6  -1  -2    3.90    8.70
   6  -1   2   14.90   12.30
   6  -1   2   25.90   12.30
  -6  -1  -2    5.20   16.50
  -6  -1  -2   10.50   17.30
  -6   1  -2   17.00   19.70
  -6   1  -2   31.70   17.60
  -6   1  -2   -1.70    6.80
   6   1   2    5.90    7.50
   6   1   2    6.90    8.40
   6   1   2    6.50   10.20
  -7  -1  -2    8.50   23.00
   7  -1   2  -14.50    9.80
   7  -1   2   12.90    9.60
  -7  -1  -2    3.00   17.10
   7  -1   2   -7.50    7.50
  -7  -1  -2   -0.10   13.00
  -7   1  -2   24.10   25.20
   7   1   2    3.60   12.50
  -7   1  -2   13.50   11.00
   7   1   2    2.80   12.00
  -7   1  -2   -0.10   17.60
   7   1   2    0.20    9.50
   8  -1   2   11.20   13.40
   8  -1   2   -4.90   11.60
  -8  -1  -2   -1.50   15.90
  -8  -1  -2    1.40   17.60
  -8  -1  -2    6.40   16.20
  -8   1  -2   14.20   13.80
  -8   1  -2   27.40   22.50
   8   1   2  -14.60   10.90
   8   1   2   20.40   14.30
  -8   1  -2    5.10   24.10
   9  -2  -2   -5.80   14.00
  -9  -2   2  -15.40   19.00
  -9  -2   2   29.00   29.90
   9  -2  -2   -1.80   12.20
  -9  -2   2   27.50   26.60
   9   2  -2   -5.40    9.50
   9   2  -2    4.40   11.50
  -9   2   2   23.40   22.60
  -9   2   2   37.20   30.70
   9   2  -2   -2.70   13.20
   8  -2  -2   21.30   13.10
  -8  -2   2   47.20   19.10
   8  -2  -2   20.10   13.40
  -8  -2   2    7.10   15.60
  -8  -2   2   16.60   18.40
   8   2  -2    4.90    8.30
  -8   2   2   61.29   25.20
   8   2  -2    9.80   15.00
  -8   2   2    0.90   11.10
   8   2  -2   29.00   14.30
   7  -2  -2   22.60   16.00
   7  -2  -2   46.70   13.00
   7  -2  -2   64.49   18.10
  -7  -2   2   65.89   23.40
  -7  -2   2   35.90   19.40
  -7  -2   2   15.40   17.30
   7   2  -2   40.20   15.50
  -7   2   2   36.20   19.30
   7   2  -2   22.80   12.60
  -7   2   2   18.60   22.90
  -7   2   2   39.20   17.50
   7   2  -2   29.90   13.30
   6  -2  -2  270.57   26.80
   6  -2  -2  172.68   21.40
   6  -2  -2  132.99   22.20
  -6  -2   2  189.68   35.40
   6  -2  -2  182.38   27.70
  -6  -2   2  131.09   24.60
  -6  -2   2  212.08   21.60
  -6  -2   2  165.08   28.30
   6   2  -2  185.28   27.60
  -6   2   2  201.38   23.40
   6   2  -2  170.38   24.30
  -6   2   2  190.78   29.80
  -6   2   2  203.38   27.70
  -6   2   2  175.68   31.10
   6   2  -2  192.68   28.40
   5  -2  -2  103.49   19.60
  -5  -2   2   99.59   14.30
  -5  -2   2  116.79   22.30
   5  -2  -2  109.19   16.20
  -5  -2   2  106.29   22.40
   5  -2  -2  114.79   15.60
   5  -2  -2  104.99   18.20
   5   2  -2   62.49   13.40
   5   2  -2   77.99   15.90
   5   2  -2   98.19   18.10
  -5   2   2   72.99   19.50
  -5   2   2   94.79   17.10
  -5   2   2   84.99   19.90
   5   2  -2  101.09   10.80
  -5   2   2  112.39   16.70
  -4  -2   2  143.49   24.90
  -4  -2   2  151.28   11.30
  -4  -2   2  136.09   21.40
   4  -2  -2  187.38   17.30
   4  -2  -2  171.28   18.30
  -4  -2   2  156.38   16.60
   4  -2  -2  214.18   23.00
   4  -2  -2  180.08   21.60
  -4   2   2  166.48   22.30
  -4   2   2  168.18   23.00
   4   2  -2  174.88   21.90
   4   2  -2  171.98   10.60
   4   2  -2  172.68   10.90
   4   2  -2  147.89   19.00
   4   2  -2  164.18   19.50
  -4   2   2  150.78   18.00
  -3  -2   2  700.13   36.30
   3  -2  -2  620.74   34.90
  -3  -2   2  704.63   39.10
   3  -2  -2  618.04   34.40
   3  -2  -2  645.84   32.30
   3  -2  -2  635.74   29.30
  -3  -2   2  648.64   31.80
   3   2  -2  602.44   23.60
   3   2  -2  585.04   23.70
   3   2  -2  619.04   32.10
   3   2  -2  616.74   33.80
  -3   2   2  629.34   33.70
   3   2  -2  633.14   35.20
  -3   2   2  607.34   35.50
  -3   2   2  659.63   36.70
  -2  -2   2 7450.25  246.48
   2  -2  -2 7114.69  247.98
  -2  -2   2 7277.57  251.37
  -2  -2   2 7291.47  247.48
   2  -2  -2 7293.17  248.38
  -2  -2   2 7208.78  249.78
  -2  -2   2 7505.45  238.48
   2  -2  -2 7552.04  243.38
   2  -2  -2 7272.87  250.17
   2  -2  -2 7197.98  250.27
   2   2  -2 7341.07  250.87
  -2   2   2 7162.98  250.27
  -2   2   2 7174.38  248.28
  -2   2   2 7429.66  244.18
   2   2  -2 7509.15  248.38
   2   2  -2 7288.37  245.68
   2   2  -2 6945.30  238.28
   2   2  -2 7396.36  249.88
   2   2  -2 7213.58  238.58
  -2   2   2 7077.09  246.58
  -2   2   2 7350.86  249.97
  -1  -2   2  284.47   16.10
   1  -2  -2  302.67   16.20
  -1  -2   2  284.67   12.80
  -1  -2   2  267.67   16.90
   1  -2  -2  284.17   14.10
   1  -2  -2  287.17   17.40
  -1  -2   2  302.67   17.10
   1  -2  -2  287.37   17.40
  -1  -2   2  290.57   12.70
  -1  -2   2  309.87   17.00
   1  -2  -2  271.87   15.70
   1  -2  -2  271.27   12.80
   1   2  -2  270.37   16.40
  -1   2   2  282.97   15.70
  -1   2   2  266.17   16.80
   1   2  -2  281.57   12.60
  -1   2   2  306.77   16.30
  -1   2   2  288.47   17.90
   1   2  -2  287.87   16.50
   1   2  -2  286.57   12.80
   1   2  -2  291.17   17.30
  -1   2   2  275.17   12.90
  -1   2   2  287.97   14.50
   1   2  -2  296.87   16.20
   0  -2   2  460.45   17.10
   0  -2   2  416.26   20.00
   0  -2  -2  456.45   18.10
   0  -2  -2  462.95   18.00
   0  -2  -2  436.76   22.50
   0  -2   2  419.86   19.80
   0  -2  -2  423.96   21.00
   0  -2   2  472.05   21.10
   0  -2  -2  416.16   20.40
   0  -2   2  472.15   23.30
   0  -2   2  449.36   19.70
   0  -2  -2  461.25   21.40
   0  -2  -2  465.75   24.00
   0  -2   2  466.35   22.20
   0  -2  -2  444.96   20.70
   0  -2   2  498.35   22.70
   0   2   2  432.86   20.70
   0   2   2  452.05   22.90
   0   2   2  417.06   17.60
   0   2   2  460.35   23.70
   0   2  -2  453.75   20.30
   0   2  -2  477.65   22.20
   0   2  -2  459.65   23.10
   0   2  -2  433.26   19.40
   0   2  -2  420.86   16.90
   0   2  -2  438.56   20.60
   0   2  -2  493.15   22.60
   0   2   2  445.16   21.20
   0   2   2  475.65   21.40
   0   2   2  434.86   17.70
   1  -2   2   69.09    8.30
   1  -2   2   80.19    8.40
  -1  -2  -2   81.89    5.30
  -1  -2  -2   88.09    5.10
   1  -2   2   79.29    9.30
  -1  -2  -2   77.09    6.30
   1  -2   2   86.79   10.50
   1  -2   2   74.99    5.70
  -1  -2  -2   72.79   11.20
  -1  -2  -2  126.39   13.60
   1  -2   2   74.09   10.80
  -1  -2  -2   97.59   13.20
  -1   2  -2   88.69    9.50
  -1   2  -2   82.49   11.50
   1   2   2   89.89   10.90
   1   2   2   65.29    8.60
   1   2   2   90.29    9.70
  -1   2  -2   90.39    6.10
   1   2   2   89.99    6.50
  -1   2  -2   70.89    8.10
  -1   2  -2   86.29   10.60
   1   2   2   76.89    5.20
  -1   2  -2   92.39    8.60
  -1   2  -2   83.29    8.70
   1   2   2   97.59   10.50
  -2  -2  -2   12.50    8.70
   2  -2   2   15.20    4.30
  -2  -2  -2   10.60    5.10
   2  -2   2   11.90    5.10
   2  -2   2    8.50    3.50
  -2  -2  -2    7.40    1.60
   2  -2   2   10.30    6.30
   2  -2   2   15.50    5.70
  -2  -2  -2   -1.30    8.90
  -2   2  -2   11.40    6.90
  -2   2  -2   15.30    7.40
   2   2   2    7.10    1.30
   2   2   2   11.80    5.20
  -2   2  -2   11.20    4.30
   2   2   2    1.20    4.30
  -2   2  -2    6.80    3.50
   2   2   2   14.20    5.10
  -2   2  -2    3.60    3.20
   2   2   2   -0.80    3.60
   3  -2   2  285.57   19.50
  -3  -2  -2  285.47   20.70
   3  -2   2  313.87   18.90
  -3  -2  -2  370.56   33.70
  -3  -2  -2  323.77   33.90
   3  -2   2  274.07   22.00
   3  -2   2  296.67   22.30
   3   2   2  318.17   22.40
  -3   2  -2  278.97   21.80
  -3   2  -2  320.47   29.60
   3   2   2  344.67   21.50
   3   2   2  317.27   23.60
   3   2   2  297.07   22.90
  -3   2  -2  305.47   18.10
  -3   2  -2  302.27   32.80
   4  -2   2   70.49   13.10
  -4  -2  -2   63.19   12.90
  -4  -2  -2   72.19   18.90
   4  -2   2   69.79   16.00
   4  -2   2   69.49   14.20
  -4  -2  -2   61.89   18.20
   4  -2   2   91.19   11.90
  -4   2  -2   71.89   18.50
   4   2   2   54.99   11.30
   4   2   2   43.10   11.90
   4   2   2   75.29   14.30
  -4   2  -2   67.09   10.00
   4   2   2   71.99   14.80
  -4   2  -2   83.39   15.00
  -4   2  -2   60.69   15.40
   5  -2   2  301.67   28.90
   5  -2   2  261.17   31.70
  -5  -2  -2  263.67   28.80
   5  -2   2  255.07   27.90
  -5  -2  -2  251.77   35.50
  -5  -2  -2  270.57   38.70
   5   2   2  244.58   28.40
   5   2   2  215.78   23.70
  -5   2  -2  242.48   32.30
  -5   2  -2  251.97   29.90
  -5   2  -2  230.38   34.90
  -5   2  -2  255.87   18.00
   5   2   2  247.38   29.10
   6  -2   2  130.19   22.40
  -6  -2  -2  122.79   23.20
  -6  -2  -2  157.38   33.90
   6  -2   2  104.89   19.20
   6  -2   2  106.79   22.50
  -6  -2  -2   73.89   25.30
   6   2   2  120.79   22.00
  -6   2  -2  121.09   24.20
   6   2   2  148.59   21.80
  -6   2  -2  127.79   28.70
  -6   2  -2  131.19   25.70
   6   2   2   94.19   20.00
   7  -2   2   23.60   15.20
   7  -2   2   32.50   15.10
  -7  -2  -2   25.30   20.90
  -7  -2  -2   22.80   19.30
  -7  -2  -2    5.60   10.90
   7  -2   2    8.40   10.30
  -7   2  -2   32.50   16.50
  -7   2  -2   16.90   19.90
   7   2   2   35.80   14.70
  -7   2  -2   -2.70   14.90
   7   2   2   19.60   15.30
   8  -2   2    5.00   10.70
  -8  -2  -2   -2.50   16.20
  -8  -2  -2  -21.80   20.70
  -8  -2  -2   53.69   30.10
   8  -2   2   11.80   10.80
   8   2   2   17.20   12.90
   8   2   2   -4.70   15.50
  -8   2  -2    3.10   16.60
  -8   2  -2   14.80   27.10
  -8   2  -2   22.70   24.00
   9  -3  -2   34.50   17.20
   9  -3  -2   20.40   16.60
  -9  -3   2   11.90   22.20
  -9  -3   2   23.90   24.90
   9   3  -2   23.10   17.80
   9   3  -2   29.80   22.70
   9   3  -2   33.60   20.80
  -9   3   2   52.79   33.60
  -9   3   2   28.20   23.70
  -8  -3   2  -19.10   14.20
  -8  -3   2   -3.10   15.30
   8  -3  -2    4.60   12.70
  -8  -3   2    6.90   19.60
   8  -3  -2    6.60   10.10
  -8   3   2   27.90   26.40
   8   3  -2   -2.90   10.60
   8   3  -2    0.90   14.00
   8   3  -2    2.60    8.50
  -8   3   2   -0.20   15.70
  -7  -3   2   65.29   19.70
   7  -3  -2   78.99   18.20
   7  -3  -2   86.59   23.30
  -7  -3   2   10.80   19.90
  -7  -3   2   -6.50   21.80
   7  -3  -2   62.99   14.90
   7  -3  -2   67.19   16.80
   7   3  -2   73.89   18.80
  -7   3   2   62.49   27.30
   7   3  -2   49.00   16.80
  -7   3   2   55.19   15.30
  -7   3   2   68.79   22.20
  -7   3   2   72.39   20.30
   7   3  -2   72.29   20.20
  -6  -3   2   23.60   17.40
  -6  -3   2   38.90   10.10
  -6  -3   2   24.60   19.80
   6  -3  -2   42.80   14.40
   6  -3  -2   49.40   14.50
  -6  -3   2   63.29   21.70
   6  -3  -2   52.29   11.90
   6  -3  -2   44.90   15.30
   6   3  -2   28.70   11.60
  -6   3   2   65.79   17.30
  -6   3   2   36.20   21.30
  -6   3   2   33.80   13.30
   6   3  -2   15.30   10.40
  -6   3   2   43.60   17.30
   6   3  -2   38.30   13.00
   5  -3  -2  103.79   14.00
  -5  -3   2  164.38   27.30
   5  -3  -2  113.39   19.10
   5  -3  -2  123.19   20.80
   5  -3  -2  129.69   18.90
  -5  -3   2  108.19   14.90
  -5  -3   2  125.49   23.20
   5   3  -2  108.79    8.50
  -5   3   2  119.19   22.50
  -5   3   2  132.19   19.30
  -5   3   2  105.99   17.10
   5   3  -2  115.59   20.80
   5   3  -2  144.39   20.30
   5   3  -2   91.09   16.80
   5   3  -2  113.99    8.70
  -5   3   2  120.69   24.90
  -4  -3   2 1317.47   63.79
   4  -3  -2 1308.07   54.09
  -4  -3   2 1404.86   70.79
   4  -3  -2 1319.07   62.09
   4  -3  -2 1270.17   59.19
  -4  -3   2 1330.07   56.29
   4  -3  -2 1359.86   64.89
  -4   3   2 1299.57   64.99
   4   3  -2 1330.87   64.29
   4   3  -2 1352.96   46.20
   4   3  -2 1219.38   61.39
   4   3  -2 1314.27   46.10
  -4   3   2 1318.37   66.49
   4   3  -2 1303.87   60.49
  -4   3   2 1242.88   56.99
  -4   3   2 1313.57   60.39
   3  -3  -2    1.40    4.10
  -3  -3   2    1.40    3.50
   3  -3  -2    1.90    3.80
  -3  -3   2   -4.80    5.20
   3  -3  -2   -2.60    2.10
   3  -3  -2    0.30    4.40
  -3  -3   2    6.80    9.40
   3   3  -2    0.80    4.10
  -3   3   2    2.50    2.70
  -3   3   2    7.80    6.40
   3   3  -2    2.90    4.60
  -3   3   2   -0.70    7.40
  -3   3   2    9.80    6.50
   3   3  -2   -1.00    3.60
  -2  -3   2 6087.29  212.98
   2  -3  -2 6212.08  201.68
  -2  -3   2 5809.52  204.88
   2  -3  -2 6388.96  211.28
   2  -3  -2 6119.29  212.18
   2  -3  -2 6139.39  210.98
  -2  -3   2 5892.01  210.38
   2  -3  -2 5961.60  208.18
  -2  -3   2 6149.08  208.28
  -2   3   2 6020.20  211.18
   2   3  -2 6100.19  211.18
  -2   3   2 6096.19  209.18
   2   3  -2 6057.39  209.68
  -2   3   2 6105.29  211.78
  -2   3   2 6115.79  209.08
  -2   3   2 6025.00  202.28
   2   3  -2 5880.11  211.08
   2   3  -2 5917.91  204.88
  -1  -3   2  324.47   18.10
   1  -3  -2  323.87   15.10
  -1  -3   2  318.77   19.40
   1  -3  -2  313.37   19.60
   1  -3  -2  327.47   14.80
  -1  -3   2  334.57   13.30
   1  -3  -2  340.47   19.90
  -1  -3   2  335.67   14.80
  -1  -3   2  284.87   18.20
   1   3  -2  333.57   19.60
   1   3  -2  327.77   15.10
   1   3  -2  318.47   12.90
  -1   3   2  325.97   19.60
  -1   3   2  298.97   14.00
   1   3  -2  321.07   18.50
   1   3  -2  334.27   18.20
  -1   3   2  306.87   18.20
  -1   3   2  320.17   15.70
  -1   3   2  327.77   18.70
   0  -3  -2 3579.74  117.69
   0  -3   2 3384.06  123.89
   0  -3  -2 3516.65  118.69
   0  -3  -2 3495.15  126.49
   0  -3   2 3593.44  125.09
   0  -3   2 3526.75  122.39
   0  -3   2 3527.75  122.39
   0  -3  -2 3403.86  125.69
   0  -3  -2 3658.73  124.69
   0  -3  -2 3363.16  122.49
   0  -3  -2 3606.04  119.29
   0  -3   2 3487.25  119.09
   0  -3   2 3649.73  116.59
   0   3   2 3448.56  123.09
   0   3  -2 3497.75  116.79
   0   3  -2 3456.95  122.39
   0   3  -2 3417.36  121.89
   0   3   2 3550.84  119.19
   0   3  -2 3535.35  124.89
   0   3   2 3526.85  122.69
   0   3  -2 3532.45  118.99
   0   3  -2 3550.84  124.69
   0   3   2 3482.05  117.49
   0   3   2 3446.16  122.79
  -1  -3  -2   27.50    3.80
  -1  -3  -2   26.00    4.70
  -1  -3  -2   42.10    9.80
   1  -3   2   27.00    7.70
   1  -3   2   30.90    3.40
   1  -3   2   19.50    5.40
  -1  -3  -2   23.00    7.50
  -1  -3  -2   34.30    9.10
   1  -3   2   28.60    7.60
   1  -3   2   17.30    4.60
  -1  -3  -2   26.80    4.10
   1   3   2   20.60    3.60
  -1   3  -2   21.20    7.50
   1   3   2   24.00    5.90
  -1   3  -2   25.90    3.90
  -1   3  -2   22.90    6.30
   1   3   2   13.90    3.60
  -1   3  -2   19.50    4.80
  -1   3  -2   20.90    2.80
   1   3   2   25.00    5.20
   1   3   2   21.50    5.10
   1   3   2   22.90    6.60
   2  -3   2  237.98   16.90
  -2  -3  -2  208.48   10.00
  -2  -3  -2  282.37   25.90
   2  -3   2  226.48   21.00
   2  -3   2  232.28   17.00
  -2  -3  -2  241.08   24.80
  -2  -3  -2  210.08   13.70
   2  -3   2  233.58   13.10
   2   3   2  227.48   17.30
  -2   3  -2  257.67   24.90
   2   3   2  231.88   17.10
  -2   3  -2  221.28   18.10
   2   3   2  215.08   13.90
  -2   3  -2  209.08   12.70
   2   3   2  241.78   17.20
  -2   3  -2  213.38   16.60
  -2   3  -2  219.18   15.60
   2   3   2  222.68   15.80
   2   3   2  215.38    9.90
   3  -3   2  760.42   40.40
   3  -3   2  750.52   35.00
  -3  -3  -2  735.23   36.30
  -3  -3  -2  804.32   47.50
  -3  -3  -2  684.53   45.10
   3  -3   2  764.32   36.70
   3  -3   2  731.73   40.60
   3   3   2  788.62   41.20
   3   3   2  806.32   36.90
   3   3   2  743.73   39.50
  -3   3  -2  792.12   47.30
  -3   3  -2  757.92   35.70
  -3   3  -2  723.13   42.30
  -3   3  -2  734.33   39.50
   3   3   2  745.73   39.80
   4  -3   2 2428.06   98.39
  -4  -3  -2 2399.36   93.99
   4  -3   2 2246.68   90.29
  -4  -3  -2 2325.77  107.89
   4  -3   2 2320.07   92.29
  -4  -3  -2 2238.58  107.49
   4  -3   2 2266.37   98.79
   4   3   2 2306.37   97.79
  -4   3  -2 2284.47   89.39
   4   3   2 2393.86   99.19
   4   3   2 2363.76   91.89
  -4   3  -2 2293.97  101.69
  -4   3  -2 2301.07   97.49
   4   3   2 2315.47   98.29
  -4   3  -2 2475.95  110.99
  -5  -3  -2   55.19   23.50
  -5  -3  -2   17.10   13.10
   5  -3   2   45.50   11.50
   5  -3   2   36.70   12.30
  -5  -3  -2   51.99   13.10
   5  -3   2   29.20   11.70
   5  -3   2   53.49   11.30
   5   3   2   55.89   16.00
  -5   3  -2   49.50   15.10
  -5   3  -2   51.89   18.00
   5   3   2   62.79   14.60
   5   3   2   72.69   15.60
  -5   3  -2   56.39   10.40
   5   3   2   50.49   11.80
  -5   3  -2   64.49   20.10
  -6  -3  -2   13.90   12.60
  -6  -3  -2   11.90   18.90
   6  -3   2    8.30   11.40
   6  -3   2   16.50   12.90
  -6  -3  -2   14.60   20.60
   6  -3   2   20.30   11.70
  -6   3  -2    8.90   13.30
  -6   3  -2    2.60   10.70
   6   3   2   13.20    8.40
   6   3   2    2.80   10.20
  -6   3  -2    6.70   15.10
   6   3   2   17.80    8.70
   7  -3   2   75.09   19.70
  -7  -3  -2  116.29   24.80
  -7  -3  -2  134.29   34.90
   7  -3   2  138.89   26.70
   7  -3   2  142.39   24.40
  -7  -3  -2  111.29   30.00
  -7   3  -2  113.99   23.50
  -7   3  -2   68.69   24.50
   7   3   2  151.18   27.20
   7   3   2  112.59   24.40
  -7   3  -2  120.49   33.20
  -8  -3  -2   48.70   29.60
  -8  -3  -2   86.19   24.40
   8  -3   2   56.19   19.80
  -8  -3  -2   91.19   28.50
   8  -3   2   82.99   20.30
  -8   3  -2   49.80   23.40
  -8   3  -2   87.49   26.30
   8   3   2  110.79   26.60
   8   3   2   92.39   26.60
   9  -4  -2  -10.60   17.00
  -9  -4   2   -3.50   19.40
  -9  -4   2    4.10   20.10
   9  -4  -2   27.30   17.70
  -9  -4   2   11.50   20.10
  -9   4   2   12.10   29.50
  -9   4   2   18.50   16.20
   9   4  -2  -14.70    8.40
   9   4  -2    5.90   10.80
   9   4  -2   -7.80   17.30
   8  -4  -2   -1.80    7.20
  -8  -4   2   -9.60   11.30
  -8  -4   2   -9.00   20.40
   8  -4  -2   -1.80   10.40
  -8  -4   2    5.40   21.60
  -8   4   2    7.80   14.50
  -8   4   2   33.10   22.60
   8   4  -2    2.90   11.60
   8   4  -2    9.30   15.20
   8   4  -2    1.80   14.00
   7  -4  -2   15.80   14.20
  -7  -4   2   78.89   29.70
  -7  -4   2   41.10   17.70
   7  -4  -2   59.89   17.40
   7  -4  -2   40.90   13.70
  -7  -4   2   57.99   21.10
   7   4  -2   33.20   17.80
  -7   4   2   61.59   26.40
   7   4  -2   23.10   11.80
   7   4  -2   38.20   15.10
  -7   4   2   50.19   15.30
  -7   4   2   60.79   19.80
   6  -4  -2  341.17   38.00
  -6  -4   2  323.57   39.10
   6  -4  -2  291.57   23.30
  -6  -4   2  294.17   42.70
  -6  -4   2  312.17   23.30
  -6  -4   2  310.77   37.00
   6  -4  -2  392.86   38.40
   6  -4  -2  322.77   32.20
  -6   4   2  283.17   30.40
   6   4  -2  266.87   31.70
  -6   4   2  330.27   32.60
   6   4  -2  336.17   37.60
   6   4  -2  346.97   35.00
  -6   4   2  364.76   45.50
  -6   4   2  233.08   32.90
  -5  -4   2    2.30   17.30
  -5  -4   2   -8.30    6.10
  -5  -4   2  -10.70   12.50
   5  -4  -2    7.40    8.20
   5  -4  -2    8.60    8.90
   5  -4  -2   -3.20    4.00
   5  -4  -2    8.40    5.60
   5   4  -2    1.50    7.70
  -5   4   2    3.80    8.40
   5   4  -2    9.10    8.90
   5   4  -2    5.80    1.80
  -5   4   2    3.30    9.40
   5   4  -2    5.00    1.80
  -5   4   2   10.00   12.40
  -5   4   2    2.20    8.10
   5   4  -2    0.00    5.60
  -4  -4   2  292.47   34.00
   4  -4  -2  312.87   25.70
  -4  -4   2  333.87   31.10
   4  -4  -2  352.26   26.20
   4  -4  -2  311.57   19.00
   4  -4  -2  320.37   31.10
  -4  -4   2  340.67   22.10
   4   4  -2  404.06   29.60
  -4   4   2  372.96   35.30
  -4   4   2  317.27   26.30
   4   4  -2  324.07   24.50
  -4   4   2  370.66   36.00
  -4   4   2  370.26   23.10
   4   4  -2  337.37   27.40
  -3  -4   2  269.27   25.10
   3  -4  -2  335.97   25.30
  -3  -4   2  325.47   30.30
  -3  -4   2  259.77   19.40
   3  -4  -2  285.47   14.40
   3  -4  -2  265.47   20.40
   3  -4  -2  280.37   22.30
  -3   4   2  306.77   15.60
   3   4  -2  248.08   24.50
  -3   4   2  309.87   23.40
   3   4  -2  277.97   18.60
   3   4  -2  303.57   22.70
  -3   4   2  267.07   15.60
  -3   4   2  287.57   22.60
   3   4  -2  270.47   21.90
  -3   4   2  254.17   25.90
   2  -4  -2    3.60    5.90
   2  -4  -2   11.70    6.30
  -2  -4   2   10.50    1.70
   2  -4  -2   10.40    6.80
   2  -4  -2   40.60    9.00
   2  -4  -2    9.60    2.00
  -2  -4   2    8.40    6.60
  -2  -4   2    8.90    1.60
  -2  -4   2   10.20    3.80
  -2  -4   2   19.40    7.30
  -2  -4   2   14.40    9.20
   2   4  -2   14.80    4.00
  -2   4   2    6.60    2.10
  -2   4   2   16.50    7.70
  -2   4   2   28.20    7.20
   2   4  -2   11.30    5.00
   2   4  -2   13.60    5.50
   2   4  -2    7.70    4.50
  -2   4   2    2.60    4.30
  -2   4   2   16.00    6.90
  -1  -4   2  804.62   35.60
  -1  -4   2  745.53   29.80
   1  -4  -2  741.63   35.10
   1  -4  -2  748.53   36.50
   1  -4  -2  749.53   29.80
  -1  -4   2  751.22   35.00
   1  -4  -2  741.63   29.20
  -1  -4   2  710.13   26.20
   1   4  -2  719.93   33.90
   1   4  -2  735.93   26.20
  -1   4   2  721.03   34.50
   1   4  -2  752.02   34.60
   1   4  -2  690.13   29.70
  -1   4   2  691.23   29.10
  -1   4   2  716.53   35.10
   1   4  -2  781.52   32.80
  -1   4   2  718.73   29.00
  -1   4   2  703.63   33.10
   1   4  -2  729.43   35.10
   0  -4  -2  604.24   25.60
   0  -4  -2  636.64   30.20
   0  -4  -2  608.34   31.70
   0  -4   2  639.94   23.30
   0  -4   2  593.24   28.50
   0  -4  -2  612.44   24.90
   0  -4   2  586.14   30.50
   0  -4   2  588.54   24.60
   0  -4  -2  613.44   26.30
   0  -4  -2  642.94   32.40
   0  -4  -2  608.24   26.70
   0   4   2  598.94   27.80
   0   4  -2  642.64   29.10
   0   4   2  616.74   26.30
   0   4  -2  632.04   30.90
   0   4   2  618.24   28.90
   0   4   2  621.84   29.50
   0   4  -2  589.14   29.60
   0   4  -2  601.34   23.40
   0   4   2  621.44   24.70
   0   4   2  626.64   29.20
   0   4  -2  615.84   24.40
  -1  -4  -2  518.65   22.00
   1  -4   2  495.25   27.70
  -1  -4  -2  517.55   21.80
  -1  -4  -2  462.45   22.80
   1  -4   2  458.85   26.50
  -1  -4  -2  466.05   28.90
  -1  -4  -2  543.45   30.60
  -1  -4  -2  506.85   27.40
   1  -4   2  505.05   23.60
  -1   4  -2  500.45   26.20
  -1   4  -2  527.65   29.10
  -1   4  -2  482.05   18.60
  -1   4  -2  499.05   17.80
   1   4   2  469.65   22.70
   1   4   2  506.35   21.60
   1   4   2  487.65   25.50
   1   4   2  510.75   25.90
  -1   4  -2  481.95   26.20
   1   4   2  503.75   25.50
   1   4   2  477.85   25.40
  -1   4  -2  551.34   26.60
  -1   4  -2  424.26   22.90
  -2  -4  -2   85.09    6.90
   2  -4   2   99.99    7.30
  -2  -4  -2  126.39   18.40
   2  -4   2  113.69   15.60
  -2  -4  -2   87.09    9.70
   2  -4   2   83.49   12.50
  -2  -4  -2   98.19   18.00
   2  -4   2   58.49    9.80
   2   4   2   70.99   10.80
  -2   4  -2   76.39   11.60
   2   4   2   60.09    9.20
   2   4   2   94.39    6.70
  -2   4  -2   95.59   15.30
   2   4   2   81.39   12.40
  -2   4  -2   85.79   12.10
  -2   4  -2   74.49   11.90
  -2   4  -2   87.29    8.30
   2   4   2   98.99   13.40
   3  -4   2    4.50    6.20
   3  -4   2   11.50    6.00
  -3  -4  -2    0.70    6.10
  -3  -4  -2   -6.60    8.30
  -3  -4  -2   17.70   13.30
   3  -4   2    1.70    3.00
   3  -4   2    9.80    7.40
   3   4   2    9.00    6.50
  -3   4  -2    5.40    6.00
  -3   4  -2    3.90    5.00
  -3   4  -2    0.90    6.00
  -3   4  -2   21.00    8.50
   3   4   2    4.70    6.10
   3   4   2    5.50    6.90
   3   4   2    5.50    4.90
  -4  -4  -2    5.90   10.30
  -4  -4  -2    6.60    6.60
   4  -4   2   11.40    8.00
  -4  -4  -2   25.90   13.70
   4  -4   2    5.00    5.80
   4  -4   2    1.50    8.40
   4  -4   2   17.20    8.60
   4   4   2    2.70    5.60
   4   4   2   17.50    6.80
  -4   4  -2   -5.30    8.10
  -4   4  -2   10.00    7.70
   4   4   2    3.00    7.30
  -4   4  -2   16.70    7.80
  -4   4  -2   15.20   10.90
   4   4   2    9.40    7.30
  -5  -4  -2    7.70   10.80
  -5  -4  -2   -2.30   10.50
   5  -4   2    6.60    7.60
  -5  -4  -2    8.20   13.10
   5  -4   2   14.00    8.00
   5  -4   2    1.40    7.70
   5  -4   2   11.10    9.30
   5   4   2   15.20   11.00
   5   4   2   -1.80    5.70
  -5   4  -2    8.00    6.80
  -5   4  -2   -1.30    9.00
   5   4   2    8.50    9.80
  -5   4  -2    8.90   10.10
  -5   4  -2   -4.50    8.60
   5   4   2   -4.10    4.50
  -6  -4  -2   38.80   22.50
  -6  -4  -2   39.80   19.50
   6  -4   2   28.90   11.40
   6  -4   2   26.50   11.90
   6  -4   2   16.00   14.20
  -6  -4  -2   49.60   16.30
   6  -4   2   15.40   10.80
   6   4   2   27.80   12.50
   6   4   2   12.30   11.00
  -6   4  -2   54.29   12.70
   6   4   2   40.70   15.50
   6   4   2   35.80   11.40
  -6   4  -2   33.10   16.30
  -6   4  -2   41.20   22.60
  -6   4  -2   30.50   15.40
  -7  -4  -2  -11.90   13.00
  -7  -4  -2    9.80   21.40
   7  -4   2    7.80   10.40
   7  -4   2  -16.30   11.00
   7  -4   2    9.10   11.20
  -7  -4  -2    3.60   20.90
   7   4   2    7.20    8.70
  -7   4  -2   -6.10   12.70
   7   4   2    2.50    7.80
  -7   4  -2    8.70   14.00
  -7   4  -2   -6.60   14.50
  -8  -4  -2   21.40   13.60
  -8  -4  -2   24.20   20.30
  -8  -4  -2   41.00   29.00
   8  -4   2    2.30   15.10
   8  -4   2   20.10   19.30
   8  -4   2   22.40   15.20
   8   4   2   26.10   18.40
   8   4   2   38.70   19.50
  -8   4  -2   21.20   15.10
  -8   4  -2   20.30   28.80
   9  -5  -2   18.30   16.90
  -9  -5   2   14.00   23.40
  -9  -5   2   11.10   19.20
  -9   5   2    7.20   28.30
   9   5  -2   -4.40   15.80
  -9   5   2   -1.70   13.40
  -8  -5   2  -17.30   10.60
  -8  -5   2   -3.10   18.70
   8  -5  -2  -11.60   10.20
   8  -5  -2    9.60   11.60
  -8  -5   2    4.50   23.50
   8   5  -2    1.60   10.60
   8   5  -2   -2.80    8.30
   8   5  -2   -4.70    7.70
  -8   5   2   -3.70   10.80
  -8   5   2    4.20   23.20
   7  -5  -2   16.10   13.60
  -7  -5   2  -27.10    8.70
   7  -5  -2   12.00   14.40
   7  -5  -2   -2.50    7.30
  -7  -5   2   31.40   19.60
  -7  -5   2   12.20   18.90
  -7   5   2   13.40   16.70
   7   5  -2   12.00   12.60
   7   5  -2    8.50   11.80
  -7   5   2   -2.10   14.80
   7   5  -2    2.00    9.30
  -7   5   2   31.50   14.50
  -6  -5   2   19.80   20.90
   6  -5  -2   -4.10    6.90
   6  -5  -2    3.70    8.90
  -6  -5   2   -5.00   11.00
  -6  -5   2  -12.30   15.10
   6  -5  -2   10.50    8.10
  -6  -5   2    2.30    6.80
  -6   5   2   14.00   11.50
   6   5  -2   -1.00    9.10
   6   5  -2   14.80   10.70
  -6   5   2    3.30   16.40
   6   5  -2   -3.40    6.00
  -6   5   2   -4.20    8.80
  -6   5   2    9.10   10.50
   5  -5  -2   81.59   17.00
  -5  -5   2   74.79   20.00
  -5  -5   2   45.00   17.20
   5  -5  -2   56.39   14.60
   5  -5  -2   65.79   14.70
  -5  -5   2   86.09   13.70
  -5   5   2   70.09   18.50
  -5   5   2   56.59   18.60
   5   5  -2   45.20   14.60
   5   5  -2   77.99   15.90
   5   5  -2   73.89   16.90
  -5   5   2   54.99   14.10
  -5   5   2   74.69   12.60
  -4  -5   2   10.40   10.80
   4  -5  -2   21.00   10.90
   4  -5  -2    2.60    5.30
   4  -5  -2   22.90    5.00
  -4  -5   2   16.50    7.90
  -4  -5   2   27.70   14.20
   4  -5  -2    4.80    7.40
  -4   5   2    7.60    9.30
   4   5  -2   13.40    7.50
  -4   5   2   22.80    5.80
  -4   5   2   10.80    5.70
   4   5  -2   27.60   10.90
   4   5  -2   10.60    7.30
  -4   5   2   29.70   10.60
  -4   5   2   32.30   12.40
   3  -5  -2  202.08   10.20
   3  -5  -2  236.08   24.20
   3  -5  -2  263.07   25.70
  -3  -5   2  235.08   24.80
   3  -5  -2  246.48   19.60
  -3  -5   2  184.28   24.60
  -3  -5   2  219.18   20.00
   3   5  -2  236.78   16.30
   3   5  -2  200.38   22.60
  -3   5   2  190.68   11.50
   3   5  -2  253.07   23.90
  -3   5   2  254.07   24.50
  -3   5   2  201.48   10.80
   3   5  -2  198.78   21.60
  -3   5   2  196.98   22.10
  -3   5   2  210.08   23.50
  -2  -5   2   25.30   10.40
  -2  -5   2   41.90    4.80
  -2  -5   2   42.60    4.60
   2  -5  -2   50.89   11.70
  -2  -5   2   49.60    6.80
  -2  -5   2   46.20    9.00
   2  -5  -2   43.60   10.90
   2  -5  -2   48.40    9.10
  -2  -5   2   44.60   10.00
   2   5  -2   42.80    9.70
   2   5  -2   34.80    8.40
   2   5  -2   46.00    6.60
  -2   5   2   47.30   10.20
   2   5  -2   38.20    9.00
  -2   5   2   61.89    9.60
  -2   5   2   58.79   11.00
  -2   5   2   42.20    9.60
  -1  -5   2   90.89   12.40
   1  -5  -2  118.19   16.10
   1  -5  -2   93.59   12.80
   1  -5  -2   94.79    8.60
  -1  -5   2  102.79   10.20
   1  -5  -2  101.29   14.00
   1  -5  -2   86.09    6.20
   1  -5  -2   97.09    9.80
  -1  -5   2   93.29   12.60
  -1  -5   2   87.09    5.60
   1   5  -2   96.89   10.50
   1   5  -2  121.39   11.40
   1   5  -2  101.49   12.70
   1   5  -2  103.89   12.90
   1   5  -2   92.49   11.60
  -1   5   2  113.29   12.50
   1   5  -2   93.29    5.70
  -1   5   2   94.99    9.10
  -1   5   2   96.99    7.70
  -1   5   2   82.49   11.70
  -1   5   2   84.29   12.40
   0  -5  -2    4.60    2.70
   0  -5   2    8.10    4.50
   0  -5  -2    6.80    6.70
   0  -5   2    4.80    2.20
   0  -5   2   11.60    6.90
   0  -5  -2    2.30    4.00
   0  -5   2    1.00    1.70
   0  -5  -2    5.20    5.30
   0  -5  -2    1.90    2.30
   0   5   2    3.70    3.90
   0   5   2    8.30    4.00
   0   5  -2   12.40    5.30
   0   5  -2    7.10    3.70
   0   5   2    0.30    3.90
   0   5  -2    2.00    2.30
   0   5   2    3.70    4.00
   0   5   2    5.10    2.60
   0   5   2    2.90    2.50
   0   5   2    3.20    2.80
   0   5   2    5.50    3.40
   0   5  -2   -2.40    3.20
   0   5  -2    7.00    2.20
  -1  -5  -2  586.74   27.20
  -1  -5  -2  567.14   27.00
   1  -5   2  597.74   28.50
   1  -5   2  613.44   33.30
   1  -5   2  621.84   33.90
  -1  -5  -2  685.83   37.60
  -1  -5  -2  676.53   36.00
  -1  -5  -2  622.54   32.10
   1   5   2  643.34   31.10
  -1   5  -2  611.34   32.40
   1   5   2  611.64   31.10
   1   5   2  642.24   29.50
   1   5   2  651.53   29.10
   1   5   2  650.13   31.70
   1   5   2  612.64   31.10
  -1   5  -2  649.93   35.20
  -1   5  -2  612.44   31.20
   1   5   2  615.84   27.40
  -1   5  -2  678.63   32.50
   2  -5   2   14.50    8.10
   2  -5   2    9.80    5.50
   2  -5   2    5.10    2.30
   2  -5   2   -3.80    4.00
  -2  -5  -2   20.30    6.00
  -2  -5  -2    9.90    3.60
  -2  -5  -2   10.70   10.60
  -2  -5  -2    5.30    8.80
   2   5   2    2.30    4.10
   2   5   2    7.60    5.90
  -2   5  -2    4.30    4.80
  -2   5  -2    8.30    2.80
   2   5   2   10.10    6.00
   2   5   2   -0.70    4.80
  -2   5  -2    4.40    4.40
   2   5   2    9.90    3.30
  -2   5  -2   11.20    6.90
  -2   5  -2    7.40    5.50
   3  -5   2   14.60    7.00
  -3  -5  -2   29.40   15.30
  -3  -5  -2   17.30    7.60
   3  -5   2   18.10    7.10
  -3  -5  -2    3.40    9.70
   3  -5   2   21.70    5.40
  -3  -5  -2   16.30    3.40
  -3  -5  -2   24.90    3.90
   3  -5   2   14.00    9.30
  -3   5  -2   20.60    6.80
   3   5   2   35.50   10.40
   3   5   2   24.10    6.50
  -3   5  -2   35.80   13.20
   3   5   2   26.50    9.40
  -3   5  -2   10.00    6.90
   3   5   2   15.80    6.80
  -3   5  -2   11.60    7.90
  -4  -5  -2   85.09   24.00
  -4  -5  -2  105.19   22.90
  -4  -5  -2  109.49   17.10
   4  -5   2  105.99   17.90
   4  -5   2   73.69   14.70
   4  -5   2  118.69   20.40
   4  -5   2  114.39   14.40
  -4   5  -2   78.99   16.30
   4   5   2   90.29   17.10
   4   5   2  113.19   15.20
  -4   5  -2   58.89   13.00
   4   5   2   97.99   16.50
  -4   5  -2   87.29   14.80
   4   5   2  100.09   17.80
  -4   5  -2   95.89   21.10
   5  -5   2    5.10   10.60
   5  -5   2   23.50   12.10
   5  -5   2   15.10    9.30
  -5  -5  -2   38.40   18.30
  -5  -5  -2  -18.90    9.10
  -5  -5  -2   32.10   19.90
   5  -5   2   36.90   10.60
   5   5   2    4.00    6.60
  -5   5  -2   -1.80    6.30
  -5   5  -2   13.70   11.20
   5   5   2   33.60    9.60
   5   5   2   28.30   11.50
  -5   5  -2    2.80   11.00
  -5   5  -2   -2.80    9.40
   5   5   2   18.20   10.00
  -6  -5  -2  -26.50    9.40
  -6  -5  -2   12.50   19.70
   6  -5   2   -2.50    8.20
   6  -5   2   -4.40    8.00
  -6  -5  -2    1.10   19.30
   6  -5   2   11.10   13.40
   6  -5   2    3.80   12.20
  -6   5  -2   13.00   10.60
   6   5   2   -1.10    9.20
  -6   5  -2    4.00   12.30
  -6   5  -2   14.60   17.60
  -6   5  -2   -1.00    6.60
   6   5   2   -4.90    5.70
   6   5   2   -0.80    6.70
   6   5   2    5.10   10.40
   7  -5   2   35.60   15.30
   7  -5   2   69.99   18.70
  -7  -5  -2   21.50   17.30
   7  -5   2   27.00   13.50
  -7  -5  -2   69.79   20.90
  -7  -5  -2    3.60   23.20
  -7   5  -2   34.90   23.00
   7   5   2   66.99   22.30
   7   5   2   26.90   15.40
  -7   5  -2   50.09   18.20
   8  -5   2   19.50   17.90
  -8  -5  -2   21.10   24.80
   8  -5   2   38.20   21.30
  -8  -5  -2   51.69   28.40
  -8  -5  -2   15.30   16.80
  -8   5  -2  -13.90   16.50
   8   5   2    2.20   12.10
   8   5   2   -5.40   12.60
  -8   5  -2    7.80   25.50
   8  -6  -2    6.00   13.50
   8  -6  -2    4.70   15.40
  -8  -6   2   20.30   23.80
  -8  -6   2   30.10   21.70
  -8  -6   2   16.20   27.50
   8   6  -2    6.00   13.80
   8   6  -2    0.30   11.90
   8   6  -2   14.70   16.90
  -8   6   2   53.19   24.30
  -8   6   2  -20.10   20.10
   7  -6  -2   40.20   15.50
   7  -6  -2   77.49   20.00
  -7  -6   2   81.29   25.90
  -7  -6   2   67.49   23.10
  -7  -6   2   56.29   23.50
   7  -6  -2   84.79   21.70
  -7   6   2   82.69   24.80
  -7   6   2   24.10   14.80
   7   6  -2   55.79   17.90
   7   6  -2   69.99   18.60
   7   6  -2   45.20   18.50
  -7   6   2   65.39   18.00
   6  -6  -2  185.28   26.00
  -6  -6   2  155.08   29.60
  -6  -6   2  188.28   33.50
   6  -6  -2  234.78   30.30
  -6  -6   2  153.88   31.50
   6  -6  -2  207.58   30.70
  -6   6   2  170.08   30.80
   6   6  -2  203.38   28.60
   6   6  -2  147.89   25.50
  -6   6   2  218.88   33.10
   6   6  -2  187.08   25.80
  -6   6   2  208.98   28.00
  -5  -6   2   36.90   14.70
   5  -6  -2   36.80   12.60
  -5  -6   2   14.50    7.70
  -5  -6   2  -14.20   14.00
   5  -6  -2   15.00    9.60
   5  -6  -2    2.80    7.50
   5   6  -2   19.90   10.50
  -5   6   2   18.60   14.30
  -5   6   2   29.10   10.50
  -5   6   2   14.30    7.80
  -5   6   2   -8.80    9.50
   5   6  -2   20.70    8.70
   5   6  -2    2.70    7.50
   4  -6  -2  584.94   41.20
  -4  -6   2  682.43   36.10
   4  -6  -2  667.73   42.10
  -4  -6   2  741.93   45.20
  -4  -6   2  649.74   48.90
   4  -6  -2  735.93   39.90
   4   6  -2  602.64   41.70
  -4   6   2  640.34   41.00
  -4   6   2  662.13   28.00
   4   6  -2  649.04   36.40
   4   6  -2  634.74   41.50
  -4   6   2  693.93   45.30
  -4   6   2  669.03   43.00
  -4   6   2  684.63   30.00
   3  -6  -2  732.73   43.00
   3  -6  -2  722.53   38.80
  -3  -6   2  723.63   38.10
  -3  -6   2  747.73   46.60
   3  -6  -2  760.42   43.60
  -3  -6   2  743.53   42.60
  -3   6   2  740.43   43.00
  -3   6   2  784.42   43.40
   3   6  -2  740.23   42.60
   3   6  -2  769.52   42.00
   3   6  -2  790.32   42.20
   3   6  -2  788.12   36.20
  -3   6   2  670.53   40.10
   2  -6  -2  339.87   23.10
   2  -6  -2  416.86   28.30
  -2  -6   2  367.46   17.20
   2  -6  -2  370.96   27.60
  -2  -6   2  411.36   29.40
  -2  -6   2  379.86   25.80
  -2  -6   2  300.97   23.40
  -2  -6   2  354.96   17.60
  -2  -6   2  348.27   18.50
  -2   6   2  391.66   25.90
   2   6  -2  399.96   19.10
   2   6  -2  354.06   24.80
  -2   6   2  413.76   26.80
   2   6  -2  365.16   23.40
  -2   6   2  351.56   22.40
  -2   6   2  409.96   27.50
   2   6  -2  332.77   24.70
  -1  -6   2  843.72   33.70
   1  -6  -2  919.31   33.60
   1  -6  -2  855.41   35.30
   1  -6  -2  871.91   43.50
  -1  -6   2  871.71   32.40
  -1  -6   2  860.31   42.00
  -1  -6   2  879.71   37.90
   1  -6  -2  880.41   44.50
  -1  -6   2  865.01   41.90
   1  -6  -2  814.22   36.70
   1  -6  -2  860.41   41.90
  -1   6   2  823.32   36.20
   1   6  -2  863.51   37.60
   1   6  -2  823.02   41.70
  -1   6   2  961.80   44.00
   1   6  -2  857.51   32.20
   1   6  -2  890.91   41.40
  -1   6   2  906.41   41.00
  -1   6   2  814.12   41.10
   1   6  -2  858.61   42.10
   0  -6   2 1382.16   59.59
   0  -6   2 1479.75   53.09
   0  -6   2 1416.66   51.99
   0  -6  -2 1395.86   62.49
   0  -6  -2 1329.57   59.09
   0  -6   2 1424.66   62.19
   0  -6  -2 1408.06   63.19
   0  -6  -2 1426.86   58.29
   0  -6   2 1427.56   52.49
   0   6  -2 1443.96   60.29
   0   6  -2 1373.26   53.39
   0   6  -2 1443.16   51.89
   0   6   2 1497.05   59.59
   0   6   2 1459.95   55.29
   0   6   2 1503.05   57.79
   0   6  -2 1459.35   60.29
   0   6   2 1530.55   56.59
   0   6   2 1531.45   60.99
   0   6  -2 1427.36   62.09
   0   6   2 1441.66   60.19
   0   6   2 1445.06   57.29
  -1  -6  -2  396.76   28.60
  -1  -6  -2  451.05   26.20
   1  -6   2  442.76   28.60
  -1  -6  -2  406.06   22.40
   1  -6   2  402.96   22.40
  -1  -6  -2  409.06   28.90
   1  -6   2  418.06   27.60
   1   6   2  444.96   23.90
  -1   6  -2  393.46   25.10
  -1   6  -2  415.76   24.20
   1   6   2  411.56   24.20
   1   6   2  418.16   21.90
  -1   6  -2  476.05   29.10
   1   6   2  428.76   24.70
   1   6   2  399.66   22.60
  -1   6  -2  435.86   26.90
   1   6   2  409.06   24.70
   1   6   2  448.86   25.00
   2  -6   2   52.49   12.50
   2  -6   2   53.39   12.20
   2  -6   2   79.19   12.40
  -2  -6  -2   73.79   10.20
  -2  -6  -2   57.09   14.60
  -2  -6  -2   51.29    9.70
  -2  -6  -2   59.69   14.30
   2  -6   2   49.00    4.00
   2   6   2   40.40    9.70
  -2   6  -2   65.49   12.00
   2   6   2   43.40    9.60
  -2   6  -2   41.90    8.70
  -2   6  -2   56.19    5.30
   2   6   2   58.99    8.20
  -2   6  -2   68.89   12.20
   2   6   2   29.30    9.00
   2   6   2   60.49   10.20
  -2   6  -2   69.59   13.90
   3  -6   2  141.29   21.10
   3  -6   2  240.08   24.90
   3  -6   2  175.98   12.60
  -3  -6  -2  198.78   12.50
  -3  -6  -2  237.78   21.20
  -3  -6  -2  213.28   28.40
   3  -6   2  218.28   23.80
  -3  -6  -2  225.98   29.40
  -3  -6  -2  205.08   12.50
   3   6   2  233.18   23.90
  -3   6  -2  218.28   24.50
  -3   6  -2  242.88   24.30
  -3   6  -2  223.28   21.70
   3   6   2  216.28   23.70
  -3   6  -2  198.18   26.30
   3   6   2  206.28   16.90
   3   6   2  208.78   22.70
   4  -6   2   11.20    8.00
  -4  -6  -2  -20.20    9.00
   4  -6   2    2.50    8.40
   4  -6   2    3.50    7.70
  -4  -6  -2   -4.70    8.30
   4  -6   2   -2.10    3.00
  -4  -6  -2   10.00   15.70
  -4   6  -2    4.50    7.30
   4   6   2   -1.50    7.30
   4   6   2    4.80    7.80
   4   6   2    8.80    8.80
  -4   6  -2  -12.80   10.40
  -4   6  -2   -3.60    5.10
   4   6   2    0.80    4.80
  -4   6  -2   -1.90    6.20
   5  -6   2  105.49   21.40
  -5  -6  -2   64.19   15.80
   5  -6   2   41.70   14.00
  -5  -6  -2   40.80   18.30
   5  -6   2   96.19   20.00
  -5  -6  -2   57.09   21.40
   5  -6   2   65.09   12.70
   5   6   2   66.39   12.30
  -5   6  -2   37.50   13.90
   5   6   2   68.09   16.60
   5   6   2   66.79   17.20
   5   6   2   51.99   14.30
  -5   6  -2   70.09   17.80
  -5   6  -2   59.39   20.10
  -5   6  -2   66.29   14.70
   6  -6   2   -9.00    8.80
  -6  -6  -2   11.30   22.80
   6  -6   2   -1.50    7.70
  -6  -6  -2    0.90   11.80
  -6  -6  -2  -11.00    9.90
   6  -6   2    9.00   14.20
   6  -6   2   12.60   12.40
  -6   6  -2   -2.20   10.00
   6   6   2   -3.40    6.70
  -6   6  -2   -5.40   11.00
   6   6   2   -6.40    5.30
   6   6   2   -3.70    6.50
  -6   6  -2  -10.30    9.50
  -6   6  -2    0.40    7.80
  -7  -6  -2   23.90   22.60
   7  -6   2   15.80   17.60
  -7  -6  -2   68.79   27.20
  -7  -6  -2    4.20   14.60
   7  -6   2   -5.10    8.80
   7  -6   2   -5.10   10.10
   7   6   2   22.00   11.20
  -7   6  -2   29.50   16.40
   7   6   2   30.90   14.50
   7   6   2   18.10   14.20
  -7   6  -2    8.40   13.50
  -8  -6  -2   43.00   21.10
  -8  -6  -2   -4.10   25.30
   8  -6   2   35.30   17.00
  -8  -6  -2   26.30   24.20
   8  -6   2   34.00   16.80
  -8   6  -2   41.80   23.00
   8   6   2   81.49   23.30
  -8   6  -2   36.30   24.30
   8   6   2    8.70   16.10
  -8  -7   2   28.00   22.60
   8  -7  -2   23.00   13.90
  -8  -7   2   19.90   27.20
   8  -7  -2   -7.20   14.60
  -8  -7   2   18.70   24.70
  -8   7   2   -5.30   10.50
   8   7  -2    9.30   13.70
  -8   7   2   -0.40   22.70
   8   7  -2   14.20   15.90
   8   7  -2    5.40   11.20
  -7  -7   2   11.70   16.10
   7  -7  -2   14.60   12.60
   7  -7  -2    8.00   10.80
   7  -7  -2   22.60   16.30
  -7  -7   2   48.80   24.10
  -7  -7   2    7.40   15.90
  -7   7   2   50.89   23.50
  -7   7   2   59.59   21.10
   7   7  -2   14.90   14.30
  -7   7   2   23.00   14.50
   7   7  -2   17.00   12.40
   7   7  -2    5.60   12.40
  -6  -7   2   -0.20   12.20
   6  -7  -2    9.20   10.00
   6  -7  -2    1.10   12.80
  -6  -7   2    3.20   11.70
   6  -7  -2   -1.40    8.40
  -6   7   2    9.90   15.80
  -6   7   2    5.90   10.80
   6   7  -2   14.40    9.00
   6   7  -2    0.20    8.00
   6   7  -2   -9.80    8.60
  -6   7   2    3.60   14.60
  -5  -7   2   -8.80   13.30
   5  -7  -2   27.50   11.00
  -5  -7   2   15.10   19.90
  -5  -7   2   35.10   10.50
   5  -7  -2   45.30   15.90
   5  -7  -2   17.50   10.80
  -5   7   2   40.90   17.50
   5   7  -2   19.80   10.40
  -5   7   2    8.70    9.40
   5   7  -2   29.40   11.60
  -5   7   2   30.90   14.90
   5   7  -2   27.90   13.00
  -4  -7   2  171.28   19.20
   4  -7  -2  184.58   25.70
  -4  -7   2  200.08   30.00
  -4  -7   2  136.29   21.20
   4  -7  -2  177.48   20.70
   4  -7  -2  156.68   23.30
  -4   7   2  234.08   29.50
  -4   7   2  160.88    7.40
   4   7  -2  150.08   22.50
   4   7  -2  155.48   22.70
  -4   7   2  160.88   22.50
  -4   7   2  172.98   24.40
  -4   7   2  175.18    7.80
   4   7  -2  168.78   19.80
   4   7  -2  132.89   20.30
  -3  -7   2    8.50    2.50
  -3  -7   2   18.70   10.30
   3  -7  -2   21.30    9.00
  -3  -7   2   16.40   11.20
  -3  -7   2   14.40    3.20
   3  -7  -2   22.00    8.10
  -3  -7   2    4.90    7.20
   3  -7  -2    9.00   10.00
  -3   7   2    4.80    6.90
   3   7  -2   10.10    6.20
   3   7  -2   15.20    7.60
  -3   7   2    8.00    8.20
  -3   7   2    2.00    7.30
   3   7  -2   15.80    7.20
   3   7  -2   12.60    5.60
   2  -7  -2   46.50    9.90
  -2  -7   2   32.80    9.00
   2  -7  -2   40.60   10.70
  -2  -7   2   17.10    5.00
  -2  -7   2   39.20   10.40
   2  -7  -2   17.90    8.00
  -2  -7   2   33.90    6.20
  -2  -7   2   39.10   12.20
  -2   7   2   42.50    8.80
   2   7  -2   45.70   10.60
   2   7  -2   13.60    6.60
  -2   7   2   16.70    6.80
  -2   7   2   29.40    9.90
  -2   7   2   21.80    7.90
   2   7  -2   38.20    6.00
   2   7  -2   19.80    7.50
   1  -7  -2   89.69    7.30
  -1  -7   2   80.49   14.00
   1  -7  -2  101.29   10.30
   1  -7  -2   84.49   14.60
  -1  -7   2   83.99   13.90
  -1  -7   2   95.59    7.40
  -1  -7   2   96.69   12.20
   1  -7  -2  102.99   14.50
  -1  -7   2   98.19    9.50
   1  -7  -2  104.49   15.50
   1   7  -2   88.09   14.00
   1   7  -2   89.49    7.10
   1   7  -2  104.99   11.40
  -1   7   2   98.99   13.60
  -1   7   2   63.99   11.60
  -1   7   2   95.99   15.00
   1   7  -2   72.59   11.90
  -1   7   2  107.79   11.70
   1   7  -2  102.19   14.40
   0  -7   2  431.46   21.00
   0  -7   2  480.95   21.30
   0  -7   2  460.75   22.10
   0  -7   2  497.05   29.10
   0  -7   2  483.05   30.30
   0  -7  -2  466.65   30.70
   0  -7  -2  456.35   27.40
   0  -7  -2  496.35   30.40
   0   7  -2  480.55   20.50
   0   7   2  490.35   24.70
   0   7   2  450.35   25.30
   0   7  -2  469.85   27.10
   0   7   2  450.65   27.90
   0   7   2  460.95   27.80
   0   7   2  458.05   23.80
   0   7   2  468.15   25.70
   0   7   2  496.35   27.80
   0   7  -2  446.76   22.80
   0   7  -2  494.25   30.10
   0   7  -2  431.86   27.30
  -1  -7  -2    8.80    5.90
   1  -7   2   -1.00    2.60
  -1  -7  -2    3.90    6.50
   1  -7   2    5.00    7.70
  -1  -7  -2    6.10    5.50
   1  -7   2   15.20    8.30
  -1  -7  -2    6.40    7.30
  -1   7  -2    9.10    6.90
   1   7   2    8.80    4.50
   1   7   2   15.60    6.00
   1   7   2    1.60    4.00
   1   7   2    3.90    5.00
   1   7   2    6.10    4.10
  -1   7  -2    1.10    4.20
  -1   7  -2   -1.90    3.50
   1   7   2    5.40    3.80
   1   7   2    5.90    4.20
  -1   7  -2    6.70    4.50
   2  -7   2   11.90    5.80
  -2  -7  -2    7.10   10.40
   2  -7   2   10.50    6.80
  -2  -7  -2   16.40   10.50
   2  -7   2    7.10    6.10
  -2  -7  -2    2.90    5.10
  -2  -7  -2    8.90    6.30
  -2   7  -2   -3.40    6.30
  -2   7  -2    5.00    3.90
   2   7   2   16.20    7.70
   2   7   2    1.80    3.60
   2   7   2    2.20    5.30
  -2   7  -2    7.30    5.00
   2   7   2    2.80    4.60
   2   7   2   16.30    6.70
  -2   7  -2   10.40    5.80
  -3  -7  -2   14.50    5.00
   3  -7   2   10.60    7.20
  -3  -7  -2   12.00   10.50
  -3  -7  -2    5.50    7.10
   3  -7   2    4.30    3.30
  -3  -7  -2    3.70    8.20
   3  -7   2   16.30    7.50
   3  -7   2   11.70    7.70
   3   7   2    1.90    6.90
  -3   7  -2    4.30    7.00
  -3   7  -2    0.30    7.70
   3   7   2    2.20    4.90
  -3   7  -2    4.20    5.90
  -3   7  -2    5.70    6.50
   3   7   2   -1.20    4.10
  -3   7  -2   15.80    5.40
   3   7   2    8.00    5.60
   4  -7   2  443.76   25.40
  -4  -7  -2  445.66   20.10
  -4  -7  -2  547.45   43.70
  -4  -7  -2  373.36   42.40
  -4  -7  -2  449.36   20.20
  -4  -7  -2  454.55   30.50
   4  -7   2  405.46   34.00
   4  -7   2  533.25   37.00
   4  -7   2  514.45   37.60
   4   7   2  421.56   34.40
  -4   7  -2  472.45   42.00
  -4   7  -2  441.66   45.70
  -4   7  -2  453.55   33.10
   4   7   2  494.25   35.20
  -4   7  -2  501.65   32.50
   4   7   2  478.95   28.80
   4   7   2  517.65   36.70
   5  -7   2   -6.30    6.00
   5  -7   2    4.90    6.30
   5  -7   2    0.10   11.10
   5  -7   2    8.60   10.60
  -5  -7  -2    4.30    7.90
  -5  -7  -2  -13.00   11.10
  -5  -7  -2    5.80   11.60
   5   7   2    5.10    7.40
   5   7   2    0.40    5.50
   5   7   2   -4.10    8.60
  -5   7  -2    1.60    8.20
   5   7   2   -4.00    9.10
  -5   7  -2    2.60    7.00
  -5   7  -2    6.50    8.60
  -5   7  -2   -2.60    8.20
   6  -7   2   12.60   12.90
  -6  -7  -2    6.80    9.00
  -6  -7  -2   54.89   24.00
   6  -7   2   19.50   13.30
   6  -7   2   33.40   17.70
  -6  -7  -2    7.80   19.40
   6  -7   2   16.80    9.10
   6   7   2   15.00   10.20
  -6   7  -2   -2.30    8.50
   6   7   2   14.00   13.20
  -6   7  -2    9.80   13.30
  -6   7  -2    7.60    9.20
   6   7   2   16.00   12.90
  -7  -7  -2   -5.80   16.10
   7  -7   2  -11.50   14.60
  -7  -7  -2   -2.80   18.70
  -7  -7  -2    4.60   19.00
   7  -7   2   16.10   16.40
   7   7   2   -9.00   13.20
  -7   7  -2   -1.70   13.70
   7   7   2   -0.50   12.10
   7   7   2    9.70   13.30
  -7   7  -2   23.80   23.20
   8  -7   2   23.00   15.90
   8  -7   2   -9.40    8.50
  -8  -7  -2   12.10   28.30
  -8  -7  -2   14.70   28.20
   8   7   2   -9.30   16.30
  -8   7  -2  -15.80   23.30
  -8   7  -2    7.00   12.70
   8   7   2   13.00   13.00
  -8  -8   2   49.30   24.60
   8  -8  -2  108.19   27.60
  -8  -8   2   50.19   26.10
  -8  -8   2   38.90   23.50
   8  -8  -2   80.79   23.90
  -8   8   2   58.59   22.90
  -8   8   2   37.20   22.70
   8   8  -2   84.79   24.40
   8   8  -2   33.20   15.80
   8   8  -2   73.79   23.30
   7  -8  -2   86.19   20.40
  -7  -8   2  105.29   29.00
   7  -8  -2   79.39   23.40
   7  -8  -2   53.49   16.20
  -7  -8   2   60.49   24.50
  -7  -8   2   78.39   26.90
   7   8  -2   79.49   22.80
  -7   8   2   84.49   25.60
   7   8  -2   83.49   22.50
   7   8  -2  103.69   24.00
  -7   8   2   49.90   19.00
  -7   8   2   85.19   21.30
   6  -8  -2   37.20   18.00
   6  -8  -2   36.20   17.20
  -6  -8   2   47.50   16.60
  -6  -8   2   55.79   21.10
   6  -8  -2   32.40   12.60
  -6   8   2   42.30   17.70
   6   8  -2   45.20   15.30
   6   8  -2   26.50   13.10
   6   8  -2   14.10   10.30
  -6   8   2   57.09   15.80
  -6   8   2   37.30   21.30
  -5  -8   2  -37.80   12.90
   5  -8  -2    7.70    9.00
   5  -8  -2   14.80    9.70
  -5  -8   2    9.10    8.30
   5  -8  -2    0.00    4.40
  -5  -8   2    1.50    9.20
   5   8  -2   -0.80    8.70
   5   8  -2   13.00    9.00
  -5   8   2   12.90   13.50
  -5   8   2   19.30   12.80
   5   8  -2    3.90    7.10
  -5   8   2    9.20    9.40
  -4  -8   2   28.20   14.90
   4  -8  -2    9.40   10.10
   4  -8  -2   11.60   12.00
  -4  -8   2    0.30    7.10
  -4  -8   2   13.00   16.70
   4  -8  -2   28.30    9.40
   4   8  -2   11.60    9.40
   4   8  -2   -5.10    6.80
   4   8  -2   10.10    7.10
  -4   8   2   16.80   11.20
  -4   8   2    1.20    8.60
  -4   8   2   15.60   10.30
   4   8  -2   10.80    8.90
   3  -8  -2  452.65   34.70
  -3  -8   2  334.67   26.30
   3  -8  -2  408.76   27.00
  -3  -8   2  353.86   37.60
   3  -8  -2  424.96   32.50
  -3  -8   2  371.46   18.40
  -3  -8   2  407.46   30.50
  -3  -8   2  365.56   17.70
  -3   8   2  412.66   31.10
  -3   8   2  416.06   32.40
   3   8  -2  378.36   28.30
   3   8  -2  357.36   28.20
  -3   8   2  333.27   26.50
   3   8  -2  386.36   30.50
   3   8  -2  379.36   23.00
  -2  -8   2 1775.22   68.69
   2  -8  -2 1751.32   79.49
   2  -8  -2 1747.13   73.79
  -2  -8   2 1703.03   75.99
  -2  -8   2 1869.71   78.19
   2  -8  -2 1841.82   82.19
   2   8  -2 1725.33   77.09
  -2   8   2 1715.63   79.09
  -2   8   2 1746.53   77.69
   2   8  -2 1733.83   73.69
   2   8  -2 1825.12   79.19
  -2   8   2 1847.02   73.89
  -2   8   2 1939.41   80.59
   2   8  -2 1765.02   66.89
   1  -8  -2   22.20    8.80
   1  -8  -2    5.40    6.20
   1  -8  -2   13.40    3.80
   1  -8  -2   20.10    5.60
  -1  -8   2    0.80    5.60
  -1  -8   2   -3.00    7.10
  -1  -8   2    8.90    4.20
  -1  -8   2   26.50   10.30
   1  -8  -2    9.90    7.20
  -1  -8   2    6.60    3.20
   1   8  -2   14.80    7.30
  -1   8   2    7.60    3.00
  -1   8   2    7.50    4.70
   1   8  -2    9.30    5.60
  -1   8   2    8.20    5.40
   1   8  -2    0.90    5.50
   1   8  -2    9.90    4.00
  -1   8   2   11.60    6.80
   1   8  -2    5.10    2.80
  -1   8   2    9.80    5.30
   0  -8   2  764.82   31.10
   0  -8   2  764.42   39.30
   0  -8   2  674.03   31.00
   0  -8   2  694.33   32.30
   0  -8   2  698.33   41.90
   0  -8  -2  728.23   37.80
   0  -8  -2  732.33   40.90
   0  -8  -2  770.72   43.00
   0  -8  -2  708.13   41.90
   0   8   2  715.33   39.20
   0   8   2  776.42   35.30
   0   8  -2  712.93   38.90
   0   8  -2  732.53   33.60
   0   8   2  690.83   38.30
   0   8   2  717.13   35.20
   0   8  -2  761.32   41.50
   0   8  -2  747.13   30.10
   0   8   2  770.42   38.30
   0   8  -2  725.53   40.70
   0   8  -2  746.93   37.90
   0   8   2  753.02   37.10
   0   8   2  718.93   34.10
  -1  -8  -2 1015.20   55.99
  -1  -8  -2 1086.29   52.59
  -1  -8  -2 1094.49   55.59
   1  -8   2 1096.49   56.69
   1  -8   2 1120.49   55.89
  -1  -8  -2 1093.99   49.20
   1  -8   2 1087.89   48.20
   1   8   2 1148.49   51.29
  -1   8  -2 1081.59   55.49
   1   8   2 1165.28   52.29
   1   8   2 1116.09   50.49
  -1   8  -2 1189.08   56.19
  -1   8  -2 1086.99   50.09
   1   8   2 1107.79   50.89
   1   8   2 1102.59   50.99
   1   8   2 1144.79   49.90
   1   8   2 1106.09   48.90
  -1   8  -2 1210.48   54.69
  -2  -8  -2  910.51   53.99
  -2  -8  -2  899.21   50.49
   2  -8   2  955.10   51.49
   2  -8   2 1035.60   53.49
   2  -8   2  976.50   47.10
  -2  -8  -2  955.70   44.70
  -2  -8  -2  974.70   44.90
   2   8   2  957.10   43.60
  -2   8  -2  957.00   50.09
  -2   8  -2  923.61   49.50
   2   8   2  986.00   47.20
   2   8   2  935.21   46.80
   2   8   2  950.80   47.70
   2   8   2  942.01   45.80
   2   8   2  917.41   43.40
   2   8   2  834.72   47.10
  -2   8  -2 1059.79   55.09
  -2   8  -2  949.01   44.50
  -3  -8  -2  198.78   27.80
   3  -8   2  168.08   10.30
  -3  -8  -2  176.18   16.80
   3  -8   2  180.78   21.80
  -3  -8  -2  145.59   18.80
   3  -8   2  152.48   22.70
   3  -8   2  207.48   25.60
  -3  -8  -2  215.88   29.50
   3   8   2  208.78   23.20
  -3   8  -2  155.78   24.10
   3   8   2  182.68   22.40
   3   8   2  154.08   15.30
  -3   8  -2  186.28   23.10
   3   8   2  195.18   20.70
  -3   8  -2  149.99   17.30
  -3   8  -2  171.98   11.80
  -3   8  -2  195.78   24.30
   3   8   2  178.18   22.80
   4  -8   2  107.59   20.80
   4  -8   2   98.79   19.70
   4  -8   2   96.79   12.10
  -4  -8  -2   85.19   23.20
   4  -8   2   71.89   17.30
  -4  -8  -2   59.79   19.30
  -4  -8  -2   88.19   10.00
  -4  -8  -2   70.89   15.60
  -4   8  -2  111.89   19.90
   4   8   2   89.29   18.00
   4   8   2   90.79   17.40
   4   8   2   64.99   17.00
  -4   8  -2   61.99   19.80
  -4   8  -2   73.99   13.70
   4   8   2   88.89   14.10
  -4   8  -2   86.79   19.10
  -5  -8  -2   99.99   27.50
   5  -8   2   98.59   23.00
  -5  -8  -2  165.28   22.50
  -5  -8  -2   82.49   24.30
   5  -8   2  102.79   15.20
   5  -8   2  156.78   26.70
   5  -8   2   94.99   21.20
  -5   8  -2  118.29   27.00
   5   8   2   89.19   20.80
  -5   8  -2  132.89   22.40
   5   8   2  117.59   22.20
  -5   8  -2  101.29   22.60
   5   8   2  109.69   16.30
  -5   8  -2  112.39   19.30
   5   8   2  105.19   21.50
   6  -8   2   50.99   20.10
  -6  -8  -2   40.40   25.20
   6  -8   2   36.90   16.80
  -6  -8  -2   35.70   16.30
   6  -8   2   28.60   16.30
  -6  -8  -2   55.69   22.70
   6   8   2   16.30   14.90
  -6   8  -2   44.80   15.70
  -6   8  -2   32.70   17.00
   6   8   2   59.69   18.00
  -6   8  -2   87.49   28.10
   6   8   2   22.60   11.30
   7  -8   2   77.49   24.90
   7  -8   2  113.99   27.30
  -7  -8  -2   28.50   19.10
  -7  -8  -2  100.99   33.80
  -7  -8  -2  189.18   40.70
   7   8   2   30.80   18.30
  -7   8  -2   75.29   22.40
   7   8   2   69.19   22.00
  -7   8  -2   35.50   19.80
   7   8   2   78.69   22.20
  -8  -8  -2  -15.10   15.60
   8  -8   2    4.60   16.10
  -8  -8  -2   41.10   27.90
   8  -8   2   -5.10   11.60
   8   8   2   12.20   15.10
   8   8   2   30.20   20.00
  -8   8  -2    2.00   13.60
  -8   8  -2  -15.70   12.60
  -8  -9   2   51.49   24.50
  -8  -9   2   -3.40   21.70
   8  -9  -2  -10.30   16.10
   8  -9  -2   25.90   19.60
  -8  -9   2   10.10   19.00
   8   9  -2    6.70   12.20
   8   9  -2   19.90   19.40
  -8   9   2   29.30   28.10
  -8   9   2   12.90   21.30
   8   9  -2   -5.60   12.60
   7  -9  -2   91.99   23.10
   7  -9  -2  145.79   25.30
  -7  -9   2  150.18   38.50
  -7  -9   2  144.59   35.40
   7  -9  -2  136.29   29.00
  -7  -9   2  113.09   25.00
   7   9  -2   68.09   22.20
  -7   9   2   83.49   24.80
   7   9  -2   80.49   22.00
   7   9  -2   64.19   19.50
  -7   9   2   96.89   24.50
  -7   9   2  117.39   29.30
   6  -9  -2  215.38   32.20
   6  -9  -2  118.19   25.20
  -6  -9   2  146.39   31.00
  -6  -9   2  151.18   29.30
   6  -9  -2  159.58   23.40
   6   9  -2  171.88   28.20
  -6   9   2  186.18   31.60
  -6   9   2  183.98   33.20
   6   9  -2  152.38   26.70
   6   9  -2  139.39   23.60
  -6   9   2  173.68   27.90
   5  -9  -2  158.98   26.40
  -5  -9   2   98.49   23.60
   5  -9  -2  121.09   26.00
  -5  -9   2   93.99   26.20
  -5  -9   2  116.69   17.90
   5  -9  -2   92.59   17.80
   5   9  -2   88.09   15.90
   5   9  -2  104.39   21.70
  -5   9   2  117.39   23.50
  -5   9   2   98.39   22.90
  -5   9   2   90.89   21.40
   5   9  -2   95.59   20.70
  -4  -9   2   94.89    6.30
  -4  -9   2   94.29   19.60
   4  -9  -2  116.39   17.30
   4  -9  -2   69.39   19.50
  -4  -9   2   59.69   22.10
  -4  -9   2  104.79   17.10
   4  -9  -2   36.00   16.10
   4   9  -2  139.89   22.50
  -4   9   2   83.09   18.70
  -4   9   2   89.19   20.10
   4   9  -2   62.49   14.40
  -4   9   2  127.49   21.40
   4   9  -2   80.99   13.70
   4   9  -2   90.09   18.70
  -3  -9   2  290.77   29.70
  -3  -9   2  335.87   30.20
   3  -9  -2  267.07   31.70
   3  -9  -2  310.67   31.90
  -3  -9   2  290.97   16.80
  -3  -9   2  229.98   31.80
  -3  -9   2  256.07   16.60
   3  -9  -2  233.48   23.50
  -3   9   2  244.08   25.80
  -3   9   2  264.07   30.20
   3   9  -2  233.48   25.50
   3   9  -2  279.57   19.40
   3   9  -2  310.97   31.00
  -3   9   2  256.87   29.30
   3   9  -2  258.27   28.30
   2  -9  -2  355.26   34.90
   2  -9  -2  338.97   32.30
  -2  -9   2  317.87   30.00
  -2  -9   2  316.67   21.40
   2  -9  -2  325.87   13.20
   2  -9  -2  350.86   13.70
  -2  -9   2  341.87   27.30
   2  -9  -2  344.37   24.50
  -2   9   2  311.07   31.30
  -2   9   2  373.26   28.60
   2   9  -2  335.67   19.30
   2   9  -2  339.17   27.30
   2   9  -2  352.06   27.50
   2   9  -2  370.86   24.40
  -2   9   2  330.87   31.60
   2   9  -2  330.27   25.60
  -2   9   2  395.36   25.60
  -1  -9   2   90.09   15.60
   1  -9  -2  132.89   13.80
   1  -9  -2  118.09   16.70
   1  -9  -2  115.59   13.40
  -1  -9   2  125.89   19.70
   1  -9  -2  109.99   18.50
  -1  -9   2  102.89   11.70
   1  -9  -2  113.59   18.60
  -1  -9   2  123.39   16.00
  -1   9   2  132.79   15.10
   1   9  -2   99.39    9.90
  -1   9   2  125.79   17.20
   1   9  -2  128.99   17.60
   1   9  -2  135.79   14.50
  -1   9   2  121.09   18.00
   1   9  -2  148.89   18.20
  -1   9   2  117.19   10.60
  -1   9   2  164.18   20.40
   1   9  -2  119.09   16.80
   0  -9   2 2442.46  104.09
   0  -9   2 2432.46  100.19
   0  -9  -2 2481.15  104.79
   0  -9  -2 2523.45   99.49
   0  -9   2 2451.35   89.79
   0  -9   2 2427.26   92.39
   0  -9  -2 2583.94  105.09
   0  -9  -2 2347.17  101.89
   0   9  -2 2586.14  104.09
   0   9  -2 2511.25   99.09
   0   9  -2 2671.13  104.59
   0   9   2 2510.85   98.39
   0   9   2 2553.34   98.89
   0   9  -2 2472.05   88.69
   0   9   2 2589.04   94.79
   0   9   2 2511.55   95.59
   0   9   2 2553.54   95.79
   0   9   2 2530.35  101.19
   0   9  -2 2483.55  101.09
   0   9   2 2487.95  101.49
  -1  -9  -2  158.08   22.60
   1  -9   2  162.38   22.00
   1  -9   2  191.88   18.30
  -1  -9  -2  162.28   21.90
   1  -9   2  140.29   21.10
  -1  -9  -2  202.18   25.50
  -1  -9  -2  167.38   20.90
  -1  -9  -2  173.08   19.20
   1   9   2  163.78   18.40
  -1   9  -2  136.39   19.40
   1   9   2  188.98   19.40
   1   9   2  130.79   16.80
   1   9   2  168.58   20.00
  -1   9  -2  175.88   22.60
  -1   9  -2  167.68   17.70
   1   9   2  163.38   19.00
  -1   9  -2  166.58   20.70
   1   9   2  151.18   17.90
   1   9   2  196.48   19.40
   2  -9   2  447.96   35.10
  -2  -9  -2  419.66   27.20
  -2  -9  -2  445.96   34.50
  -2  -9  -2  430.06   27.40
   2  -9   2  471.35   35.40
   2  -9   2  403.66   27.80
  -2  -9  -2  462.85   42.30
   2   9   2  391.56   26.90
  -2   9  -2  443.76   32.30
   2   9   2  402.86   28.10
   2   9   2  404.16   26.10
   2   9   2  504.75   30.40
   2   9   2  490.35   32.10
  -2   9  -2  434.76   32.70
   2   9   2  412.56   26.50
   2   9   2  416.66   29.70
  -2   9  -2  435.16   34.40
  -2   9  -2  432.76   26.40
  -3  -9  -2  343.57   39.00
  -3  -9  -2  323.67   23.00
   3  -9   2  401.86   32.60
   3  -9   2  394.66   38.80
   3  -9   2  353.76   15.50
  -3  -9  -2  362.96   37.70
  -3  -9  -2  384.56   27.40
   3  -9   2  390.46   29.70
  -3   9  -2  370.76   30.90
  -3   9  -2  359.86   17.40
   3   9   2  397.96   31.00
   3   9   2  324.17   22.30
   3   9   2  348.87   28.40
  -3   9  -2  363.56   24.40
   3   9   2  353.56   24.70
  -3   9  -2  367.06   35.40
  -3   9  -2  340.97   36.80
   3   9   2  314.17   26.40
   4  -9   2  921.81   56.49
   4  -9   2  942.21   54.39
  -4  -9  -2  819.02   46.80
  -4  -9  -2  928.81   62.89
   4  -9   2  855.91   37.90
   4  -9   2 1025.60   60.59
  -4  -9  -2  883.11   39.60
  -4  -9  -2  837.02   61.19
   4   9   2  967.70   46.40
  -4   9  -2  993.50   62.49
  -4   9  -2  755.12   49.99
   4   9   2  930.71   55.29
   4   9   2  839.22   50.89
  -4   9  -2  785.32   44.80
   4   9   2  997.40   54.89
  -4   9  -2  920.71   54.89
  -5  -9  -2   28.00   14.60
   5  -9   2   73.59   18.30
   5  -9   2   39.40   14.00
  -5  -9  -2   45.60   25.20
  -5  -9  -2   29.80   20.20
   5  -9   2   68.59   21.80
   5   9   2   39.60   15.60
   5   9   2   60.19   16.30
   5   9   2   27.20    9.00
  -5   9  -2   21.60   12.20
   5   9   2   34.00   15.20
  -5   9  -2   34.70   12.90
  -5   9  -2   14.70   17.70
  -6  -9  -2   66.79   27.60
   6  -9   2   -3.10   14.40
   6  -9   2   -7.90    7.20
  -6  -9  -2   14.00   14.40
   6  -9   2   -1.00   13.20
  -6  -9  -2   -9.90   19.90
   6   9   2    6.00   13.20
   6   9   2   -6.70    6.40
   6   9   2    7.50    8.90
  -6   9  -2   15.30   18.40
  -6   9  -2  -11.40    9.90
  -6   9  -2    6.90   10.90
  -7  -9  -2  -23.40   18.50
  -7  -9  -2   15.20   17.20
   7  -9   2   53.09   19.00
   7  -9   2   34.70   16.90
  -7  -9  -2   34.80   21.40
  -7   9  -2   49.70   26.40
  -7   9  -2   94.89   27.20
   7   9   2   61.49   18.20
   7   9   2   41.20   17.80
   7   9   2   33.30   17.70
  -8  -9  -2   57.29   35.50
   8  -9   2   14.40   15.90
   8  -9   2   32.10   22.70
  -8  -9  -2   -1.70   17.80
   8   9   2   28.20   21.10
  -8   9  -2   12.80   19.40
   8   9   2    7.20   12.10
  -8   9  -2   16.90   26.10
   8   9   2    7.60   18.30
  -8 -10   2    1.80   27.40
  -8 -10   2  -11.30   19.50
   8 -10  -2    2.00   13.10
  -8 -10   2  -12.50   18.10
   8 -10  -2   -6.40   10.20
  -8  10   2   32.30   27.80
   8  10  -2  -18.30   17.40
   8  10  -2   27.40   17.50
  -8  10   2   -2.00   12.00
   8  10  -2    1.60   15.00
  -7 -10   2   26.50   22.90
   7 -10  -2    7.70   12.00
  -7 -10   2   19.90   25.20
   7 -10  -2  -13.50   13.60
  -7 -10   2   -2.60   12.60
  -7  10   2    5.60   11.20
  -7  10   2   10.90   15.70
  -7  10   2   20.10   16.50
   7  10  -2   29.00   15.60
   7  10  -2   11.50   12.60
   7  10  -2    0.10   12.40
   6 -10  -2   45.90   19.70
   6 -10  -2   71.79   16.50
  -6 -10   2   12.40   21.20
   6 -10  -2   60.29   18.90
  -6 -10   2    0.20   17.70
   6  10  -2   41.20   14.20
  -6  10   2   36.40   15.70
   6  10  -2   78.19   19.60
  -6  10   2   62.19   20.10
   6  10  -2   57.29   17.80
  -6  10   2   25.70   14.30
  -5 -10   2   26.50   11.70
   5 -10  -2   20.70   13.30
   5 -10  -2   34.90   17.60
  -5 -10   2   35.10   17.30
   5 -10  -2   25.50    9.20
  -5 -10   2   23.40   16.10
   5  10  -2   57.89   16.90
  -5  10   2   13.90   10.90
   5  10  -2   19.90   10.50
  -5  10   2   27.80   14.70
  -5  10   2   24.50   11.50
   5  10  -2   20.80   12.30
  -4 -10   2  111.29   26.70
  -4 -10   2  119.09   21.90
  -4 -10   2  125.89   19.80
   4 -10  -2  104.69   22.80
   4 -10  -2  106.69   16.40
   4 -10  -2  113.79   24.30
   4  10  -2  114.89   16.80
  -4  10   2   64.19   17.70
   4  10  -2   81.19   18.30
  -4  10   2  131.09   23.60
   4  10  -2  103.09   19.70
   4  10  -2  101.29   20.10
  -4  10   2  126.89   22.50
   3 -10  -2    0.00    7.00
  -3 -10   2   -0.80    7.80
  -3 -10   2    1.40    3.70
  -3 -10   2   -4.00    8.60
   3 -10  -2    8.70   10.20
   3 -10  -2    1.70    5.40
  -3 -10   2   20.60   11.20
   3  10  -2    1.10    4.70
  -3  10   2    0.00    5.80
   3  10  -2    3.20    6.40
   3  10  -2   -1.60    7.10
  -3  10   2   10.80   10.20
   3  10  -2   10.70    6.80
  -3  10   2   -4.00    7.10
   2 -10  -2   -2.30    7.90
  -2 -10   2   15.60   10.10
  -2 -10   2   -1.10    6.90
   2 -10  -2    0.90    1.90
   2 -10  -2    1.80    5.80
   2 -10  -2   -0.50    7.80
  -2 -10   2   -8.00    4.00
   2 -10  -2    0.90    2.50
   2  10  -2    1.60    3.40
  -2  10   2   -1.30    4.30
   2  10  -2    2.90    5.40
   2  10  -2   10.60    8.70
  -2  10   2    0.40    7.40
  -2  10   2   -2.60    4.70
   2  10  -2   -0.70    2.70
  -2  10   2   -2.10    7.10
   2  10  -2    0.50    4.10
  -1 -10   2   -0.50    4.20
  -1 -10   2    1.30    6.70
  -1 -10   2    0.10    5.70
   1 -10  -2    3.40    6.50
   1 -10  -2    1.30    6.60
   1 -10  -2   -6.70    3.50
  -1 -10   2   -0.80    8.70
   1 -10  -2    3.10    5.60
   1  10  -2   -1.30    4.70
  -1  10   2   -4.20    5.40
   1  10  -2   -1.50    2.60
   1  10  -2    1.00    3.40
  -1  10   2   -2.10    6.20
  -1  10   2   -1.10    2.60
   1  10  -2   -0.70    3.90
  -1  10   2   -0.40    4.40
  -1  10   2    7.70    5.30
   1  10  -2   -3.20    5.60
   0 -10   2  542.55   38.80
   0 -10   2  589.24   36.70
   0 -10  -2  595.24   35.00
   0 -10   2  551.14   29.20
   0 -10  -2  501.25   36.90
   0 -10  -2  594.84   38.30
   0 -10  -2  498.25   37.70
   0  10  -2  556.94   25.60
   0  10   2  542.45   31.20
   0  10  -2  598.04   38.40
   0  10   2  586.94   30.50
   0  10   2  586.14   36.20
   0  10   2  574.74   31.50
   0  10  -2  559.64   33.50
   0  10   2  538.55   32.80
   0  10  -2  571.54   36.20
   0  10  -2  511.95   36.00
   0  10   2  505.65   34.90
   0  10   2  533.85   32.90
  -1 -10  -2   -3.50    5.20
   1 -10   2   -0.20    3.50
  -1 -10  -2    2.50    8.10
  -1 -10  -2   14.40    9.40
  -1 -10  -2   14.70   10.80
  -1 -10  -2    1.20    7.30
   1 -10   2    0.10    1.40
   1 -10   2    2.10    6.90
   1 -10   2    2.30    1.90
  -1 -10  -2   -4.20    7.90
   1 -10   2    1.90    7.80
   1  10   2    9.40    6.90
  -1  10  -2    1.80    5.00
   1  10   2    5.80    5.90
   1  10   2   -1.00    4.70
   1  10   2   -7.30    4.50
  -1  10  -2   -1.90    3.90
   1  10   2    0.60    5.80
   1  10   2    1.10    3.40
   1  10   2   -0.40    3.90
  -1  10  -2    4.80    8.10
  -1  10  -2   -4.30    2.90
  -2 -10  -2  215.98   29.70
  -2 -10  -2  217.08   23.80
  -2 -10  -2  202.78   22.70
   2 -10   2  185.18   22.00
  -2 -10  -2  186.48   27.40
   2 -10   2  196.28   27.00
   2 -10   2  145.69   23.40
   2  10   2  182.28   21.90
   2  10   2  189.78   21.80
   2  10   2  213.98   21.80
   2  10   2  171.78   21.90
   2  10   2  196.88   21.50
  -2  10  -2  175.28   18.40
   2  10   2  195.28   22.30
  -2  10  -2  231.58   28.10
   2  10   2  207.68   23.40
  -2  10  -2  154.38   24.30
  -2  10  -2  216.18   26.60
   3 -10   2   -3.50    6.00
  -3 -10  -2   -4.00    8.50
  -3 -10  -2    6.40    9.70
   3 -10   2   13.00   11.20
   3 -10   2    7.60   10.20
  -3 -10  -2   11.60    7.80
  -3 -10  -2   15.60   11.00
   3  10   2    1.10    5.60
  -3  10  -2    0.40    6.70
   3  10   2   -1.50    4.40
   3  10   2   18.30   10.40
  -3  10  -2   -5.80    6.70
  -3  10  -2   -6.90    4.60
   3  10   2   -1.00    5.30
   3  10   2   -6.30    3.70
  -3  10  -2   -4.10    5.20
  -4 -10  -2   33.40    9.60
   4 -10   2   38.10   13.80
  -4 -10  -2   24.10   15.50
  -4 -10  -2   22.20   13.00
   4 -10   2   -3.10    8.30
  -4 -10  -2   59.39   22.30
   4 -10   2   19.20   11.80
  -4  10  -2   30.70    8.90
  -4  10  -2   39.20   15.50
   4  10   2   11.80   10.40
   4  10   2   22.10   10.60
  -4  10  -2    8.40   13.50
   4  10   2   31.00   10.10
   4  10   2   34.10   12.00
  -4  10  -2   40.30   13.10
  -5 -10  -2   42.60   19.30
  -5 -10  -2   15.40   13.30
   5 -10   2   16.40   13.10
   5 -10   2   46.80   15.10
  -5 -10  -2   26.40   15.40
   5 -10   2   38.20   17.40
  -5  10  -2    3.70   12.20
   5  10   2   18.80    9.90
  -5  10  -2   13.50   12.20
   5  10   2   51.29   15.70
  -5  10  -2   32.20   18.90
   5  10   2   30.50   12.20
   5  10   2   22.50   11.20
   6 -10   2   91.89   21.60
  -6 -10  -2   64.99   27.40
   6 -10   2   81.19   22.30
  -6 -10  -2   98.39   23.40
   6 -10   2   54.89   20.70
  -6 -10  -2  135.49   35.40
  -6  10  -2  114.29   23.10
  -6  10  -2   91.09   25.60
  -6  10  -2   67.79   23.10
   6  10   2  109.09   24.20
   6  10   2   79.69   24.20
   6  10   2   64.79   21.70
   7 -10   2   19.70   17.40
  -7 -10  -2  -12.30   12.80
   7 -10   2   -1.30   16.50
  -7 -10  -2   -3.40   15.70
  -7 -10  -2   66.29   29.60
  -7  10  -2    9.60   18.60
   7  10   2    6.10   15.10
  -7  10  -2    9.40   21.60
   7  10   2    7.80   15.20
   7  10   2   26.20   14.30
  -8 -10  -2   42.20   32.20
   8 -10   2   43.30   23.50
   8 -10   2    1.80   20.30
  -8 -10  -2   15.80   28.80
  -8  10  -2   33.00   21.20
   8  10   2   -0.90   15.90
   8  10   2   51.99   24.90
  -8  10  -2   16.40   22.00
   8  10   2   -1.10   12.40
   8 -11  -2   50.29   25.10
   8 -11  -2   19.10   21.00
  -8 -11   2   47.70   31.80
  -8 -11   2   -0.40   28.00
  -8 -11   2   21.00   24.80
  -8  11   2   14.30   23.10
  -8  11   2   17.00   25.50
   8  11  -2    1.20   15.90
   8  11  -2   34.30   21.00
   7 -11  -2   35.70   21.80
  -7 -11   2  -12.70   20.00
  -7 -11   2   18.20   19.90
  -7 -11   2  -18.30   12.50
   7 -11  -2    4.10   11.00
  -7  11   2   31.10   18.30
  -7  11   2   30.20   20.60
   7  11  -2   17.90   15.90
   7  11  -2   26.50   18.60
   7  11  -2   16.90   15.30
  -7  11   2   21.90   14.70
   6 -11  -2    3.50   14.40
   6 -11  -2   -0.80    9.00
  -6 -11   2  -15.90   14.50
  -6 -11   2  -20.70   17.50
   6  11  -2    7.80   10.60
  -6  11   2   -3.00    8.60
   6  11  -2    4.70    9.50
   6  11  -2   -0.50   10.10
  -6  11   2   -2.20   10.60
  -6  11   2   11.60   16.20
   5 -11  -2  335.57   41.20
   5 -11  -2  279.47   29.30
  -5 -11   2  221.58   26.30
  -5 -11   2  255.97   38.50
   5 -11  -2  242.68   34.60
  -5 -11   2  295.07   36.40
  -5  11   2  196.68   32.60
  -5  11   2  308.57   38.10
   5  11  -2  238.68   33.00
  -5  11   2  215.08   32.60
   5  11  -2  200.18   30.40
   5  11  -2  260.77   28.10
  -4 -11   2  238.28   27.60
   4 -11  -2  236.68   24.40
   4 -11  -2  250.47   35.70
  -4 -11   2  213.48   33.60
   4 -11  -2  310.47   36.00
  -4 -11   2  256.47   32.40
  -4  11   2  198.88   29.70
  -4  11   2  256.07   30.60
   4  11  -2  270.47   25.50
  -4  11   2  219.18   30.90
   4  11  -2  262.27   32.70
   4  11  -2  172.08   25.90
   4  11  -2  277.17   32.20
  -3 -11   2  222.38   27.70
  -3 -11   2  184.88   18.50
   3 -11  -2  205.08   28.40
   3 -11  -2  170.68   28.20
  -3 -11   2  169.88   24.90
   3 -11  -2  225.18   23.50
  -3 -11   2  137.09   26.60
   3  11  -2  191.08   18.70
   3  11  -2  202.78   24.90
  -3  11   2  189.28   24.20
  -3  11   2  164.98   26.60
   3  11  -2  169.18   25.00
  -3  11   2  242.78   30.10
   3  11  -2  201.28   26.80
   2 -11  -2   55.29    6.50
   2 -11  -2   79.59   14.30
  -2 -11   2   46.90   14.00
   2 -11  -2   58.39   15.40
   2 -11  -2   35.90   14.70
   2 -11  -2   44.20    6.60
  -2 -11   2   78.09   13.80
  -2 -11   2   60.59   16.80
  -2 -11   2   66.69   11.80
  -2  11   2   42.60   13.80
   2  11  -2   37.40    8.00
  -2  11   2   60.29   15.50
   2  11  -2   54.49   14.30
   2  11  -2   60.29   11.60
   2  11  -2   74.99   15.50
  -2  11   2   44.10   11.50
   2  11  -2   50.59   12.80
  -2  11   2   61.29   14.10
  -1 -11   2  380.06   36.10
   1 -11  -2  363.26   32.50
  -1 -11   2  278.07   20.60
   1 -11  -2  360.76   34.60
  -1 -11   2  316.37   26.40
  -1 -11   2  333.97   33.00
   1 -11  -2  334.97   23.10
   1 -11  -2  328.67   35.20
  -1  11   2  342.77   33.60
  -1  11   2  352.66   25.20
   1  11  -2  336.17   21.70
   1  11  -2  327.67   32.10
  -1  11   2  309.67   30.80
   1  11  -2  312.17   32.00
   1  11  -2  317.37   30.20
  -1  11   2  334.17   19.80
  -1  11   2  302.67   32.00
   0 -11   2  229.88   18.10
   0 -11  -2  228.78   28.30
   0 -11  -2  257.57   29.10
   0 -11  -2  251.17   25.40
   0 -11   2  257.27   31.30
   0 -11  -2  209.58   26.30
   0 -11   2  244.98   27.60
   0  11  -2  241.28   26.80
   0  11  -2  212.58   14.50
   0  11   2  214.48   21.90
   0  11   2  238.48   22.50
   0  11  -2  230.78   23.50
   0  11   2  224.58   26.20
   0  11  -2  171.38   24.20
   0  11   2  218.38   23.60
   0  11  -2  246.28   29.00
   0  11   2  213.38   25.50
   0  11   2  247.58   24.10
   0  11   2  234.18   18.60
  -1 -11  -2  314.07   34.60
   1 -11   2  310.27   15.00
   1 -11   2  289.97   22.90
   1 -11   2  284.57   13.90
  -1 -11  -2  303.77   31.10
  -1 -11  -2  354.26   28.40
  -1 -11  -2  383.86   32.20
  -1 -11  -2  342.27   35.00
   1 -11   2  272.47   34.10
   1 -11   2  343.57   34.70
  -1 -11  -2  308.87   31.90
  -1 -11  -2  308.57   32.40
  -1  11  -2  330.77   32.60
   1  11   2  355.96   25.70
   1  11   2  330.17   25.10
   1  11   2  300.57   25.00
  -1  11  -2  275.87   22.30
  -1  11  -2  363.16   35.30
   1  11   2  354.76   26.90
  -1  11  -2  377.56   36.00
   1  11   2  324.77   24.40
   1  11   2  317.67   28.70
   1  11   2  359.56   25.60
   2 -11   2   15.80   12.60
   2 -11   2    5.10    7.40
  -2 -11  -2    8.00   10.10
  -2 -11  -2   -7.50   10.00
  -2 -11  -2   16.00   10.00
  -2 -11  -2   10.00   10.50
  -2 -11  -2   12.30   13.30
   2 -11   2   25.90   14.00
  -2  11  -2    2.30    4.70
  -2  11  -2    6.10    7.00
  -2  11  -2   10.20    7.70
   2  11   2    3.60    6.50
  -2  11  -2   11.30   10.50
   2  11   2   13.80    8.90
   2  11   2    6.50    6.80
   2  11   2   10.90    8.10
   2  11   2    3.50    5.10
   2  11   2    9.50    6.00
   2  11   2   -6.50    5.20
  -3 -11  -2  252.07   26.20
  -3 -11  -2  172.58   31.20
   3 -11   2  197.28   25.10
   3 -11   2  194.48   29.20
  -3 -11  -2  250.77   26.30
  -3 -11  -2  168.18   29.90
   3 -11   2  173.08   28.50
   3  11   2  232.58   26.30
  -3  11  -2  178.58   18.90
  -3  11  -2  199.78   27.10
   3  11   2  184.88   25.50
   3  11   2  193.68   25.90
   3  11   2  223.18   24.50
  -3  11  -2  221.98   31.60
   3  11   2  207.38   22.10
  -3  11  -2  119.39   22.50
  -4 -11  -2  259.47   29.50
   4 -11   2  293.87   38.50
   4 -11   2  241.88   35.40
   4 -11   2  311.37   34.10
  -4 -11  -2  257.17   36.70
  -4 -11  -2  205.48   37.20
  -4 -11  -2  300.87   22.40
  -4  11  -2  344.37   36.60
   4  11   2  316.57   25.70
   4  11   2  304.77   34.90
   4  11   2  322.77   33.90
  -4  11  -2  222.78   35.30
  -4  11  -2  331.67   38.00
  -4  11  -2  334.77   37.70
   4  11   2  265.67   32.40
  -5 -11  -2   15.60   13.20
  -5 -11  -2    7.20   15.00
   5 -11   2  -19.30   11.40
   5 -11   2   -5.30   10.10
  -5 -11  -2   11.80   13.80
   5 -11   2   16.60   15.90
  -5  11  -2    3.00   14.60
   5  11   2   -8.10    6.80
   5  11   2   -5.30    9.40
   5  11   2    0.10    7.90
  -5  11  -2   -7.30   10.60
  -5  11  -2   19.20   12.20
   6 -11   2    1.90    8.60
  -6 -11  -2   39.30   18.10
   6 -11   2   36.70   22.20
  -6 -11  -2   26.80   19.90
   6 -11   2   26.90   19.40
  -6 -11  -2   33.30   25.40
   6  11   2   30.20   17.00
  -6  11  -2   29.00   16.90
  -6  11  -2   41.60   19.10
   6  11   2   19.40   15.50
   6  11   2   15.60   11.90
  -6  11  -2   37.70   21.40
  -7 -11  -2   41.70   31.60
   7 -11   2   13.30   12.50
   7 -11   2   38.10   22.30
  -7 -11  -2   21.90   25.90
   7  11   2   16.80   18.00
   7  11   2   19.50   14.10
  -7  11  -2   73.59   22.50
   7  11   2   35.90   19.30
  -7  11  -2   39.80   22.20
   7 -12  -2   -8.40   18.00
  -7 -12   2   35.90   23.00
  -7 -12   2   23.70   23.30
  -7 -12   2   11.90   24.70
   7 -12  -2   -5.20   14.50
   7  12  -2   22.30   18.80
  -7  12   2    3.50   11.40
   7  12  -2   24.90   18.80
  -7  12   2    0.90   18.20
  -7  12   2   18.90   20.20
   6 -12  -2  120.49   30.30
  -6 -12   2   47.40   20.30
  -6 -12   2   26.60   19.90
   6 -12  -2   58.59   21.60
  -6  12   2   88.09   23.40
  -6  12   2   32.20   15.30
  -6  12   2   65.59   23.90
   6  12  -2   48.20   17.70
   6  12  -2   80.19   20.40
   6  12  -2   56.39   16.70
   5 -12  -2   14.70   16.50
  -5 -12   2   26.10   21.30
  -5 -12   2    1.00   15.10
  -5 -12   2   37.70   13.00
   5 -12  -2    9.20   15.00
   5  12  -2    5.30    8.80
   5  12  -2    6.90   10.80
   5  12  -2   26.00   11.90
  -5  12   2   22.30   15.70
   5  12  -2   24.20   12.50
  -5  12   2   26.30   13.90
  -5  12   2   40.40   15.60
  -4 -12   2   -9.00   15.70
  -4 -12   2    1.70   10.20
   4 -12  -2   12.40   14.70
   4 -12  -2    2.30    6.30
   4 -12  -2  -13.80    9.60
  -4 -12   2    4.70   10.80
   4  12  -2   -4.00    6.50
  -4  12   2    7.20   12.80
   4  12  -2    4.70    7.60
  -4  12   2   -5.40   10.50
   4  12  -2   -5.70    9.90
  -4  12   2   -0.90   10.00
   4  12  -2   -0.40   10.10
   3 -12  -2  400.96   41.00
  -3 -12   2  341.47   24.50
   3 -12  -2  319.37   39.60
  -3 -12   2  362.76   36.80
   3 -12  -2  383.46   27.50
  -3 -12   2  357.36   38.10
  -3 -12   2  350.26   41.80
   3  12  -2  433.36   31.40
  -3  12   2  380.86   38.80
   3  12  -2  347.27   36.90
  -3  12   2  402.06   42.20
   3  12  -2  351.46   24.20
  -3  12   2  356.66   34.20
   3  12  -2  395.76   39.30
  -2 -12   2   16.90    7.20
   2 -12  -2   10.30    8.30
  -2 -12   2    7.70    9.50
   2 -12  -2   17.10    5.50
  -2 -12   2   15.00    9.90
   2 -12  -2   18.40   12.70
   2 -12  -2   -3.00    6.70
   2 -12  -2   10.60    6.00
  -2 -12   2   18.20    8.00
  -2  12   2   15.10    8.90
   2  12  -2   -1.10    4.60
  -2  12   2   12.90    8.20
   2  12  -2    9.00    6.60
  -2  12   2    3.80    7.00
  -2  12   2   -1.70    5.40
   2  12  -2    8.70    8.50
   2  12  -2    0.70    4.20
   2  12  -2   12.20    9.80
   1 -12  -2   46.10   10.70
  -1 -12   2   49.80   10.50
  -1 -12   2   33.00   14.70
  -1 -12   2   62.09   17.10
  -1 -12   2   41.00   13.20
   1 -12  -2   35.50   13.30
   1 -12  -2   28.40   12.40
   1 -12  -2   56.49   14.50
  -1  12   2   60.49   14.30
   1  12  -2   75.09   16.10
   1  12  -2   52.99   14.60
  -1  12   2   61.79   14.70
  -1  12   2   34.70   12.20
  -1  12   2   35.40    7.20
   1  12  -2   53.29   12.90
  -1  12   2   40.70   11.00
   1  12  -2   55.89   10.60
   0 -12  -2    5.50    8.20
   0 -12   2   56.29   17.70
   0 -12   2   42.30   13.90
   0 -12  -2   66.89   16.40
   0 -12  -2   60.89   16.00
   0 -12   2   53.19   10.60
   0 -12   2   39.00   10.50
   0 -12  -2   29.00   14.00
   0  12  -2   43.10   12.10
   0  12   2   45.70    9.50
   0  12  -2   50.79   12.10
   0  12   2   49.60   13.30
   0  12   2   30.20    9.60
   0  12   2   39.90   12.40
   0  12  -2   37.50    7.50
   0  12  -2   47.80   14.80
   0  12   2   37.40   11.10
   0  12  -2   57.59   13.80
   0  12   2   34.90   11.60
   0  12   2   34.20   10.00
  -1 -12  -2  536.15   39.70
  -1 -12  -2  553.94   40.20
  -1 -12  -2  522.45   36.90
   1 -12   2  442.16   20.00
   1 -12   2  485.35   40.80
   1 -12   2  467.75   36.60
  -1 -12  -2  488.45   34.10
  -1 -12  -2  469.05   37.60
  -1 -12  -2  422.56   33.50
   1 -12   2  446.86   29.60
   1 -12   2  474.95   21.60
  -1 -12  -2  461.65   37.20
   1  12   2  473.65   32.40
  -1  12  -2  527.95   32.10
  -1  12  -2  499.05   38.10
   1  12   2  374.16   28.90
   1  12   2  427.06   33.30
  -1  12  -2  542.35   39.40
   1  12   2  495.65   33.30
   1  12   2  493.85   33.30
  -1  12  -2  554.14   38.00
   1  12   2  477.05   33.90
   1  12   2  433.26   30.50
  -2 -12  -2    7.70   11.20
  -2 -12  -2   12.20   13.40
  -2 -12  -2   23.20   10.60
   2 -12   2    9.40   10.30
   2 -12   2    6.00   11.30
  -2 -12  -2   25.50   14.90
  -2 -12  -2    9.30   10.60
   2 -12   2    3.70    5.60
  -2 -12  -2    2.30    8.60
  -2  12  -2    7.90   10.80
  -2  12  -2   -2.90    6.00
   2  12   2    4.70    7.40
  -2  12  -2   13.20    6.30
  -2  12  -2   18.40   10.10
   2  12   2    6.60    6.50
   2  12   2    0.70    5.20
   2  12   2    5.10    7.30
   2  12   2   10.40    8.50
   2  12   2   16.40    9.80
   2  12   2   -5.60    7.00
  -3 -12  -2   -6.10    7.30
  -3 -12  -2    0.30   10.70
  -3 -12  -2   21.50   14.50
   3 -12   2   14.60   10.40
  -3 -12  -2   -5.30   13.00
   3 -12   2    5.30    9.80
   3 -12   2   -1.20    8.60
   3  12   2    2.20    6.70
  -3  12  -2    1.00    7.50
   3  12   2    4.10    8.70
   3  12   2   12.70    8.50
  -3  12  -2    0.90    5.00
   3  12   2    6.70    7.80
  -3  12  -2   23.00   13.50
  -3  12  -2    5.80   11.10
   3  12   2    7.00   10.20
   3  12   2   14.40   10.40
  -4 -12  -2  136.09   18.20
  -4 -12  -2  175.98   31.90
   4 -12   2  172.88   32.00
   4 -12   2  226.08   30.20
  -4 -12  -2  132.39   32.70
   4 -12   2  171.58   29.40
  -4 -12  -2  158.68   23.20
   4  12   2  173.78   22.50
  -4  12  -2  112.69   22.30
   4  12   2  144.99   26.00
   4  12   2  128.79   23.60
  -4  12  -2  145.99   29.70
   4  12   2  166.98   25.60
  -4  12  -2  185.18   30.10
  -5 -12  -2    4.30   12.80
  -5 -12  -2   31.40   21.00
  -5 -12  -2    7.70   20.50
   5 -12   2   13.00   10.80
   5 -12   2    1.70   11.00
   5 -12   2   20.60   14.70
   5  12   2    1.80   10.40
   5  12   2    6.70   11.80
  -5  12  -2   28.40   13.40
   5  12   2   -9.40   10.30
  -5  12  -2   -2.80   11.00
  -5  12  -2    2.30    8.90
  -6 -12  -2    4.40   10.20
  -6 -12  -2    1.60   16.50
   6 -12   2  -12.60    8.90
   6 -12   2  -16.20   14.70
  -6 -12  -2    0.80   15.00
   6 -12   2   -9.00   11.50
  -6  12  -2  -14.50    8.00
   6  12   2    8.10    9.80
  -6  12  -2    0.30   13.60
  -6  12  -2   -8.00   17.20
   6  12   2    1.60    8.80
   6  12   2    3.80   10.00
  -7 -12  -2   -7.60   25.30
   7 -12   2    7.00   14.50
  -7 -12  -2   30.90   28.80
   7 -12   2   29.40   20.30
  -7  12  -2   12.40   24.10
   7  12   2   44.40   21.30
   7  12   2   51.79   18.50
  -7  12  -2   34.70   18.20
   7  12   2    7.60   12.90
   7 -13  -2   15.50   17.30
  -7 -13   2    1.20   20.10
  -7 -13   2  -22.20   24.10
  -7 -13   2    6.30   23.10
   7 -13  -2   23.40   17.20
  -7  13   2    3.30   11.80
  -7  13   2   12.50   22.00
   7  13  -2   20.40   17.30
  -7  13   2   11.40   13.90
   7  13  -2    1.40   16.00
   6 -13  -2   -0.80   17.20
  -6 -13   2    0.70   23.50
  -6 -13   2  -22.60   16.40
   6 -13  -2   -8.50   13.10
  -6 -13   2  -15.40   11.20
  -6  13   2   -9.10   15.80
   6  13  -2    5.60    9.90
  -6  13   2   13.20   15.70
   6  13  -2    9.90   14.90
  -6  13   2    1.30   10.10
   5 -13  -2  121.79   26.00
  -5 -13   2  125.29   25.80
  -5 -13   2   38.70   17.60
   5 -13  -2   85.29   26.40
  -5 -13   2   79.09   24.80
   5  13  -2  129.59   24.80
  -5  13   2   82.49   23.10
  -5  13   2  122.69   26.10
   5  13  -2  106.39   19.40
   5  13  -2  108.89   22.90
  -5  13   2  109.39   28.00
   5  13  -2  104.29   24.30
  -4 -13   2  318.77   44.70
   4 -13  -2  205.48   33.00
  -4 -13   2  285.87   37.10
  -4 -13   2  336.77   35.10
   4 -13  -2  238.38   36.50
  -4  13   2  295.67   35.60
   4  13  -2  350.96   39.40
   4  13  -2  299.77   35.70
   4  13  -2  279.57   33.50
  -4  13   2  271.17   36.00
  -4  13   2  279.87   37.90
  -3 -13   2   24.50    9.60
   3 -13  -2   37.60   14.30
  -3 -13   2   34.20   16.10
   3 -13  -2   44.00   16.20
   3 -13  -2   45.10   11.80
  -3 -13   2   28.10   11.80
  -3 -13   2    2.60   14.40
   3  13  -2   20.00   11.10
   3  13  -2   48.10   10.70
   3  13  -2   31.60   13.30
   3  13  -2   46.20   14.00
  -3  13   2    9.40   12.20
  -3  13   2   50.99   14.30
  -3  13   2   36.30   16.30
   2 -13  -2  135.39   26.80
   2 -13  -2  160.18   21.00
  -2 -13   2  148.69   19.10
  -2 -13   2  169.38   26.80
   2 -13  -2  154.38   14.50
   2 -13  -2  189.58   27.60
  -2 -13   2  190.38   27.20
  -2 -13   2  153.08   21.60
  -2  13   2  159.98   26.60
  -2  13   2  127.19   23.40
   2  13  -2  149.49   16.10
   2  13  -2  117.79   21.80
   2  13  -2  127.69   18.00
   2  13  -2  171.48   25.50
  -2  13   2  182.08   22.70
  -2  13   2  132.49   22.70
   2  13  -2  119.69   20.60
  -1 -13   2   27.30   14.90
  -1 -13   2   46.30   16.60
   1 -13  -2   16.40    7.70
   1 -13  -2   45.90   14.80
  -1 -13   2   18.50    7.80
   1 -13  -2   15.10    9.60
  -1 -13   2    6.70    9.50
   1 -13  -2   10.60   10.80
   1  13  -2   28.20   11.90
   1  13  -2   14.40    9.00
  -1  13   2    7.30   10.40
   1  13  -2   11.70    6.30
  -1  13   2   20.10   11.00
  -1  13   2   26.50    9.90
  -1  13   2   15.70    5.80
   1  13  -2   16.00    7.80
  -1  13   2   29.60   11.40
   0 -13  -2    0.90    9.30
   0 -13   2   10.10    7.20
   0 -13   2   -2.70    8.10
   0 -13   2    6.40   12.30
   0 -13  -2    6.50   10.00
   0 -13   2    9.60    7.50
   0 -13  -2    6.60    9.60
   0 -13  -2    9.30   11.30
   0  13  -2   19.60   11.50
   0  13   2    0.50    4.80
   0  13   2    6.60    7.90
   0  13   2    2.60    7.40
   0  13   2    3.10    7.90
   0  13   2    6.20    8.80
   0  13  -2   -3.90    5.60
   0  13   2   -5.70    6.30
   0  13  -2    4.30    7.20
   0  13  -2    3.20    7.00
   0  13  -2    6.30    4.90
  -1 -13  -2  236.38   30.20
  -1 -13  -2  232.78   29.70
   1 -13   2  197.08   31.00
   1 -13   2  219.58   29.90
  -1 -13  -2  222.88   31.30
  -1 -13  -2  215.58   26.70
   1 -13   2  185.18   13.00
   1 -13   2  219.08   24.10
  -1 -13  -2  243.18   30.80
  -1 -13  -2  210.68   28.20
  -1 -13  -2  222.58   30.10
  -1  13  -2  239.18   30.90
   1  13   2  228.38   24.60
   1  13   2  186.68   23.80
  -1  13  -2  174.18   27.20
   1  13   2  194.98   24.00
   1  13   2  225.48   26.20
  -1  13  -2  204.88   27.70
   1  13   2  190.68   22.90
  -1  13  -2  211.38   22.50
   1  13   2  258.27   29.40
   1  13   2  177.08   25.20
  -2 -13  -2  432.96   42.50
   2 -13   2  428.96   32.40
   2 -13   2  431.16   46.10
  -2 -13  -2  440.96   34.00
  -2 -13  -2  477.05   46.10
  -2 -13  -2  365.36   44.50
   2 -13   2  332.57   39.80
  -2 -13  -2  411.36   34.00
  -2 -13  -2  409.66   40.10
  -2 -13  -2  358.06   40.00
  -2  13  -2  444.46   44.70
  -2  13  -2  400.46   39.70
   2  13   2  395.56   32.10
   2  13   2  405.66   36.80
   2  13   2  403.26   31.80
   2  13   2  359.46   33.80
  -2  13  -2  382.66   27.00
  -2  13  -2  440.56   44.40
   2  13   2  387.66   30.70
   2  13   2  410.36   32.90
   2  13   2  372.16   36.30
   3 -13   2   83.69   23.40
  -3 -13  -2   76.09   20.30
  -3 -13  -2   98.79   26.30
   3 -13   2   83.99   17.60
  -3 -13  -2   42.70   15.50
  -3 -13  -2   78.39   17.50
  -3 -13  -2  126.49   20.90
   3 -13   2   65.59   19.20
   3  13   2   92.09   17.50
   3  13   2  130.39   22.60
   3  13   2   64.39   15.60
   3  13   2  110.89   20.40
   3  13   2   90.39   20.10
   3  13   2  110.79   18.70
  -3  13  -2   52.59   18.90
  -3  13  -2  100.39   14.20
  -3  13  -2   55.29   17.70
  -3  13  -2  123.19   24.70
  -4 -13  -2   37.60   22.40
   4 -13   2   27.70   14.40
  -4 -13  -2   34.70   18.90
   4 -13   2   10.40   10.20
   4 -13   2   25.70   16.60
  -4 -13  -2   21.70   12.70
  -4  13  -2   30.10   13.90
   4  13   2   35.10   13.00
   4  13   2   18.50   13.20
  -4  13  -2   26.30   12.70
  -4  13  -2   20.00   14.40
   4  13   2   59.99   18.30
   4  13   2   28.80   11.40
   5 -13   2  -16.60   11.00
  -5 -13  -2   -7.60   16.00
   5 -13   2   -3.80   11.70
   5 -13   2   -6.70   13.80
  -5 -13  -2    3.20   21.10
  -5 -13  -2   -2.70   12.90
   5  13   2   -8.80   10.60
   5  13   2   -5.80   10.90
  -5  13  -2   19.40   15.30
   5  13   2    1.80   11.20
  -5  13  -2  -18.70   12.40
  -5  13  -2   -7.90   15.20
  -6 -13  -2  -15.10   20.10
   6 -13   2   21.80   14.30
   6 -13   2   36.40   20.40
   6 -13   2   25.40   20.70
  -6 -13  -2   10.90   12.50
  -6 -13  -2    3.40   15.40
  -6  13  -2   25.20   14.20
   6  13   2   19.80   12.70
  -6  13  -2   22.40   15.60
  -6  13  -2   16.80   13.20
   6  13   2   17.70   15.90
   6  13   2   19.20   17.10
   7 -13   2    0.10   19.10
  -7 -13  -2  -29.70   11.60
   7 -13   2    6.80   12.70
  -7 -13  -2   39.20   30.00
   7 -13   2  -22.70   17.90
  -7  13  -2    1.00   18.60
   7  13   2   -8.10   15.50
   7  13   2  -20.20   14.50
  -7  13  -2  -19.00   30.30
   7  13   2   -5.00   14.20
  -7  13  -2   14.20   18.10
   7 -14  -2   10.70   14.40
  -7 -14   2   22.90   25.40
  -7 -14   2  -10.70   25.30
  -7 -14   2    3.90   14.50
   7 -14  -2   21.50   16.20
   7  14  -2   24.80   21.20
  -7  14   2   28.00   19.10
  -7  14   2   35.70   21.80
   7  14  -2   -6.90   11.80
   6 -14  -2   77.09   28.10
  -6 -14   2   93.59   24.80
  -6 -14   2   73.59   28.90
  -6 -14   2   48.70   28.60
   6 -14  -2   57.89   21.00
   6  14  -2   61.59   20.90
  -6  14   2   75.39   24.00
   6  14  -2   92.49   25.80
  -6  14   2   72.29   25.00
  -6  14   2  100.89   27.10
  -5 -14   2    1.30   12.00
   5 -14  -2   18.80   12.00
  -5 -14   2   36.00   18.80
   5 -14  -2   -7.10   12.80
  -5  14   2  -10.70   12.30
  -5  14   2    0.60   10.50
   5  14  -2    3.50    8.40
   5  14  -2    2.00   13.30
   5  14  -2   -9.40   11.00
  -5  14   2   -0.50    8.30
   4 -14  -2   88.69   23.50
  -4 -14   2   92.29   22.40
   4 -14  -2   54.19   19.80
  -4 -14   2  147.69   23.20
  -4 -14   2  108.69   27.40
   4  14  -2  119.29   23.10
  -4  14   2   56.29   20.60
   4  14  -2  103.99   21.30
  -4  14   2  134.69   25.30
   4  14  -2  124.89   25.00
  -4  14   2  115.19   26.00
  -3 -14   2  146.49   19.90
  -3 -14   2   99.99   18.70
   3 -14  -2  161.98   28.20
   3 -14  -2  137.19   28.60
  -3 -14   2  112.89   23.00
   3 -14  -2  134.79   19.20
  -3 -14   2   81.59   22.60
  -3 -14   2  152.58   28.40
  -3  14   2  111.29   22.30
   3  14  -2  122.69   22.50
   3  14  -2  113.99   19.30
   3  14  -2  151.18   26.10
  -3  14   2  153.78   26.30
  -3  14   2  166.18   24.80
   3  14  -2  126.79   16.80
  -2 -14   2   78.09   16.80
   2 -14  -2  104.99   22.90
  -2 -14   2   90.69   15.70
   2 -14  -2   68.89   15.80
  -2 -14   2  114.59   24.40
   2 -14  -2   66.19   16.50
  -2 -14   2   91.99   21.90
  -2  14   2   77.69   18.40
  -2  14   2   71.29   15.70
  -2  14   2   87.19   20.70
   2  14  -2  131.89   23.50
   2  14  -2  101.29   20.90
   2  14  -2   80.59   12.90
   2  14  -2   72.59   17.10
   2  14  -2  102.29   17.00
  -1 -14   2   28.60   16.10
  -1 -14   2   18.20    8.60
   1 -14  -2   22.50    9.50
  -1 -14   2   45.60   15.10
   1 -14  -2   11.70   10.40
   1 -14  -2   10.50   13.10
   1 -14  -2   14.00    8.70
  -1 -14   2   47.40   17.60
   1  14  -2   26.30   10.10
   1  14  -2   44.50   14.10
  -1  14   2   19.50   12.10
  -1  14   2   28.90    7.60
  -1  14   2    6.00    8.20
  -1  14   2   36.30   14.30
   1  14  -2   22.60    8.10
  -1  14   2   18.50   12.30
   1  14  -2   15.70   10.80
   0 -14  -2   12.40   10.50
   0 -14  -2   -2.80    9.20
   0 -14   2   11.90    7.80
   0 -14  -2   -2.70    9.40
   0 -14   2   -8.10    6.10
   0 -14  -2   -2.00    9.10
   0 -14  -2   -6.80   10.50
   0 -14   2    6.40   10.60
   0 -14   2   -9.60    6.60
   0  14   2    7.30    8.00
   0  14  -2    5.20    5.30
   0  14   2   18.10    9.90
   0  14  -2    7.00   10.60
   0  14   2    8.10    9.70
   0  14  -2    7.90    7.90
   0  14  -2   15.50    9.70
   0  14   2   -5.00    4.70
   0  14   2   -3.60    7.90
   0  14  -2   -2.40    5.90
  -1 -14  -2  860.41   55.49
   1 -14   2  823.82   54.29
   1 -14   2  798.42   57.09
  -1 -14  -2  898.41   56.79
  -1 -14  -2  887.21   55.39
   1 -14   2  833.02   46.80
  -1 -14  -2  744.33   48.30
  -1 -14  -2  930.11   55.69
  -1 -14  -2  967.20   60.39
  -1 -14  -2  892.11   55.99
  -1  14  -2  706.93   52.49
   1  14   2  919.11   49.00
   1  14   2  857.01   52.69
  -1  14  -2  836.52   54.49
  -1  14  -2  869.91   46.90
   1  14   2  846.32   52.89
   1  14   2  917.71   50.69
  -1  14  -2  799.52   54.49
   1  14   2  852.61   49.50
   1  14   2  841.62   48.40
   1  14   2  886.61   49.10
  -2 -14  -2  923.91   60.69
  -2 -14  -2  880.71   56.69
  -2 -14  -2  807.02   60.69
  -2 -14  -2  896.71   53.49
   2 -14   2  917.61   52.39
  -2 -14  -2  794.72   59.69
   2 -14   2  796.12   57.59
  -2 -14  -2 1024.70   57.49
  -2 -14  -2  892.11   59.69
   2 -14   2  923.41   63.59
   2  14   2  980.40   54.89
   2  14   2  965.40   53.49
  -2  14  -2  958.90   61.09
   2  14   2 1005.40   54.99
   2  14   2  889.31   51.79
   2  14   2  929.01   52.99
  -2  14  -2  942.01   59.29
  -2  14  -2  921.81   46.90
  -2  14  -2  944.51   60.49
   2  14   2  887.51   52.59
   2  14   2  910.01   55.09
   3 -14   2   53.99   17.70
  -3 -14  -2   78.09   17.90
   3 -14   2   52.09   18.40
  -3 -14  -2   74.49   17.80
  -3 -14  -2   45.70   17.10
  -3 -14  -2   38.90   20.10
   3 -14   2   74.79   21.30
  -3 -14  -2   62.89   23.00
  -3 -14  -2   26.90   17.00
  -3  14  -2   81.49   22.10
   3  14   2   48.20   15.30
   3  14   2   47.20   16.70
  -3  14  -2   53.59   19.40
   3  14   2   56.39   13.60
  -3  14  -2   40.80   15.40
   3  14   2   49.60   16.10
   3  14   2   41.40   13.40
   3  14   2   43.70   15.20
   4 -14   2   42.50   18.40
   4 -14   2   18.60   14.00
  -4 -14  -2   14.70   19.80
  -4 -14  -2   32.10   14.80
  -4 -14  -2   18.00   14.00
   4 -14   2   19.50   17.60
  -4 -14  -2   48.60   17.30
  -4  14  -2   23.80   17.10
  -4  14  -2    8.90   13.10
   4  14   2   53.59   18.30
  -4  14  -2   14.70   13.60
   4  14   2   21.50   11.80
   4  14   2   28.30   10.30
   4  14   2   23.80   15.70
  -5 -14  -2   79.29   25.90
  -5 -14  -2   41.50   25.30
   5 -14   2   80.89   21.90
   5 -14   2  147.79   31.40
  -5 -14  -2   78.79   21.50
   5 -14   2   88.19   26.40
   5  14   2  103.79   23.60
  -5  14  -2   59.49   23.00
  -5  14  -2   76.39   24.70
  -5  14  -2   85.39   25.30
   5  14   2  103.89   25.50
   5  14   2   74.89   19.60
  -6 -14  -2  106.49   33.30
   6 -14   2   71.29   23.60
  -6 -14  -2   83.49   22.10
  -6 -14  -2   50.59   23.60
   6 -14   2  123.79   32.40
   6 -14   2   82.09   27.80
  -6  14  -2   52.69   21.90
  -6  14  -2   84.29   30.60
   6  14   2   67.89   22.70
   6  14   2   33.10   20.00
  -6  14  -2   70.29   23.50
   6  14   2   51.69   18.30
   7 -14   2   62.19   29.10
  -7 -14  -2   57.59   33.60
   7 -14   2   51.79   18.80
   7 -14   2   35.80   22.10
  -7 -14  -2   82.99   35.30
  -7  14  -2   70.09   29.40
  -7  14  -2   32.30   21.50
   7  14   2   34.70   17.80
   7  14   2   90.79   26.90
  -7  14  -2   54.89   31.10
   7  14   2   76.29   27.60
   6 -15  -2   -3.50   17.40
  -6 -15   2   -0.30   15.30
   6 -15  -2    7.00   12.50
  -6 -15   2   20.90   18.80
  -6 -15   2    8.60   20.00
   6  15  -2   28.10   19.10
  -6  15   2   19.10   16.00
   6  15  -2    4.20   10.50
  -6  15   2   27.70   19.30
   5 -15  -2   37.60   17.00
  -5 -15   2   54.89   23.20
  -5 -15   2   21.10   23.70
   5 -15  -2   -2.60    8.40
   5  15  -2   24.00   16.40
   5  15  -2   13.10   13.90
  -5  15   2   31.50   18.90
   5  15  -2   10.30   11.10
  -5  15   2   18.70   17.60
  -5  15   2   30.40   15.60
   4 -15  -2   10.80   16.90
  -4 -15   2    5.80   13.30
  -4 -15   2   12.50   16.80
  -4 -15   2   32.10   16.20
   4 -15  -2   40.20   19.00
  -4  15   2   41.10   18.90
   4  15  -2   32.20   13.30
  -4  15   2   19.40   14.80
   4  15  -2   17.30   10.90
  -4  15   2   39.90   17.10
   4  15  -2   23.50   13.40
  -3 -15   2   47.90   17.20
  -3 -15   2   33.50   15.30
  -3 -15   2   94.09   20.20
   3 -15  -2   78.49   21.30
   3 -15  -2   49.20   19.70
  -3  15   2   54.89   19.70
   3  15  -2   56.59   15.40
   3  15  -2   50.79   15.80
  -3  15   2   73.39   18.30
   3  15  -2   72.79   19.00
  -3  15   2   65.19   19.30
  -2 -15   2   18.20   15.90
   2 -15  -2  -10.40   12.10
   2 -15  -2   13.90   10.40
  -2 -15   2   24.80   12.70
  -2 -15   2   -5.00   14.10
   2 -15  -2   27.00   10.70
  -2 -15   2    6.00    7.80
   2  15  -2   16.00    7.60
  -2  15   2   39.60   16.70
   2  15  -2    3.80   10.50
   2  15  -2   22.10    8.70
  -2  15   2   14.10   12.70
  -2  15   2    9.80   10.00
   2  15  -2   12.10   11.70
   2  15  -2   23.30   10.50
   1 -15  -2   35.10   13.60
  -1 -15   2   15.90   16.30
   1 -15  -2   50.29   19.00
   1 -15  -2   32.00   16.90
  -1 -15   2   11.40    8.70
   1 -15  -2   46.50   16.50
   1 -15  -2   31.70   12.10
  -1 -15   2   27.20   16.70
  -1 -15   2   34.00   12.20
  -1  15   2   34.60   15.00
   1  15  -2   36.80    9.90
  -1  15   2   15.60   13.50
   1  15  -2    7.60    7.60
   1  15  -2   37.20   15.00
  -1  15   2   11.30   13.20
   1  15  -2   12.30    9.60
  -1  15   2    9.10    7.60
  -1  15   2   37.90   13.10
   0 -15   2  444.36   47.80
   0 -15  -2  408.36   45.40
   0 -15   2  419.76   30.70
   0 -15  -2  445.56   40.30
   0 -15  -2  448.46   44.10
   0 -15  -2  428.66   42.50
   0 -15   2  395.46   41.80
   0 -15  -2  534.55   49.90
   0  15   2  442.26   43.80
   0  15  -2  467.75   44.00
   0  15   2  438.06   33.90
   0  15  -2  373.56   42.40
   0  15  -2  451.15   33.90
   0  15   2  401.06   41.30
   0  15   2  390.16   29.10
   0  15  -2  453.85   44.80
   0  15   2  391.06   38.60
  -1 -15  -2   18.70   14.40
  -1 -15  -2  -19.90   10.30
  -1 -15  -2    1.30   11.80
  -1 -15  -2    5.20   12.30
   1 -15   2   11.70    9.10
  -1 -15  -2    4.80    8.50
  -1 -15  -2    5.40   11.00
   1 -15   2   -7.10    6.40
   1 -15   2   10.40   14.60
  -1 -15  -2    6.10   11.80
   1  15   2   -1.40   10.60
   1  15   2   -1.00    8.60
   1  15   2   -1.00    9.70
  -1  15  -2   -0.10    6.90
   1  15   2   -1.50    5.50
  -1  15  -2   -7.30    6.60
  -1  15  -2   -4.90    8.80
   1  15   2    1.00    7.90
   1  15   2    2.20    8.20
   1  15   2   -5.90    8.30
  -1  15  -2   -1.00    7.90
  -2 -15  -2    2.10    8.20
   2 -15   2   -1.80    5.70
  -2 -15  -2   -2.80   13.30
  -2 -15  -2   -2.60   10.60
   2 -15   2   -3.40   10.00
  -2 -15  -2   10.90   13.50
   2 -15   2   46.40   18.80
  -2 -15  -2    2.70   13.90
  -2 -15  -2  -11.00   12.30
  -2 -15  -2   15.80   14.50
   2  15   2   -6.30    9.50
   2  15   2    8.50    9.70
  -2  15  -2   14.10   13.50
   2  15   2    9.40   12.00
   2  15   2   12.90   10.30
  -2  15  -2   -0.20    6.10
  -2  15  -2  -18.30    9.70
   2  15   2   13.10   11.20
   2  15   2   -6.70    5.90
   2  15   2   -2.70    6.00
  -2  15  -2   16.60   11.20
  -3 -15  -2   43.50   19.60
   3 -15   2   17.10   13.20
  -3 -15  -2   65.49   18.50
  -3 -15  -2   78.69   18.20
  -3 -15  -2   21.50   15.20
   3 -15   2   93.59   26.30
   3 -15   2   67.49   22.50
  -3 -15  -2   53.99   21.60
  -3 -15  -2   56.79   15.60
  -3  15  -2   22.90   15.10
   3  15   2   43.60   15.50
   3  15   2   27.60   11.30
   3  15   2   58.99   16.60
  -3  15  -2   77.79   22.20
   3  15   2   23.80   10.90
   3  15   2   71.59   17.50
   3  15   2   91.19   19.80
  -3  15  -2   71.99   19.80
   4 -15   2  158.78   33.00
   4 -15   2  130.39   29.40
  -4 -15  -2  121.99   32.70
   4 -15   2  158.78   27.50
  -4 -15  -2  132.09   31.60
  -4 -15  -2  151.28   26.90
  -4  15  -2  104.59   25.20
   4  15   2  126.49   23.50
  -4  15  -2  161.38   29.70
   4  15   2  114.09   24.50
   4  15   2  108.39   24.20
  -4  15  -2   40.80   18.20
   5 -15   2   -2.60   10.90
  -5 -15  -2   31.80   22.60
   5 -15   2   -7.50    9.30
  -5 -15  -2   -1.60   15.70
   5 -15   2    3.00   10.30
  -5 -15  -2  -27.10   15.40
  -5  15  -2   -0.60   16.90
   5  15   2   -3.60    7.90
  -5  15  -2    6.30   16.10
   5  15   2    1.50    9.60
  -5  15  -2    2.90   10.90
   5  15   2   -1.20   14.00
  -6 -15  -2  -19.10   12.80
   6 -15   2  -14.40   10.70
   6 -15   2   -1.40   19.00
   6 -15   2   -0.10   15.30
  -6 -15  -2  -46.20   18.70
   6  15   2  -10.10    8.40
  -6  15  -2   10.50   19.70
  -6  15  -2   28.30   19.50
  -6  15  -2   -7.90   17.00
   6  15   2   -9.60    9.80
   6  15   2    8.50   17.20
  -6 -16   2    1.90   22.40
   6 -16  -2    6.30   21.80
  -6 -16   2    3.80   24.30
  -6 -16   2   -5.60   12.90
   6 -16  -2   31.80   23.70
   6 -16  -2    3.80   12.90
   6  16  -2    1.00   15.90
  -6  16   2    3.90   19.60
   6  16  -2    0.80   15.20
  -6  16   2   -0.30   16.60
  -5 -16   2   44.20   25.00
   5 -16  -2   15.80   13.30
   5 -16  -2   -2.60   16.50
  -5 -16   2   30.30   17.50
  -5  16   2   17.50   14.30
  -5  16   2   12.60   17.00
   5  16  -2   -7.40   13.60
   5  16  -2   10.00   15.20
   5  16  -2   15.30   14.40
  -4 -16   2   22.90   13.30
  -4 -16   2   26.90   16.10
   4 -16  -2   18.70   18.40
  -4 -16   2    8.70   16.00
   4 -16  -2   43.10   23.50
  -4  16   2   12.20   15.10
   4  16  -2   35.50   15.10
   4  16  -2   27.80   17.00
   4  16  -2   24.30   15.90
  -4  16   2   50.29   18.50
  -4  16   2   10.90   16.70
  -3 -16   2   11.80   16.60
   3 -16  -2   15.80   13.10
   3 -16  -2   12.80   14.80
  -3 -16   2    3.20   10.40
  -3 -16   2    6.40   12.60
  -3  16   2   -5.20   12.20
  -3  16   2   -7.20   11.80
   3  16  -2   -6.60    6.30
   3  16  -2    4.10   11.20
  -3  16   2    3.60   11.50
   3  16  -2   -0.30    7.60
   2 -16  -2   -8.60   12.60
   2 -16  -2    4.90   12.90
  -2 -16   2   -3.60   14.20
   2 -16  -2   -6.50   13.10
  -2 -16   2    3.70   14.20
  -2 -16   2   -6.50    7.80
   2  16  -2   12.40   12.10
  -2  16   2    5.90   12.50
   2  16  -2    4.00    9.00
   2  16  -2   -7.90    5.50
   2  16  -2   -6.10   10.00
  -2  16   2   -2.70    6.60
  -2  16   2   15.70   13.00
   1 -16  -2  -11.10    8.00
  -1 -16   2    7.60   11.40
  -1 -16   2   -1.00    6.70
  -1 -16   2   -5.70   14.10
   1 -16  -2    6.80    8.90
   1 -16  -2   -0.20    7.10
   1 -16  -2   11.30   15.70
  -1 -16   2    2.10   10.00
  -1 -16   2  -14.20    8.50
   1  16  -2    1.50   10.20
  -1  16   2   -0.40    6.10
   1  16  -2    2.60    6.50
  -1  16   2    2.10   10.80
  -1  16   2    4.20   12.20
   1  16  -2    3.90    6.50
   1  16  -2   10.80    8.80
  -1  16   2    3.80   10.90
   0 -16  -2  185.48   32.20
   0 -16  -2  168.38   26.10
   0 -16   2  194.18   30.30
   0 -16  -2  200.78   31.30
   0 -16   2  168.58   29.30
   0 -16   2  192.38   24.20
   0 -16  -2  192.58   30.30
   0 -16   2  151.98   31.80
   0 -16  -2  184.18   30.70
   0  16  -2  153.48   28.90
   0  16   2  177.98   29.70
   0  16  -2  172.48   28.10
   0  16  -2  167.88   28.70
   0  16   2  203.88   23.50
   0  16   2  237.18   33.10
   0  16   2  236.78   28.80
   0  16   2  196.48   27.30
   0  16  -2  223.78   26.80
  -1 -16  -2    9.40   10.70
  -1 -16  -2  -12.60   11.50
  -1 -16  -2   20.50   14.30
  -1 -16  -2   -9.30   10.90
  -1 -16  -2  -10.30   12.30
   1 -16   2   -2.40    7.40
  -1 -16  -2   -1.10   12.00
   1 -16   2   17.00   10.50
  -1 -16  -2    8.70   12.50
   1 -16   2    0.30   15.10
  -1  16  -2   -1.90    9.10
   1  16   2  -10.20    7.00
   1  16   2   -3.40    8.30
   1  16   2    0.20    9.40
  -1  16  -2   -1.80    6.20
   1  16   2   -4.90    8.60
  -1  16  -2   -7.90    8.60
   1  16   2    1.80   10.60
   1  16   2    7.80    8.60
  -1  16  -2    3.10    8.00
   1  16   2    0.00    9.50
   2 -16   2   50.19   19.50
   2 -16   2   58.89   15.10
  -2 -16  -2   54.09   18.30
  -2 -16  -2   23.50   15.30
  -2 -16  -2    5.20   13.90
  -2 -16  -2   29.30   15.60
   2 -16   2   70.89   23.50
  -2 -16  -2   47.00   18.80
  -2 -16  -2   37.70   19.30
  -2 -16  -2   76.59   22.50
   2  16   2   52.49   15.70
  -2  16  -2   10.20   13.70
  -2  16  -2   23.10   14.20
   2  16   2   76.29   19.20
   2  16   2   27.50   11.40
   2  16   2   51.99   15.50
   2  16   2   40.90   15.70
   2  16   2   51.69   15.90
  -2  16  -2   15.50   12.10
   2  16   2   35.90   12.90
   3 -16   2   18.80   17.90
   3 -16   2   -5.70   10.00
  -3 -16  -2   -8.60   15.90
   3 -16   2    6.00   11.70
  -3 -16  -2  -10.40   10.00
  -3 -16  -2   20.80   12.60
  -3 -16  -2  -13.30   11.80
  -3 -16  -2    7.10   12.40
  -3 -16  -2   -1.30   14.10
  -3 -16  -2   14.20   14.20
   3  16   2    0.10    7.30
   3  16   2    7.20   12.30
  -3  16  -2   13.20   11.20
   3  16   2   -8.50   10.00
  -3  16  -2    5.30   13.00
  -3  16  -2    8.40   12.20
   3  16   2    9.10   11.10
   3  16   2    0.30    9.20
   3  16   2   -2.60   10.80
   4 -16   2   -8.30   14.20
   4 -16   2   12.60   14.80
   4 -16   2    2.80   17.10
  -4 -16  -2   18.80   12.50
  -4 -16  -2    6.10   13.60
  -4 -16  -2    6.50   20.00
   4  16   2  -11.60    7.10
  -4  16  -2   -2.30   15.20
  -4  16  -2    9.00   16.30
   4  16   2    9.80   12.80
  -4  16  -2   -1.10   15.20
   4  16   2    2.40   11.60
   5 -16   2   23.20   13.90
   5 -16   2   20.60   15.20
  -5 -16  -2   21.50   14.60
  -5 -16  -2    5.10   20.40
  -5 -16  -2   28.00   19.80
   5 -16   2   33.40   23.00
   5  16   2    2.20   13.70
   5  16   2   -4.90    9.30
  -5  16  -2   -9.00   14.80
   5  16   2  -10.70    9.40
  -5  16  -2    5.30   18.00
  -5  16  -2    0.70   14.70
   6 -16   2   44.40   22.40
  -6 -16  -2   23.40   20.90
  -6 -16  -2   13.30   18.30
   6 -16   2   21.20   18.70
   6 -16   2   49.20   21.90
  -6  16  -2   54.89   23.30
   6  16   2   57.89   21.50
  -6  16  -2   61.49   31.10
  -6  16  -2   31.70   19.60
   6  16   2   18.00   15.10
   6  16   2   21.60   18.60
   6 -17  -2  -13.10   17.10
  -6 -17   2    4.00   26.30
   6 -17  -2   15.80   23.90
  -6 -17   2   19.70   23.90
  -6 -17   2  -17.70   18.30
   6 -17  -2  -17.70   11.70
  -6  17   2    7.10   19.50
  -6  17   2  -16.50   18.10
   6  17  -2  -11.50   15.50
   6  17  -2   -8.40   17.10
  -5 -17   2   55.69   28.50
   5 -17  -2   50.99   29.50
  -5 -17   2   54.79   25.10
   5 -17  -2   76.69   29.20
   5 -17  -2  126.99   27.50
  -5  17   2   54.59   22.20
  -5  17   2   63.29   23.60
   5  17  -2   86.29   21.30
   5  17  -2  144.59   29.20
   5  17  -2  126.99   28.20
   4 -17  -2  135.89   31.10
  -4 -17   2  136.99   27.90
  -4 -17   2  121.39   35.20
   4 -17  -2  133.39   34.40
  -4 -17   2  117.89   28.20
   4 -17  -2  122.99   27.80
  -4  17   2  158.98   34.70
  -4  17   2  145.79   28.00
  -4  17   2   84.69   26.00
   4  17  -2  141.59   29.60
   4  17  -2  133.59   25.90
   4  17  -2  184.18   30.30
   3 -17  -2   85.79   28.90
  -3 -17   2  140.59   28.80
  -3 -17   2  123.79   29.10
   3 -17  -2  173.68   32.60
   3 -17  -2  195.18   31.20
  -3 -17   2  165.28   30.30
  -3  17   2  140.49   27.70
   3  17  -2  147.39   24.40
  -3  17   2   99.99   20.90
  -3  17   2   93.19   26.20
   3  17  -2  218.38   32.50
   3  17  -2  179.78   29.70
  -2 -17   2    9.00   14.60
   2 -17  -2   -1.80   14.70
   2 -17  -2  -12.80    7.00
  -2 -17   2    1.00   15.60
   2 -17  -2    4.00    9.20
  -2 -17   2    2.00   10.30
   2  17  -2   -4.80   11.10
  -2  17   2   -5.10   12.10
   2  17  -2    6.20   10.70
  -2  17   2    0.90    9.50
   2  17  -2   -0.40    9.10
  -2  17   2   13.50   15.00
   2  17  -2    5.20   10.10
   1 -17  -2   51.69   17.40
   1 -17  -2  103.29   25.90
   1 -17  -2   28.30   14.80
  -1 -17   2   69.79   21.70
   1 -17  -2   34.40   16.60
  -1 -17   2   40.10   16.70
  -1 -17   2   46.00   17.10
  -1  17   2   39.90   12.70
  -1  17   2   72.29   20.40
   1  17  -2   56.49   17.20
   1  17  -2   53.59   14.90
  -1  17   2   31.60   15.70
   1  17  -2  105.89   22.50
   0 -17   2    5.60   14.20
   0 -17  -2   44.20   17.30
   0 -17  -2   39.10   16.10
   0 -17  -2   31.00   16.20
   0 -17   2    5.90   14.90
   0 -17  -2   94.09   24.20
   0 -17   2   30.50   15.40
   0 -17  -2   41.90   15.30
   0  17  -2   64.29   18.20
   0  17   2   31.00   14.00
   0  17   2   42.60   12.00
   0  17   2   45.30   16.40
   0  17   2   17.80   15.30
   0  17   2   56.29   15.90
   0  17  -2   22.00   11.20
   0  17  -2   42.20   15.80
  -1 -17  -2   70.79   21.30
  -1 -17  -2  112.89   23.70
  -1 -17  -2   67.19   22.50
  -1 -17  -2   82.69   21.90
  -1 -17  -2   67.79   20.80
   1 -17   2   64.89   22.70
  -1 -17  -2   58.69   18.00
  -1 -17  -2  128.59   25.90
   1 -17   2   89.19   19.10
   1 -17   2   99.39   24.40
   1  17   2  116.89   23.40
  -1  17  -2   69.29   16.00
   1  17   2   91.19   19.90
  -1  17  -2   99.99   22.20
   1  17   2  119.09   19.50
   1  17   2   99.69   23.10
   1  17   2   88.19   21.00
  -1  17  -2   84.79   23.60
  -1  17  -2   77.99   22.00
   1  17   2   51.99   14.00
   1  17   2  103.09   20.00
  -2 -17  -2   15.50   13.90
  -2 -17  -2   -1.10   10.90
  -2 -17  -2   14.80   14.50
  -2 -17  -2    0.60   12.30
  -2 -17  -2    9.60    9.80
   2 -17   2   22.50   11.20
   2 -17   2    3.40   11.80
  -2 -17  -2    9.50   15.30
   2 -17   2   24.00   17.00
  -2 -17  -2   20.30   13.80
   2  17   2   46.70   16.00
   2  17   2    4.30    8.80
   2  17   2   17.40   13.60
  -2  17  -2   17.20   11.90
  -2  17  -2   17.60   14.20
  -2  17  -2    8.20   10.00
   2  17   2   11.20    9.20
   2  17   2   17.00   13.60
   2  17   2   12.30   10.10
   2  17   2   -1.70    8.00
  -3 -17  -2   23.40   15.60
  -3 -17  -2    4.80   20.10
   3 -17   2   41.00   18.10
  -3 -17  -2   35.90   18.10
  -3 -17  -2   17.30   15.40
  -3 -17  -2   14.50   18.30
   3 -17   2   -0.70   15.70
  -3 -17  -2   21.10   15.50
  -3 -17  -2    4.00   17.10
   3 -17   2   14.30   13.30
  -3  17  -2    1.10   14.20
  -3  17  -2   -6.60   13.70
   3  17   2    3.00    7.90
   3  17   2   20.30   12.80
   3  17   2  -15.60   10.20
   3  17   2    1.80   11.90
   3  17   2    9.40   11.90
  -3  17  -2   15.00   15.80
  -4 -17  -2   28.40   18.90
  -4 -17  -2   43.00   24.90
  -4 -17  -2   52.49   22.90
   4 -17   2   44.80   18.70
  -4 -17  -2   39.70   19.50
   4 -17   2   30.70   19.30
   4 -17   2   50.99   19.20
  -4  17  -2   32.30   18.50
  -4  17  -2   39.50   19.80
  -4  17  -2   33.00   18.50
   4  17   2   73.99   22.80
   4  17   2   68.09   18.40
   4  17   2   66.79   18.60
  -5 -17  -2    0.60   17.50
   5 -17   2    5.40   14.90
  -5 -17  -2   22.20   18.20
   5 -17   2   -6.70   10.70
  -5 -17  -2    9.70   19.40
   5 -17   2    7.40   15.40
   5  17   2   -2.90   14.60
  -5  17  -2    1.10   19.80
   5  17   2   14.90   14.20
   5  17   2   -7.00   10.40
  -5  17  -2   11.70   13.30
  -5  17  -2    9.90   18.50
   5 -18  -2    2.70   18.60
   5 -18  -2   -8.00   20.60
   5 -18  -2    0.00   11.00
  -5 -18   2   -0.10   20.70
  -5 -18   2  -15.00   13.50
  -5  18   2  -12.80    9.50
  -5  18   2   -6.30   15.90
   5  18  -2   -9.90    8.90
   5  18  -2   -4.10    9.20
   5  18  -2   -9.50   15.20
   4 -18  -2    5.50   16.80
  -4 -18   2   19.90   16.70
  -4 -18   2   49.90   24.00
   4 -18  -2   23.10   21.60
  -4 -18   2   46.10   21.60
   4 -18  -2  -32.40   15.60
   4  18  -2   11.90   14.10
   4  18  -2  -22.10   12.20
  -4  18   2   -8.70   13.20
  -4  18   2   25.10   19.10
   4  18  -2   22.60   17.30
   3 -18  -2    3.70   11.40
   3 -18  -2   17.90   18.60
  -3 -18   2   -3.50   19.60
  -3 -18   2   -3.60   15.50
  -3 -18   2    8.40   14.40
   3 -18  -2   27.70   20.50
  -3  18   2   -4.00   12.80
   3  18  -2   26.50   18.60
  -3  18   2   21.70   13.80
   3  18  -2    5.70    8.70
  -3  18   2   20.70   15.00
   3  18  -2   -3.10    8.50
  -2 -18   2   26.30   19.10
   2 -18  -2   23.30   15.40
   2 -18  -2   21.00   14.90
  -2 -18   2    0.20   16.50
   2 -18  -2   22.00   18.90
  -2 -18   2   38.20   15.40
  -2 -18   2   13.30   18.30
   2  18  -2    8.30   14.90
  -2  18   2   29.50   14.40
   2  18  -2    2.00   14.60
  -2  18   2   15.70   12.40
   2  18  -2   13.60   13.30
  -2  18   2   32.40   16.10
   1 -18  -2   18.60   16.90
  -1 -18   2   11.10   12.70
   1 -18  -2   -6.90   14.60
  -1 -18   2   21.00   18.10
   1 -18  -2   35.10   17.00
  -1 -18   2    4.00   13.40
   1  18  -2   46.70   19.50
  -1  18   2   10.50   13.60
   1  18  -2    2.20   14.20
   1  18  -2   10.90    9.10
  -1  18   2   16.70   15.10
  -1  18   2   11.10   12.20
   0 -18  -2   -3.80   11.30
   0 -18  -2   18.20   13.70
   0 -18  -2    0.10   10.60
   0 -18  -2   13.40   14.30
   0 -18   2   80.79   22.40
   0 -18   2    0.00   13.20
   0 -18   2   53.39   18.80
   0  18   2    8.60   10.20
   0  18   2   15.80   14.40
   0  18   2   -1.60   12.70
   0  18  -2   13.20   11.40
   0  18  -2    2.20   12.80
   0  18   2   -7.50   10.80
   0  18  -2   -4.40   11.80
  -1 -18  -2  128.29   27.50
  -1 -18  -2   64.69   21.10
  -1 -18  -2   75.79   22.10
   1 -18   2   69.99   25.20
  -1 -18  -2   56.99   20.80
   1 -18   2   41.30   22.30
  -1 -18  -2   49.10   18.80
  -1 -18  -2   62.29   21.60
  -1 -18  -2   84.79   23.60
   1  18   2  107.79   22.80
  -1  18  -2   87.69   21.90
   1  18   2   64.29   19.40
   1  18   2  111.29   21.10
  -1  18  -2   40.90   18.90
   1  18   2   35.70   13.80
  -1  18  -2   60.39   18.20
   1  18   2   53.49   14.50
   1  18   2   80.09   20.00
   2 -18   2   11.90   12.00
  -2 -18  -2   -5.20   10.40
  -2 -18  -2    0.50   12.20
  -2 -18  -2    1.10   14.10
   2 -18   2   -0.60   16.10
  -2 -18  -2   -6.30   14.70
  -2 -18  -2   -8.60   13.00
  -2 -18  -2   10.10   14.30
   2 -18   2   -2.80   15.30
  -2 -18  -2   -9.00   12.40
   2  18   2   17.70   13.00
   2  18   2    0.20    7.90
   2  18   2  -11.80    9.70
   2  18   2    9.60   12.80
   2  18   2    2.00   12.30
  -2  18  -2    0.40   13.90
  -2  18  -2   -4.60   12.20
   2  18   2   -4.10   11.80
   2  18   2   -4.80    7.80
  -2  18  -2    8.00    8.40
   3 -18   2   63.99   19.50
  -3 -18  -2    9.40   17.10
   3 -18   2   42.90   24.60
   3 -18   2   45.10   19.90
  -3 -18  -2   75.39   22.10
  -3 -18  -2   72.99   24.60
  -3 -18  -2   43.70   24.60
  -3 -18  -2   79.19   22.20
  -3 -18  -2   32.00   14.20
  -3 -18  -2   62.99   25.80
   3  18   2   94.79   21.90
   3  18   2   79.19   22.50
   3  18   2   54.99   18.90
   3  18   2   50.69   15.80
  -3  18  -2   38.80   22.10
   3  18   2   39.90   18.10
  -3  18  -2   71.49   24.30
  -3  18  -2   55.49   21.30
   4 -18   2   27.20   19.50
  -4 -18  -2   18.60   18.80
  -4 -18  -2   22.30   25.10
  -4 -18  -2    0.30   14.50
  -4 -18  -2   15.30   16.30
   4 -18   2  -19.40   15.90
  -4 -18  -2   -4.10   17.60
   4 -18   2   -5.70   13.00
  -4  18  -2    3.70   18.50
  -4  18  -2    6.10   17.00
   4  18   2  -13.90   12.30
   4  18   2    6.30   11.20
  -4  18  -2    0.90   16.20
   4  18   2    8.50   13.90
  -5 -18  -2  -14.80   11.90
  -5 -18  -2   19.90   26.70
   5 -18   2    6.40   17.00
   5 -18   2   22.90   17.50
   5 -18   2    6.20   22.50
  -5 -18  -2    4.40   23.30
   5  18   2    1.10   18.20
  -5  18  -2   37.40   24.90
  -5  18  -2   11.10   22.70
  -5  18  -2   -5.70   13.70
   5  18   2   37.20   21.10
   5 -19  -2   62.19   32.90
   5 -19  -2   55.59   24.20
  -5 -19   2   73.99   26.90
  -5 -19   2   47.90   30.10
   5 -19  -2   78.39   23.90
  -5 -19   2   49.50   25.70
  -5  19   2   62.89   28.30
   5  19  -2   53.99   21.70
   5  19  -2   48.70   22.80
   5  19  -2   84.89   27.80
  -5  19   2  112.39   30.20
  -4 -19   2   48.30   24.00
  -4 -19   2   51.99   25.90
   4 -19  -2   52.49   20.50
   4 -19  -2   -5.40   13.30
  -4 -19   2   37.40   22.00
   4 -19  -2    8.40   19.70
   4  19  -2   41.40   19.20
  -4  19   2   34.10   18.20
   4  19  -2   86.79   22.30
   4  19  -2   40.00   18.70
  -4  19   2  103.99   30.30
  -3 -19   2   16.50   17.80
   3 -19  -2   23.80   22.00
   3 -19  -2    4.50   15.00
  -3 -19   2    7.70   20.90
  -3 -19   2   18.60   19.40
   3 -19  -2   63.19   23.40
  -3  19   2   20.40   18.60
   3  19  -2   20.40   16.40
   3  19  -2   33.20   20.80
  -3  19   2   18.60   15.00
  -2 -19   2  -17.40   15.00
   2 -19  -2   -4.60    9.80
   2 -19  -2    9.00   11.30
  -2 -19   2   24.90   16.60
   2 -19  -2    4.00   12.10
  -2 -19   2   11.70   15.20
   2  19  -2   32.60   16.80
   2  19  -2   -0.40   12.30
  -2  19   2   -6.50   10.70
  -2  19   2   -9.30    8.80
  -2  19   2    2.40   11.30
   2  19  -2   -5.80    8.50
  -1 -19   2  111.59   29.10
   1 -19  -2  122.29   25.40
  -1 -19   2  156.38   31.90
   1 -19  -2  134.39   32.00
   1 -19  -2  146.69   31.60
  -1 -19   2  126.59   27.30
   1  19  -2  146.69   24.50
   1  19  -2  116.59   26.50
  -1  19   2  118.29   24.50
   1  19  -2  183.78   32.00
  -1  19   2  160.18   27.60
  -1  19   2  115.39   27.10
   0 -19   2   56.29   20.10
   0 -19  -2    3.70   14.80
   0 -19   2   14.10   12.10
   0 -19   2   20.00   19.40
   0 -19  -2   14.80   12.70
   0 -19  -2   17.10   14.60
   0  19  -2   22.10   13.80
   0  19  -2   23.80   14.50
   0  19   2    7.30   11.10
   0  19   2   21.30   16.60
   0  19  -2   56.29   20.60
   0  19   2   15.80   13.50
  -1 -19  -2   56.09   21.90
  -1 -19  -2   12.70   18.20
   1 -19   2   19.00   14.30
  -1 -19  -2   53.89   19.10
  -1 -19  -2   21.20   16.70
  -1 -19  -2   36.40   20.20
  -1 -19  -2    8.10   17.40
   1 -19   2   24.10   15.20
  -1 -19  -2   24.50   15.30
  -1  19  -2   -1.60   11.60
   1  19   2   21.60   10.90
   1  19   2   60.19   18.30
  -1  19  -2   69.99   23.10
   1  19   2   50.89   18.30
   1  19   2   22.60   15.00
  -1  19  -2   13.80   12.20
   1  19   2   42.90   19.40
   1  19   2   24.80   11.40
  -2 -19  -2   -2.20   17.10
  -2 -19  -2   -8.40   11.60
  -2 -19  -2   18.70   16.40
  -2 -19  -2    8.20   16.60
  -2 -19  -2   12.80   14.00
  -2 -19  -2   10.70   16.40
   2 -19   2   35.10   17.00
   2 -19   2   23.40   16.20
  -2 -19  -2   13.90   13.00
  -2  19  -2   12.00   11.90
   2  19   2   15.40   15.20
  -2  19  -2   35.80   16.40
   2  19   2   22.30   17.20
   2  19   2   21.40   11.30
   2  19   2   16.10   11.70
   2  19   2   22.20   12.50
   2  19   2   16.20   15.50
  -2  19  -2   26.00   20.70
   2  19   2   16.90   12.10
  -3 -19  -2   15.20   19.00
   3 -19   2   31.10   18.30
   3 -19   2   33.50   20.70
  -3 -19  -2   31.50   18.50
  -3 -19  -2   57.59   26.60
  -3 -19  -2   27.00   21.90
  -3 -19  -2    7.20   17.60
  -3 -19  -2   -5.50   17.30
  -3  19  -2   23.30   18.60
   3  19   2   68.89   21.00
   3  19   2   12.10   14.90
  -3  19  -2   43.40   22.00
   3  19   2   13.20   15.30
   3  19   2   12.70   12.30
  -3  19  -2   28.60   19.60
  -4 -19  -2   15.00   18.40
   4 -19   2   24.00   23.70
  -4 -19  -2   43.20   22.70
   4 -19   2   -6.20   15.20
   4 -19   2   17.70   16.90
  -4 -19  -2  -18.70   14.60
  -4 -19  -2  -31.00   20.30
  -4  19  -2   10.50   20.90
   4  19   2    9.30   12.60
  -4  19  -2   14.30   19.30
  -4  19  -2   21.60   15.40
   4  19   2    2.40   16.70
  -4 -20   2    0.60   19.00
  -4 -20   2   41.60   25.60
   4 -20  -2   29.30   17.90
   4 -20  -2   20.70   17.80
   4 -20  -2   17.60   22.70
   4  20  -2   22.40   18.30
   4  20  -2   60.69   22.10
  -4  20   2   35.20   19.40
  -4  20   2   50.99   22.00
  -3 -20   2   72.59   28.30
   3 -20  -2   40.40   18.10
   3 -20  -2  111.49   32.20
  -3 -20   2  103.89   26.50
  -3 -20   2   76.79   30.30
   3 -20  -2  123.29   34.80
  -3  20   2  106.39   31.20
   3  20  -2   96.19   28.50
  -3  20   2  102.09   30.10
   3  20  -2   96.49   26.80
   2 -20  -2  178.28   36.80
   2 -20  -2  200.48   37.20
   2 -20  -2  180.68   36.80
  -2 -20   2  138.49   34.60
  -2 -20   2  107.59   29.80
  -2 -20   2  152.18   31.00
   2  20  -2  114.99   28.20
   2  20  -2  177.88   29.50
  -2  20   2  174.78   35.10
   2  20  -2  143.79   31.70
  -2  20   2  124.79   27.80
   1 -20  -2   -6.10   12.70
   1 -20  -2   25.80   16.00
  -1 -20   2    6.40   17.80
  -1 -20   2   25.70   14.40
   1 -20  -2    4.50   18.10
  -1 -20   2   17.00   16.80
   1  20  -2   25.40   17.30
  -1  20   2    6.90   13.60
   1  20  -2   11.00   13.40
  -1  20   2   38.20   18.00
   1  20  -2   19.30   12.80
  -1  20   2   11.10   11.80
   0 -20  -2   45.20   21.30
   0 -20   2   69.39   23.00
   0 -20  -2   91.09   28.30
   0 -20  -2   34.50   17.20
   0 -20   2   32.20   19.30
   0 -20  -2   38.70   20.50
   0 -20   2   75.49   24.40
   0  20  -2   84.29   24.20
   0  20   2   88.39   22.10
   0  20   2   80.69   25.40
   0  20  -2   67.19   20.00
   0  20   2   60.29   23.10
  -1 -20  -2  168.28   31.70
  -1 -20  -2  162.48   31.80
  -1 -20  -2  125.39   28.70
   1 -20   2  114.89   32.80
   1 -20   2  180.38   36.40
  -1 -20  -2  169.38   35.60
  -1 -20  -2  148.59   29.60
  -1  20  -2  159.78   34.50
   1  20   2  129.19   30.80
   1  20   2  126.09   24.80
  -1  20  -2  151.18   32.00
   1  20   2   78.79   23.80
  -1  20  -2  176.18   33.10
  -2 -20  -2   80.39   23.20
  -2 -20  -2   60.19   24.00
  -2 -20  -2   99.39   24.80
  -2 -20  -2  104.89   26.00
  -2 -20  -2   64.99   25.00
  -2 -20  -2   78.19   26.70
  -2 -20  -2   93.99   22.20
   2 -20   2  118.09   33.10
   2 -20   2  142.29   33.90
   2  20   2   92.49   23.10
  -2  20  -2   71.79   25.20
  -2  20  -2  100.09   28.90
   2  20   2  127.49   24.20
   2  20   2  123.99   25.40
   2  20   2  151.88   30.50
   2  20   2   75.59   22.90
   2  20   2  125.29   26.80
  -2  20  -2  188.68   35.60
   2  20   2   78.39   21.90
  -3 -20  -2   33.40   25.80
  -3 -20  -2    2.90   19.00
  -3 -20  -2   58.09   29.00
   3 -20   2   15.70   19.10
  -3 -20  -2  -11.40   16.30
   3 -20   2    7.70   21.40
   3  20   2   24.70   15.40
   3  20   2   37.20   19.20
  -3  20  -2  -10.50   15.90
  -3  20  -2   10.80   18.70
   3  20   2   10.80   16.20
  -3  20  -2   27.10   20.20
  -4 -20  -2  -12.60   12.70
   4 -20   2   -4.90   10.20
   4 -20   2  -26.30   15.10
  -4 -20  -2   -8.90   22.70
  -4 -20  -2   -6.90   11.10
  -4 -20  -2   -0.50   21.80
  -4  20  -2    7.90   18.70
   4  20   2    6.50   12.50
  -4  20  -2   16.60   15.50
   4  20   2   -0.20   18.10
  -4  20  -2    9.00   22.30
   3 -21  -2    3.80   18.70
   3 -21  -2  -15.30   17.70
  -3 -21   2   20.70   21.40
  -3 -21   2   23.30   19.00
   3 -21  -2    7.20   14.40
  -3 -21   2  -14.20   11.90
  -3  21   2   49.99   22.60
  -3  21   2   26.50   22.90
   3  21  -2   -4.20   11.90
   3  21  -2   -5.40   11.50
   2 -21  -2   42.80   24.80
  -2 -21   2   18.80   17.00
  -2 -21   2    5.80   22.50
   2 -21  -2   17.60   12.80
   2 -21  -2    2.60   13.50
  -2 -21   2  -22.70   14.80
   2  21  -2   -7.50   10.70
  -2  21   2    4.60   13.60
  -2  21   2    1.00   12.90
   2  21  -2   -0.90   10.80
   2  21  -2    3.50   17.10
  -1 -21   2    8.60   13.70
   1 -21  -2   21.90   19.60
   1 -21  -2    1.90   12.20
  -1 -21   2   36.30   22.50
  -1 -21   2   10.60   16.30
   1 -21  -2    3.30   12.50
   1  21  -2    4.70   14.00
  -1  21   2    4.90   12.90
   1  21  -2    6.30   15.10
   1  21  -2   11.00   16.60
  -1  21   2    1.90   14.10
   0 -21   2   23.20   21.70
   0 -21   2   -2.40   17.60
   0 -21  -2   17.60   18.00
   0 -21   2    6.00   11.70
   0 -21  -2   17.50   19.50
   0 -21  -2  -18.30   13.10
   0 -21  -2    5.90   18.80
   0 -21  -2   25.40   21.40
   0  21   2   13.10   16.90
   0  21  -2    0.90   11.30
   0  21  -2   12.70   11.70
   0  21   2  -11.70   14.20
   0  21   2   -5.60   13.50
  -1 -21  -2    4.00   16.40
  -1 -21  -2   12.90   14.00
  -1 -21  -2   31.60   22.40
  -1 -21  -2    1.80   19.20
  -1 -21  -2   -6.40   11.40
   1 -21   2    3.40   13.20
   1 -21   2  -42.80   12.90
   1  21   2  -12.00    8.00
  -1  21  -2   -5.10   15.80
   1  21   2    8.00   11.70
   1  21   2  -16.30   13.00
  -1  21  -2    1.00   10.40
   2 -21   2   40.50   22.70
  -2 -21  -2  -13.20   16.50
  -2 -21  -2   -8.40   19.20
   2 -21   2  -11.50   12.10
  -2 -21  -2   15.50   15.30
  -2 -21  -2   -2.40   11.40
  -2 -21  -2   -0.20   16.60
  -2  21  -2   -0.80   12.90
   2  21   2  -13.60   14.80
  -2  21  -2    9.00   18.50
   2  21   2  -10.40   14.70
   2  21   2  -11.20    7.80
  -2  21  -2   11.90   17.90
   2  21   2   -0.30   15.10
  -3 -21  -2  -15.30   19.00
   3 -21   2   -5.20   17.00
  -3 -21  -2   24.80   18.30
   3 -21   2   -5.60   21.70
  -3 -21  -2   -8.90   14.50
  -3 -21  -2  -25.50   16.40
  -3  21  -2   30.00   23.20
   3  21   2    0.50   16.10
   3  21   2    2.70   12.20
  -3  21  -2   22.70   21.80
   3  21   2    6.10   12.50
  -3  21  -2   10.90   13.10
   2 -22  -2   46.50   20.60
   2 -22  -2   27.30   25.40
  -2 -22   2   32.90   22.20
  -2 -22   2   82.49   29.30
  -2 -22   2   50.79   25.50
   2 -22  -2   61.19   24.40
   2  22  -2   22.20   21.50
  -2  22   2   35.40   22.80
  -2  22   2  108.89   30.60
   2  22  -2   54.29   22.80
   2  22  -2   56.49   22.30
   1 -22  -2   -5.40   18.80
   1 -22  -2    6.70   18.80
  -1 -22   2   17.30   20.00
   1 -22  -2    6.40   13.40
  -1 -22   2   15.20   15.50
  -1 -22   2   33.20   18.50
  -1  22   2  -19.60   15.60
   1  22  -2   -3.80   12.30
   1  22  -2  -10.20   11.10
  -1  22   2   10.40   19.20
   0 -22   2   40.50   25.00
   0 -22  -2   79.99   26.60
   0 -22   2   52.09   26.40
   0 -22  -2   26.50   16.10
   0 -22   2   32.80   23.10
   0 -22  -2    2.20   14.40
   0  22   2   46.10   22.40
   0  22   2   16.90   14.70
   0  22  -2    8.20   16.00
   0  22  -2   33.10   21.40
   1 -22   2   50.59   20.90
  -1 -22  -2   49.60   22.10
  -1 -22  -2   84.39   28.00
   1 -22   2   48.80   20.40
  -1 -22  -2    8.20   19.50
   1 -22   2   28.70   21.00
  -1 -22  -2   11.40   20.00
   1  22   2   37.70   19.80
  -1  22  -2   22.30   22.50
   1  22   2   18.80   16.00
   1  22   2   52.99   23.20
  -1  22  -2   48.10   21.10
   2 -22   2   90.49   35.90
   2 -22   2  206.78   39.70
  -2 -22  -2  162.38   35.30
  -2 -22  -2   96.79   33.00
  -2 -22  -2  130.99   32.40
  -2  22  -2  120.19   36.10
  -2  22  -2  155.38   35.10
  -2  22  -2  131.99   33.40
   2  22   2  125.69   33.20
   2  22   2  143.09   30.30
   2  22   2  173.08   31.10
   9   0  -3   -9.00   17.50
  -9   0   3    2.60   14.00
  -9   0   3    4.70   20.00
   9   0  -3   -4.60   10.10
  -8   0   3   -9.50   14.70
  -8   0   3   19.60   17.70
   8   0  -3   -0.70   10.30
   8   0  -3    1.80    7.80
  -8   0   3  -11.80   14.20
   8   0  -3  -23.70    9.50
  -7   0   3  -18.50   13.30
   7   0  -3   -1.60   11.00
   7   0  -3   -3.30   10.00
   7   0  -3   -7.10    6.50
  -7   0   3    9.50   14.80
  -7   0   3    1.20   13.80
   6   0  -3    5.30    6.00
  -6   0   3   -4.20    7.00
   6   0  -3   -1.70    5.70
  -6   0   3    6.40   12.40
   6   0  -3    5.10    7.60
  -6   0   3    3.40   15.00
   6   0  -3    1.30    7.30
  -6   0   3   -9.10   10.30
   5   0  -3    5.50    8.10
  -5   0   3   -7.70    8.10
  -5   0   3    2.00    7.30
   5   0  -3   -3.70    5.50
  -5   0   3    9.80   15.40
   5   0  -3   -0.40    3.30
   5   0  -3    2.40    5.00
   4   0  -3   -1.10    3.50
   4   0  -3   -1.50    2.70
  -4   0   3   14.10   10.90
   4   0  -3   -2.60    3.60
  -4   0   3  -10.40    5.20
  -4   0   3    3.70    6.60
   4   0  -3    0.30    6.10
  -3   0   3    1.40    8.50
  -3   0   3   -1.30    2.60
   3   0  -3    2.50    3.80
   3   0  -3    7.90    6.10
  -3   0   3    0.70    5.80
  -3   0   3  -16.20    7.50
   3   0  -3    0.50    2.80
   3   0  -3    9.50    6.90
   3   0  -3   -0.50    2.50
   2   0  -3    0.60    2.10
   2   0  -3   -2.60    2.60
  -2   0   3   -0.90    3.80
   2   0  -3   -0.30    2.80
   2   0  -3    3.10    2.80
  -2   0   3    0.00    2.40
  -2   0   3    3.60    6.10
  -2   0   3    5.90    7.80
   1   0  -3    0.80    2.20
  -1   0   3   -0.80    3.20
  -1   0   3    4.40    5.00
  -1   0   3    4.00    2.20
  -1   0   3    2.10    2.10
   1   0  -3    0.10    2.90
   1   0  -3    0.40    2.80
   1   0  -3    4.50    2.10
  -1   0   3    3.30    4.10
   1   0  -3    0.30    0.90
   1   0  -3    2.60    3.30
   1   0  -3    0.50    1.60
   0   0   3    1.60    2.30
   0   0  -3   -1.80    2.40
   0   0   3   -1.30    2.20
   0   0   3    0.10    2.80
   0   0   3    9.90    6.00
   0   0  -3   -2.10    0.90
   0   0  -3   -0.20    1.90
   0   0  -3    1.80    4.10
   0   0   3   -0.60    2.10
   0   0   3   -0.40    2.40
   0   0  -3    0.10    2.10
   0   0  -3    3.50    3.90
   0   0   3   -0.10    1.20
   1   0   3    5.30    2.90
  -1   0  -3   -2.50    3.40
   1   0   3    6.00    3.10
   1   0   3    1.90    3.10
  -1   0  -3    0.00    3.00
  -1   0  -3    2.20    3.80
  -1   0  -3    5.80    5.60
   1   0   3    2.50    3.80
   1   0   3   -0.70    1.50
  -1   0  -3   -0.60    1.00
  -2   0  -3    4.90    3.60
   2   0   3    2.10    3.00
  -2   0  -3   -7.20    7.80
   2   0   3    2.00    3.70
  -2   0  -3   -0.90    3.00
   2   0   3   -2.40    4.30
   2   0   3   -1.00    3.70
   2   0   3   -4.10    2.80
  -2   0  -3    2.70    8.20
  -3   0  -3    1.80    3.80
  -3   0  -3    1.90    9.20
  -3   0  -3    3.70    8.30
   3   0   3    3.80    3.20
   3   0   3   -2.00    3.40
   3   0   3    0.30    2.30
   3   0   3    3.50    4.50
   3   0   3   -3.60    5.40
  -4   0  -3   -7.50    6.40
   4   0   3    1.50    2.60
   4   0   3    0.40    2.20
   4   0   3    2.10    4.40
   4   0   3   -2.20    4.60
  -4   0  -3    6.00   11.40
  -4   0  -3   11.20   15.20
   4   0   3   -9.10    5.50
   5   0   3   -3.20    5.00
   5   0   3    0.80    2.80
  -5   0  -3    2.80    9.60
   5   0   3    7.60    6.70
  -5   0  -3   -6.10    8.60
  -5   0  -3    9.10   12.90
   5   0   3   -0.70    4.50
   6   0   3    4.10    8.20
   6   0   3   -3.70    6.30
  -6   0  -3  -13.00   15.20
   6   0   3   -6.40    5.30
  -6   0  -3   -7.30   14.40
  -6   0  -3    4.30   11.30
   7   0   3    4.00   11.90
   7   0   3    8.50   11.00
  -7   0  -3   -4.60   13.50
  -7   0  -3   15.80   15.10
   7   0   3   -2.80   10.20
  -7   0  -3  -22.90   17.70
   8   0   3   17.00   17.40
  -8   0  -3    3.60   16.60
  -8   0  -3   -9.50   21.50
  -8   0  -3    2.90   17.50
   8   0   3   -5.30    7.20
  -9  -1   3  -18.10   24.40
  -9  -1   3    2.00   15.10
   9  -1  -3  -13.20   15.80
   9  -1  -3   12.20   16.10
   9   1  -3    9.50   17.40
  -9   1   3   -6.90   18.90
   9   1  -3   -1.20   10.60
  -9   1   3   53.29   30.90
   8  -1  -3    8.20   12.60
  -8  -1   3    2.30   11.50
  -8  -1   3   45.70   26.90
  -8  -1   3   40.90   21.90
   8  -1  -3   30.90   19.30
   8   1  -3    9.90   13.00
   8   1  -3   -2.40   11.10
  -8   1   3   11.00   24.90
   8   1  -3   25.60   13.70
  -8   1   3    2.30   17.70
   7  -1  -3   22.80   13.10
   7  -1  -3    6.60    9.30
   7  -1  -3   -1.70    6.50
  -7  -1   3  -16.20   13.20
  -7  -1   3    4.20   10.30
  -7  -1   3   -0.30   19.40
  -7   1   3  -24.80   16.50
  -7   1   3   -4.00    9.00
  -7   1   3    4.70   14.70
  -7   1   3  -11.20    7.80
   7   1  -3   -8.40    7.50
   7   1  -3  -10.80    7.80
   7   1  -3    1.00    7.30
   6  -1  -3  357.36   26.90
   6  -1  -3  307.27   24.10
   6  -1  -3  237.38   31.90
  -6  -1   3  266.17   34.00
   6  -1  -3  375.36   38.40
  -6  -1   3  232.78   35.20
  -6  -1   3  241.28   25.50
   6   1  -3  296.97   32.90
   6   1  -3  297.57   29.60
   6   1  -3  368.46   37.80
  -6   1   3  288.47   39.20
  -6   1   3  267.07   30.90
  -6   1   3  254.17   28.10
  -6   1   3  272.87   35.30
  -5  -1   3   56.29   20.30
  -5  -1   3   33.50   10.80
   5  -1  -3   41.10   10.40
   5  -1  -3   34.80   11.10
  -5  -1   3   56.79   18.60
   5  -1  -3   37.40   12.40
   5  -1  -3   32.10    8.70
   5   1  -3   41.10   12.80
   5   1  -3   57.99   14.90
   5   1  -3   40.80   10.20
  -5   1   3   65.39   14.70
  -5   1   3   45.90   14.80
   5   1  -3   44.20    8.60
  -5   1   3   52.79   16.70
  -4  -1   3    0.80    8.00
   4  -1  -3    9.00    5.10
   4  -1  -3   12.20    6.70
  -4  -1   3   16.00    7.70
   4  -1  -3    4.80    5.10
  -4  -1   3   21.50   12.60
   4  -1  -3   -5.10    4.80
   4   1  -3    5.60    3.20
   4   1  -3   16.50    6.00
  -4   1   3    1.40    6.20
  -4   1   3  -11.90    7.10
   4   1  -3    2.90    3.80
   4   1  -3   -0.60    4.20
  -4   1   3   -1.10   10.00
   4   1  -3   -2.20    5.50
  -3  -1   3  324.57   25.70
   3  -1  -3  246.18   20.20
  -3  -1   3  270.97   14.70
  -3  -1   3  296.57   21.90
  -3  -1   3  313.57   27.50
   3  -1  -3  248.98   17.80
   3  -1  -3  280.17   18.60
   3  -1  -3  258.47   24.90
  -3   1   3  260.97   20.70
  -3   1   3  334.37   25.30
  -3   1   3  262.37   17.30
   3   1  -3  295.67   14.80
   3   1  -3  285.27   15.50
   3   1  -3  278.97   20.20
   3   1  -3  276.37   20.50
   3   1  -3  271.77   22.00
  -3   1   3  286.57   26.00
   2  -1  -3 4198.28  147.59
  -2  -1   3 4054.79  147.89
   2  -1  -3 3902.21  143.39
  -2  -1   3 4248.17  148.09
  -2  -1   3 4043.20  139.59
   2  -1  -3 4200.08  149.99
  -2  -1   3 4128.59  147.09
   2  -1  -3 4042.70  144.49
   2   1  -3 4088.89  144.19
   2   1  -3 4137.59  144.09
  -2   1   3 4142.49  144.79
  -2   1   3 4120.59  148.39
  -2   1   3 4096.29  142.99
  -2   1   3 4093.49  141.79
   2   1  -3 4278.27  149.88
   2   1  -3 4211.88  147.49
  -2   1   3 4096.99  148.19
   2   1  -3 4153.18  139.79
  -1  -1   3 1306.27   49.10
   1  -1  -3 1287.37   50.59
   1  -1  -3 1343.97   52.69
   1  -1  -3 1375.56   53.09
  -1  -1   3 1259.57   50.99
   1  -1  -3 1304.77   54.79
   1  -1  -3 1330.67   46.00
  -1  -1   3 1285.87   49.60
  -1  -1   3 1400.76   54.39
  -1   1   3 1290.87   50.69
   1   1  -3 1275.77   53.19
  -1   1   3 1273.87   46.20
   1   1  -3 1343.07   49.70
   1   1  -3 1302.87   47.80
   1   1  -3 1275.27   49.00
  -1   1   3 1259.67   53.79
  -1   1   3 1265.97   52.39
  -1   1   3 1316.67   46.60
   1   1  -3 1278.77   49.00
   1   1  -3 1248.48   53.49
  -1   1   3 1315.17   50.89
   0  -1  -3  793.62   37.20
   0  -1  -3  760.92   28.80
   0  -1   3  776.02   34.00
   0  -1   3  810.52   31.30
   0  -1  -3  781.32   37.20
   0  -1  -3  760.82   34.40
   0  -1  -3  764.62   31.00
   0  -1  -3  820.12   37.10
   0  -1   3  806.22   31.00
   0  -1   3  821.62   31.20
   0  -1   3  762.42   35.20
   0  -1   3  789.52   35.10
   0   1   3  769.32   34.20
   0   1  -3  809.32   37.50
   0   1   3  728.23   33.70
   0   1  -3  767.62   30.90
   0   1  -3  779.12   30.90
   0   1  -3  775.92   33.60
   0   1   3  821.82   33.40
   0   1   3  773.92   31.50
   0   1  -3  769.72   30.70
   0   1  -3  801.62   35.20
   0   1   3  802.42   29.20
  -1  -1  -3  496.85   27.60
  -1  -1  -3  465.85   22.10
   1  -1   3  473.45   23.60
   1  -1   3  502.45   21.30
  -1  -1  -3  493.35   17.50
   1  -1   3  494.45   22.80
   1  -1   3  508.85   26.30
   1  -1   3  493.35   25.90
   1  -1   3  455.65   23.50
  -1  -1  -3  525.65   31.50
  -1  -1  -3  507.45   28.50
   1   1   3  493.45   22.60
   1   1   3  498.65   24.90
  -1   1  -3  475.25   21.00
  -1   1  -3  441.96   23.30
   1   1   3  513.15   24.80
   1   1   3  493.55   25.60
  -1   1  -3  506.25   29.70
  -1   1  -3  467.25   27.20
  -1   1  -3  504.25   26.00
   1   1   3  468.35   17.50
  -2  -1  -3 1439.06   67.09
  -2  -1  -3 1387.16   64.09
   2  -1   3 1357.56   59.29
  -2  -1  -3 1373.26   52.09
   2  -1   3 1353.76   53.89
   2  -1   3 1349.36   55.09
  -2  -1  -3 1376.16   50.79
   2  -1   3 1400.36   53.69
   2  -1   3 1424.66   58.29
  -2   1  -3 1388.26   64.69
   2   1   3 1406.46   59.29
   2   1   3 1383.66   51.89
   2   1   3 1434.56   57.99
   2   1   3 1370.36   58.29
  -2   1  -3 1371.96   53.99
  -2   1  -3 1485.65   66.29
   2   1   3 1418.46   50.99
  -2   1  -3 1394.66   54.09
  -3  -1  -3 1647.84   77.29
   3  -1   3 1488.05   57.29
   3  -1   3 1499.95   66.59
   3  -1   3 1502.65   66.99
  -3  -1  -3 1502.75   60.99
   3  -1   3 1525.55   58.19
  -3  -1  -3 1487.85   75.09
   3  -1   3 1490.25   62.79
  -3   1  -3 1604.74   77.09
  -3   1  -3 1571.04   74.39
   3   1   3 1484.35   64.99
   3   1   3 1530.15   67.39
   3   1   3 1474.55   64.89
   3   1   3 1515.85   53.19
  -3   1  -3 1492.85   62.69
   3   1   3 1521.35   52.99
  -4  -1  -3  696.33   50.59
  -4  -1  -3  598.04   34.80
  -4  -1  -3  611.84   46.30
   4  -1   3  576.14   28.00
   4  -1   3  574.54   35.00
   4  -1   3  605.94   27.70
   4  -1   3  604.64   39.40
   4  -1   3  637.94   38.80
  -4   1  -3  652.53   37.10
  -4   1  -3  586.24   47.90
   4   1   3  643.44   37.10
  -4   1  -3  563.04   43.40
   4   1   3  640.54   37.90
   4   1   3  563.94   37.70
   5  -1   3   46.60    7.70
  -5  -1  -3   54.19   18.70
   5  -1   3   38.10   14.40
  -5  -1  -3   39.60   18.70
  -5  -1  -3   46.30   13.70
   5  -1   3   42.00   11.90
   5  -1   3   66.59   15.70
   5   1   3   23.50   12.60
  -5   1  -3   55.49   13.90
   5   1   3   39.60   12.60
  -5   1  -3   34.60   18.60
   5   1   3   47.50   12.60
  -5   1  -3   53.29   19.40
  -6  -1  -3   22.60   16.30
  -6  -1  -3   -0.40   11.20
  -6  -1  -3   10.60   13.10
   6  -1   3    2.60   10.50
   6  -1   3    8.10    8.90
   6  -1   3   11.40   10.40
  -6   1  -3   34.40   18.20
  -6   1  -3   23.90   13.90
   6   1   3   18.00   12.20
   6   1   3   18.50   12.80
   6   1   3   25.50   11.90
  -6   1  -3  -11.90   10.10
   7  -1   3  163.78   26.80
   7  -1   3  152.18   26.60
  -7  -1  -3  171.68   37.30
  -7  -1  -3  136.69   32.50
  -7  -1  -3  227.58   32.60
   7  -1   3  136.59   27.70
   7   1   3  199.98   28.90
  -7   1  -3  137.99   34.30
  -7   1  -3  153.68   25.40
   7   1   3  167.98   27.60
  -7   1  -3  110.39   35.90
   7   1   3  121.89   26.30
  -8  -1  -3    0.90   17.50
  -8  -1  -3   19.80   19.70
   8  -1   3   38.50   21.10
  -8  -1  -3   22.10   19.20
   8  -1   3   20.80   12.10
   8   1   3   25.70   19.10
  -8   1  -3   24.00   17.60
  -8   1  -3   -0.20   23.50
   8   1   3   30.70   16.00
  -8   1  -3   -7.60   22.20
   9  -2  -3   12.30   16.40
  -9  -2   3   51.09   25.20
   9  -2  -3   22.40   19.50
  -9  -2   3   -0.90   29.10
  -9   2   3   50.09   27.00
   9   2  -3   37.80   18.80
  -9   2   3   42.00   33.50
   9   2  -3    3.40   13.90
  -8  -2   3   36.10   21.40
  -8  -2   3    0.10   24.10
   8  -2  -3   48.80   20.80
  -8  -2   3   -2.10   19.10
   8  -2  -3   34.00   17.00
   8   2  -3   -0.90   14.10
  -8   2   3    5.80   13.10
  -8   2   3    3.30   18.30
   8   2  -3   23.20   13.90
   8   2  -3   30.90   14.00
   7  -2  -3  137.59   20.40
  -7  -2   3  100.49   25.20
   7  -2  -3  157.58   26.80
  -7  -2   3  163.08   34.00
  -7  -2   3  105.39   27.20
   7  -2  -3  161.58   27.20
   7   2  -3  148.39   27.20
  -7   2   3  176.78   28.80
   7   2  -3  158.28   25.20
   7   2  -3  136.69   25.00
  -7   2   3  148.79   23.70
  -7   2   3   87.09   28.50
  -7   2   3  118.29   27.30
  -6  -2   3   56.69   22.40
   6  -2  -3   40.70   11.10
  -6  -2   3   64.09   21.00
   6  -2  -3   70.89   18.50
   6  -2  -3   46.80   12.70
  -6  -2   3   31.30   11.10
   6  -2  -3   19.50   12.70
  -6   2   3   33.40   17.00
   6   2  -3   47.30   15.90
   6   2  -3   48.70   14.80
  -6   2   3   28.40   12.60
  -6   2   3   54.29   20.30
  -6   2   3   51.09   13.70
   6   2  -3   38.30   13.30
   5  -2  -3  109.49   16.40
   5  -2  -3   86.29   17.30
  -5  -2   3   65.09   21.10
  -5  -2   3  115.09   17.40
  -5  -2   3   92.59   20.90
   5  -2  -3   69.69   17.00
   5  -2  -3   91.59   14.00
   5   2  -3   79.49    8.90
  -5   2   3   24.20   17.50
  -5   2   3   71.89   15.10
   5   2  -3   97.69    9.80
   5   2  -3  107.39   18.80
   5   2  -3  117.09   18.30
   5   2  -3  128.69   21.70
  -5   2   3   99.29   20.10
   4  -2  -3   19.70   10.10
   4  -2  -3   21.50    6.80
  -4  -2   3   19.70    9.60
  -4  -2   3   18.40   13.60
   4  -2  -3   14.20    7.50
   4  -2  -3   14.60    7.00
  -4  -2   3   33.50    9.90
   4   2  -3   24.90    4.70
   4   2  -3   28.50    4.60
   4   2  -3   28.80    8.40
   4   2  -3   40.00    9.60
  -4   2   3   39.70   11.90
   4   2  -3   17.00    9.80
  -4   2   3   17.60    9.30
  -4   2   3   24.30   10.40
  -3  -2   3  808.12   40.10
  -3  -2   3  772.42   43.70
   3  -2  -3  788.92   35.50
   3  -2  -3  819.42   42.60
   3  -2  -3  724.73   40.30
  -3  -2   3  801.22   42.10
   3  -2  -3  761.82   38.10
   3   2  -3  795.92   42.40
  -3   2   3  825.72   37.80
   3   2  -3  752.52   29.30
  -3   2   3  790.32   41.40
  -3   2   3  816.32   43.60
  -3   2   3  745.13   40.80
   3   2  -3  832.82   38.50
   3   2  -3  793.32   30.20
   3   2  -3  772.12   40.30
   2  -2  -3  172.58   13.20
   2  -2  -3  187.88   12.80
  -2  -2   3  184.18   13.50
  -2  -2   3  196.08   16.40
  -2  -2   3  180.18   18.10
   2  -2  -3  192.98   18.80
  -2  -2   3  205.08   19.80
  -2  -2   3  170.98    9.70
   2  -2  -3  216.18   20.60
   2   2  -3  188.88   13.00
   2   2  -3  161.68   13.70
  -2   2   3  152.08   12.80
  -2   2   3  207.58   19.20
   2   2  -3  171.48    9.70
   2   2  -3  195.98   15.70
  -2   2   3  163.18   11.20
  -2   2   3  199.68   14.50
   2   2  -3  182.98   18.30
  -2   2   3  180.68   13.20
  -2   2   3  186.88   18.90
  -1  -2   3   37.00    8.20
  -1  -2   3   39.80    5.40
   1  -2  -3   55.19    9.80
  -1  -2   3   49.20    9.10
   1  -2  -3   46.10    7.10
   1  -2  -3   57.39    8.80
   1  -2  -3   42.10    8.40
  -1  -2   3   42.30    5.90
  -1   2   3   43.90    3.00
   1   2  -3   49.50    6.60
  -1   2   3   53.19    8.10
   1   2  -3   51.49    8.80
  -1   2   3   42.40    8.20
   1   2  -3   48.30    5.00
  -1   2   3   36.10    6.60
   1   2  -3   53.69    7.60
   1   2  -3   50.59    8.50
  -1   2   3   46.00    7.80
  -1   2   3   44.90    4.10
   1   2  -3   43.80    5.10
   0  -2  -3   36.60    9.10
   0  -2   3   35.40    4.30
   0  -2  -3   38.10    5.40
   0  -2   3   38.60    7.40
   0  -2   3   23.60    7.20
   0  -2  -3   36.70    8.80
   0  -2   3   42.30    7.40
   0  -2   3   49.70    7.00
   0  -2  -3   50.49    5.10
   0   2   3   30.20    6.20
   0   2  -3   48.90    6.60
   0   2  -3   47.60    8.30
   0   2  -3   43.10    7.00
   0   2   3   26.60    5.90
   0   2  -3   27.40    6.00
   0   2   3   49.00    7.70
   0   2  -3   47.30    5.10
   0   2   3   45.20    5.70
   0   2   3   36.60    4.30
   1  -2   3  323.47   20.50
  -1  -2  -3  307.47   17.10
  -1  -2  -3  333.17   23.20
   1  -2   3  346.77   16.70
   1  -2   3  331.27   17.40
   1  -2   3  312.87   17.60
  -1  -2  -3  367.66   21.50
   1  -2   3  338.97   19.80
  -1  -2  -3  334.67   24.40
   1  -2   3  299.57   18.20
  -1   2  -3  330.97   17.30
   1   2   3  318.47   17.30
  -1   2  -3  323.47   19.00
   1   2   3  327.97   20.20
  -1   2  -3  351.56   16.50
   1   2   3  323.57   19.50
   1   2   3  334.47   19.80
  -1   2  -3  349.67   23.40
  -1   2  -3  319.47   21.70
  -2  -2  -3  468.45   21.60
   2  -2   3  508.45   25.60
  -2  -2  -3  447.66   33.60
   2  -2   3  481.35   26.80
  -2  -2  -3  482.05   20.40
   2  -2   3  446.56   28.40
   2  -2   3  519.05   24.50
  -2  -2  -3  505.95   33.90
  -2   2  -3  440.16   24.50
   2   2   3  517.85   28.50
   2   2   3  496.65   27.30
  -2   2  -3  565.14   34.20
  -2   2  -3  496.85   33.80
   2   2   3  478.95   21.50
   2   2   3  464.85   20.40
   2   2   3  483.95   27.90
   3  -2   3   55.29    9.20
   3  -2   3   45.40    8.50
  -3  -2  -3   23.30   13.10
  -3  -2  -3   41.40    8.80
  -3  -2  -3   29.30   13.80
   3  -2   3   43.60   11.60
   3  -2   3   45.60   11.40
  -3   2  -3   44.70   14.80
  -3   2  -3   22.30   11.30
   3   2   3   47.70   10.40
  -3   2  -3   48.60   10.30
   3   2   3   48.90   11.10
   3   2   3   40.40   10.60
   4  -2   3  384.96   26.40
   4  -2   3  368.46   30.00
  -4  -2  -3  394.36   40.50
   4  -2   3  382.26   30.80
   4  -2   3  373.06   23.10
  -4  -2  -3  407.66   43.10
  -4  -2  -3  384.66   26.30
   4   2   3  381.36   27.50
   4   2   3  379.16   28.90
  -4   2  -3  437.66   41.20
  -4   2  -3  395.96   41.70
  -4   2  -3  371.66   28.00
   4   2   3  394.56   31.40
   5  -2   3   42.70   13.80
   5  -2   3   32.90   11.40
   5  -2   3   33.70   11.00
  -5  -2  -3   45.70   11.90
  -5  -2  -3   54.49   21.80
  -5  -2  -3   49.10   21.60
   5  -2   3   33.10    8.70
   5   2   3   23.10   10.40
  -5   2  -3   51.39   15.10
  -5   2  -3    2.60   15.30
  -5   2  -3   18.10   15.90
   5   2   3   21.10   10.10
   5   2   3   26.90   10.70
   6  -2   3   54.89   17.20
   6  -2   3   38.80   13.50
  -6  -2  -3    3.50   12.40
  -6  -2  -3   35.30   14.60
  -6  -2  -3   91.79   29.30
   6  -2   3   48.80   14.30
   6   2   3   29.40   12.70
   6   2   3   43.70   13.60
  -6   2  -3   62.49   22.00
  -6   2  -3   51.89   14.90
  -6   2  -3   58.39   24.70
   6   2   3   28.20   13.20
   7  -2   3   28.00   17.00
   7  -2   3   21.60   11.80
  -7  -2  -3   32.40   22.50
  -7  -2  -3   19.60   14.80
  -7  -2  -3   31.60   24.30
   7  -2   3   17.20   15.90
  -7   2  -3   11.90   15.20
   7   2   3   19.10   12.00
   7   2   3   15.00   12.30
  -7   2  -3    1.60   14.10
   7   2   3   14.50   12.70
  -7   2  -3   13.20   17.20
  -8  -2  -3   73.99   31.10
   8  -2   3  112.59   26.50
  -8  -2  -3  102.29   24.50
   8  -2   3  102.59   24.70
  -8  -2  -3  134.79   33.60
  -8   2  -3   23.70   27.50
  -8   2  -3  143.39   29.30
   8   2   3   73.59   21.90
   8   2   3   78.99   23.40
  -8   2  -3  113.49   34.40
  -9  -3   3  -11.90   26.20
   9  -3  -3    6.70   13.00
   9  -3  -3  -16.40    9.60
  -9  -3   3    0.90   23.10
  -9   3   3   34.60   30.10
   9   3  -3    4.10   14.90
   9   3  -3   -6.70   15.20
  -9   3   3    2.10   12.50
   9   3  -3    8.50   17.90
  -8  -3   3    5.50   14.80
   8  -3  -3    5.10   12.90
   8  -3  -3  -16.90   12.30
  -8  -3   3   -2.20   16.30
  -8  -3   3   12.50   17.60
  -8   3   3   10.20   22.90
   8   3  -3   -8.40   11.80
   8   3  -3   -6.30   14.10
   8   3  -3   -4.10    6.40
  -8   3   3   25.90   19.40
  -7  -3   3   -6.20   11.50
   7  -3  -3    1.10    9.60
  -7  -3   3   -5.50   18.30
   7  -3  -3    4.80   11.40
  -7  -3   3    0.70   10.90
  -7   3   3   10.50   11.00
  -7   3   3    5.00   19.60
   7   3  -3    4.20    8.90
   7   3  -3   -4.40    5.40
  -7   3   3   36.20   20.10
   7   3  -3    1.30    7.70
   6  -3  -3   -9.60    7.70
  -6  -3   3   -5.70   17.80
   6  -3  -3    1.80    7.20
   6  -3  -3    4.00    6.50
  -6  -3   3  -10.20    6.70
   6  -3  -3   -2.20    8.10
  -6  -3   3    0.70   15.30
   6   3  -3   -3.50    7.90
  -6   3   3   -4.00   13.70
  -6   3   3    7.10   14.50
   6   3  -3   -4.50    9.90
  -6   3   3  -25.20    7.30
  -6   3   3    8.00    7.60
   6   3  -3   -1.00   10.70
   5  -3  -3  169.28   17.90
  -5  -3   3  171.68   19.60
  -5  -3   3  210.78   33.00
   5  -3  -3  201.38   26.00
   5  -3  -3  172.28   24.00
  -5  -3   3  161.78   26.60
   5  -3  -3  189.08   21.80
  -5   3   3  213.78   23.00
  -5   3   3  140.29   24.70
   5   3  -3  174.48   23.20
   5   3  -3  177.98   23.10
   5   3  -3  164.98    8.60
   5   3  -3  145.09   23.90
   5   3  -3  174.18    8.80
  -5   3   3  200.78   29.50
  -5   3   3  232.08   25.80
   4  -3  -3  747.73   36.50
  -4  -3   3  759.12   46.90
  -4  -3   3  773.62   41.20
   4  -3  -3  805.82   46.00
  -4  -3   3  819.42   50.89
[truncated: 969,875 more chars]
