# Supplementary material for: Effects of changing ions on the crystal design, non-covalent interactions, antimicrobial activity, and molecular docking of Cu(II) complexes with a pyridoxal-hydrazone ligand
Source: Front Chem. 2024 Feb 1;12:1347370. doi: 10.3389/fchem.2024.1347370 (PMC10867249; doi:10.3389/fchem.2024.1347370)
Supplement: Supplementary file 1 [file DataSheet1.ZIP › CCDC (3).cif]

data_shelx
_audit_creation_date               2023-09-20
_audit_creation_method
;
Olex2 1.5
(compiled 2023.03.06 svn.rbb2c1857 for OlexSys, GUI svn.r6748)
;
_shelx_SHELXL_version_number       '2018/3'
_publ_contact_author_name          'Claudia Cristina Gatto'
_publ_contact_author_address     
;University of Bras\'ilia - UnB
Institute of Chemistry
LASIC - Laboratorio de S\'intese Inorg\^anica e Cristalografia
70904-970
Bras\'ilia - DF
Brazil
;
_publ_contact_author_email       ccgatto@gmail.com
_publ_contact_author_phone       556131073872
_publ_contact_author_fax         556131073900
loop_
_publ_author_name
_publ_author_address
'Gatto, C. C.'
; University of Bras\'ilia - UnB
Institute of Chemistry
LASIC - Laboratorio de S\'intese Inorg\^anica e Cristalografia
70904-970
Bras\'ilia - DF
Brazil
;
_publ_contact_author_id_orcid      https://orcid.org/0000-0002-3736-6861
_publ_section_references
;
Dolomanov, O.V., Bourhis, L.J., Gildea, R.J, Howard, J.A.K. & Puschmann, H.
 (2009), J. Appl. Cryst. 42, 339-341.

Sheldrick, G.M. (2015). Acta Cryst. A71, 3-8.

Sheldrick, G.M. (2015). Acta Cryst. C71, 3-8.
;

_chemical_name_common              ?
_chemical_name_systematic          ?
_chemical_formula_moiety           'C15 H17 Cl Cu N3 O4, H2 O, N O3'
_chemical_formula_sum              'C15 H19 Cl Cu N4 O8'
_chemical_formula_weight           482.33
_chemical_melting_point            ?
loop_
  _atom_type_symbol
  _atom_type_description
  _atom_type_scat_dispersion_real
  _atom_type_scat_dispersion_imag
  _atom_type_scat_source
 'C' 'C' 0.0033 0.0016 'International Tables Vol C Tables 4.2.6.8 and 6.1.1.4'
 'H' 'H' 0.0000 0.0000 'International Tables Vol C Tables 4.2.6.8 and 6.1.1.4'
 'Cl' 'Cl' 0.1484 0.1585 'International Tables Vol C Tables 4.2.6.8 and 6.1.1.4'
 'Cu' 'Cu' 0.3201 1.2651 'International Tables Vol C Tables 4.2.6.8 and 6.1.1.4'
 'N' 'N' 0.0061 0.0033 'International Tables Vol C Tables 4.2.6.8 and 6.1.1.4'
 'O' 'O' 0.0106 0.0060 'International Tables Vol C Tables 4.2.6.8 and 6.1.1.4'

_shelx_space_group_comment
;
The symmetry employed for this shelxl refinement is uniquely defined
by the following loop, which should always be used as a source of
symmetry information in preference to the above space-group names.
They are only intended as comments.
;
_space_group_crystal_system        'monoclinic'
_space_group_IT_number             14
_space_group_name_H-M_alt          'P 1 21/n 1'
_space_group_name_Hall             '-P 2yn'
loop_
  _space_group_symop_operation_xyz
 'x, y, z'
 '-x+1/2, y+1/2, -z+1/2'
 '-x, -y, -z'
 'x-1/2, -y-1/2, z-1/2'

_cell_length_a                     9.5137(13)
_cell_length_b                     15.720(2)
_cell_length_c                     12.8249(17)
_cell_angle_alpha                  90
_cell_angle_beta                   100.198(2)
_cell_angle_gamma                  90
_cell_volume                       1887.8(4)
_cell_formula_units_Z              4
_cell_measurement_reflns_used      6375
_cell_measurement_theta_min        2.4683
_cell_measurement_theta_max        24.0104
_cell_measurement_temperature      273.(2)

_exptl_crystal_description         Block
_exptl_crystal_colour              green
_shelx_estimated_absorpt_T_max     0.832
_shelx_estimated_absorpt_T_min     0.610
_exptl_absorpt_coefficient_mu      1.352
_exptl_absorpt_correction_type     Multi-Scan
_exptl_absorpt_process_details          
;
SADABS-2016/2 - Bruker AXS area detector scaling and absorption correction
;
_exptl_absorpt_correction_T_min    0.75
_exptl_absorpt_correction_T_max    0.83
_exptl_crystal_density_diffrn      1.697
_exptl_crystal_density_meas        ?
_exptl_crystal_density_method      ?
_exptl_crystal_F_000               988
_exptl_crystal_size_max            0.406
_exptl_crystal_size_mid            0.31
_exptl_crystal_size_min            0.141
_exptl_transmission_factor_max     ?
_exptl_transmission_factor_min     ?
_diffrn_reflns_av_R_equivalents    0.0631
_diffrn_reflns_av_unetI/netI       0.0283
_diffrn_reflns_Laue_measured_fraction_full  1.000
_diffrn_reflns_Laue_measured_fraction_max  0.998
_diffrn_reflns_limit_h_max         11
_diffrn_reflns_limit_h_min         -11
_diffrn_reflns_limit_k_max         18
_diffrn_reflns_limit_k_min         -18
_diffrn_reflns_limit_l_max         15
_diffrn_reflns_limit_l_min         -15
_diffrn_reflns_number              43261
_diffrn_reflns_point_group_measured_fraction_full  1.000
_diffrn_reflns_point_group_measured_fraction_max  0.998
_diffrn_reflns_theta_full          25.242
_diffrn_reflns_theta_max           25.438
_diffrn_reflns_theta_min           2.069
_diffrn_ambient_temperature        273.15
_diffrn_detector_area_resol_mean   ?
_diffrn_measured_fraction_theta_full  1.000
_diffrn_measured_fraction_theta_max  0.998
_diffrn_measurement_device_type     'Bruker APEX-II CCD'
_diffrn_measurement_method          '\w and \f scans'
_diffrn_radiation_type             MoK\a
_diffrn_radiation_wavelength       0.71073
_diffrn_source                     ?
_reflns_Friedel_coverage           0.000
_reflns_Friedel_fraction_full      .
_reflns_Friedel_fraction_max       .
_reflns_number_gt                  2811
_reflns_number_total               3485
_reflns_special_details
;
 Reflections were merged by SHELXL according to the crystal
 class for the calculation of statistics and refinement.
 
 _reflns_Friedel_fraction is defined as the number of unique
 Friedel pairs measured divided by the number that would be
 possible theoretically, ignoring centric projections and
 systematic absences.
;
_reflns_threshold_expression       'I > 2\s(I)'
_computing_cell_refinement         'SAINT V8.38A (Bruker, 2018)'
_computing_data_collection         'SAINT V8.38A (Bruker, 2018)'
_computing_data_reduction          'SAINT V8.38A (Bruker, 2018)'
_computing_molecular_graphics      'Olex2 1.5 (Dolomanov et al., 2009)'
_computing_publication_material    'Olex2 1.5 (Dolomanov et al., 2009)'
_computing_structure_refinement    'SHELXL 2018/3 (Sheldrick, 2015)'
_computing_structure_solution      'SHELXT 2018/2 (Sheldrick, 2018)'
_refine_diff_density_max           0.303
_refine_diff_density_min           -0.346
_refine_diff_density_rms           0.057
_refine_ls_extinction_coef         0.0008(3)
_refine_ls_extinction_expression  
 'Fc^*^=kFc[1+0.001xFc^2^\l^3^/sin(2\q)]^-1/4^'
_refine_ls_extinction_method       'SHELXL-2018/3 (Sheldrick 2018)'
_refine_ls_goodness_of_fit_ref     1.043
_refine_ls_hydrogen_treatment      mixed
_refine_ls_matrix_type             full
_refine_ls_number_parameters       273
_refine_ls_number_reflns           3485
_refine_ls_number_restraints       0
_refine_ls_R_factor_all            0.0429
_refine_ls_R_factor_gt             0.0298
_refine_ls_restrained_S_all        1.043
_refine_ls_shift/su_max            0.001
_refine_ls_shift/su_mean           0.000
_refine_ls_structure_factor_coef   Fsqd
_refine_ls_weighting_details      
 'w=1/[\s^2^(Fo^2^)+(0.0358P)^2^+0.9994P] where P=(Fo^2^+2Fc^2^)/3'
_refine_ls_weighting_scheme        calc
_refine_ls_wR_factor_gt            0.0717
_refine_ls_wR_factor_ref           0.0776
_refine_special_details            ?
_olex2_refinement_description
;
1.a Free rotating group:
 O8(H8A,H8B)
1.b Rotating group:
 O4(H4A,H4B)
1.c Secondary CH2 refined with riding coordinates:
 C1(H1B,H1C)
1.d Aromatic/amide H refined with riding coordinates:
 N3(H3), C8(H8), C15(H15), C11(H11), C14(H14), C3(H3A), C13(H13), C12(H12)
1.e Idealised Me refined as rotating group:
 C5(H5A,H5B,H5C)
1.f Idealised tetrahedral OH refined as rotating group:
 O1(H1)
;
_atom_sites_solution_hydrogens     mixed
_atom_sites_solution_primary       dual
_atom_sites_solution_secondary     ?
loop_
  _atom_site_label
  _atom_site_type_symbol
  _atom_site_fract_x
  _atom_site_fract_y
  _atom_site_fract_z
  _atom_site_U_iso_or_equiv
  _atom_site_adp_type
  _atom_site_occupancy
  _atom_site_site_symmetry_order
  _atom_site_calc_flag
  _atom_site_refinement_flags_posn
  _atom_site_refinement_flags_adp
  _atom_site_refinement_flags_occupancy
  _atom_site_disorder_assembly
  _atom_site_disorder_group
 Cu1 Cu 0.60772(3) 0.46614(2) 0.85503(2) 0.02694(11) Uani 1 1 d . . . . .
 Cl1 Cl 0.82413(7) 0.41421(4) 0.91981(6) 0.04186(19) Uani 1 1 d . . . . .
 O3 O 0.50987(17) 0.35984(10) 0.88947(14) 0.0304(4) Uani 1 1 d . . . . .
 O2 O 0.67127(18) 0.57679(10) 0.82425(15) 0.0363(5) Uani 1 1 d . . . . .
 O1 O 0.2183(2) 0.84481(11) 0.86698(16) 0.0442(5) Uani 1 1 d . . . . .
 H1 H 0.255755 0.871941 0.919154 0.066 Uiso 1 1 calc R U . . .
 N2 N 0.4191(2) 0.51198(12) 0.86577(16) 0.0243(4) Uani 1 1 d . . . . .
 O8 O 0.0590(2) 0.52352(14) 0.82347(18) 0.0487(5) Uani 1 1 d G . . . .
 H8A H 0.007793 0.515309 0.763004 0.073 Uiso 1 1 d G U . . .
 H8B H 0.002949 0.514757 0.867113 0.073 Uiso 1 1 d G U . . .
 O4 O 0.5612(2) 0.42010(13) 0.68594(15) 0.0484(5) Uani 1 1 d . . . . .
 H4A H 0.573936 0.460660 0.644429 0.073 Uiso 1 1 d R U . . .
 H4B H 0.472498 0.408340 0.669040 0.073 Uiso 1 1 d R U . . .
 O5 O -0.1496(2) 0.48086(12) 0.65147(17) 0.0492(5) Uani 1 1 d . . . . .
 N3 N 0.3231(2) 0.44826(12) 0.87937(17) 0.0279(5) Uani 1 1 d . . . . .
 H3 H 0.234582 0.458242 0.880625 0.033 Uiso 1 1 calc R U . . .
 O6 O -0.3283(2) 0.53225(13) 0.54329(18) 0.0519(6) Uani 1 1 d . . . . .
 N1 N 0.6253(2) 0.79813(14) 0.81581(18) 0.0335(5) Uani 1 1 d . . . . .
 N4 N -0.1987(2) 0.53368(13) 0.58223(18) 0.0356(5) Uani 1 1 d . . . . .
 C7 C 0.4653(2) 0.66052(14) 0.84837(18) 0.0227(5) Uani 1 1 d . . . . .
 C6 C 0.6060(3) 0.64845(15) 0.82763(19) 0.0264(5) Uani 1 1 d . . . . .
 C10 C 0.2875(2) 0.29667(15) 0.90513(19) 0.0253(5) Uani 1 1 d . . . . .
 C2 C 0.4101(3) 0.74361(15) 0.85363(19) 0.0268(5) Uani 1 1 d . . . . .
 C9 C 0.3794(2) 0.36981(15) 0.89040(18) 0.0244(5) Uani 1 1 d . . . . .
 C8 C 0.3750(3) 0.58962(14) 0.86376(19) 0.0264(5) Uani 1 1 d . . . . .
 H8 H 0.281624 0.600258 0.872542 0.032 Uiso 1 1 calc R U . . .
 C15 C 0.3440(3) 0.21557(15) 0.8992(2) 0.0299(6) Uani 1 1 d . . . . .
 H15 H 0.437330 0.208841 0.888013 0.036 Uiso 1 1 calc R U . . .
 C4 C 0.6844(3) 0.72269(15) 0.8079(2) 0.0296(6) Uani 1 1 d . . . . .
 O7 O -0.1205(3) 0.58691(16) 0.5524(2) 0.0753(8) Uani 1 1 d . . . . .
 C11 C 0.1488(3) 0.30589(16) 0.9238(2) 0.0327(6) Uani 1 1 d . . . . .
 H11 H 0.110963 0.359949 0.929157 0.039 Uiso 1 1 calc R U . . .
 C14 C 0.2611(3) 0.14495(16) 0.9101(2) 0.0371(6) Uani 1 1 d . . . . .
 H14 H 0.298594 0.090715 0.905579 0.045 Uiso 1 1 calc R U . . .
 C3 C 0.4937(3) 0.81147(16) 0.8382(2) 0.0327(6) Uani 1 1 d . . . . .
 H3A H 0.460132 0.866621 0.843018 0.039 Uiso 1 1 calc R U . . .
 C1 C 0.2624(3) 0.75870(15) 0.8786(2) 0.0338(6) Uani 1 1 d . . . . .
 H1B H 0.194353 0.723715 0.832012 0.041 Uiso 1 1 calc R U . . .
 H1C H 0.261234 0.740805 0.950809 0.041 Uiso 1 1 calc R U . . .
 C13 C 0.1228(3) 0.15459(17) 0.9275(2) 0.0403(7) Uani 1 1 d . . . . .
 H13 H 0.067420 0.106902 0.934612 0.048 Uiso 1 1 calc R U . . .
 C12 C 0.0670(3) 0.23483(17) 0.9345(2) 0.0393(7) Uani 1 1 d . . . . .
 H12 H -0.026057 0.241196 0.946443 0.047 Uiso 1 1 calc R U . . .
 C5 C 0.8285(3) 0.71618(17) 0.7783(3) 0.0455(8) Uani 1 1 d . . . . .
 H5A H 0.822530 0.682759 0.715014 0.068 Uiso 1 1 calc R U . . .
 H5B H 0.893154 0.689492 0.834811 0.068 Uiso 1 1 calc R U . . .
 H5C H 0.862765 0.772087 0.766015 0.068 Uiso 1 1 calc R U . . .
 H1A H 0.671(3) 0.841(2) 0.802(2) 0.049(9) Uiso 1 1 d . . . . .

loop_
  _atom_site_aniso_label
  _atom_site_aniso_U_11
  _atom_site_aniso_U_22
  _atom_site_aniso_U_33
  _atom_site_aniso_U_23
  _atom_site_aniso_U_13
  _atom_site_aniso_U_12
 Cu1 0.01998(17) 0.02084(17) 0.0415(2) 0.00128(13) 0.00957(13) -0.00026(12)
 Cl1 0.0216(3) 0.0468(4) 0.0576(5) 0.0123(3) 0.0082(3) 0.0053(3)
 O3 0.0218(9) 0.0235(9) 0.0480(11) 0.0059(8) 0.0117(8) 0.0017(7)
 O2 0.0292(10) 0.0209(9) 0.0633(13) -0.0003(8) 0.0205(9) -0.0012(8)
 O1 0.0465(12) 0.0298(10) 0.0531(13) -0.0065(9) 0.0006(10) 0.0150(9)
 N2 0.0219(10) 0.0207(10) 0.0314(12) 0.0010(8) 0.0073(9) -0.0030(8)
 O8 0.0276(10) 0.0590(14) 0.0584(13) 0.0051(12) 0.0045(9) 0.0014(10)
 O4 0.0578(13) 0.0468(12) 0.0395(12) 0.0000(9) 0.0058(10) -0.0203(10)
 O5 0.0530(13) 0.0352(11) 0.0551(14) 0.0093(10) -0.0027(10) 0.0055(10)
 N3 0.0185(10) 0.0217(10) 0.0454(13) 0.0030(9) 0.0111(9) -0.0030(8)
 O6 0.0381(12) 0.0546(13) 0.0590(14) 0.0081(11) -0.0023(10) 0.0026(10)
 N1 0.0378(13) 0.0206(11) 0.0423(14) 0.0011(10) 0.0079(11) -0.0084(10)
 N4 0.0409(14) 0.0233(11) 0.0428(14) -0.0019(10) 0.0079(11) -0.0006(10)
 C7 0.0244(12) 0.0207(11) 0.0231(13) -0.0011(10) 0.0041(10) -0.0013(10)
 C6 0.0271(13) 0.0235(12) 0.0283(14) -0.0022(10) 0.0036(11) -0.0035(10)
 C10 0.0230(12) 0.0238(12) 0.0290(14) 0.0036(10) 0.0038(10) -0.0029(10)
 C2 0.0316(14) 0.0242(12) 0.0231(13) -0.0012(10) 0.0013(11) 0.0004(11)
 C9 0.0250(13) 0.0239(12) 0.0245(13) 0.0008(10) 0.0049(10) -0.0015(10)
 C8 0.0223(12) 0.0247(13) 0.0327(14) -0.0022(11) 0.0065(10) 0.0005(10)
 C15 0.0280(13) 0.0273(13) 0.0342(15) 0.0040(11) 0.0043(11) -0.0002(11)
 C4 0.0312(14) 0.0245(13) 0.0338(15) -0.0019(11) 0.0079(11) -0.0056(11)
 O7 0.0597(15) 0.0678(16) 0.096(2) 0.0306(14) 0.0073(14) -0.0271(13)
 C11 0.0279(13) 0.0294(13) 0.0417(16) 0.0034(12) 0.0091(12) -0.0005(11)
 C14 0.0416(16) 0.0241(13) 0.0449(17) 0.0044(12) 0.0054(13) -0.0014(12)
 C3 0.0356(15) 0.0212(12) 0.0403(16) -0.0004(11) 0.0040(12) 0.0026(11)
 C1 0.0339(14) 0.0265(13) 0.0408(16) -0.0005(12) 0.0063(12) 0.0062(11)
 C13 0.0381(16) 0.0354(15) 0.0451(17) 0.0105(13) 0.0010(13) -0.0145(13)
 C12 0.0235(14) 0.0450(17) 0.0500(18) 0.0102(14) 0.0081(13) -0.0068(12)
 C5 0.0406(17) 0.0328(15) 0.068(2) -0.0012(14) 0.0236(15) -0.0107(13)

_geom_special_details
;
 All esds (except the esd in the dihedral angle between two l.s. planes)
 are estimated using the full covariance matrix.  The cell esds are taken
 into account individually in the estimation of esds in distances, angles
 and torsion angles; correlations between esds in cell parameters are only
 used when they are defined by crystal symmetry.  An approximate (isotropic)
 treatment of cell esds is used for estimating esds involving l.s. planes.
;
loop_
  _geom_bond_atom_site_label_1
  _geom_bond_atom_site_label_2
  _geom_bond_distance
  _geom_bond_site_symmetry_2
  _geom_bond_publ_flag
 Cu1 Cl1 2.2338(7) . ?
 Cu1 O3 2.0000(16) . ?
 Cu1 O2 1.9056(17) . ?
 Cu1 N2 1.9611(19) . ?
 Cu1 O4 2.2544(19) . ?
 O3 C9 1.253(3) . ?
 O2 C6 1.291(3) . ?
 O1 H1 0.8200 . ?
 O1 C1 1.417(3) . ?
 N2 N3 1.387(3) . ?
 N2 C8 1.289(3) . ?
 O8 H8A 0.8497 . ?
 O8 H8B 0.8502 . ?
 O4 H4A 0.8530 . ?
 O4 H4B 0.8532 . ?
 O5 N4 1.245(3) . ?
 N3 H3 0.8600 . ?
 N3 C9 1.342(3) . ?
 O6 N4 1.246(3) . ?
 N1 C4 1.324(3) . ?
 N1 C3 1.349(3) . ?
 N1 H1A 0.83(3) . ?
 N4 O7 1.225(3) . ?
 C7 C6 1.423(3) . ?
 C7 C2 1.414(3) . ?
 C7 C8 1.442(3) . ?
 C6 C4 1.431(3) . ?
 C10 C9 1.477(3) . ?
 C10 C15 1.391(3) . ?
 C10 C11 1.390(3) . ?
 C2 C3 1.366(3) . ?
 C2 C1 1.514(3) . ?
 C8 H8 0.9300 . ?
 C15 H15 0.9300 . ?
 C15 C14 1.383(3) . ?
 C4 C5 1.490(4) . ?
 C11 H11 0.9300 . ?
 C11 C12 1.382(3) . ?
 C14 H14 0.9300 . ?
 C14 C13 1.381(4) . ?
 C3 H3A 0.9300 . ?
 C1 H1B 0.9700 . ?
 C1 H1C 0.9700 . ?
 C13 H13 0.9300 . ?
 C13 C12 1.378(4) . ?
 C12 H12 0.9300 . ?
 C5 H5A 0.9600 . ?
 C5 H5B 0.9600 . ?
 C5 H5C 0.9600 . ?

loop_
  _geom_angle_atom_site_label_1
  _geom_angle_atom_site_label_2
  _geom_angle_atom_site_label_3
  _geom_angle
  _geom_angle_site_symmetry_1
  _geom_angle_site_symmetry_3
  _geom_angle_publ_flag
 Cl1 Cu1 O4 104.58(6) . . ?
 O3 Cu1 Cl1 92.69(5) . . ?
 O3 Cu1 O4 85.66(7) . . ?
 O2 Cu1 Cl1 96.05(6) . . ?
 O2 Cu1 O3 170.26(7) . . ?
 O2 Cu1 N2 90.40(7) . . ?
 O2 Cu1 O4 96.28(8) . . ?
 N2 Cu1 Cl1 154.52(6) . . ?
 N2 Cu1 O3 79.86(7) . . ?
 N2 Cu1 O4 99.16(8) . . ?
 C9 O3 Cu1 113.47(15) . . ?
 C6 O2 Cu1 128.14(15) . . ?
 C1 O1 H1 109.5 . . ?
 N3 N2 Cu1 111.99(14) . . ?
 C8 N2 Cu1 130.17(16) . . ?
 C8 N2 N3 117.84(19) . . ?
 H8A O8 H8B 104.5 . . ?
 Cu1 O4 H4A 109.6 . . ?
 Cu1 O4 H4B 109.3 . . ?
 H4A O4 H4B 104.3 . . ?
 N2 N3 H3 122.6 . . ?
 C9 N3 N2 114.71(19) . . ?
 C9 N3 H3 122.6 . . ?
 C4 N1 C3 125.3(2) . . ?
 C4 N1 H1A 117(2) . . ?
 C3 N1 H1A 117(2) . . ?
 O5 N4 O6 119.6(2) . . ?
 O7 N4 O5 120.4(2) . . ?
 O7 N4 O6 120.0(2) . . ?
 C6 C7 C8 121.7(2) . . ?
 C2 C7 C6 120.1(2) . . ?
 C2 C7 C8 118.2(2) . . ?
 O2 C6 C7 126.6(2) . . ?
 O2 C6 C4 115.9(2) . . ?
 C7 C6 C4 117.5(2) . . ?
 C15 C10 C9 117.6(2) . . ?
 C11 C10 C9 122.9(2) . . ?
 C11 C10 C15 119.5(2) . . ?
 C7 C2 C1 121.4(2) . . ?
 C3 C2 C7 118.9(2) . . ?
 C3 C2 C1 119.7(2) . . ?
 O3 C9 N3 119.4(2) . . ?
 O3 C9 C10 120.9(2) . . ?
 N3 C9 C10 119.7(2) . . ?
 N2 C8 C7 122.3(2) . . ?
 N2 C8 H8 118.8 . . ?
 C7 C8 H8 118.8 . . ?
 C10 C15 H15 120.1 . . ?
 C14 C15 C10 119.8(2) . . ?
 C14 C15 H15 120.1 . . ?
 N1 C4 C6 118.4(2) . . ?
 N1 C4 C5 120.2(2) . . ?
 C6 C4 C5 121.4(2) . . ?
 C10 C11 H11 120.0 . . ?
 C12 C11 C10 120.1(2) . . ?
 C12 C11 H11 120.0 . . ?
 C15 C14 H14 119.8 . . ?
 C13 C14 C15 120.3(2) . . ?
 C13 C14 H14 119.8 . . ?
 N1 C3 C2 119.7(2) . . ?
 N1 C3 H3A 120.1 . . ?
 C2 C3 H3A 120.1 . . ?
 O1 C1 C2 113.3(2) . . ?
 O1 C1 H1B 108.9 . . ?
 O1 C1 H1C 108.9 . . ?
 C2 C1 H1B 108.9 . . ?
 C2 C1 H1C 108.9 . . ?
 H1B C1 H1C 107.7 . . ?
 C14 C13 H13 120.0 . . ?
 C12 C13 C14 120.0(2) . . ?
 C12 C13 H13 120.0 . . ?
 C11 C12 H12 119.9 . . ?
 C13 C12 C11 120.2(2) . . ?
 C13 C12 H12 119.9 . . ?
 C4 C5 H5A 109.5 . . ?
 C4 C5 H5B 109.5 . . ?
 C4 C5 H5C 109.5 . . ?
 H5A C5 H5B 109.5 . . ?
 H5A C5 H5C 109.5 . . ?
 H5B C5 H5C 109.5 . . ?

loop_
  _geom_hbond_atom_site_label_D
  _geom_hbond_atom_site_label_H
  _geom_hbond_atom_site_label_A
  _geom_hbond_distance_DH
  _geom_hbond_distance_HA
  _geom_hbond_distance_DA
  _geom_hbond_angle_DHA
  _geom_hbond_site_symmetry_A
  _geom_hbond_publ_flag
 O1 H1 O6 0.82 2.43 3.066(3) 135.4 4_676 yes
 O1 H1 O6 0.82 2.43 3.066(3) 135.4 4_676 yes
 O1 H1 N4 0.82 2.54 3.335(3) 164.3 4_676 yes
 O1 H1 N4 0.82 2.54 3.335(3) 164.3 4_676 yes
 O1 H1 O7 0.82 2.00 2.805(3) 165.7 4_676 yes
 O1 H1 O7 0.82 2.00 2.805(3) 165.7 4_676 yes
 O4 H4A O6 0.85 2.06 2.871(3) 158.7 1_655 yes
 O4 H4A O6 0.85 2.06 2.871(3) 158.7 1_655 yes
 O4 H4A N4 0.85 2.69 3.355(3) 135.6 1_655 yes
 O4 H4A N4 0.85 2.69 3.355(3) 135.6 1_655 yes
 O4 H4B O1 0.85 2.05 2.879(3) 163.4 2_546 yes
 O4 H4B O1 0.85 2.05 2.879(3) 163.4 2_546 yes
 N3 H3 O8 0.86 1.99 2.755(3) 148.2 . yes
 N3 H3 O8 0.86 1.99 2.755(3) 148.2 . yes
 C8 H8 O8 0.93 2.42 3.135(3) 133.5 . yes
 C8 H8 O8 0.93 2.42 3.135(3) 133.5 . yes
 C3 H3A O5 0.93 2.54 3.039(3) 114.3 2_556 yes
 C3 H3A O5 0.93 2.54 3.039(3) 114.3 2_556 yes
 C5 H5C O4 0.96 2.48 3.379(3) 155.5 2_656 yes
 C5 H5C O4 0.96 2.48 3.379(3) 155.5 2_656 yes
 N1 H1A O5 0.83(3) 2.31(3) 2.906(3) 129(3) 2_556 yes
 N1 H1A O5 0.83(3) 2.31(3) 2.906(3) 129(3) 2_556 yes

loop_
  _geom_torsion_atom_site_label_1
  _geom_torsion_atom_site_label_2
  _geom_torsion_atom_site_label_3
  _geom_torsion_atom_site_label_4
  _geom_torsion
  _geom_torsion_site_symmetry_1
  _geom_torsion_site_symmetry_2
  _geom_torsion_site_symmetry_3
  _geom_torsion_site_symmetry_4
  _geom_torsion_publ_flag
 Cu1 O3 C9 N3 -6.3(3) . . . . ?
 Cu1 O3 C9 C10 174.64(17) . . . . ?
 Cu1 O2 C6 C7 -4.8(4) . . . . ?
 Cu1 O2 C6 C4 175.54(17) . . . . ?
 Cu1 N2 N3 C9 4.7(2) . . . . ?
 Cu1 N2 C8 C7 2.3(4) . . . . ?
 O2 C6 C4 N1 -176.5(2) . . . . ?
 O2 C6 C4 C5 3.9(4) . . . . ?
 N2 N3 C9 O3 1.1(3) . . . . ?
 N2 N3 C9 C10 -179.8(2) . . . . ?
 N3 N2 C8 C7 -179.0(2) . . . . ?
 C7 C6 C4 N1 3.7(4) . . . . ?
 C7 C6 C4 C5 -175.9(2) . . . . ?
 C7 C2 C3 N1 1.6(4) . . . . ?
 C7 C2 C1 O1 -172.3(2) . . . . ?
 C6 C7 C2 C3 0.2(3) . . . . ?
 C6 C7 C2 C1 -178.3(2) . . . . ?
 C6 C7 C8 N2 4.1(4) . . . . ?
 C10 C15 C14 C13 -0.5(4) . . . . ?
 C10 C11 C12 C13 0.5(4) . . . . ?
 C2 C7 C6 O2 177.5(2) . . . . ?
 C2 C7 C6 C4 -2.8(3) . . . . ?
 C2 C7 C8 N2 -176.3(2) . . . . ?
 C9 C10 C15 C14 -178.5(2) . . . . ?
 C9 C10 C11 C12 178.5(2) . . . . ?
 C8 N2 N3 C9 -174.2(2) . . . . ?
 C8 C7 C6 O2 -3.0(4) . . . . ?
 C8 C7 C6 C4 176.7(2) . . . . ?
 C8 C7 C2 C3 -179.3(2) . . . . ?
 C8 C7 C2 C1 2.2(3) . . . . ?
 C15 C10 C9 O3 -11.0(4) . . . . ?
 C15 C10 C9 N3 169.9(2) . . . . ?
 C15 C10 C11 C12 -1.2(4) . . . . ?
 C15 C14 C13 C12 -0.2(4) . . . . ?
 C4 N1 C3 C2 -0.6(4) . . . . ?
 C11 C10 C9 O3 169.3(2) . . . . ?
 C11 C10 C9 N3 -9.8(4) . . . . ?
 C11 C10 C15 C14 1.2(4) . . . . ?
 C14 C13 C12 C11 0.1(4) . . . . ?
 C3 N1 C4 C6 -2.1(4) . . . . ?
 C3 N1 C4 C5 177.4(3) . . . . ?
 C3 C2 C1 O1 9.2(3) . . . . ?
 C1 C2 C3 N1 -179.9(2) . . . . ?

_shelx_res_file
;
TITL ccg_cap_cu4_0m_a.res in P2(1)/n
    shelx.res
    created by SHELXL-2018/3 at 10:19:03 on 18-Aug-2023
CELL  0.71073   9.5137  15.7202  12.8249   90.000  100.198   90.000
ZERR     4.00   0.0013   0.0021   0.0017    0.000    0.002    0.000
LATT   1
SYMM  1/2 - X, 1/2 + Y, 1/2 - Z
SFAC  C    H    CL   CU   N    O
UNIT  60 76 4 4 16 32
MERG   2
MORE -1
EQIV $1 x+1/2, -y+3/2, z+1/2
HTAB O1 O6_$1
HTAB O1 N4_$1
HTAB O1 O7_$1
EQIV $2 x+1, y, z
HTAB O4 O6_$2
HTAB O4 N4_$2
EQIV $3 -x+1/2, y-1/2, -z+3/2
HTAB O4 O1_$3
HTAB N3 O8
HTAB C8 O8
EQIV $4 -x+1/2, y+1/2, -z+3/2
HTAB C3 O5_$4
EQIV $5 -x+3/2, y+1/2, -z+3/2
HTAB C5 O4_$5
HTAB N1 O5_$4
HTAB O1 O6_$1
HTAB O1 N4_$1
HTAB O1 O7_$1
HTAB O4 O6_$2
HTAB O4 N4_$2
HTAB O4 O1_$3
HTAB N3 O8
HTAB C8 O8
HTAB C3 O5_$4
HTAB C5 O4_$5
HTAB N1 O5_$4
FMAP   2
PLAN    5
SIZE     0.141   0.310   0.406
ACTA
HTAB    2.00000
BOND
BOND   $H
CONF
LIST   4
L.S.  15
TEMP     0.00
WGHT    0.035800    0.999400
EXTI    0.000848
FVAR       0.29500
CU1   4    0.607724    0.466142    0.855025    11.00000    0.01998    0.02084 =
         0.04153    0.00128    0.00957   -0.00026
CL1   3    0.824128    0.414207    0.919813    11.00000    0.02157    0.04682 =
         0.05762    0.01230    0.00818    0.00526
O3    6    0.509866    0.359843    0.889475    11.00000    0.02179    0.02347 =
         0.04799    0.00590    0.01174    0.00175
O2    6    0.671275    0.576789    0.824251    11.00000    0.02922    0.02090 =
         0.06333   -0.00031    0.02045   -0.00117
O1    6    0.218269    0.844806    0.866978    11.00000    0.04651    0.02984 =
         0.05313   -0.00648    0.00061    0.01501
AFIX 147
H1    2    0.255755    0.871941    0.919154    11.00000   -1.50000
AFIX   0
N2    5    0.419100    0.511975    0.865768    11.00000    0.02187    0.02069 =
         0.03137    0.00105    0.00734   -0.00304
AFIX   6
O8    6    0.059049    0.523523    0.823475    11.00000    0.02759    0.05899 =
         0.05837    0.00513    0.00446    0.00142
H8A   2    0.007793    0.515309    0.763004    11.00000   -1.50000
H8B   2    0.002949    0.514757    0.867113    11.00000   -1.50000
AFIX   0
O4    6    0.561158    0.420100    0.685939    11.00000    0.05784    0.04677 =
         0.03951    0.00001    0.00580   -0.02026
AFIX   7
H4A   2    0.573936    0.460660    0.644429    11.00000   -1.50000
H4B   2    0.472498    0.408340    0.669040    11.00000   -1.50000
AFIX   0
O5    6   -0.149611    0.480858    0.651468    11.00000    0.05295    0.03520 =
         0.05506    0.00930   -0.00273    0.00552
N3    5    0.323144    0.448259    0.879365    11.00000    0.01855    0.02166 =
         0.04535    0.00300    0.01109   -0.00300
AFIX  43
H3    2    0.234582    0.458242    0.880625    11.00000   -1.20000
AFIX   0
O6    6   -0.328295    0.532247    0.543291    11.00000    0.03809    0.05461 =
         0.05899    0.00807   -0.00228    0.00261
N1    5    0.625324    0.798130    0.815811    11.00000    0.03784    0.02058 =
         0.04226    0.00114    0.00791   -0.00838
N4    5   -0.198691    0.533678    0.582228    11.00000    0.04094    0.02327 =
         0.04279   -0.00186    0.00787   -0.00057
C7    1    0.465267    0.660516    0.848371    11.00000    0.02436    0.02071 =
         0.02305   -0.00107    0.00410   -0.00125
C6    1    0.606010    0.648451    0.827627    11.00000    0.02711    0.02346 =
         0.02831   -0.00225    0.00365   -0.00354
C10   1    0.287501    0.296673    0.905125    11.00000    0.02298    0.02376 =
         0.02900    0.00363    0.00380   -0.00292
C2    1    0.410104    0.743613    0.853628    11.00000    0.03164    0.02417 =
         0.02313   -0.00118    0.00127    0.00038
C9    1    0.379388    0.369810    0.890399    11.00000    0.02501    0.02393 =
         0.02455    0.00077    0.00490   -0.00147
C8    1    0.374978    0.589615    0.863758    11.00000    0.02232    0.02470 =
         0.03267   -0.00222    0.00654    0.00049
AFIX  43
H8    2    0.281624    0.600258    0.872542    11.00000   -1.20000
AFIX   0
C15   1    0.344031    0.215568    0.899222    11.00000    0.02799    0.02726 =
         0.03415    0.00397    0.00434   -0.00020
AFIX  43
H15   2    0.437330    0.208841    0.888013    11.00000   -1.20000
AFIX   0
C4    1    0.684387    0.722690    0.807866    11.00000    0.03123    0.02447 =
         0.03384   -0.00194    0.00794   -0.00557
O7    6   -0.120456    0.586914    0.552407    11.00000    0.05968    0.06779 =
         0.09618    0.03056    0.00733   -0.02708
C11   1    0.148777    0.305894    0.923828    11.00000    0.02790    0.02942 =
         0.04171    0.00339    0.00905   -0.00046
AFIX  43
H11   2    0.110963    0.359949    0.929157    11.00000   -1.20000
AFIX   0
C14   1    0.261082    0.144951    0.910073    11.00000    0.04161    0.02407 =
         0.04489    0.00440    0.00536   -0.00144
AFIX  43
H14   2    0.298594    0.090715    0.905579    11.00000   -1.20000
AFIX   0
C3    1    0.493748    0.811469    0.838161    11.00000    0.03562    0.02120 =
         0.04028   -0.00040    0.00403    0.00255
AFIX  43
H3A   2    0.460132    0.866621    0.843018    11.00000   -1.20000
AFIX   0
C1    1    0.262367    0.758696    0.878578    11.00000    0.03391    0.02653 =
         0.04079   -0.00051    0.00632    0.00619
AFIX  23
H1B   2    0.194353    0.723715    0.832012    11.00000   -1.20000
H1C   2    0.261234    0.740805    0.950809    11.00000   -1.20000
AFIX   0
C13   1    0.122828    0.154586    0.927547    11.00000    0.03810    0.03536 =
         0.04510    0.01054    0.00103   -0.01446
AFIX  43
H13   2    0.067420    0.106902    0.934612    11.00000   -1.20000
AFIX   0
C12   1    0.066984    0.234830    0.934513    11.00000    0.02355    0.04501 =
         0.05000    0.01022    0.00806   -0.00679
AFIX  43
H12   2   -0.026057    0.241196    0.946443    11.00000   -1.20000
AFIX   0
C5    1    0.828518    0.716178    0.778299    11.00000    0.04065    0.03284 =
         0.06812   -0.00118    0.02359   -0.01067
AFIX 137
H5A   2    0.822530    0.682759    0.715014    11.00000   -1.50000
H5B   2    0.893154    0.689492    0.834811    11.00000   -1.50000
H5C   2    0.862765    0.772087    0.766015    11.00000   -1.50000
AFIX   0
H1A   2    0.670983    0.840520    0.801622    11.00000    0.04921
HKLF    4


REM  ccg_cap_cu4_0m_a.res in P2(1)/n
REM wR2 = 0.0776, GooF = S = 1.043, Restrained GooF = 1.043 for all data
REM R1 = 0.0298 for 2811 Fo > 4sig(Fo) and 0.0429 for all 3485 data
REM 273 parameters refined using 0 restraints

END

WGHT      0.0358      0.9994

REM Instructions for potential hydrogen bonds
HTAB O1 O6_$1
HTAB O1 N4_$1
HTAB O1 O7_$1
HTAB O4 O6_$2
HTAB O4 N4_$2
HTAB O4 O1_$3
HTAB N3 O8
HTAB C8 O8
HTAB C3 O5_$4
HTAB C5 O4_$5
HTAB N1 O5_$4

REM Highest difference peak  0.303,  deepest hole -0.346,  1-sigma level  0.057
Q1    1   0.5276  0.6577  0.8372  11.00000  0.05    0.30
Q2    1   0.3727  0.4810  0.8671  11.00000  0.05    0.29
Q3    1  -0.0664  0.5609  0.6136  11.00000  0.05    0.26
Q4    1   0.6474  0.6812  0.8377  11.00000  0.05    0.25
Q5    1   0.4934  0.4999  0.8987  11.00000  0.05    0.25
;
_shelx_res_checksum                79888
_shelx_hkl_file
;
  -1   0   0    0.10    0.20
   1   0   0    0.00    0.20
   1   0   0    0.20    0.40
   1   0   0   -0.30    0.20
   1   0   0    0.50    0.40
   1   0   0    0.20    0.50
   1   0   0   -0.20    0.40
   1   0   0    0.50    0.40
  -1   0   0    0.10    0.20
  -1   0   0    0.30    0.20
  -1   0   0    1.10    0.60
  -1   0   0    0.00    0.30
  -1   0   0   -0.50    0.20
  -1   0   0    0.00    0.40
  -1   0   0    0.00    0.20
   2   0   0  237.88    8.80
  -2   0   0  262.97   10.70
   2   0   0  275.57   10.70
   2   0   0  269.77    9.90
   2   0   0  271.77   10.60
   2   0   0  291.17   10.80
   2   0   0  288.47    9.40
  -2   0   0  269.17   11.70
  -2   0   0  292.27   10.00
  -2   0   0  261.47   10.50
   2   0   0  274.87    9.70
  -2   0   0  277.97    8.90
  -2   0   0  253.67    9.50
  -2   0   0  272.27    9.00
  -3   0   0    1.70    1.50
  -3   0   0    1.00    1.40
  -3   0   0    0.30    0.80
   3   0   0    0.00    0.60
  -3   0   0   -0.10    0.90
   3   0   0    0.40    0.70
   3   0   0    1.50    1.40
   3   0   0    0.00    1.00
   3   0   0   -1.20    0.70
  -3   0   0   -0.40    0.80
  -4   0   0 1910.91   58.29
   4   0   0 1874.91   57.99
   4   0   0 1925.81   54.99
   4   0   0 1837.82   58.19
  -4   0   0 1898.61   56.49
  -4   0   0 1935.51   56.09
  -4   0   0 1984.40   54.59
   5   0   0    2.20    2.30
  -5   0   0   -0.80    1.50
  -5   0   0   -1.50    1.90
  -5   0   0    0.10    1.40
   5   0   0    1.30    1.90
   5   0   0    3.20    1.70
   5   0   0   -0.70    1.80
  -5   0   0    1.70    2.40
   6   0   0   21.30    4.50
  -6   0   0   17.20    5.30
   6   0   0   27.10    5.50
   6   0   0   21.40    4.70
  -6   0   0   26.50    4.80
  -6   0   0   26.60    4.90
   6   0   0   20.50    3.50
  -6   0   0   19.70    3.30
  -7   0   0   -0.40    2.00
  -7   0   0    1.70    3.10
  -7   0   0    2.80    3.10
   7   0   0   -1.10    2.00
   7   0   0   -1.30    2.80
   7   0   0    2.50    3.50
   7   0   0   -1.80    1.70
  -7   0   0   -4.80    3.90
  -8   0   0   11.10    5.30
   8   0   0    7.40    4.80
  -8   0   0   12.30    3.50
   8   0   0    6.30    3.90
  -8   0   0    5.70    3.40
  -8   0   0   11.90    5.00
   8   0   0    9.00    3.40
   8   0   0    7.80    4.90
   9   0   0    0.10    3.30
  -9   0   0   -0.40    3.10
   9   0   0    0.20    4.80
   9   0   0   -4.00    2.70
  -9   0   0    0.40    4.10
  10   0   0   73.59   11.70
 -10   0   0   67.59   10.30
  10   0   0   89.69   12.80
 -10   0   0  105.69   14.80
  11   0   0    3.80    7.10
 -11   0   0    2.10    6.20
  11   0   0    3.70    4.90
 -11   0   0   -5.00    6.20
   0  -1   0    0.30    0.20
   0  -1   0    0.20    0.20
   0  -1   0    0.20    0.20
   0  -1   0    0.20    0.10
   0  -1   0    0.50    0.20
   0  -1   0    0.10    0.10
   0  -1   0    0.10    0.20
   0   1   0    1.50    0.40
   0   1   0    0.00    0.20
   0   1   0    0.30    0.30
   0   1   0    1.10    0.40
   0   1   0    1.00    0.30
   0   1   0    1.10    0.30
   0   1   0    0.40    0.20
   0   1   0    0.30    0.20
   0   1   0    0.00    0.20
  -1  -1   0 1310.87   36.60
  -1  -1   0 1288.87   37.20
  -1  -1   0 1266.57   35.50
  -1  -1   0 1327.67   37.70
   1  -1   0 1290.87   36.90
   1  -1   0 1274.17   36.10
   1  -1   0 1351.96   36.50
  -1  -1   0 1331.37   36.70
  -1  -1   0 1281.57   35.70
   1  -1   0 1309.37   37.20
   1  -1   0 1314.27   36.30
  -1  -1   0 1358.36   36.40
   1  -1   0 1377.76   37.10
   1  -1   0 1314.07   36.40
  -1   1   0 1353.26   36.40
   1   1   0 1316.87   36.70
   1   1   0 1321.17   37.70
   1   1   0 1301.37   36.70
  -1   1   0 1285.57   37.10
  -1   1   0 1341.67   36.50
   1   1   0 1323.37   35.60
   1   1   0 1356.96   36.40
  -1   1   0 1379.56   37.20
  -1   1   0 1272.57   36.90
   1   1   0 1237.78   37.00
  -1   1   0 1309.07   36.30
  -1   1   0 1230.18   36.10
   1   1   0 1310.27   35.60
   2  -1   0    4.00    1.00
   2  -1   0    4.40    0.70
   2  -1   0    2.00    0.80
  -2  -1   0    3.70    1.30
  -2  -1   0    3.70    0.90
   2  -1   0    3.10    1.20
  -2  -1   0    6.00    1.50
   2  -1   0    4.50    1.30
   2  -1   0    6.50    1.20
   2  -1   0    3.10    1.10
  -2  -1   0    5.00    1.10
  -2  -1   0    4.50    1.10
  -2  -1   0    2.10    1.40
  -2   1   0    2.80    0.80
  -2   1   0    2.80    1.10
   2   1   0    3.60    0.80
   2   1   0    6.90    1.80
  -2   1   0    4.00    0.70
  -2   1   0    6.50    1.50
  -2   1   0    3.80    1.70
   2   1   0    5.20    1.60
   2   1   0    3.60    1.30
   2   1   0    4.70    1.00
   2   1   0    4.00    1.10
  -2   1   0    3.70    1.10
  -2   1   0    4.50    1.30
  -3  -1   0   23.90    2.90
  -3  -1   0   21.60    3.60
  -3  -1   0   28.90    3.50
  -3  -1   0   26.00    2.80
   3  -1   0   24.20    3.50
   3  -1   0   20.00    3.00
  -3  -1   0   22.60    2.60
   3  -1   0   21.20    2.60
   3  -1   0   25.60    2.30
   3   1   0   24.60    3.80
   3   1   0   23.60    2.70
   3   1   0   21.10    2.30
  -3   1   0   23.90    2.20
  -3   1   0   21.60    3.50
  -3   1   0   27.90    3.60
   3   1   0   28.80    4.00
  -3   1   0   20.60    3.00
  -4  -1   0 1021.50   32.00
   4  -1   0 1100.59   34.30
  -4  -1   0 1039.10   30.50
   4  -1   0 1020.30   34.80
  -4  -1   0 1052.59   34.80
   4  -1   0 1019.40   32.20
  -4  -1   0 1021.80   31.90
  -4  -1   0 1059.99   33.80
   4   1   0 1017.00   33.10
  -4   1   0  989.80   34.60
   4   1   0 1025.30   31.20
   4   1   0 1023.90   34.90
   4   1   0 1041.90   35.40
  -4   1   0 1024.80   33.00
  -4   1   0 1044.20   30.60
  -4   1   0 1087.49   33.70
   5  -1   0  611.34   22.00
  -5  -1   0  653.23   24.00
   5  -1   0  644.04   22.70
  -5  -1   0  600.04   21.60
  -5  -1   0  627.64   25.20
  -5  -1   0  614.84   22.20
   5  -1   0  628.14   25.20
   5  -1   0  628.74   24.30
  -5   1   0  655.73   25.70
  -5   1   0  629.14   23.20
   5   1   0  614.04   25.30
   5   1   0  628.24   21.10
   5   1   0  628.14   24.40
   5   1   0  638.84   25.50
  -5   1   0  608.04   20.40
  -5   1   0  629.24   23.60
  -6  -1   0   26.80    5.60
  -6  -1   0   28.20    4.30
  -6  -1   0   36.10    5.20
  -6  -1   0   28.70    5.20
   6  -1   0   30.20    4.70
   6  -1   0   39.90    5.40
   6  -1   0   33.80    5.90
   6  -1   0   37.00    6.80
  -6   1   0   31.70    5.30
   6   1   0   25.80    5.30
   6   1   0   34.00    6.10
   6   1   0   36.50    4.30
  -6   1   0   23.50    4.40
  -6   1   0   29.20    6.00
  -6   1   0   30.90    3.70
   6   1   0   32.10    6.30
  -7  -1   0    1.10    3.10
   7  -1   0    4.30    3.20
   7  -1   0    2.90    3.30
  -7  -1   0    2.90    3.40
  -7  -1   0    2.10    1.90
   7  -1   0    2.30    2.50
  -7  -1   0    0.90    1.90
   7  -1   0    1.80    2.50
  -7   1   0    2.30    3.70
   7   1   0    2.20    3.60
  -7   1   0    0.80    1.30
   7   1   0    4.80    3.10
   7   1   0    2.00    2.40
  -7   1   0   -2.60    2.60
  -7   1   0    1.00    4.30
   7   1   0    0.40    2.10
  -8  -1   0   -2.80    3.30
  -8  -1   0    7.80    4.70
   8  -1   0    1.00    3.10
   8  -1   0   -1.90    2.50
  -8  -1   0    0.70    3.60
  -8  -1   0    3.60    2.70
   8  -1   0   10.10    4.00
   8  -1   0    0.10    3.70
  -8   1   0    2.50    2.00
   8   1   0    4.30    4.50
   8   1   0    0.60    2.70
   8   1   0    7.20    4.40
  -8   1   0   -1.70    3.70
  -8   1   0    4.40    3.90
  -8   1   0    5.40    3.60
   8   1   0    5.70    2.40
  -9  -1   0  239.08   14.10
  -9  -1   0  244.58   18.40
   9  -1   0  256.37   18.40
   9  -1   0  227.18   13.50
  -9  -1   0  269.87   17.90
   9  -1   0  259.67   18.30
  -9   1   0  258.47   17.40
   9   1   0  271.07   19.60
  -9   1   0  214.38   17.60
   9   1   0  256.37   17.30
   9   1   0  260.27   18.40
 -10  -1   0   13.70    6.50
  10  -1   0   21.00    6.60
 -10  -1   0   33.40    8.90
  10  -1   0   15.00    6.30
 -10   1   0   11.00    5.20
  10   1   0   15.50    7.40
  10   1   0   10.20    7.40
 -10   1   0   24.40    8.40
 -11  -1   0    8.20    5.10
  11  -1   0   -3.60    3.90
 -11  -1   0   14.50    7.10
  11  -1   0    2.80    5.00
  11   1   0    4.40    4.70
  11   1   0    2.90    5.40
 -11   1   0    3.00    5.90
 -11   1   0   22.60    8.60
   0  -2   0  784.22   21.90
   0  -2   0  771.52   21.80
   0  -2   0  779.62   22.00
   0  -2   0  767.82   22.30
   0  -2   0  752.62   21.90
   0  -2   0  763.72   21.90
   0  -2   0  790.02   22.20
   0   2   0  801.82   22.30
   0   2   0  771.52   22.60
   0   2   0  766.12   22.00
   0   2   0  773.02   21.80
   0   2   0  773.62   21.90
   0   2   0  776.82   21.90
   0   2   0  747.63   21.90
   0   2   0  764.02   22.50
   0   2   0  783.32   22.30
  -1  -2   0    5.70    1.10
  -1  -2   0    3.00    0.90
   1  -2   0    3.10    0.60
  -1  -2   0    6.10    0.90
   1  -2   0    4.30    1.10
  -1  -2   0    4.60    0.80
   1  -2   0    1.20    0.60
   1  -2   0    1.50    1.10
   1  -2   0    6.20    1.20
   1  -2   0    4.30    0.60
  -1  -2   0    3.00    1.20
  -1  -2   0    5.50    1.20
   1  -2   0    5.90    1.10
  -1  -2   0    4.20    1.20
  -1  -2   0    4.40    1.10
   1   2   0    4.90    0.60
   1   2   0    3.60    1.20
   1   2   0    6.00    1.20
   1   2   0    4.50    1.10
  -1   2   0    5.30    1.40
  -1   2   0    5.80    1.20
   1   2   0    4.10    0.80
  -1   2   0    4.10    0.70
  -1   2   0    7.50    1.20
  -1   2   0    5.20    0.50
   1   2   0    2.20    1.00
  -1   2   0    3.30    1.00
   1   2   0    4.80    1.00
  -1   2   0    4.00    1.20
   1   2   0    5.00    0.70
  -1   2   0    3.90    0.50
  -1   2   0    4.10    1.00
   1   2   0    5.50    1.10
  -2  -2   0   52.69    3.50
  -2  -2   0   54.19    3.80
   2  -2   0   53.29    3.60
  -2  -2   0   52.39    2.60
   2  -2   0   53.89    3.30
   2  -2   0   52.89    2.00
   2  -2   0   57.69    3.80
  -2  -2   0   45.90    2.70
   2  -2   0   52.49    3.50
  -2  -2   0   42.50    3.50
   2  -2   0   49.50    3.90
   2   2   0   53.69    2.80
  -2   2   0   49.10    3.50
  -2   2   0   55.79    4.30
   2   2   0   55.69    4.30
   2   2   0   55.29    2.70
   2   2   0   52.19    5.20
  -2   2   0   49.10    3.30
  -2   2   0   54.49    2.00
  -2   2   0   62.29    4.60
  -3  -2   0  516.95   17.40
   3  -2   0  490.15   17.50
   3  -2   0  476.35   16.90
  -3  -2   0  514.35   16.00
   3  -2   0  489.05   14.90
   3  -2   0  498.75   18.70
  -3  -2   0  523.75   18.50
  -3  -2   0  509.75   18.60
  -3  -2   0  487.25   16.10
   3  -2   0  502.75   17.60
  -3   2   0  526.15   19.50
   3   2   0  497.65   16.00
  -3   2   0  508.95   17.60
   3   2   0  530.55   15.80
   3   2   0  493.65   19.10
  -3   2   0  519.85   14.90
  -3   2   0  521.15   19.00
   3   2   0  509.95   20.00
  -4  -2   0  869.81   30.00
  -4  -2   0  929.21   29.00
   4  -2   0  911.11   29.20
  -4  -2   0  901.71   31.00
   4  -2   0  882.41   26.30
   4  -2   0  949.40   30.10
  -4  -2   0  889.61   27.70
   4  -2   0  906.31   31.30
  -4   2   0  900.21   29.50
  -4   2   0  891.31   26.20
  -4   2   0  906.11   31.40
   4   2   0  860.61   27.40
  -4   2   0  853.41   30.30
   4   2   0  912.31   31.50
   4   2   0  929.71   32.80
   4   2   0  901.71   27.20
  -5  -2   0   35.70    5.50
   5  -2   0   39.90    4.40
   5  -2   0   31.20    4.50
  -5  -2   0   27.20    5.00
  -5  -2   0   40.10    4.50
  -5  -2   0   41.90    4.80
   5  -2   0   33.40    4.90
   5  -2   0   32.60    5.40
  -5   2   0   32.90    5.70
   5   2   0   32.80    3.70
   5   2   0   30.20    5.10
   5   2   0   35.70    5.80
   5   2   0   37.40    6.10
  -5   2   0   26.70    5.00
  -5   2   0   29.70    3.00
  -5   2   0   26.60    4.30
   6  -2   0   12.20    3.50
  -6  -2   0   10.20    3.80
   6  -2   0   18.40    3.90
   6  -2   0   22.40    5.30
  -6  -2   0   15.10    3.90
  -6  -2   0   15.40    3.60
   6  -2   0   15.80    3.30
  -6  -2   0   16.30    3.40
  -6   2   0   14.00    5.40
  -6   2   0   13.90    2.40
   6   2   0   19.70    5.00
  -6   2   0   10.60    3.80
   6   2   0    9.60    3.60
   6   2   0   19.40    3.10
   6   2   0   17.80    5.10
  -6   2   0   24.60    4.90
  -7  -2   0    1.30    2.00
  -7  -2   0    2.50    2.40
   7  -2   0    0.20    2.40
   7  -2   0    5.10    3.20
  -7  -2   0   -2.40    3.30
   7  -2   0    3.00    2.50
  -7  -2   0    4.30    3.70
   7  -2   0    3.10    2.50
  -7   2   0    0.60    3.50
   7   2   0   -0.90    2.30
  -7   2   0    1.70    3.30
   7   2   0    3.30    2.90
  -7   2   0    1.90    1.80
   7   2   0   -0.40    1.80
   7   2   0    5.00    4.30
  -7   2   0    3.10    4.20
   8  -2   0   -2.10    3.50
   8  -2   0    0.90    4.20
  -8  -2   0    0.60    2.80
   8  -2   0    7.40    3.00
  -8  -2   0    0.00    3.00
  -8  -2   0   -1.90    2.60
   8   2   0    3.70    3.90
   8   2   0   -2.60    3.60
   8   2   0   -2.00    3.40
  -8   2   0   -1.00    3.30
   8   2   0    6.50    2.60
  -8   2   0    8.50    5.10
  -8   2   0   -0.20    3.10
  -9  -2   0    3.00    4.00
   9  -2   0   -3.80    4.30
   9  -2   0   -0.90    3.00
   9  -2   0    0.50    4.20
  -9  -2   0    0.70    3.20
  -9  -2   0   -0.70    2.20
  -9   2   0   -1.20    5.80
  -9   2   0   -0.30    3.00
   9   2   0    1.30    3.60
  -9   2   0    0.80    5.10
   9   2   0   -1.20    2.90
   9   2   0   -5.60    4.20
  10  -2   0   80.39   12.20
 -10  -2   0   46.90    8.80
 -10  -2   0   72.59   11.90
  10  -2   0   49.30   10.60
 -10   2   0   48.90   10.40
 -10   2   0   62.99   10.20
  10   2   0   44.60   10.20
  10   2   0   70.89   11.80
  11  -2   0    3.60    4.70
 -11  -2   0    0.30    3.70
  11  -2   0    5.30    6.90
 -11  -2   0   -3.40    4.20
  11   2   0   -4.00    4.30
 -11   2   0    1.80    3.90
  11   2   0    0.40    4.60
 -11   2   0   12.30    8.60
   0  -3   0    0.10    0.40
   0  -3   0    0.10    0.40
   0  -3   0    0.80    0.60
   0  -3   0    0.20    0.40
   0  -3   0    0.00    0.40
   0  -3   0    0.30    0.60
   0  -3   0    0.20    0.50
   0   3   0   -0.10    0.40
   0   3   0   -0.40    0.50
   0   3   0   -0.10    0.50
   0   3   0   -0.20    0.50
   0   3   0    0.10    0.40
   0   3   0   -0.30    0.70
   0   3   0    0.10    0.60
   0   3   0   -0.20    0.40
   0   3   0    0.30    0.50
   1  -3   0   29.60    2.00
  -1  -3   0   26.80    2.00
  -1  -3   0   28.00    2.80
  -1  -3   0   26.50    3.10
  -1  -3   0   31.60    1.90
   1  -3   0   30.50    2.90
  -1  -3   0   28.30    2.70
   1  -3   0   32.80    3.10
   1  -3   0   25.20    2.60
   1  -3   0   25.90    2.70
   1  -3   0   32.70    3.90
  -1  -3   0   27.90    3.60
   1  -3   0   35.90    1.80
  -1  -3   0   32.50    3.10
  -1  -3   0   26.90    2.70
  -1   3   0   29.50    3.30
   1   3   0   34.30    3.50
   1   3   0   36.70    4.00
  -1   3   0   28.80    3.40
   1   3   0   30.90    2.30
   1   3   0   32.30    2.00
  -1   3   0   30.50    3.40
  -1   3   0   31.50    2.10
   1   3   0   28.80    2.20
   1   3   0   28.80    2.20
  -1   3   0   33.30    2.10
   1   3   0   36.50    2.90
  -1   3   0   31.90    3.00
   1   3   0   32.40    2.50
  -1   3   0   27.10    2.70
  -1   3   0   27.20    1.60
   1   3   0   33.50    3.30
   2  -3   0    0.90    0.90
  -2  -3   0    2.60    1.30
   2  -3   0    2.90    1.40
  -2  -3   0    1.90    1.00
  -2  -3   0    0.80    0.80
   2  -3   0    0.10    0.50
  -2  -3   0    1.00    0.60
   2  -3   0    2.60    1.40
  -2  -3   0    1.10    1.00
   2   3   0    1.30    1.40
   2   3   0    0.30    1.20
  -2   3   0    0.90    0.90
  -2   3   0    1.20    0.90
   2   3   0    0.70    0.50
  -2   3   0    2.00    1.90
   2   3   0    2.10    0.80
  -2   3   0    2.30    2.10
  -3  -3   0  332.07   13.30
   3  -3   0  347.27   13.60
  -3  -3   0  332.37   11.70
  -3  -3   0  333.47   13.90
  -3  -3   0  361.66   14.20
   3  -3   0  348.07   14.50
   3  -3   0  334.77   12.70
  -3  -3   0  334.07   11.00
   3  -3   0  335.57    9.90
   3  -3   0  351.76   13.40
   3   3   0  335.87   11.60
   3   3   0  345.87   11.20
  -3   3   0  341.37    9.80
  -3   3   0  334.27   13.10
   3   3   0  338.77   15.80
  -3   3   0  339.67   14.90
  -3   3   0  341.47   14.90
   3   3   0  355.56   14.90
   4  -3   0  635.74   19.40
  -4  -3   0  614.24   23.40
  -4  -3   0  686.13   23.80
   4  -3   0  617.94   18.60
  -4  -3   0  637.14   20.60
   4  -3   0  651.83   22.20
  -4  -3   0  654.53   19.80
   4  -3   0  624.44   24.10
  -4  -3   0  626.84   22.30
   4  -3   0  629.04   22.50
   4  -3   0  639.14   22.20
   4   3   0  626.64   24.40
   4   3   0  626.44   20.10
   4   3   0  639.04   25.90
  -4   3   0  622.14   24.50
  -4   3   0  654.63   22.50
  -4   3   0  655.43   18.50
  -4   3   0  588.04   23.80
   4   3   0  632.24   19.70
  -5  -3   0  349.17   15.00
  -5  -3   0  372.26   17.10
  -5  -3   0  343.57   11.80
   5  -3   0  347.87   15.10
   5  -3   0  318.57   11.60
  -5  -3   0  331.47   12.60
   5  -3   0  337.57   12.70
   5  -3   0  338.77   15.20
  -5  -3   0  323.27   15.90
   5  -3   0  354.86   17.20
   5   3   0  358.16   18.60
   5   3   0  345.97   17.20
  -5   3   0  353.46   11.60
   5   3   0  378.06   13.00
   5   3   0  359.26   17.80
  -5   3   0  350.66   17.50
   5   3   0  337.87   13.00
  -5   3   0  364.76   17.40
  -5   3   0  346.17   15.50
   6  -3   0  214.08   11.90
  -6  -3   0  218.48    9.90
   6  -3   0  227.48   14.40
  -6  -3   0  205.68   12.70
   6  -3   0  220.68   10.10
  -6  -3   0  204.78   11.60
  -6  -3   0  183.18   12.70
   6  -3   0  218.08   12.60
   6   3   0  221.48    9.70
  -6   3   0  180.18   13.40
  -6   3   0  211.28   13.30
   6   3   0  210.88   14.60
   6   3   0  226.38   14.60
  -6   3   0  200.08   11.90
  -6   3   0  202.08    8.50
   6   3   0  235.48   14.90
   7  -3   0   20.70    5.00
   7  -3   0   15.80    4.70
  -7  -3   0   21.50    5.80
   7  -3   0   25.50    4.80
  -7  -3   0   15.20    5.20
   7  -3   0   21.80    3.80
  -7  -3   0   29.00    4.10
  -7  -3   0   31.40    5.10
  -7   3   0   22.00    6.00
   7   3   0   19.50    5.20
  -7   3   0   25.70    5.70
   7   3   0   34.30    4.30
  -7   3   0   19.10    3.00
   7   3   0   17.60    5.40
  -7   3   0   24.30    6.40
   7   3   0   20.20    5.90
   8  -3   0  121.99   13.60
  -8  -3   0  131.69   10.30
   8  -3   0  126.79   12.30
   8  -3   0  109.69   10.40
  -8  -3   0  132.09   12.70
  -8  -3   0  140.79   14.80
   8   3   0  148.19   14.60
  -8   3   0  130.19   13.20
   8   3   0  134.49   13.80
  -8   3   0  127.19   12.10
   8   3   0  151.08   15.80
  -8   3   0  122.69   14.20
   9  -3   0   12.70    4.90
   9  -3   0   21.60    6.40
  -9  -3   0   21.20    7.00
   9  -3   0   23.00    5.20
  -9  -3   0   13.40    5.90
  -9  -3   0   17.10    4.70
   9   3   0   13.00    5.30
   9   3   0    9.40    6.60
  -9   3   0   28.00    8.00
  -9   3   0   14.60    6.10
   9   3   0    9.20    4.80
  -9   3   0   18.20    6.80
 -10  -3   0  168.18   13.50
  10  -3   0  168.28   13.30
  10  -3   0  170.68   18.40
 -10  -3   0  145.79   16.80
  10  -3   0  164.68   16.50
 -10  -3   0  179.38   17.20
  10   3   0  184.28   19.20
 -10   3   0  164.08   15.90
  10   3   0  160.28   17.50
 -10   3   0  155.58   18.60
 -11  -3   0   33.70   10.60
  11  -3   0   12.70    7.50
 -11  -3   0   32.00    8.20
  11   3   0   16.70    7.10
 -11   3   0   33.50    7.90
 -11   3   0   22.30   10.80
  11   3   0   25.70   10.20
   0  -4   0  651.13   19.90
   0  -4   0  643.74   20.00
   0  -4   0  640.34   20.10
   0  -4   0  655.03   20.50
   0  -4   0  677.03   20.80
   0  -4   0  636.24   19.80
   0  -4   0  676.13   19.90
   0   4   0  625.64   19.70
   0   4   0  626.54   19.70
   0   4   0  647.64   21.20
   0   4   0  631.04   21.00
   0   4   0  661.33   19.90
   0   4   0  625.44   20.70
   1  -4   0  442.86   14.10
  -1  -4   0  443.56   14.50
  -1  -4   0  442.16   15.20
   1  -4   0  455.85   15.60
  -1  -4   0  440.46   14.60
  -1  -4   0  418.96   13.90
   1  -4   0  464.65   15.50
   1  -4   0  448.56   15.80
  -1  -4   0  451.65   15.30
  -1  -4   0  447.86   15.30
   1  -4   0  453.25   15.20
  -1  -4   0  447.36   15.30
   1  -4   0  451.55   13.70
  -1   4   0  457.85   16.90
   1   4   0  436.86   14.00
   1   4   0  441.96   17.00
   1   4   0  449.46   14.70
  -1   4   0  447.76   14.10
  -1   4   0  438.16   15.30
   1   4   0  443.06   15.10
   1   4   0  432.66   14.50
   1   4   0  451.55   16.30
  -1   4   0  444.86   14.50
  -1   4   0  452.05   13.60
   1   4   0  447.96   17.10
  -2  -4   0    2.10    1.10
   2  -4   0   -0.50    1.00
   2  -4   0   -0.10    1.10
  -2  -4   0    1.10    1.20
   2  -4   0    0.00    0.70
  -2  -4   0   -0.20    0.40
   2  -4   0    0.00    0.80
  -2  -4   0    0.70    1.00
  -2  -4   0   -0.30    0.80
   2   4   0    1.00    0.80
  -2   4   0   -1.00    2.00
  -2   4   0   -0.40    0.70
   2   4   0    1.30    1.90
   2   4   0   -0.10    0.60
   2   4   0    0.00    0.50
  -2   4   0    0.50    0.30
  -2   4   0    1.30    0.50
   2   4   0   -0.50    1.00
  -2   4   0   -1.70    1.30
  -2   4   0   -0.40    1.30
   3  -4   0  254.97   11.70
   3  -4   0  260.07   12.50
  -3  -4   0  265.17   12.00
  -3  -4   0  280.57   12.00
   3  -4   0  281.37   10.70
  -3  -4   0  262.47    9.90
  -3  -4   0  262.67   12.30
  -3  -4   0  269.27    9.30
   3  -4   0  275.17   12.10
  -3   4   0  264.17   13.60
   3   4   0  277.57   13.20
  -3   4   0  269.27   13.40
   3   4   0  283.57    9.70
   3   4   0  277.77    9.70
  -3   4   0  275.77   11.60
   3   4   0  264.87   14.20
   4  -4   0  322.17   13.30
  -4  -4   0  339.67   14.50
   4  -4   0  343.17   15.70
  -4  -4   0  341.27   15.00
  -4  -4   0  340.67   15.30
   4  -4   0  329.17   14.10
   4  -4   0  351.36   14.60
   4  -4   0  328.17    9.70
  -4  -4   0  327.87   11.20
   4  -4   0  324.07    9.60
  -4  -4   0  316.97   12.10
   4   4   0  302.57   11.70
   4   4   0  309.27   16.80
   4   4   0  367.76   16.60
  -4   4   0  329.07    9.40
  -4   4   0  330.57   14.10
   4   4   0  298.37   16.10
  -4   4   0  318.57   16.00
  -4   4   0  326.67   16.50
   4   4   0  337.47   11.50
  -5  -4   0    0.20    1.50
   5  -4   0    1.70    1.80
   5  -4   0    0.40    0.70
   5  -4   0    1.90    0.90
  -5  -4   0   -1.10    2.50
  -5  -4   0    0.40    0.90
  -5  -4   0   -1.70    1.80
   5  -4   0    2.40    2.00
   5  -4   0   -0.10    1.10
   5  -4   0    0.00    1.40
  -5   4   0    1.60    1.80
   5   4   0    1.80    1.20
  -5   4   0    0.30    3.40
   5   4   0   -4.30    2.20
  -5   4   0   -0.10    0.60
  -5   4   0   -1.20    2.10
   5   4   0   -0.30    2.80
   5   4   0   -0.30    1.80
   5   4   0    0.70    1.20
  -6  -4   0  135.59    7.00
   6  -4   0  122.69    6.30
  -6  -4   0  137.49    9.80
   6  -4   0  125.29    5.90
  -6  -4   0  132.99    6.70
  -6  -4   0  137.59   10.50
   6  -4   0  139.49    9.40
   6  -4   0  146.09   11.20
  -6  -4   0  135.79   10.30
   6  -4   0  124.09    8.90
   6   4   0  131.09   13.60
  -6   4   0  139.99   12.70
   6   4   0  134.99   12.90
  -6   4   0  139.79    9.70
  -6   4   0  138.29    5.70
  -6   4   0  136.29   12.60
   6   4   0  126.99   12.70
   6   4   0  137.69    6.90
   7  -4   0   86.29    9.00
  -7  -4   0   78.89    9.40
   7  -4   0   98.19    9.80
   7  -4   0  100.09   11.10
  -7  -4   0   74.29    9.40
  -7  -4   0   74.19    8.00
   7   4   0   83.59    5.70
   7   4   0   88.59   11.80
  -7   4   0   91.39   12.00
   7   4   0   94.39   11.20
  -7   4   0   79.99    9.00
   7   4   0   78.29   10.00
  -7   4   0   57.19    8.40
   8  -4   0   12.70    4.60
  -8  -4   0   14.50    5.40
  -8  -4   0   10.80    4.60
   8  -4   0    5.60    4.00
   8  -4   0   10.00    4.60
  -8  -4   0    6.40    5.20
  -8   4   0    9.50    4.00
   8   4   0   11.60    5.90
  -8   4   0    8.40    4.70
  -8   4   0   20.80    7.50
   8   4   0   19.00    6.40
   8   4   0    5.80    5.40
  -9  -4   0   16.20    5.60
   9  -4   0   25.30    6.70
  -9  -4   0   14.30    5.50
   9  -4   0   12.30    6.10
   9  -4   0   20.50    5.80
  -9  -4   0   25.00    6.10
  -9   4   0    8.90    7.50
  -9   4   0   16.90    7.30
   9   4   0   20.20    7.10
  -9   4   0   16.20    5.50
   9   4   0   12.20    6.40
   9   4   0   13.40    5.90
 -10  -4   0    9.20    5.10
 -10  -4   0   14.20    6.60
  10  -4   0   11.40    4.50
  10  -4   0    1.00    3.90
 -10  -4   0   21.20    8.20
 -10   4   0    6.70    7.70
 -10   4   0   12.20    5.50
  10   4   0   19.40    8.00
  10   4   0    8.90    7.30
  10   4   0   11.80    6.20
 -11  -4   0    9.40    8.20
  11  -4   0   28.10    8.60
  11   4   0   18.80    7.60
  11   4   0   24.40    9.90
 -11   4   0   37.50   10.30
   0  -5   0    0.40    0.70
   0  -5   0   -0.30    0.90
   0  -5   0   -1.20    0.80
   0  -5   0    1.50    0.90
   0  -5   0   -1.00    0.90
   0  -5   0    0.50    0.90
   0  -5   0    0.30    0.90
   0   5   0    1.00    1.00
   0   5   0    0.50    1.50
   0   5   0    1.90    1.50
   1  -5   0   59.09    3.60
   1  -5   0   59.89    4.30
   1  -5   0   54.79    4.20
  -1  -5   0   47.90    4.50
  -1  -5   0   60.39    4.40
   1  -5   0   47.80    3.10
   1  -5   0   53.29    4.80
  -1  -5   0   54.89    4.30
  -1  -5   0   53.69    4.30
  -1  -5   0   58.19    3.50
  -1  -5   0   50.69    3.80
   1  -5   0   50.29    4.80
  -1  -5   0   55.29    3.90
  -1   5   0   44.40    4.50
  -1   5   0   54.79    3.50
  -1   5   0   49.30    3.10
   1   5   0   56.39    5.90
   1   5   0   54.59    4.20
   1   5   0   56.59    5.60
   1   5   0   50.89    5.70
  -1   5   0   52.29    5.70
  -1   5   0   62.49    4.20
   2  -5   0  275.37   11.80
  -2  -5   0  271.17   11.70
  -2  -5   0  296.77   12.10
  -2  -5   0  284.07   11.80
   2  -5   0  288.67   12.10
   2  -5   0  271.57   12.00
   2  -5   0  264.07   10.00
  -2  -5   0  273.17   10.20
  -2  -5   0  268.17   11.90
   2   5   0  293.57   11.00
  -2   5   0  273.07    8.80
   2   5   0  270.47   10.30
  -2   5   0  280.97   13.70
   2   5   0  280.77   14.30
   2   5   0  278.97   12.90
  -2   5   0  278.27    9.40
  -2   5   0  264.87   10.10
   2   5   0  272.37   13.80
  -2   5   0  288.27   13.80
   2   5   0  276.07    9.70
  -2   5   0  288.57   11.80
  -3  -5   0   57.39    3.90
   3  -5   0   57.79    5.70
  -3  -5   0   47.30    3.30
  -3  -5   0   54.29    5.70
   3  -5   0   55.59    6.10
   3  -5   0   49.40    5.40
  -3  -5   0   50.29    5.30
  -3  -5   0   43.80    5.10
   3  -5   0   50.29    3.80
   3   5   0   52.89    3.70
   3   5   0   54.89    3.10
   3   5   0   56.79    3.70
  -3   5   0   49.60    6.40
   3   5   0   50.69    6.00
  -3   5   0   66.19    5.80
  -3   5   0   55.99    6.90
   3   5   0   55.79    6.90
   3   5   0   63.09    7.70
   4  -5   0  512.75   19.90
  -4  -5   0  502.05   20.60
  -4  -5   0  488.35   20.00
  -4  -5   0  506.45   16.10
  -4  -5   0  496.35   17.10
   4  -5   0  495.95   18.00
   4  -5   0  509.65   20.10
   4  -5   0  495.45   20.80
  -4  -5   0  522.65   20.10
   4   5   0  499.95   23.00
   4   5   0  501.65   23.30
  -4   5   0  513.25   19.50
   4   5   0  516.25   16.50
   4   5   0  502.95   16.90
  -4   5   0  529.05   22.40
  -4   5   0  505.85   22.40
   4   5   0  537.65   22.00
   5  -5   0   35.10    5.90
  -5  -5   0   22.30    4.70
  -5  -5   0   22.80    2.50
   5  -5   0   28.30    4.40
   5  -5   0   30.90    5.00
  -5  -5   0   28.30    4.10
  -5  -5   0   27.00    4.60
   5  -5   0   29.30    5.10
  -5  -5   0   20.40    4.60
  -5   5   0   29.10    6.30
   5   5   0   29.20    3.00
   5   5   0   22.40    5.30
   5   5   0   19.30    5.60
  -5   5   0   28.50    4.60
  -5   5   0   34.70    6.70
   5   5   0   31.50    3.50
   5   5   0   26.90    5.30
  -6  -5   0  197.88   13.10
  -6  -5   0  217.88    8.60
   6  -5   0  208.18   11.60
   6  -5   0  205.58   13.90
  -6  -5   0  224.38   12.80
  -6  -5   0  223.78   13.80
   6  -5   0  205.48   12.30
   6   5   0  212.78    9.00
   6   5   0  225.38   14.60
   6   5   0  210.78   16.20
  -6   5   0  192.08   15.10
  -6   5   0  203.38   12.10
  -6   5   0  201.68   14.40
   6   5   0  254.27   16.20
   7  -5   0   92.39    9.10
  -7  -5   0   71.99    9.40
  -7  -5   0   92.99    9.30
   7  -5   0   87.99    9.50
   7  -5   0   75.29   10.50
  -7  -5   0   93.19   11.10
   7   5   0   94.19   11.50
   7   5   0   70.99   10.50
  -7   5   0   92.39   11.90
   7   5   0   91.19   12.60
  -7   5   0   91.89    9.30
  -7   5   0   80.59   11.20
  -8  -5   0  588.94   28.00
  -8  -5   0  570.74   25.30
   8  -5   0  590.14   25.40
   8  -5   0  507.25   24.50
   8  -5   0  554.44   28.60
  -8  -5   0  594.24   27.50
   8   5   0  560.64   29.60
   8   5   0  628.74   31.90
  -8   5   0  573.14   25.80
   8   5   0  531.95   28.30
  -8   5   0  598.34   29.90
  -8   5   0  581.54   28.60
  -9  -5   0    4.40    5.60
   9  -5   0    8.20    4.80
   9  -5   0    7.40    4.70
  -9  -5   0   10.40    4.30
  -9  -5   0   15.00    7.00
   9  -5   0   13.00    4.60
   9   5   0    9.80    6.30
   9   5   0    8.30    5.00
   9   5   0    7.60    6.60
  -9   5   0   24.90    7.80
  -9   5   0   17.50    6.30
  -9   5   0   12.50    4.60
  10  -5   0   75.89   12.90
  10  -5   0   50.59    9.00
 -10  -5   0   82.19   13.10
 -10  -5   0   89.69   12.50
 -10  -5   0   84.69   11.10
  10   5   0   83.19   14.10
 -10   5   0   80.19   13.60
 -10   5   0   57.49    9.40
  10   5   0   78.69   13.30
  10   5   0   72.49   12.90
   0  -6   0    1.20    1.10
   0  -6   0    3.00    1.30
   0  -6   0    1.80    1.40
   0  -6   0    3.50    1.50
   0  -6   0    3.70    1.60
   0  -6   0    1.10    1.00
   0  -6   0    1.50    1.20
   0   6   0    2.80    1.90
   0   6   0    2.10    1.80
   0   6   0    0.60    1.30
   0   6   0    1.50    1.60
  -1  -6   0    7.70    2.00
  -1  -6   0    5.40    2.00
   1  -6   0    4.40    1.90
  -1  -6   0    3.10    1.30
   1  -6   0    6.60    1.40
   1  -6   0    3.80    1.60
  -1  -6   0    4.50    2.00
   1  -6   0    2.50    1.20
  -1  -6   0    3.50    1.70
   1  -6   0    5.30    1.60
  -1  -6   0    6.70    1.80
  -1  -6   0    5.80    1.60
   1  -6   0   10.00    2.70
   1   6   0    4.50    2.50
   1   6   0    8.40    2.50
  -1   6   0   -1.50    1.40
   1   6   0    6.80    2.50
  -1   6   0    4.60    2.30
  -1   6   0    6.00    1.80
   1   6   0    5.00    2.30
  -2  -6   0  217.48   10.60
  -2  -6   0  227.88    8.80
   2  -6   0  217.58   10.60
   2  -6   0  245.38   11.20
  -2  -6   0  234.58    9.50
  -2  -6   0  213.68   10.60
  -2  -6   0  227.78   10.90
   2  -6   0  230.98   11.30
   2  -6   0  233.68    9.20
  -2  -6   0  242.58   11.20
  -2   6   0  198.28   12.00
   2   6   0  244.88   13.60
  -2   6   0  212.78   12.80
  -2   6   0  230.98    8.10
   2   6   0  229.58   10.30
  -2   6   0  216.98   10.60
   2   6   0  230.58   13.00
   2   6   0  231.88   12.00
  -2   6   0  232.08    9.00
  -3  -6   0 1756.22   54.69
  -3  -6   0 1778.52   54.29
   3  -6   0 1782.42   51.39
  -3  -6   0 1748.23   54.09
   3  -6   0 1789.12   54.49
  -3  -6   0 1753.92   50.79
   3  -6   0 1783.82   54.79
   3  -6   0 1754.62   54.29
  -3   6   0 1819.32   48.40
  -3   6   0 1815.42   53.69
  -3   6   0 1746.93   57.29
   3   6   0 1749.82   58.59
   3   6   0 1861.91   58.59
   3   6   0 1843.02   56.69
  -3   6   0 1855.51   48.30
   3   6   0 1806.92   51.59
   3   6   0 1677.73   49.90
  -3   6   0 1832.22   57.39
  -4  -6   0   22.30    4.10
  -4  -6   0   15.20    3.90
   4  -6   0   25.20    3.50
   4  -6   0   18.20    4.30
  -4  -6   0   23.60    4.60
  -4  -6   0   21.40    2.90
   4  -6   0   23.00    4.60
   4  -6   0   22.70    4.10
  -4  -6   0   25.40    2.80
   4   6   0   22.00    2.90
   4   6   0   25.70    2.50
  -4   6   0   24.20    4.00
  -4   6   0   38.40    6.70
   4   6   0   18.40    5.10
   4   6   0   24.70    5.40
  -4   6   0   25.80    5.90
   4   6   0   28.40    3.00
   4   6   0   17.60    4.20
   5  -6   0   -1.40    2.30
  -5  -6   0    2.50    2.00
   5  -6   0    1.90    2.00
  -5  -6   0    2.90    2.20
   5  -6   0    2.80    2.00
  -5  -6   0    0.50    2.00
  -5  -6   0    0.80    2.50
  -5  -6   0    0.50    1.10
   5  -6   0   -0.10    2.00
  -5   6   0    0.80    3.20
   5   6   0    0.80    3.60
   5   6   0    2.40    1.30
   5   6   0    4.80    3.90
  -5   6   0    0.20    2.70
   5   6   0    1.20    1.40
   5   6   0    0.60    1.20
   5   6   0    0.00    1.60
  -5   6   0    1.10    1.90
   6  -6   0   85.99    8.70
  -6  -6   0   85.19    9.40
  -6  -6   0   95.79    9.70
  -6  -6   0   74.69    8.80
  -6  -6   0   74.39    4.40
   6  -6   0   82.19    9.60
   6  -6   0   75.59    8.40
   6  -6   0   85.49    8.00
  -6   6   0   70.19    7.60
   6   6   0   63.29    9.30
  -6   6   0   78.89   10.40
   6   6   0   79.09    4.80
  -6   6   0   83.89   10.80
   6   6   0   90.99   11.90
   6   6   0   73.09   10.60
  -7  -6   0  567.54   25.20
   7  -6   0  577.84   27.80
   7  -6   0  575.34   23.80
  -7  -6   0  593.34   26.80
   7  -6   0  602.44   25.70
  -7  -6   0  577.54   26.50
   7   6   0  573.94   29.60
  -7   6   0  586.34   29.30
  -7   6   0  573.04   24.70
   7   6   0  573.34   27.70
   7   6   0  583.94   30.20
  -7   6   0  586.44   29.00
   8  -6   0  119.89   11.80
   8  -6   0  131.59   10.30
  -8  -6   0  141.89   14.20
   8  -6   0  140.19   14.90
  -8  -6   0  126.29   13.70
  -8  -6   0  118.99   12.10
   8   6   0  133.09   14.80
   8   6   0  100.99   14.60
  -8   6   0  132.69   12.30
  -8   6   0  112.79   14.10
   8   6   0  119.39   15.20
  -8   6   0  125.59   14.90
   9  -6   0    1.00    4.80
  -9  -6   0   -1.30    2.80
  -9  -6   0    5.60    4.40
   9  -6   0    1.00    3.40
  -9  -6   0   -1.00    5.00
  -9   6   0   -0.70    4.10
   9   6   0   -2.10    5.00
  -9   6   0   -3.60    4.10
  -9   6   0   -4.50    3.30
   9   6   0   -0.80    4.10
   9   6   0   -1.40    5.50
  10  -6   0   13.00    4.90
  10  -6   0   11.80    6.00
 -10  -6   0    5.90    6.50
 -10  -6   0   12.70    7.80
 -10  -6   0   16.20    6.30
  10   6   0    5.40    5.70
 -10   6   0    8.60    4.60
 -10   6   0   18.20    8.90
  10   6   0   25.60    8.90
 -10   6   0   17.90    8.00
  10   6   0   17.00    8.60
   0  -7   0    1.20    1.10
   0  -7   0    0.00    0.90
   0  -7   0   -0.90    0.90
   0  -7   0    0.70    1.20
   0  -7   0   -0.40    1.40
   0  -7   0   -0.90    0.80
   0  -7   0    2.00    1.60
   0   7   0   -1.30    2.20
   0   7   0   -0.50    1.70
   0   7   0    0.80    1.30
   0   7   0    0.30    1.50
  -1  -7   0  287.87   12.40
  -1  -7   0  263.87   11.30
  -1  -7   0  259.27   12.00
   1  -7   0  274.07   11.80
  -1  -7   0  289.57   11.40
   1  -7   0  273.97   11.00
   1  -7   0  265.67   10.80
   1  -7   0  267.97   12.90
  -1  -7   0  262.17   11.90
   1  -7   0  249.18   12.00
  -1  -7   0  294.67   12.10
   1  -7   0  259.67   12.40
  -1  -7   0  283.27   12.70
  -1   7   0  255.97   14.10
   1   7   0  300.77   14.90
  -1   7   0  279.57   12.40
   1   7   0  287.47   14.60
  -1   7   0  276.27   12.80
  -1   7   0  283.17   14.60
   1   7   0  275.27   13.60
   1   7   0  300.87   13.30
   2  -7   0  143.99    8.60
   2  -7   0  133.99    6.70
  -2  -7   0  133.09    6.60
  -2  -7   0  128.29    8.20
  -2  -7   0  136.49    8.50
   2  -7   0  137.39    8.40
   2  -7   0  124.59    8.60
  -2  -7   0  145.29    7.40
  -2  -7   0  125.69    8.10
  -2  -7   0  122.49    8.00
  -2   7   0  143.39    6.10
   2   7   0  135.89    9.60
   2   7   0  155.28    8.60
   2   7   0  133.29   10.60
  -2   7   0  127.59   10.40
  -2   7   0  139.59    7.00
   2   7   0  140.59   10.30
  -2   7   0  133.09    8.50
  -2   7   0  139.49   10.00
  -3  -7   0   41.20    5.30
   3  -7   0   36.10    5.10
  -3  -7   0   26.30    4.40
   3  -7   0   28.00    4.40
   3  -7   0   35.20    5.10
  -3  -7   0   32.10    5.00
  -3  -7   0   38.90    3.90
   3  -7   0   34.80    3.70
   3   7   0   35.60    6.90
  -3   7   0   36.20    2.30
   3   7   0   46.60    4.80
  -3   7   0   34.10    2.40
   3   7   0   24.40    5.60
  -3   7   0   35.60    6.10
  -3   7   0   33.50    4.60
  -3   7   0   29.10    5.60
   3   7   0   39.10    6.10
  -4  -7   0   14.70    4.00
  -4  -7   0   14.70    4.10
   4  -7   0   16.30    2.80
  -4  -7   0   11.00    3.30
   4  -7   0   10.80    3.30
   4  -7   0   14.20    3.60
  -4  -7   0   10.90    2.10
   4  -7   0   15.30    3.70
   4   7   0    5.60    3.70
   4   7   0   21.50    6.00
  -4   7   0    7.90    3.90
  -4   7   0   14.10    4.40
   4   7   0   10.10    4.00
   4   7   0    8.30    2.10
  -4   7   0   12.70    3.30
   5  -7   0    3.30    2.20
   5  -7   0    6.10    3.10
  -5  -7   0    1.30    2.30
  -5  -7   0    3.00    2.50
  -5  -7   0    4.30    1.40
   5  -7   0    4.30    2.50
  -5  -7   0    5.60    2.80
   5  -7   0    5.80    3.50
  -5   7   0   -0.10    4.50
  -5   7   0    3.40    2.30
   5   7   0    3.10    3.20
   5   7   0    5.40    1.60
   5   7   0    5.00    3.70
   5   7   0    5.60    3.70
   5   7   0    4.20    1.60
  -5   7   0    8.60    3.90
   6  -7   0  140.49    9.10
   6  -7   0  127.79   10.20
   6  -7   0  119.59   11.20
  -6  -7   0  128.69   11.90
  -6  -7   0  120.59   11.50
   6  -7   0  129.59   12.50
  -6  -7   0  120.99    9.80
  -6   7   0  129.59   14.00
   6   7   0  134.59   15.00
  -6   7   0  115.79    9.30
   6   7   0  131.99   12.90
   6   7   0  147.89   14.80
  -6   7   0  137.89   14.50
  -7  -7   0   67.59    9.60
   7  -7   0   66.69   10.00
  -7  -7   0   80.39   10.40
  -7  -7   0   73.79    8.90
   7  -7   0   65.09    7.80
   7  -7   0   51.99    7.60
   7   7   0   51.89    9.90
  -7   7   0   85.39    9.50
   7   7   0   58.59   10.20
  -7   7   0   74.29   11.00
  -7   7   0   60.49   10.80
   7   7   0   68.49   10.10
  -8  -7   0   35.40    7.50
  -8  -7   0   45.00    7.80
  -8  -7   0   21.20    6.80
   8  -7   0   29.30    7.50
   8  -7   0   34.00    6.70
  -8   7   0   26.40    7.70
   8   7   0   39.80    8.80
   8   7   0   41.00    9.40
  -8   7   0   61.69   11.50
  -8   7   0   38.10    7.50
   8   7   0   39.10    8.70
  -9  -7   0   24.60    6.50
  -9  -7   0   21.00    7.50
   9  -7   0    9.60    5.40
  -9  -7   0    6.00    6.40
   9  -7   0   24.60    7.10
   9   7   0   22.80    7.70
   9   7   0   16.40    7.30
   9   7   0    7.80    5.30
  -9   7   0   11.70    5.90
  -9   7   0    7.90    6.30
  -9   7   0   10.00    6.20
 -10  -7   0   18.20    7.50
 -10  -7   0   13.30    6.90
 -10  -7   0   14.30    7.30
  10  -7   0   12.20    6.50
  10  -7   0   11.80    6.30
  10   7   0    8.20    6.80
 -10   7   0    8.80    4.90
 -10   7   0    7.40    6.70
 -10   7   0   -5.20    6.70
  10   7   0    4.60    7.80
  10   7   0   -4.70    6.30
   0  -8   0   32.80    4.10
   0  -8   0   27.30    4.30
   0  -8   0   22.70    3.40
   0  -8   0   21.50    4.00
   0  -8   0   23.60    3.90
   0  -8   0   22.60    3.60
   0  -8   0   20.60    3.20
   0   8   0   28.70    5.60
   0   8   0   24.80    4.40
   0   8   0   30.20    5.00
   0   8   0   25.40    4.70
   1  -8   0   24.90    4.10
  -1  -8   0   19.50    3.70
  -1  -8   0   28.20    4.30
   1  -8   0   16.50    3.80
   1  -8   0   15.80    3.40
  -1  -8   0   19.30    3.20
   1  -8   0   27.30    3.50
  -1  -8   0   18.50    3.40
  -1  -8   0   20.80    3.70
  -1  -8   0   23.30    3.50
   1  -8   0   25.80    3.80
  -1  -8   0   20.40    3.80
   1  -8   0   27.00    3.50
  -1   8   0   30.90    6.00
   1   8   0   21.30    4.30
   1   8   0   26.70    5.30
  -1   8   0   20.30    3.90
   1   8   0   25.90    4.80
   1   8   0   20.30    4.70
  -1   8   0   21.30    4.60
  -1   8   0   20.10    3.80
  -2  -8   0   44.90    4.20
   2  -8   0   56.79    4.90
   2  -8   0   44.10    5.30
  -2  -8   0   54.89    6.20
  -2  -8   0   45.90    5.60
   2  -8   0   44.40    5.60
  -2  -8   0   38.80    4.50
   2  -8   0   47.30    6.10
  -2  -8   0   46.70    5.80
  -2  -8   0   51.89    5.80
   2   8   0   47.10    7.30
   2   8   0   46.60    5.80
   2   8   0   46.00    7.30
  -2   8   0   39.40    5.30
   2   8   0   42.90    6.30
  -2   8   0   42.50    4.60
  -2   8   0   46.10    7.00
  -2   8   0   29.50    6.20
  -3  -8   0  405.96   18.00
   3  -8   0  404.06   17.90
   3  -8   0  406.56   18.10
   3  -8   0  407.56   18.00
  -3  -8   0  403.86   17.80
  -3  -8   0  426.56   18.40
  -3  -8   0  385.96   15.20
   3  -8   0  400.66   15.00
  -3   8   0  409.66   13.00
   3   8   0  419.46   21.40
  -3   8   0  406.66   17.30
  -3   8   0  412.06   20.90
   3   8   0  366.56   18.80
  -3   8   0  419.26   13.80
   3   8   0  399.96   21.30
  -3   8   0  402.46   20.30
   3   8   0  398.86   16.10
  -4  -8   0   38.90    6.00
  -4  -8   0   35.00    5.90
   4  -8   0   45.20    6.80
   4  -8   0   40.90    6.00
  -4  -8   0   43.00    4.20
   4  -8   0   37.60    4.40
  -4  -8   0   47.30    6.60
   4  -8   0   33.90    5.40
   4   8   0   50.99    7.60
   4   8   0   46.10    4.90
  -4   8   0   56.49    8.40
  -4   8   0   34.80    7.00
   4   8   0   47.60    8.10
  -4   8   0   45.90    5.80
   4   8   0   37.60    7.60
  -5  -8   0    6.70    1.80
  -5  -8   0    3.80    2.80
  -5  -8   0    9.70    3.60
  -5  -8   0   11.80    4.10
   5  -8   0    8.80    2.70
   5  -8   0    1.70    2.40
   5  -8   0   11.00    4.30
   5  -8   0    8.80    3.50
  -5   8   0    8.80    4.50
   5   8   0    0.10    3.10
  -5   8   0    6.30    5.30
   5   8   0    8.20    4.20
   5   8   0   10.30    4.90
   5   8   0    7.30    1.90
  -5   8   0    1.00    3.20
   6  -8   0  115.49   11.20
   6  -8   0  110.09   11.70
   6  -8   0  115.19    8.30
  -6  -8   0  131.49   12.10
  -6  -8   0  113.09   11.50
  -6  -8   0  112.49   11.80
   6  -8   0  118.29   11.20
   6   8   0  144.89   16.40
  -6   8   0  133.79   14.60
  -6   8   0  134.49   10.50
  -6   8   0  104.39   13.10
   6   8   0  114.09   12.30
   6   8   0  125.29   14.60
   7  -8   0  228.88   16.20
  -7  -8   0  220.88   15.30
   7  -8   0  223.28   14.80
  -7  -8   0  218.28   15.50
  -7  -8   0  222.88   15.20
  -7   8   0  229.18   17.80
   7   8   0  224.38   16.50
   7   8   0  201.88   19.70
   7   8   0  225.98   21.80
  -7   8   0  208.08   13.60
  -7   8   0  238.98   18.10
  -8  -8   0    5.80    5.00
   8  -8   0    8.40    6.20
   8  -8   0    4.30    5.10
  -8  -8   0   10.10    4.70
  -8  -8   0    2.00    3.60
   8   8   0   13.10    7.20
  -8   8   0    8.20    5.70
  -8   8   0    1.10    6.20
  -8   8   0    8.70    5.00
   8   8   0    8.80    5.70
   8   8   0    8.80    6.90
  -9  -8   0    2.70    5.30
   9  -8   0    2.40    4.60
   9  -8   0   16.80    7.30
  -9  -8   0   12.00    5.60
  -9  -8   0    3.10    4.00
   9   8   0   12.20    6.20
   9   8   0    7.50    6.60
  -9   8   0   10.80    5.40
  -9   8   0   11.20    7.70
   9   8   0   12.60    5.50
  -9   8   0    2.80    4.90
 -10  -8   0   -5.70    6.00
 -10  -8   0    3.40    6.00
  10  -8   0    2.70    5.70
  10  -8   0    3.20    5.70
 -10  -8   0   -4.00    3.80
 -10   8   0    5.60    8.70
  10   8   0   -3.40    4.70
 -10   8   0   -3.30    5.00
  10   8   0   -0.70    4.40
 -10   8   0   -0.90    3.70
  10   8   0   11.90    7.80
   0  -9   0    2.20    1.90
   0  -9   0    0.60    1.80
   0  -9   0   -1.20    1.20
   0  -9   0    0.70    2.00
   0  -9   0    0.80    1.80
   0  -9   0   -1.00    1.60
   0  -9   0    1.90    1.50
   0   9   0   -1.40    1.40
   0   9   0    4.00    2.80
   0   9   0   -1.10    2.20
   0   9   0   -1.80    1.90
  -1  -9   0  152.58    9.40
  -1  -9   0  150.18    8.40
   1  -9   0  138.49    8.10
  -1  -9   0  162.48    9.20
  -1  -9   0  165.38   10.10
   1  -9   0  167.48   10.60
   1  -9   0  152.38    9.60
   1  -9   0  144.69    8.20
   1  -9   0  152.88    9.70
  -1  -9   0  150.98    9.10
  -1  -9   0  150.88    8.80
  -1  -9   0  169.48    9.70
   1  -9   0  139.69    8.80
  -1   9   0  154.58   11.60
  -1   9   0  141.19   12.70
  -1   9   0  149.19    9.80
   1   9   0  170.28   12.00
   1   9   0  164.68   11.40
   1   9   0  147.49   10.00
  -1   9   0  156.28   10.20
   1   9   0  151.38   11.20
   1   9   0  136.69   10.40
  -2  -9   0  358.86   16.00
   2  -9   0  357.36   16.50
   2  -9   0  349.17   15.60
  -2  -9   0  378.26   16.70
  -2  -9   0  364.76   16.60
  -2  -9   0  347.87   13.80
  -2  -9   0  329.17   16.10
   2  -9   0  349.87   16.60
  -2  -9   0  313.37   14.50
   2  -9   0  362.86   14.00
  -2   9   0  342.17   14.70
   2   9   0  360.36   16.30
  -2   9   0  333.27   16.20
   2   9   0  370.76   18.30
   2   9   0  355.06   19.30
   2   9   0  334.37   18.80
  -2   9   0  358.86   18.80
  -2   9   0  360.26   19.40
   3  -9   0  142.79   10.10
  -3  -9   0  127.89    9.70
  -3  -9   0  137.09    9.70
   3  -9   0  152.98    8.00
  -3  -9   0  148.09    8.30
   3  -9   0  147.89   10.10
   3  -9   0  172.88   10.90
  -3  -9   0  151.08   10.10
  -3   9   0  138.39   13.40
   3   9   0  127.69   10.60
  -3   9   0  149.39    9.70
   3   9   0  144.19   13.70
   3   9   0  137.19   13.70
   3   9   0  127.99    8.50
  -3   9   0  146.09   13.90
  -4  -9   0    1.40    2.10
  -4  -9   0    2.40    2.20
   4  -9   0    2.40    2.50
   4  -9   0    0.10    2.00
   4  -9   0    0.30    2.40
   4  -9   0    0.60    1.20
  -4  -9   0    0.90    1.50
  -4  -9   0    3.20    3.20
  -4   9   0   -2.00    4.30
  -4   9   0    1.40    2.20
  -4   9   0    2.70    3.30
  -4   9   0    0.40    0.50
   4   9   0   -2.30    1.80
   4   9   0   -0.10    2.10
   4   9   0   -3.60    1.80
   4   9   0   -1.70    3.10
   5  -9   0    1.60    1.90
   5  -9   0    4.30    2.90
   5  -9   0   -0.50    2.90
  -5  -9   0   -0.10    2.90
   5  -9   0    2.70    3.40
  -5  -9   0    2.90    3.40
  -5  -9   0    0.00    1.20
  -5  -9   0    0.50    2.30
  -5   9   0   -1.50    1.90
  -5   9   0    3.80    5.10
   5   9   0   -2.80    2.80
  -5   9   0   -4.60    4.60
   5   9   0    3.10    3.30
   5   9   0   -4.40    3.70
   6  -9   0   14.40    4.70
   6  -9   0    7.10    4.60
  -6  -9   0   17.70    5.80
  -6  -9   0    9.50    3.70
   6  -9   0    6.20    3.70
  -6  -9   0   19.40    4.90
   6  -9   0   10.70    3.40
  -6   9   0   14.80    6.90
  -6   9   0   12.60    4.20
  -6   9   0   15.00    6.80
   6   9   0   12.60    5.80
   6   9   0    8.50    4.10
   6   9   0    6.20    4.80
   7  -9   0   13.40    5.00
   7  -9   0   17.40    5.10
  -7  -9   0   17.20    5.60
  -7  -9   0   14.10    5.90
  -7  -9   0   20.00    5.50
   7  -9   0   14.40    5.70
  -7   9   0   21.10    8.10
   7   9   0   16.40    5.50
   7   9   0   12.80    6.50
  -7   9   0   13.80    6.40
   7   9   0   16.00    6.40
  -7   9   0   16.70    4.90
  -8  -9   0   67.59   10.10
  -8  -9   0   58.49   10.50
  -8  -9   0   60.09   10.50
   8  -9   0   57.49   10.60
   8  -9   0   52.79    9.10
   8   9   0   58.59   10.90
   8   9   0   59.29   11.80
  -8   9   0   63.49    8.70
   8   9   0   45.50   10.80
  -8   9   0   50.09   11.40
  -8   9   0   56.99   10.70
  -9  -9   0    0.20    4.10
   9  -9   0    2.40    4.20
  -9  -9   0   -1.70    3.50
   9  -9   0   -1.30    3.60
  -9  -9   0   -3.90    3.00
   9   9   0   -1.80    3.90
   9   9   0    3.80    5.60
   9   9   0    3.20    5.70
  -9   9   0    4.30    5.70
  -9   9   0    1.10    3.70
  -9   9   0   -1.00    4.80
   0 -10   0  150.68   10.00
   0 -10   0  134.69    8.40
   0 -10   0  149.39    9.60
   0 -10   0  122.39    8.80
   0 -10   0  142.59    8.80
   0 -10   0  141.39    8.70
   0 -10   0  136.69    9.00
   0  10   0  141.69   10.70
   0  10   0  108.29   10.50
   0  10   0  143.79   10.50
   0  10   0  137.19   11.10
   0  10   0  109.69   11.10
   1 -10   0   24.60    4.80
   1 -10   0   35.80    6.10
  -1 -10   0   38.20    5.30
  -1 -10   0   30.40    4.80
   1 -10   0   36.10    5.00
  -1 -10   0   28.10    4.90
  -1 -10   0   35.30    5.40
  -1 -10   0   33.60    5.10
   1 -10   0   30.20    4.10
  -1 -10   0   27.80    4.70
   1 -10   0   37.10    4.60
   1 -10   0   33.10    5.60
  -1 -10   0   30.40    4.40
  -1  10   0   53.59    8.20
  -1  10   0   30.90    5.60
  -1  10   0   37.10    7.30
   1  10   0   28.00    5.70
   1  10   0   30.20    6.70
   1  10   0   26.00    5.70
   1  10   0   35.30    6.90
  -1  10   0   32.30    5.30
  -1  10   0   23.10    4.90
   1  10   0   38.10    6.30
  -2 -10   0    2.70    2.90
   2 -10   0    5.30    3.20
   2 -10   0    2.20    2.00
  -2 -10   0    1.60    1.90
   2 -10   0    7.60    3.10
  -2 -10   0    3.10    3.00
  -2 -10   0    2.90    3.00
  -2 -10   0    1.80    2.10
   2 -10   0    3.80    2.20
  -2 -10   0    3.60    2.30
   2  10   0    6.00    3.50
  -2  10   0   -0.50    2.60
   2  10   0    6.30    4.00
   2  10   0   -0.50    3.10
  -2  10   0    1.80    2.10
   2  10   0    1.30    3.90
  -2  10   0    4.20    3.60
  -2  10   0    8.50    3.20
  -3 -10   0  388.66   18.50
   3 -10   0  423.26   19.30
  -3 -10   0  365.86   18.20
   3 -10   0  412.46   19.30
   3 -10   0  402.56   15.60
  -3 -10   0  366.76   16.00
  -3 -10   0  442.76   19.50
   3 -10   0  399.26   18.50
  -3  10   0  399.66   15.10
   3  10   0  418.46   22.50
   3  10   0  372.06   21.90
   3  10   0  378.86   20.00
  -3  10   0  380.66   21.30
  -3  10   0  368.56   18.00
   3  10   0  357.16   17.10
  -3  10   0  421.66   22.80
  -4 -10   0   10.90    2.80
  -4 -10   0    7.00    3.90
   4 -10   0    3.00    2.90
   4 -10   0    6.60    4.00
   4 -10   0    3.30    2.10
   4 -10   0   12.60    4.00
  -4 -10   0    8.10    3.80
  -4 -10   0    5.90    3.20
   4  10   0    7.80    2.90
   4  10   0    3.90    4.70
   4  10   0   10.40    4.10
  -4  10   0    2.20    3.20
  -4  10   0   11.30    5.00
  -4  10   0    0.20    3.20
   4  10   0    3.30    3.40
   5 -10   0    1.60    2.00
   5 -10   0    2.30    4.00
  -5 -10   0    1.40    2.60
   5 -10   0    0.40    2.20
  -5 -10   0   -0.50    2.30
   5 -10   0   -1.00    3.10
  -5 -10   0    0.80    3.40
  -5  10   0    1.10    4.00
  -5  10   0   -4.10    2.70
   5  10   0    0.50    5.00
   5  10   0   -5.40    2.30
   5  10   0   -0.90    3.30
  -5  10   0   -5.10    4.40
   6 -10   0  133.19   13.60
  -6 -10   0   88.59   10.90
  -6 -10   0  102.19   11.60
  -6 -10   0   89.09   11.10
   6 -10   0   97.99   11.20
   6 -10   0   84.99   10.40
  -6  10   0  108.59   10.50
   6  10   0  100.79   14.70
  -6  10   0   97.19   13.90
   6  10   0  100.29   12.20
   6  10   0   82.29   12.70
  -6  10   0  136.69   15.10
  -7 -10   0  183.58   16.20
  -7 -10   0  183.08   16.70
  -7 -10   0  187.08   14.40
   7 -10   0  197.68   16.10
   7 -10   0  176.48   15.70
   7 -10   0  158.28   14.90
  -7  10   0  202.58   20.00
  -7  10   0  163.58   12.60
  -7  10   0  188.88   19.90
   7  10   0  163.28   16.20
   7  10   0  208.18   20.90
   7  10   0  153.98   19.00
   8 -10   0   40.80    8.70
   8 -10   0   30.80    8.00
  -8 -10   0   24.90    6.80
  -8 -10   0   32.00    7.50
  -8 -10   0   30.80    7.30
  -8  10   0   29.00    8.70
   8  10   0   49.00    9.60
   8  10   0   40.60    9.90
  -8  10   0   22.40    9.60
  -8  10   0   24.30    6.00
   8  10   0    9.90    7.80
  -9 -10   0   -2.30    3.70
   9 -10   0    1.60    5.90
   9 -10   0    4.30    4.50
  -9 -10   0   -0.50    3.70
  -9 -10   0    0.00    6.00
  -9  10   0   -5.80    3.70
   9  10   0   -2.70    5.50
   9  10   0   -5.20    4.60
   9  10   0   -1.50    6.20
  -9  10   0   -5.80    6.80
   0 -11   0    0.90    1.90
   0 -11   0    0.20    1.60
   0 -11   0   -1.80    1.20
   0 -11   0   -1.80    1.20
   0 -11   0   -1.50    2.20
   0 -11   0    0.30    1.70
   0 -11   0   -0.70    1.70
   0  11   0    1.50    2.50
   0  11   0    0.60    2.30
   0  11   0   -1.10    2.00
   0  11   0   -1.60    2.20
   0  11   0    0.60    1.90
   0  11   0    2.50    4.40
  -1 -11   0  373.76   17.80
  -1 -11   0  358.76   17.80
  -1 -11   0  364.26   16.60
   1 -11   0  361.26   17.50
  -1 -11   0  371.46   17.00
  -1 -11   0  363.16   17.30
  -1 -11   0  375.66   16.30
   1 -11   0  354.36   15.70
   1 -11   0  401.46   18.30
  -1 -11   0  383.06   16.60
   1 -11   0  358.76   16.70
   1 -11   0  340.27   15.40
   1 -11   0  357.06   18.20
  -1  11   0  377.96   20.60
   1  11   0  356.36   19.90
  -1  11   0  373.36   18.20
   1  11   0  370.56   20.40
  -1  11   0  349.07   18.40
   1  11   0  335.97   19.30
   1  11   0  323.67   18.00
  -1  11   0  384.96   21.00
   1  11   0  372.76   20.00
   1  11   0  395.96   20.60
  -1  11   0  392.26   19.30
  -2 -11   0   61.79    7.90
  -2 -11   0   52.59    6.20
   2 -11   0   44.50    7.00
  -2 -11   0   46.00    6.60
  -2 -11   0   58.09    7.60
  -2 -11   0   31.90    5.80
   2 -11   0   46.50    6.70
  -2 -11   0   42.70    5.30
   2 -11   0   51.69    5.70
   2 -11   0   53.59    7.00
   2  11   0   53.29    7.70
   2  11   0   53.99    9.30
   2  11   0   31.90    7.60
   2  11   0   34.60    6.70
  -2  11   0   61.19    8.80
  -2  11   0   46.90    6.30
  -2  11   0   62.29    9.50
  -2  11   0   41.40    6.50
  -3 -11   0   91.49    9.70
  -3 -11   0   91.19    7.30
   3 -11   0   98.49    9.90
  -3 -11   0   87.19    9.70
   3 -11   0   83.99    9.20
  -3 -11   0   97.39    9.90
   3 -11   0  103.09    7.10
   3 -11   0   82.19    9.00
  -3  11   0  103.99   13.00
  -3  11   0   71.39    9.00
   3  11   0   82.99    8.70
   3  11   0   89.29   11.90
  -3  11   0  116.09   13.10
  -3  11   0   82.79    6.30
   3  11   0   87.09   10.70
   3  11   0  108.89   12.80
  -4 -11   0   15.40    3.30
   4 -11   0   15.00    3.40
   4 -11   0   16.60    5.10
  -4 -11   0   16.40    5.30
   4 -11   0   19.10    5.20
  -4 -11   0   15.40    4.50
   4 -11   0   15.20    4.60
  -4 -11   0   21.20    5.30
   4  11   0   16.70    4.10
  -4  11   0   24.90    6.90
   4  11   0   31.00    8.60
  -4  11   0   10.60    5.50
  -4  11   0   14.30    4.80
   4  11   0   11.50    5.10
   4  11   0   15.60    6.40
  -5 -11   0   12.70    4.50
  -5 -11   0   29.10    6.00
  -5 -11   0   30.30    6.10
   5 -11   0   16.00    4.70
   5 -11   0   23.50    5.60
   5 -11   0   10.50    5.20
   5  11   0   26.60    7.20
   5  11   0   26.10    8.20
  -5  11   0   17.80    5.30
   5  11   0   20.90    6.90
  -5  11   0   18.50    7.10
  -5  11   0   14.10    7.60
   6 -11   0   45.50    8.60
  -6 -11   0   33.20    7.00
  -6 -11   0   24.90    6.40
   6 -11   0   23.50    6.90
   6 -11   0   35.70    7.80
  -6 -11   0   33.70    7.50
   6  11   0   34.40    9.50
  -6  11   0   23.40    8.80
  -6  11   0   40.90    9.10
   6  11   0   24.20    8.70
   6  11   0   30.40    8.00
  -6  11   0   30.30    6.20
  -7 -11   0   31.30    7.20
   7 -11   0   28.90    8.10
   7 -11   0   30.80    6.90
  -7 -11   0   20.80    6.40
  -7 -11   0   36.10    7.50
   7 -11   0   33.20    7.50
   7  11   0   23.80    9.30
  -7  11   0   53.49   11.40
   7  11   0   29.00    8.70
  -7  11   0   31.00    9.00
   7  11   0   16.90    7.20
  -7  11   0   34.50    6.70
   8 -11   0   36.20    9.40
   8 -11   0   28.60    7.40
  -8 -11   0   35.70    8.10
  -8 -11   0   46.80    9.60
  -8 -11   0   28.80    8.20
   8  11   0   16.50    9.10
  -8  11   0   41.80   10.80
  -8  11   0   34.30    9.50
  -8  11   0   32.00    7.30
   8  11   0   22.70   10.20
   8  11   0   25.10    8.60
  -9 -11   0   22.10    8.10
  -9 -11   0   20.00    7.70
   9 -11   0    5.80    6.10
   9 -11   0   33.80    8.70
  -9 -11   0   32.00    8.30
  -9  11   0   13.50    7.70
   9  11   0   29.80    8.40
  -9  11   0   10.30    8.50
   9  11   0   18.00    8.20
   9  11   0    5.90    8.40
   0 -12   0   48.20    6.10
   0 -12   0   39.00    6.00
   0 -12   0   39.60    5.90
   0 -12   0   39.20    6.40
   0 -12   0   35.20    5.30
   0 -12   0   48.00    6.30
   0 -12   0   37.00    6.50
   0  12   0   44.00    7.30
   0  12   0   31.30    7.50
   0  12   0   46.50    7.80
   0  12   0   44.30    7.50
   0  12   0   39.30    8.00
   0  12   0   48.10    7.60
  -1 -12   0  115.69   10.90
   1 -12   0  125.49    8.90
  -1 -12   0  111.39   11.10
   1 -12   0  133.89   12.30
  -1 -12   0  140.69   10.40
   1 -12   0  108.59   10.60
  -1 -12   0  149.88    9.80
  -1 -12   0  118.99    9.60
  -1 -12   0  119.59    9.60
   1 -12   0  142.19    9.70
  -1 -12   0  122.19    9.40
   1 -12   0  129.99   11.50
   1 -12   0  133.59    8.70
   1  12   0  127.19   12.90
  -1  12   0  124.29   13.40
  -1  12   0  139.39   11.30
   1  12   0  135.29   13.20
   1  12   0  108.99   12.30
   1  12   0  134.59   13.40
  -1  12   0  113.29   13.10
   1  12   0  131.09   13.60
  -1  12   0  133.59   11.00
   1  12   0  133.29   13.90
   1  12   0  137.39   14.00
  -1  12   0  129.49   11.90
  -2 -12   0    0.20    1.90
   2 -12   0   -2.50    2.50
   2 -12   0    0.30    2.40
  -2 -12   0    0.20    2.30
   2 -12   0    0.80    2.20
  -2 -12   0   -0.80    1.70
   2 -12   0   -1.90    2.60
  -2 -12   0   -0.10    1.50
  -2 -12   0    0.40    2.40
  -2 -12   0   -1.80    3.00
   2  12   0    1.40    2.90
  -2  12   0    2.70    2.90
  -2  12   0   -0.10    2.80
  -2  12   0   -2.50    2.10
   2  12   0    0.50    2.90
   2  12   0    0.40    3.80
  -2  12   0   -1.30    3.50
   2  12   0   -2.60    2.30
  -2  12   0    3.70    3.80
   2  12   0    3.60    3.20
  -3 -12   0   95.09   10.30
   3 -12   0   81.19    9.20
  -3 -12   0   71.69    7.70
   3 -12   0   75.19    9.60
   3 -12   0   86.39   10.00
  -3 -12   0   79.99    9.80
  -3 -12   0   69.19    8.70
   3 -12   0   72.99    6.80
  -3  12   0   95.99   10.10
   3  12   0   90.79   13.20
   3  12   0   72.39   11.30
  -3  12   0   85.59   12.30
   3  12   0   98.89   12.00
  -3  12   0   95.49   13.20
   3  12   0   84.49    9.30
  -4 -12   0   72.69    9.40
  -4 -12   0   70.49    7.30
  -4 -12   0   84.59   10.40
   4 -12   0   84.89   10.20
   4 -12   0   83.39   10.10
  -4 -12   0   94.39   10.90
   4 -12   0   67.49    9.50
   4  12   0   81.09   10.90
  -4  12   0   75.69    9.10
   4  12   0   64.59   11.90
  -4  12   0   72.29   11.50
   4  12   0   87.69   12.80
  -4  12   0   95.79   12.70
  -5 -12   0   10.60    4.60
   5 -12   0   14.80    5.00
   5 -12   0    8.30    4.20
  -5 -12   0    4.80    4.80
  -5 -12   0   14.20    4.80
   5 -12   0    6.10    3.60
  -5  12   0   13.90    6.30
  -5  12   0   17.00    4.90
   5  12   0   24.10    8.60
  -5  12   0    6.70    5.30
   5  12   0   15.20    5.40
   5  12   0   14.40    7.30
   6 -12   0    5.20    5.00
   6 -12   0    3.40    4.90
  -6 -12   0   10.00    4.80
   6 -12   0    8.80    5.20
  -6 -12   0    4.10    4.30
  -6 -12   0    5.00    5.00
   6  12   0    3.70    4.90
  -6  12   0   -2.50    6.60
  -6  12   0    5.00    5.10
   6  12   0   12.30    6.20
  -6  12   0    5.80    3.80
   6  12   0    6.40    6.30
   7 -12   0   24.20    7.60
  -7 -12   0   56.69   10.30
   7 -12   0   26.20    7.10
  -7 -12   0   28.10    8.30
  -7 -12   0   41.10    8.20
   7 -12   0   38.50    8.00
  -7  12   0   51.09   12.20
   7  12   0   49.70    9.60
   7  12   0   42.30   11.60
   7  12   0   29.30   10.70
  -7  12   0   31.80    6.90
  -7  12   0   44.80   10.80
   8 -12   0   63.99   11.20
   8 -12   0   58.99   10.10
  -8 -12   0   48.60    9.40
  -8 -12   0   30.70    8.30
  -8 -12   0   47.30    9.50
   8  12   0   35.90   10.10
  -8  12   0   78.19   14.30
  -8  12   0   51.69   12.00
   8  12   0   71.99   13.80
   8  12   0   49.90   10.50
   0 -13   0    5.90    3.90
   0 -13   0    3.90    3.00
   0 -13   0    1.40    2.10
   0 -13   0    0.50    2.30
   0 -13   0    0.70    2.10
   0 -13   0    1.50    2.00
   0 -13   0   -1.60    2.80
   0  13   0    5.90    3.70
   0  13   0   -0.30    4.30
   0  13   0    6.40    4.10
   0  13   0   -0.20    3.20
   0  13   0    1.80    3.10
   0  13   0    0.20    3.40
   0  13   0   -2.60    2.20
  -1 -13   0    1.40    2.30
   1 -13   0    3.10    2.20
   1 -13   0    1.30    3.30
  -1 -13   0    3.40    3.40
  -1 -13   0    2.40    4.00
  -1 -13   0    6.10    3.90
  -1 -13   0    1.70    3.30
   1 -13   0    0.40    3.40
  -1 -13   0   -1.50    1.60
   1 -13   0    2.40    2.50
  -1 -13   0    3.40    2.80
   1 -13   0   -0.80    2.60
   1  13   0   -2.90    2.50
  -1  13   0    0.30    2.40
  -1  13   0   -1.10    2.50
  -1  13   0   -3.40    2.80
   1  13   0    1.20    3.20
   1  13   0    1.40    3.90
   1  13   0   -0.30    4.10
   1  13   0    0.00    3.90
   1  13   0    6.40    5.70
   1  13   0    3.40    4.70
  -1  13   0   -0.90    2.80
  -1  13   0    0.40    5.10
  -2 -13   0  136.09    9.90
  -2 -13   0  130.29   12.10
   2 -13   0  134.29   12.80
   2 -13   0  152.68   13.50
   2 -13   0  117.79    8.70
  -2 -13   0  126.39    9.20
  -2 -13   0  136.59   11.00
   2 -13   0  131.79   10.20
  -2 -13   0  118.99   11.60
  -2 -13   0  113.59   11.50
   2  13   0  129.39   13.90
   2  13   0  121.39   12.80
  -2  13   0  125.09   12.20
   2  13   0  137.39   13.80
   2  13   0  140.19   13.50
   2  13   0  123.59   14.90
  -2  13   0  135.49   15.60
   2  13   0  106.09   13.40
  -2  13   0  123.89    9.70
  -2  13   0  129.49   12.80
  -2  13   0  130.59   15.00
  -3 -13   0   59.19    8.90
   3 -13   0   73.39    9.30
  -3 -13   0   72.09    9.60
   3 -13   0   61.39    8.80
  -3 -13   0   68.89    7.90
   3 -13   0   71.09    8.70
  -3 -13   0   79.29   10.40
   3  13   0   92.49   10.20
  -3  13   0   65.29    8.70
  -3  13   0   94.19   13.30
   3  13   0   53.49   10.90
  -3  13   0   61.69   11.20
   3  13   0   70.69   12.00
   3  13   0   81.59   10.40
   3  13   0   70.89   10.80
   4 -13   0   22.50    6.60
  -4 -13   0   29.20    6.50
  -4 -13   0   25.90    6.80
   4 -13   0   24.60    5.60
  -4 -13   0   17.00    6.00
   4 -13   0   26.90    6.80
  -4  13   0   30.60    8.10
  -4  13   0    9.20    7.40
   4  13   0   18.40    6.90
   4  13   0   11.90    7.00
  -4  13   0   21.10    5.90
   4  13   0   15.70    6.40
   5 -13   0   66.29    9.70
  -5 -13   0   47.40    9.20
   5 -13   0   50.39    8.40
  -5 -13   0   55.59    8.80
  -5 -13   0   56.69    9.10
   5 -13   0   78.19   10.50
  -5  13   0   47.80   11.00
   5  13   0   99.69   15.70
  -5  13   0   62.79    8.70
   5  13   0   72.79   13.00
  -5  13   0   75.69   12.70
   5  13   0   60.59   10.80
  -6 -13   0   35.50    7.80
   6 -13   0   31.10    8.10
   6 -13   0   27.60    6.80
  -6 -13   0   27.90    7.10
  -6 -13   0   23.30    7.40
   6 -13   0   34.00    8.10
  -6  13   0   24.80    6.80
  -6  13   0   42.70   11.40
  -6  13   0   30.90    9.90
   6  13   0   20.80    9.40
   6  13   0   39.30   11.10
   6  13   0   34.50    9.30
   7 -13   0   -1.20    5.10
   7 -13   0   -2.00    3.50
  -7 -13   0    5.90    6.10
   7 -13   0   -2.20    4.70
  -7 -13   0   -0.70    3.70
  -7 -13   0   -1.10    3.80
   7  13   0   -1.30    4.80
   7  13   0   -3.90    6.50
   7  13   0   -4.40    4.90
  -7  13   0    3.80    5.90
  -7  13   0    4.20    5.70
  -8 -13   0   49.60    9.90
   8 -13   0   49.30   10.40
   8 -13   0   48.10    9.70
  -8 -13   0   42.80    9.40
  -8 -13   0   61.09   10.40
   8  13   0   43.30   11.10
   8  13   0   64.49   13.00
  -8  13   0   29.00    9.40
   8  13   0   52.29   12.50
  -8  13   0   47.50   11.80
   0 -14   0   12.80    4.80
   0 -14   0    7.80    3.30
   0 -14   0    7.00    3.70
   0 -14   0   13.40    4.00
   0 -14   0    9.60    4.20
   0 -14   0    8.30    4.10
   0 -14   0    9.50    4.20
   0  14   0    6.50    3.90
   0  14   0    4.90    4.20
   0  14   0    8.90    5.10
   0  14   0   10.90    4.80
   0  14   0   13.20    5.30
   0  14   0   10.10    6.10
   0  14   0   12.50    5.70
   1 -14   0   73.69    8.60
  -1 -14   0   87.19    9.90
  -1 -14   0   96.99    9.60
  -1 -14   0   76.09    8.70
  -1 -14   0  102.29   10.70
   1 -14   0   58.89    9.30
   1 -14   0   88.19   10.30
  -1 -14   0   83.09    8.90
   1 -14   0   76.89    9.40
   1 -14   0   93.49    9.00
  -1 -14   0   80.29   10.30
  -1 -14   0   74.19    9.10
  -1  14   0   65.69   11.40
   1  14   0   88.09   11.40
  -1  14   0   85.09   10.70
  -1  14   0   92.89   10.80
  -1  14   0   87.59   11.40
   1  14   0   79.79   11.70
   1  14   0   88.79   12.10
   1  14   0   95.99   12.80
   1  14   0  106.39   12.70
  -1  14   0  107.09   13.40
   1  14   0   90.49   12.00
   1  14   0   83.99   11.50
  -2 -14   0   11.50    5.40
  -2 -14   0   15.90    4.30
   2 -14   0   11.90    3.30
  -2 -14   0   14.10    4.30
   2 -14   0    9.90    4.30
  -2 -14   0   24.20    6.30
   2 -14   0   13.20    5.20
  -2 -14   0   14.20    4.60
   2 -14   0   11.30    4.60
   2  14   0   15.90    6.50
  -2  14   0    9.10    4.30
   2  14   0   12.70    5.60
  -2  14   0   13.20    5.40
   2  14   0   14.70    5.50
   2  14   0   12.80    5.10
  -2  14   0    3.90    6.10
   2  14   0   17.60    6.80
  -2  14   0    6.80    5.10
   2  14   0   26.20    8.20
  -2  14   0   19.90    5.20
   2  14   0   15.40    5.80
  -3 -14   0   70.69    9.50
  -3 -14   0   68.79    9.90
   3 -14   0   62.99    9.70
  -3 -14   0   81.99    8.60
   3 -14   0   61.59    8.40
  -3 -14   0   75.89   10.10
   3 -14   0   82.99   10.40
   3  14   0   95.39   14.00
   3  14   0   63.89   10.50
  -3  14   0   63.39   12.20
   3  14   0   57.79   11.10
  -3  14   0   75.09   11.90
  -3  14   0   83.79   10.30
   3  14   0   58.19   10.50
   3  14   0   80.59   10.60
   4 -14   0   59.59    9.30
  -4 -14   0   73.69   10.20
   4 -14   0   63.19    9.20
  -4 -14   0   63.99   10.20
   4 -14   0   72.49   10.50
  -4 -14   0   52.19    9.20
  -4  14   0   79.69   10.70
   4  14   0   62.39   10.70
  -4  14   0   65.29   12.40
   4  14   0   75.09   12.50
   4  14   0   84.59   13.30
  -4  14   0   55.69   11.70
  -5 -14   0   -2.90    2.90
   5 -14   0    0.00    3.40
  -5 -14   0    6.20    4.00
  -5 -14   0   -0.80    4.60
   5 -14   0    1.60    3.70
   5 -14   0   -1.30    4.50
   5  14   0   -2.00    5.70
   5  14   0   -0.30    4.30
   5  14   0    4.40    5.40
  -5  14   0   -2.60    4.10
  -5  14   0    0.80    4.90
  -5  14   0   18.30    8.40
   6 -14   0   55.19   11.00
  -6 -14   0   82.29   11.90
   6 -14   0   57.29   10.00
   6 -14   0   74.99   11.60
  -6 -14   0   66.99   10.40
  -6 -14   0   63.89   10.50
  -6  14   0   65.59   12.30
   6  14   0   56.19   13.10
   6  14   0   57.19   12.40
   6  14   0   69.09   11.30
  -6  14   0   68.09   14.70
  -7 -14   0    1.60    4.60
   7 -14   0    4.30    5.00
  -7 -14   0    5.80    5.10
   7 -14   0   11.00    6.60
  -7 -14   0    3.70    4.90
   7 -14   0    5.10    6.60
  -7  14   0    8.00    8.20
   7  14   0    6.50    8.60
   7  14   0    1.60    5.80
  -7  14   0    2.40    5.70
   0 -15   0   -2.50    2.80
   0 -15   0    5.10    4.20
   0 -15   0   -1.20    2.20
   0 -15   0   -3.90    1.90
   0 -15   0    3.70    2.70
   0 -15   0    0.70    3.60
   0 -15   0    0.00    3.10
   0  15   0    0.30    3.50
   0  15   0   -1.80    4.40
   0  15   0   -0.40    3.40
   0  15   0   -2.90    4.00
   0  15   0   -3.00    4.30
   0  15   0   -4.80    4.60
   0  15   0    2.10    4.30
   1 -15   0  126.09   13.10
  -1 -15   0  113.59   11.20
   1 -15   0  102.09   10.60
  -1 -15   0   93.79   11.60
   1 -15   0  110.39   10.30
   1 -15   0  123.09   12.30
  -1 -15   0   85.69   10.20
  -1 -15   0  105.59   10.40
  -1 -15   0  106.59   10.60
   1 -15   0   83.29   10.40
  -1 -15   0   94.79   10.70
  -1 -15   0   86.89   10.40
  -1  15   0  114.79   13.40
  -1  15   0  115.69   14.70
   1  15   0   81.49   12.10
   1  15   0  113.39   14.10
   1  15   0   98.09   13.10
   1  15   0  108.19   14.40
   1  15   0  111.79   13.70
   1  15   0  114.09   13.50
  -1  15   0   99.29   13.90
  -1  15   0  120.19   15.30
   1  15   0  126.29   14.80
  -1  15   0  107.39   14.10
  -1  15   0  115.09   13.10
  -1  15   0  117.89   12.70
  -2 -15   0   24.20    7.00
   2 -15   0   20.50    5.70
  -2 -15   0   39.90    7.90
  -2 -15   0   25.60    6.10
  -2 -15   0   30.70    5.80
   2 -15   0   27.80    7.00
  -2 -15   0   41.40    6.80
   2 -15   0   34.90    6.90
  -2  15   0   24.50    7.60
   2  15   0   26.60    7.00
   2  15   0   35.40    8.50
   2  15   0   16.00    6.10
   2  15   0   14.10    7.20
   2  15   0   42.50    9.10
   2  15   0   35.20    9.20
  -2  15   0   27.30    8.10
  -2  15   0   33.10    7.40
   2  15   0   29.20    8.60
  -3 -15   0   22.00    6.00
   3 -15   0   28.00    6.80
  -3 -15   0   25.80    5.40
  -3 -15   0   10.50    5.90
   3 -15   0   28.40    6.80
   3 -15   0   13.20    5.30
  -3 -15   0   25.20    7.00
  -3  15   0    9.30    6.00
  -3  15   0   22.50    7.90
   3  15   0   28.50    8.40
   3  15   0    4.90    6.40
   3  15   0   21.00    6.30
  -3  15   0   22.90    6.20
   3  15   0   20.90    8.40
   3  15   0   14.40    6.40
  -4 -15   0   48.30    9.00
   4 -15   0   54.19    9.20
  -4 -15   0   39.10    8.10
  -4 -15   0   46.10    8.30
   4 -15   0   43.00    8.60
   4 -15   0   44.50    9.10
   4  15   0   64.59   12.80
  -4  15   0   54.79   10.70
  -4  15   0   49.80   11.30
   4  15   0   40.00    9.60
  -4  15   0   42.10    7.80
   4  15   0   39.90    9.70
  -5 -15   0  171.48   16.70
  -5 -15   0  182.88   16.80
   5 -15   0  186.08   17.30
  -5 -15   0  173.78   16.80
   5 -15   0  182.38   14.90
   5 -15   0  162.98   16.60
   5  15   0  140.59   19.90
   5  15   0  132.99   17.90
  -5  15   0  171.38   20.00
  -5  15   0  152.78   17.50
  -5  15   0  175.38   21.80
   5  15   0  165.88   19.90
   6 -15   0    3.10    4.40
  -6 -15   0    5.30    4.80
   6 -15   0   -1.10    4.80
  -6 -15   0   -0.70    3.80
  -6 -15   0   -2.90    5.10
   6 -15   0    8.90    6.60
   6  15   0   -0.70    5.30
   6  15   0   -1.70    4.70
  -6  15   0   -1.40    5.10
  -6  15   0   -6.20    4.40
   0 -16   0  392.76   21.10
   0 -16   0  343.67   20.20
   0 -16   0  335.17   18.30
   0 -16   0  415.46   23.30
   0 -16   0  376.96   20.60
   0 -16   0  386.56   19.50
   0  16   0  426.56   25.70
   0  16   0  354.16   23.30
   0  16   0  405.76   25.40
   0  16   0  350.16   23.00
   0  16   0  404.16   24.70
   0  16   0  359.36   25.10
   0  16   0  429.66   24.10
   1 -16   0    6.70    5.60
  -1 -16   0   -5.50    2.10
   1 -16   0    9.30    4.20
  -1 -16   0   15.40    5.10
  -1 -16   0    2.20    4.30
   1 -16   0    0.80    3.10
  -1 -16   0    1.20    4.90
   1 -16   0   10.70    5.50
  -1 -16   0    6.40    4.70
  -1 -16   0    7.20    3.80
  -1 -16   0   12.10    4.60
   1  16   0   -2.40    5.50
  -1  16   0   -1.20    5.50
  -1  16   0   10.60    7.60
   1  16   0    2.70    5.90
   1  16   0   -1.00    4.80
   1  16   0   11.30    5.50
   1  16   0    3.70    3.60
   1  16   0   12.70    5.50
   1  16   0   13.70    7.20
  -1  16   0    2.20    6.10
  -1  16   0   -0.70    3.40
  -1  16   0    5.30    5.00
  -2 -16   0   17.10    4.90
  -2 -16   0   10.80    5.00
   2 -16   0   13.30    5.80
  -2 -16   0    9.60    5.20
  -2 -16   0   15.60    5.40
   2 -16   0   11.60    5.60
   2 -16   0    8.80    4.10
  -2  16   0   10.20    7.40
   2  16   0   18.40    7.60
   2  16   0    2.40    4.70
  -2  16   0   23.30    6.40
  -2  16   0    6.20    7.30
   2  16   0    9.80    5.40
   2  16   0   14.00    5.90
   2  16   0   -0.10    5.70
   2  16   0   20.10    7.10
   3 -16   0    6.80    4.00
   3 -16   0    7.60    4.50
  -3 -16   0    4.00    4.00
  -3 -16   0    3.70    4.10
   3 -16   0    5.50    5.50
  -3 -16   0   -2.90    4.60
  -3  16   0    7.60    8.80
   3  16   0    7.20    5.50
   3  16   0    0.70    4.60
  -3  16   0    3.10    3.70
   3  16   0   -1.70    6.50
   3  16   0    3.80    6.60
  -3  16   0    0.60    4.40
  -4 -16   0   82.19   12.00
   4 -16   0   84.69   12.50
   4 -16   0  107.99   12.10
   4 -16   0  116.39   14.30
  -4 -16   0  110.69   13.30
  -4 -16   0  114.19   13.70
   4  16   0  101.89   15.30
   4  16   0   89.99   15.00
   4  16   0  115.09   15.80
  -4  16   0   82.09   10.90
  -4  16   0  139.79   17.20
  -4  16   0  100.79   17.10
   5 -16   0    0.40    3.40
   5 -16   0    0.10    3.80
  -5 -16   0   -2.90    5.20
   5 -16   0    5.40    5.70
  -5 -16   0   -1.40    5.40
  -5 -16   0    0.10    3.50
   5  16   0   -6.90    7.10
  -5  16   0   -2.10    6.70
   5  16   0    4.60    7.30
  -5  16   0    0.70    5.80
   6 -16   0   -3.00    4.10
  -6 -16   0   -4.10    5.70
  -6 -16   0    6.50    5.40
   6 -16   0    2.20    4.50
  -6  16   0   -5.90    4.90
   6  16   0    8.90    6.90
  -6  16   0    3.80    5.90
   6  16   0    2.00    6.00
   0 -17   0   -1.30    4.60
   0 -17   0   -6.20    5.20
   0 -17   0   -1.60    4.30
   0 -17   0    1.00    3.00
   0  17   0    2.50    6.20
   0  17   0   -1.80    4.10
   0  17   0   -0.20    4.30
   0  17   0   -2.90    5.30
   0  17   0   -8.10    5.20
   0  17   0    9.30    7.60
  -1 -17   0   32.50    6.30
  -1 -17   0   32.10    8.50
   1 -17   0   36.60    8.20
  -1 -17   0   26.50    6.70
  -1 -17   0   25.20    6.30
   1 -17   0   31.00    8.00
   1 -17   0   19.10    5.30
   1 -17   0   37.00    7.40
   1  17   0   52.29   10.20
  -1  17   0   29.30    8.40
   1  17   0   19.70    8.90
   1  17   0   41.80    9.60
   1  17   0   33.80    8.80
  -1  17   0   16.80    6.80
  -1  17   0   24.90    8.30
   1  17   0   15.50    6.80
  -1  17   0   17.20    7.40
   1  17   0   24.40    9.50
  -1  17   0   18.40    7.10
  -2 -17   0   18.20    5.70
   2 -17   0   25.20    6.60
   2 -17   0   30.10    7.70
  -2 -17   0   21.50    5.60
   2 -17   0   29.50    8.00
  -2 -17   0   17.90    5.90
  -2 -17   0   23.70    6.90
  -2  17   0   15.10    7.00
   2  17   0   16.10    7.00
  -2  17   0   26.60   10.10
   2  17   0    7.40    5.80
  -2  17   0   14.70    7.00
   2  17   0   27.60    8.40
  -2  17   0   34.20    8.70
   2  17   0   25.30    8.40
   2  17   0   41.40    9.40
  -3 -17   0    8.00    4.70
  -3 -17   0    4.30    5.80
   3 -17   0    3.80    3.80
  -3 -17   0   -1.50    4.80
   3 -17   0   -4.90    3.20
   3 -17   0    2.40    5.00
  -3  17   0   -0.90    6.60
   3  17   0   -0.90    6.60
   3  17   0    5.10    6.80
   3  17   0   -1.40    6.70
  -3  17   0   -2.20    4.90
   3  17   0   -0.30    4.50
  -3  17   0   -0.70    5.40
   4 -17   0   -2.00    4.80
  -4 -17   0   -0.60    5.10
  -4 -17   0    0.30    4.50
  -4 -17   0    1.80    6.00
   4 -17   0   -0.60    3.80
   4 -17   0    3.80    5.70
   4  17   0    1.80    7.10
   4  17   0    1.90    5.40
  -4  17   0   -2.00    6.00
   4  17   0   -4.20    7.00
  -4  17   0    2.90    5.90
  -5  17   0   43.00   12.20
   5  17   0   48.80   12.30
   0 -18   0  273.47   18.20
   0 -18   0  304.57   20.00
   0 -18   0  281.37   20.20
   0  18   0  262.87   24.50
   0  18   0  287.77   21.10
   0  18   0  281.47   25.50
   0  18   0  311.07   24.70
   1 -18   0   17.30    6.30
  -1 -18   0   12.40    7.20
   1 -18   0    5.30    4.60
  -1 -18   0   14.70    5.20
   1 -18   0    6.90    5.40
  -1 -18   0   20.30    6.40
   1  18   0   13.80    7.40
   1  18   0   12.90    6.80
  -1  18   0    1.20    6.30
   1  18   0    4.40    5.10
   1  18   0    5.80    7.80
  -1  18   0   12.00    7.10
  -1  18   0    8.60    6.60
  -1  18   0   12.50    7.00
  -2 -18   0    3.00    4.70
   2 -18   0   -2.50    5.10
  -2 -18   0   -4.00    2.80
   2 -18   0   -0.90    3.90
  -2  18   0   -0.80    4.00
  -2  18   0    4.30    7.60
   2  18   0   -0.30    4.60
  -2  18   0   -2.20    7.60
  -2  18   0   -3.00    5.50
   2  18   0    5.80    5.70
   2  18   0    4.20    5.70
   2  18   0   -5.60    5.80
  -3 -18   0   18.50    6.60
   3 -18   0   18.50    7.70
   3 -18   0   33.30    8.00
  -3 -18   0   15.10    6.70
  -3 -18   0   23.60    7.30
  -3  18   0   12.30    6.90
   3  18   0   28.30    9.20
   3  18   0    5.60    6.30
   3  18   0    5.90    6.80
  -3  18   0   14.80    9.80
   3  18   0    6.40    8.20
  11   0  -1   28.50    9.60
 -11   0   1   57.79   12.00
 -11   0   1   40.70    8.40
  11   0  -1   22.40    7.80
 -10   0   1    0.20    3.30
  10   0  -1    1.60    5.80
  10   0  -1   -3.50    4.90
 -10   0   1   -2.00    3.90
  -9   0   1  502.15   27.80
  -9   0   1  523.85   25.60
   9   0  -1  533.35   27.70
   9   0  -1  513.75   27.60
   8   0  -1    2.30    3.80
  -8   0   1    6.30    4.00
   8   0  -1   -4.20    1.70
  -8   0   1   -3.80    2.20
  -8   0   1   -0.30    2.30
   8   0  -1    0.40    3.80
   8   0  -1   -2.40    2.70
  -8   0   1    4.70    4.20
   7   0  -1   55.49    8.30
  -7   0   1   50.79    7.60
  -7   0   1   51.59    7.40
  -7   0   1   54.29    8.40
   7   0  -1   51.79    5.60
   7   0  -1   63.69    8.80
  -7   0   1   55.99    5.80
   7   0  -1   61.79    7.60
   6   0  -1    0.20    2.80
   6   0  -1    1.10    2.70
  -6   0   1   -0.20    1.10
  -6   0   1    2.00    2.30
   6   0  -1   -0.30    1.40
  -6   0   1    2.80    2.70
   6   0  -1    0.40    1.50
  -6   0   1    0.90    1.80
   5   0  -1  158.88    7.90
  -5   0   1  154.98    9.20
   5   0  -1  141.19    9.90
  -5   0   1  167.28    8.10
   5   0  -1  167.28    9.60
   5   0  -1  161.28   10.40
  -5   0   1  158.58   10.80
  -5   0   1  166.28   10.10
   4   0  -1    0.80    1.00
  -4   0   1   -0.50    1.00
  -4   0   1    0.40    1.50
  -4   0   1    0.40    1.40
   4   0  -1   -0.20    1.30
   4   0  -1    0.60    1.80
   4   0  -1    0.90    1.40
  -4   0   1    1.40    2.60
   3   0  -1  792.82   26.20
  -3   0   1  838.32   25.20
   3   0  -1  790.52   24.00
  -3   0   1  761.22   23.90
   3   0  -1  792.72   23.70
  -3   0   1  794.12   26.00
   3   0  -1  798.02   26.60
  -3   0   1  797.62   26.80
  -3   0   1  799.62   24.00
   3   0  -1  828.32   25.40
  -2   0   1    0.40    0.80
  -2   0   1    0.00    0.40
  -2   0   1    0.50    1.10
  -2   0   1   -0.30    0.40
  -2   0   1    1.30    0.80
   2   0  -1    0.70    0.80
   2   0  -1   -0.20    0.40
   2   0  -1   -0.10    0.50
  -2   0   1    0.30    0.70
   2   0  -1   -0.30    0.70
   2   0  -1   -0.10    0.40
  -2   0   1    1.00    1.10
   2   0  -1   -0.30    1.10
   2   0  -1   -0.10    0.50
  -2   0   1    1.00    1.00
  -1   0   1  203.38    7.20
   1   0  -1  206.18    7.50
  -1   0   1  202.58    7.00
   1   0  -1  201.78    7.00
  -1   0   1  208.28    7.00
   1   0  -1  202.28    6.90
  -1   0   1  214.18    6.60
  -1   0   1  203.08    7.80
  -1   0   1  207.68    7.60
   1   0  -1  217.08    6.50
   1   0  -1  209.68    7.50
  -1   0   1  199.68    7.40
   1   0  -1  209.48    7.20
   1   0  -1  210.98    7.90
   0   0  -1    0.90    0.30
   0   0   1    0.40    0.30
   0   0  -1    0.30    0.40
   0   0   1    0.60    0.30
   0   0  -1    0.50    0.40
   0   0  -1    0.40    0.40
   0   0   1    0.20    0.20
   0   0   1    0.70    0.30
   0   0   1    0.10    0.20
   0   0  -1    0.00    0.10
   0   0  -1    2.60    0.40
   0   0   1   -0.10    0.20
   0   0  -1   -0.30    0.20
   0   0   1    0.30    0.30
   0   0   1    0.50    0.30
   0   0  -1    0.00    0.20
  -1   0  -1 2730.83   72.19
   1   0   1 2539.35   73.29
  -1   0  -1 2658.73   72.89
  -1   0  -1 2553.54   71.49
  -1   0  -1 2724.33   72.69
   1   0   1 2738.53   71.59
  -1   0  -1 2703.73   72.39
  -1   0  -1 2768.52   71.99
  -1   0  -1 2616.84   73.49
  -1   0  -1 2575.44   72.69
   1   0   1 2640.64   72.39
   1   0   1 2697.73   72.19
   1   0   1 2680.53   72.69
   1   0   1 2581.64   72.69
   1   0   1 2688.73   72.89
  -2   0  -1   -0.10    0.70
  -2   0  -1   -0.40    0.80
   2   0   1    0.50    0.70
  -2   0  -1    0.00    0.90
  -2   0  -1   -0.60    0.40
   2   0   1    1.50    0.70
   2   0   1   -0.20    0.80
   2   0   1    0.50    0.50
  -2   0  -1   -0.50    0.60
   2   0   1   -0.20    1.00
   2   0   1   -0.30    0.90
   2   0   1   -0.10    0.40
  -2   0  -1    0.60    0.70
  -2   0  -1    1.10    0.60
  -3   0  -1  110.29    6.70
   3   0   1  130.79    7.90
  -3   0  -1  125.19    5.90
  -3   0  -1  116.69    7.10
  -3   0  -1  127.59    6.20
  -3   0  -1  124.09    5.40
   3   0   1  119.19    7.30
   3   0   1  122.69    5.30
   3   0   1  122.79    6.50
   4   0   1    2.50    1.70
  -4   0  -1    0.50    1.50
  -4   0  -1   -0.70    1.50
   4   0   1    0.20    1.20
  -4   0  -1   -0.70    1.20
  -4   0  -1    1.50    1.40
   4   0   1    2.00    1.80
  -5   0  -1 1580.14   47.10
   5   0   1 1548.84   50.89
  -5   0  -1 1576.04   47.80
  -5   0  -1 1622.74   51.59
   5   0   1 1610.34   52.39
  -5   0  -1 1596.64   49.99
   5   0   1 1529.95   47.90
  -6   0  -1   -1.50    2.00
  -6   0  -1    1.80    1.90
   6   0   1    0.20    2.00
   6   0   1    0.40    1.90
   6   0   1   -0.30    1.70
  -6   0  -1    1.10    2.20
  -6   0  -1    2.80    2.00
   7   0   1    0.50    2.20
  -7   0  -1   -3.20    2.60
  -7   0  -1    1.80    2.10
   7   0   1    2.30    3.80
  -7   0  -1   -0.60    1.50
  -7   0  -1   -1.80    4.10
   7   0   1    1.40    1.80
   8   0   1   -3.40    2.20
  -8   0  -1   -1.70    3.40
   8   0   1    4.10    4.40
   8   0   1   -3.30    2.90
  -8   0  -1   -0.40    2.40
  -8   0  -1   -1.80    2.50
   8   0   1   -1.50    1.80
  -9   0  -1  197.48   18.80
   9   0   1  164.58   16.80
   9   0   1  169.18   11.90
   9   0   1  172.48   16.60
  -9   0  -1  195.78   17.20
 -10   0  -1   -0.80    3.40
  10   0   1    3.90    4.50
  10   0   1    2.40    5.90
 -10   0  -1    0.40    4.60
  11   0   1   20.50    7.20
 -11   0  -1   26.20    8.80
 -11   0  -1   42.90   10.60
  11   0   1   41.60   10.70
  11  -1  -1    2.60    5.90
 -11  -1   1    7.80    5.10
 -11  -1   1   -1.40    5.30
  11  -1  -1   -4.80    5.30
 -11   1   1    1.70    4.00
  11   1  -1    1.10    7.00
  11   1  -1    3.40    6.70
 -11   1   1   -2.50    7.20
  10  -1  -1    1.80    5.80
  10  -1  -1   11.10    5.60
 -10  -1   1    7.90    5.70
 -10  -1   1    9.80    5.00
 -10   1   1   11.70    7.70
  10   1  -1   10.90    5.70
 -10   1   1    9.50    5.90
  10   1  -1    1.90    4.30
  -9  -1   1    4.40    4.60
   9  -1  -1    2.10    4.90
   9  -1  -1    3.10    3.10
  -9  -1   1    3.70    3.80
  -9  -1   1    6.10    3.10
   9  -1  -1    4.80    4.00
   9   1  -1    8.10    4.70
  -9   1   1    2.40    4.30
  -9   1   1   -1.20    2.80
  -9   1   1    1.20    4.80
   9   1  -1    4.00    3.40
   9   1  -1   -3.30    2.80
  -8  -1   1   71.79    7.70
  -8  -1   1   76.39    9.10
   8  -1  -1   80.29   10.50
  -8  -1   1   69.29    9.10
   8  -1  -1   71.09    9.90
   8  -1  -1   66.69    7.20
  -8  -1   1  108.79   12.40
   8  -1  -1   81.49    8.80
   8   1  -1   69.49    9.60
   8   1  -1   80.39    7.10
  -8   1   1   85.49    9.50
   8   1  -1   72.89    9.40
   8   1  -1   86.59   11.60
  -8   1   1   74.29   10.70
  -8   1   1   67.89    6.60
  -8   1   1   78.89    9.70
   7  -1  -1    1.40    2.40
  -7  -1   1    2.10    3.30
   7  -1  -1    1.10    1.60
  -7  -1   1    1.50    2.30
   7  -1  -1    3.80    3.70
   7  -1  -1    5.10    3.00
  -7  -1   1    2.40    3.40
  -7  -1   1   -0.20    3.30
   7   1  -1    9.50    4.60
  -7   1   1    2.80    4.80
   7   1  -1    0.00    1.10
  -7   1   1   -0.40    2.40
   7   1  -1    1.80    2.80
  -7   1   1   -0.20    3.00
  -7   1   1   -0.10    1.80
   7   1  -1    4.50    3.10
  -6  -1   1   26.30    4.20
   6  -1  -1   31.20    4.10
  -6  -1   1   39.80    7.00
  -6  -1   1   41.50    6.00
   6  -1  -1   33.40    5.90
  -6  -1   1   29.50    4.90
   6  -1  -1   23.20    4.10
   6  -1  -1   28.20    5.30
   6   1  -1   30.40    5.40
  -6   1   1   37.10    5.70
   6   1  -1   32.90    5.80
  -6   1   1   31.50    5.90
  -6   1   1   37.90    4.10
   6   1  -1   32.90    3.80
   6   1  -1   31.50    5.90
  -6   1   1   31.70    6.70
   5  -1  -1   73.19    7.60
   5  -1  -1   82.09    8.40
   5  -1  -1   85.09    5.90
   5  -1  -1   71.19    5.50
  -5  -1   1   92.09    6.90
  -5  -1   1   87.99    7.10
  -5  -1   1   83.99    6.00
  -5  -1   1   86.69    8.90
  -5   1   1   88.59    9.00
  -5   1   1   83.89    4.90
   5   1  -1   74.59    4.90
  -5   1   1   90.39    8.50
   5   1  -1   73.29    7.40
   5   1  -1   83.59    8.60
   5   1  -1   77.29    8.00
  -5   1   1   90.19    6.50
  -4  -1   1 1425.86   43.90
  -4  -1   1 1413.46   45.80
   4  -1  -1 1461.15   42.70
   4  -1  -1 1465.35   42.40
  -4  -1   1 1464.65   41.70
  -4  -1   1 1494.35   42.80
  -4  -1   1 1388.16   43.80
   4  -1  -1 1421.06   45.20
   4  -1  -1 1469.05   45.30
  -4   1   1 1375.36   43.00
   4   1  -1 1414.96   41.00
   4   1  -1 1437.76   45.20
  -4   1   1 1396.36   45.90
   4   1  -1 1495.85   45.00
  -4   1   1 1457.35   41.20
   4   1  -1 1422.76   46.00
  -4   1   1 1482.05   45.30
  -3  -1   1   20.10    2.50
   3  -1  -1   19.80    3.10
  -3  -1   1   19.20    2.80
   3  -1  -1   17.40    2.30
  -3  -1   1   21.30    3.10
   3  -1  -1   16.90    2.90
  -3  -1   1   19.40    3.50
   3  -1  -1   24.70    2.20
   3  -1  -1   19.90    2.40
  -3  -1   1   20.40    2.10
   3   1  -1   18.20    3.10
   3   1  -1   18.10    2.90
  -3   1   1   21.70    3.60
  -3   1   1   19.70    3.40
  -3   1   1   20.10    2.00
   3   1  -1   20.50    3.60
   3   1  -1   23.50    2.00
   3   1  -1   23.30    3.20
  -3   1   1   20.80    2.70
   2  -1  -1   10.60    1.50
  -2  -1   1   15.80    2.40
   2  -1  -1   20.00    2.50
   2  -1  -1   18.80    2.90
   2  -1  -1   13.60    2.20
  -2  -1   1   13.70    2.10
  -2  -1   1   16.70    2.00
   2  -1  -1   14.80    1.30
   2  -1  -1   14.20    1.80
  -2  -1   1   13.90    2.20
  -2  -1   1   12.00    1.80
   2  -1  -1   13.70    1.50
  -2  -1   1   14.70    1.10
  -2  -1   1   18.00    2.70
  -2   1   1   17.10    2.40
  -2   1   1   16.70    2.70
   2   1  -1   17.20    2.10
   2   1  -1   12.20    2.30
  -2   1   1   17.00    1.80
   2   1  -1   16.00    2.10
   2   1  -1   14.40    1.00
  -2   1   1   14.00    1.60
   2   1  -1   16.20    2.40
   2   1  -1   13.70    1.90
   2   1  -1   15.40    2.30
  -2   1   1   17.70    2.60
  -2   1   1   15.30    1.90
  -1  -1   1  254.17    8.60
  -1  -1   1  273.57    9.20
  -1  -1   1  253.67    7.60
   1  -1  -1  260.97    9.60
   1  -1  -1  263.67    8.60
   1  -1  -1  273.17    9.00
  -1  -1   1  265.97    9.50
   1  -1  -1  255.07    7.90
   1  -1  -1  276.17    9.00
   1  -1  -1  261.37    7.70
  -1  -1   1  257.07    9.40
  -1  -1   1  276.67    9.00
   1  -1  -1  249.88    8.90
  -1  -1   1  237.38    8.20
   1   1  -1  265.67    8.30
   1   1  -1  255.07    8.60
   1   1  -1  279.07    9.50
   1   1  -1  277.37    9.10
  -1   1   1  260.77    7.70
  -1   1   1  253.37    8.00
   1   1  -1  267.47    9.10
   1   1  -1  270.07    9.40
   1   1  -1  266.47    7.70
  -1   1   1  261.37    8.90
  -1   1   1  264.77    8.90
  -1   1   1  264.87    8.60
  -1   1   1  256.37    9.60
  -1   1   1  258.97    9.00
   1   1  -1  254.17    8.70
   0  -1  -1  695.03   20.50
   0  -1   1  699.93   20.10
   0  -1  -1  688.03   19.10
   0  -1  -1  699.23   19.80
   0  -1   1  702.13   19.80
   0  -1   1  712.33   18.90
   0  -1   1  701.23   20.10
   0  -1   1  671.93   19.20
   0  -1  -1  693.83   19.70
   0  -1  -1  717.63   19.90
   0  -1   1  685.53   20.10
   0  -1   1  696.53   19.90
   0   1  -1  653.13   19.70
   0   1  -1  697.63   20.10
   0   1  -1  704.13   19.20
   0   1   1  671.93   19.70
   0   1  -1  690.63   19.80
   0   1  -1  697.53   20.20
   0   1   1  647.74   20.00
   0   1  -1  709.03   19.00
   0   1  -1  694.93   20.10
   0   1  -1  696.53   19.80
   0   1   1  666.73   19.10
   0   1   1  698.13   20.70
   0   1   1  716.63   19.80
   0   1   1  704.53   19.90
   0   1   1  680.33   20.50
   1  -1   1   28.50    2.40
  -1  -1  -1   26.10    2.50
   1  -1   1   29.40    2.10
   1  -1   1   31.00    2.80
   1  -1   1   29.90    2.30
  -1  -1  -1   34.30    2.40
  -1  -1  -1   33.60    2.30
  -1  -1  -1   34.20    3.30
  -1  -1  -1   28.90    1.90
   1  -1   1   29.00    2.30
  -1  -1  -1   29.60    2.20
  -1  -1  -1   32.50    3.20
   1  -1   1   29.50    1.50
   1  -1   1   27.20    1.70
   1   1   1   29.80    2.00
  -1   1  -1   31.50    2.10
   1   1   1   32.40    2.30
  -1   1  -1   32.40    2.50
  -1   1  -1   26.30    1.70
  -1   1  -1   34.00    1.90
   1   1   1   26.80    2.10
   1   1   1   29.00    3.20
   1   1   1   32.30    2.30
  -1   1  -1   32.40    2.50
  -1   1  -1   29.50    2.30
   1   1   1   30.40    3.00
   1   1   1   30.30    2.10
  -1   1  -1   31.20    2.50
  -2  -1  -1  429.96   14.30
   2  -1   1  452.85   14.90
  -2  -1  -1  421.96   14.70
  -2  -1  -1  423.46   14.90
   2  -1   1  423.76   14.40
  -2  -1  -1  422.66   12.30
   2  -1   1  424.76   13.40
  -2  -1  -1  431.66   12.60
   2  -1   1  426.76   15.60
   2  -1   1  447.86   13.90
   2   1   1  438.96   12.30
   2   1   1  441.86   16.30
  -2   1  -1  426.56   14.90
   2   1   1  433.86   16.20
  -2   1  -1  439.56   13.50
  -2   1  -1  432.26   14.70
   2   1   1  430.76   14.30
   2   1   1  430.36   14.70
  -2   1  -1  423.86   15.30
   3  -1   1   57.09    3.40
   3  -1   1   56.89    5.20
   3  -1   1   57.79    4.30
  -3  -1  -1   48.60    3.10
  -3  -1  -1   52.49    3.90
   3  -1   1   51.69    5.40
  -3  -1  -1   50.59    2.70
   3  -1   1   59.19    3.80
  -3  -1  -1   57.39    5.40
  -3  -1  -1   48.50    4.80
   3   1   1   47.40    5.40
  -3   1  -1   50.29    4.70
   3   1   1   55.29    3.90
  -3   1  -1   52.19    3.40
  -3   1  -1   54.29    5.10
  -3   1  -1   57.99    5.50
   3   1   1   52.59    5.90
  -4  -1  -1   46.00    5.30
   4  -1   1   50.09    3.80
  -4  -1  -1   61.09    6.40
   4  -1   1   56.99    6.60
  -4  -1  -1   53.89    3.30
   4  -1   1   50.39    5.60
  -4  -1  -1   61.59    4.10
   4  -1   1   51.09    5.20
  -4  -1  -1   49.00    4.60
  -4   1  -1   63.69    6.30
  -4   1  -1   49.50    3.80
   4   1   1   53.89    5.10
   4   1   1   49.00    6.20
  -4   1  -1   58.29    5.70
   4   1   1   56.49    6.60
  -4   1  -1   41.50    5.40
   5  -1   1    4.60    2.40
  -5  -1  -1    9.40    3.40
  -5  -1  -1    7.30    2.30
  -5  -1  -1   11.00    2.90
   5  -1   1    7.70    2.70
   5  -1   1   10.10    3.20
  -5  -1  -1   12.60    3.50
   5   1   1   12.80    4.10
   5   1   1    9.10    3.30
  -5   1  -1    9.00    2.20
   5   1   1   13.10    2.80
  -5   1  -1    9.50    3.10
  -5   1  -1    5.60    3.60
  -5   1  -1   12.20    3.00
   6  -1   1   63.89    6.80
  -6  -1  -1   72.59    6.70
  -6  -1  -1   58.69    7.50
  -6  -1  -1   67.19    6.50
  -6  -1  -1   73.69    8.80
   6  -1   1   44.20    7.00
   6  -1   1   59.79    7.90
   6   1   1   55.49    5.80
   6   1   1   56.29    8.10
  -6   1  -1   64.79    5.30
  -6   1  -1   57.89    8.70
  -6   1  -1   59.69    7.20
  -6   1  -1   72.89    7.80
   6   1   1   65.39    8.60
  -7  -1  -1   14.10    3.50
   7  -1   1   15.70    4.00
  -7  -1  -1   18.80    4.10
   7  -1   1   -0.70    3.60
   7  -1   1   18.60    4.90
  -7  -1  -1   14.60    5.10
  -7  -1  -1    9.60    4.10
   7   1   1   11.70    4.60
   7   1   1   14.60    4.60
   7   1   1   20.70    4.20
  -7   1  -1   14.00    3.00
  -7   1  -1   11.60    4.00
  -7   1  -1   11.10    4.70
  -7   1  -1   13.00    4.60
   8  -1   1   39.70    6.00
   8  -1   1   49.80    8.50
  -8  -1  -1   31.60    6.50
   8  -1   1   19.70    6.60
   8  -1   1   43.30    6.90
  -8  -1  -1   65.49    9.70
  -8  -1  -1   46.60    6.40
  -8   1  -1   49.90    9.00
   8   1   1   46.30    8.40
   8   1   1   36.90    8.30
   8   1   1   50.39    6.40
  -8   1  -1   32.90    7.20
   8   1   1   59.39    9.30
  -8   1  -1   49.40    6.00
  -8   1  -1   33.30    6.70
  -9  -1  -1   16.00    7.20
   9  -1   1   17.30    5.80
  -9  -1  -1    9.60    4.30
   9  -1   1   18.20    7.70
  -9  -1  -1    7.90    4.60
   9  -1   1    5.00    3.10
   9   1   1   15.80    6.20
  -9   1  -1    5.50    4.20
   9   1   1   11.60    5.60
   9   1   1   26.40    7.70
  -9   1  -1    9.20    6.90
  10  -1   1   87.09   12.90
 -10  -1  -1  109.69   13.40
  10  -1   1   92.79   13.10
 -10  -1  -1  118.89   15.80
 -10   1  -1   64.79   10.90
  10   1   1   78.59   13.00
  10   1   1   89.29   13.30
 -10   1  -1   97.29   13.70
 -11  -1  -1    5.20    6.80
 -11  -1  -1   14.40    7.60
  11  -1   1   16.00    7.20
  11  -1   1    9.40    6.90
  11   1   1   10.60    6.10
  11   1   1   12.00    6.30
 -11   1  -1   10.30    5.60
 -11   1  -1   22.10    9.50
  11  -2  -1   15.50    7.00
 -11  -2   1   14.00    8.50
  11  -2  -1   20.50    8.70
 -11  -2   1   10.40    7.30
 -11   2   1   15.20    7.20
  11   2  -1   19.20    7.50
 -11   2   1   21.20    8.40
  11   2  -1    9.90    7.40
  10  -2  -1  131.09   15.20
 -10  -2   1  120.39   16.10
 -10  -2   1  136.69   14.80
  10  -2  -1  149.88   15.70
 -10   2   1  141.29   16.90
  10   2  -1   89.79   14.00
  10   2  -1  113.89   14.40
 -10   2   1  118.39   12.90
  -9  -2   1   69.39    9.90
   9  -2  -1   56.89    9.50
   9  -2  -1   83.49   10.90
  -9  -2   1   59.89    7.80
  -9  -2   1   62.89   10.50
   9  -2  -1   60.79    7.70
  -9   2   1   58.39   11.30
  -9   2   1   53.59    9.70
   9   2  -1   52.49    9.10
   9   2  -1   39.90    9.40
  -9   2   1   69.59    9.80
   9   2  -1   76.69   11.40
  -8  -2   1    1.90    2.90
  -8  -2   1    0.30    2.10
  -8  -2   1    2.20    3.50
  -8  -2   1    5.70    3.60
   8  -2  -1    0.20    3.90
   8  -2  -1    2.00    4.10
   8  -2  -1    1.30    2.50
   8   2  -1   -3.20    2.00
  -8   2   1    1.30    3.40
   8   2  -1   -1.00    1.80
   8   2  -1   -1.20    3.80
   8   2  -1   -2.20    2.40
  -8   2   1   -5.40    3.40
  -8   2   1    0.80    2.40
  -7  -2   1  113.19   10.80
   7  -2  -1  101.59    8.90
   7  -2  -1  118.19   11.30
   7  -2  -1  110.09   11.40
  -7  -2   1   98.09    8.20
   7  -2  -1  108.59    7.80
  -7  -2   1  100.89   11.30
  -7  -2   1  122.99    8.80
   7   2  -1  104.69   12.00
  -7   2   1  115.59   10.40
  -7   2   1  103.09   12.40
  -7   2   1  104.99   11.10
   7   2  -1  105.29   11.20
   7   2  -1  119.99    6.80
   7   2  -1  116.09   11.60
   6  -2  -1    0.70    1.90
   6  -2  -1    1.60    1.50
  -6  -2   1    3.20    2.40
  -6  -2   1    0.50    3.30
  -6  -2   1   -1.20    2.00
   6  -2  -1    3.80    1.90
   6  -2  -1    0.50    2.20
  -6  -2   1    5.60    3.20
   6   2  -1    3.20    3.10
  -6   2   1    2.00    3.30
   6   2  -1    6.00    1.90
   6   2  -1   -2.40    2.50
  -6   2   1    2.20    2.00
  -6   2   1    3.80    3.60
  -6   2   1    1.00    1.40
   6   2  -1    5.10    3.60
  -5  -2   1  238.58   13.60
   5  -2  -1  269.47   11.80
  -5  -2   1  237.28   12.70
  -5  -2   1  249.18   11.60
  -5  -2   1  242.88   11.70
   5  -2  -1  265.77   13.30
   5  -2  -1  246.38   13.60
   5  -2  -1  240.78   10.50
  -5   2   1  278.77   14.80
  -5   2   1  239.88    9.40
   5   2  -1  257.07   13.60
   5   2  -1  251.37   13.60
  -5   2   1  261.87   14.10
  -5   2   1  269.37   12.20
   5   2  -1  271.17   14.90
   5   2  -1  257.77    9.60
  -4  -2   1  125.99    7.10
   4  -2  -1  109.89    7.80
   4  -2  -1  112.59    5.10
   4  -2  -1  114.29    5.70
   4  -2  -1  118.99    6.70
  -4  -2   1  119.19    5.40
  -4  -2   1  106.09    6.70
  -4  -2   1  119.99    7.70
   4  -2  -1  125.39    7.70
  -4  -2   1  112.49    8.30
  -4   2   1  115.89    8.20
   4   2  -1  129.69    5.10
   4   2  -1  103.59    7.80
  -4   2   1  129.99    7.00
  -4   2   1  126.89    8.70
   4   2  -1  115.99    8.00
   4   2  -1  109.79    8.70
  -3  -2   1  371.06   11.80
   3  -2  -1  377.26   15.30
  -3  -2   1  391.26   14.80
  -3  -2   1  392.56   14.00
   3  -2  -1  396.06   14.90
  -3  -2   1  383.16   15.40
   3  -2  -1  399.36   14.10
   3  -2  -1  391.66   12.30
  -3  -2   1  404.26   14.30
   3  -2  -1  384.66   11.70
  -3   2   1  390.86   15.90
   3   2  -1  368.76   14.10
  -3   2   1  397.86   15.90
  -3   2   1  387.16   13.60
   3   2  -1  421.36   15.50
   3   2  -1  381.76   15.70
   3   2  -1  405.66   16.50
   3   2  -1  400.86   11.60
   2  -2  -1   47.40    3.00
   2  -2  -1   53.79    3.60
  -2  -2   1   47.50    3.60
   2  -2  -1   49.30    3.70
  -2  -2   1   53.19    3.70
   2  -2  -1   52.59    3.40
  -2  -2   1   50.69    3.20
  -2  -2   1   48.20    3.80
   2  -2  -1   47.00    2.00
   2   2  -1   43.00    4.50
  -2   2   1   53.39    3.00
  -2   2   1   52.59    4.70
  -2   2   1   45.30    2.20
  -2   2   1   48.00    3.50
  -2   2   1   46.60    4.80
   2   2  -1   47.90    3.40
   2   2  -1   48.60    4.80
   2   2  -1   47.60    3.30
  -1  -2   1  261.27    8.90
   1  -2  -1  260.27    8.30
  -1  -2   1  265.07    9.70
  -1  -2   1  266.77   10.50
  -1  -2   1  281.57    9.60
   1  -2  -1  281.07    9.60
   1  -2  -1  268.37    9.30
   1  -2  -1  273.27    9.70
  -1  -2   1  279.27    9.50
  -1  -2   1  280.67    9.70
  -1  -2   1  279.67    8.00
   1  -2  -1  272.07   10.50
   1  -2  -1  278.57    9.90
  -1  -2   1  293.27   10.50
   1  -2  -1  279.27    8.20
  -1   2   1  267.57    9.50
   1   2  -1  281.47   10.30
   1   2  -1  268.47    8.90
   1   2  -1  274.37    8.00
   1   2  -1  271.17    9.60
   1   2  -1  275.57   10.60
   1   2  -1  267.07    9.40
   1   2  -1  256.37    9.30
  -1   2   1  258.87    9.60
  -1   2   1  268.47    8.20
  -1   2   1  284.17   10.60
  -1   2   1  278.57    9.90
  -1   2   1  282.77    9.40
  -1   2   1  261.77    9.40
   1   2  -1  268.67    9.70
  -1   2   1  278.37    8.40
   0  -2   1  262.27    8.50
   0  -2  -1  265.27    9.10
   0  -2  -1  277.57    8.30
   0  -2  -1  267.17    9.00
   0  -2   1  262.67    9.30
   0  -2  -1  266.37    8.60
   0  -2   1  268.17    8.90
   0  -2   1  270.37    7.90
   0  -2  -1  264.67    9.80
   0  -2  -1  264.57    8.30
   0  -2   1  276.47    9.20
   0  -2  -1  265.37    8.90
   0  -2  -1  222.28    8.90
   0  -2  -1  265.57    8.80
   0  -2   1  288.37    9.70
   0  -2   1  257.97    9.40
   0  -2   1  273.57    9.30
   0   2   1  271.87   10.00
   0   2  -1  268.47    9.30
   0   2  -1  255.17    7.90
   0   2   1  263.97    8.60
   0   2   1  248.88    8.30
   0   2   1  273.87    8.80
   0   2  -1  268.67    9.60
   0   2   1  261.87    9.00
   0   2   1  274.77    8.60
   0   2   1  265.27    8.30
   0   2   1  273.67    9.30
   0   2  -1  267.37    8.40
   0   2  -1  277.47    9.10
   0   2   1  263.77    8.90
   0   2  -1  261.67    8.80
   0   2  -1  252.37    9.20
   0   2   1  279.57    9.10
   0   2  -1  269.77    9.40
   1  -2   1 1475.55   41.80
   1  -2   1 1428.06   42.10
   1  -2   1 1508.05   39.40
  -1  -2  -1 1416.26   41.60
  -1  -2  -1 1455.55   43.30
  -1  -2  -1 1509.65   41.80
   1  -2   1 1403.36   40.70
   1  -2   1 1434.66   41.90
  -1  -2  -1 1448.16   40.60
  -1  -2  -1 1517.25   41.90
   1  -2   1 1483.05   42.80
   1  -2   1 1444.76   41.60
   1  -2   1 1509.85   42.10
   1   2   1 1476.55   39.70
  -1   2  -1 1463.55   42.00
   1   2   1 1494.65   42.00
   1   2   1 1448.96   43.50
  -1   2  -1 1460.25   41.70
   1   2   1 1470.45   40.70
  -1   2  -1 1467.85   39.60
  -1   2  -1 1503.95   41.90
  -1   2  -1 1480.45   42.10
  -1   2  -1 1514.65   40.70
   1   2   1 1497.45   40.10
  -1   2  -1 1515.75   42.90
   1   2   1 1483.25   41.80
   1   2   1 1475.45   41.70
  -1   2  -1 1424.76   42.00
   1   2   1 1442.46   41.60
   1   2   1 1482.15   43.40
   1   2   1 1456.45   41.60
  -2  -2  -1  280.67   10.60
  -2  -2  -1  278.27   10.80
  -2  -2  -1  266.27   10.20
   2  -2   1  279.17   10.30
  -2  -2  -1  272.57   10.40
   2  -2   1  265.27   11.00
  -2  -2  -1  270.87   10.50
   2  -2   1  263.37    9.30
   2  -2   1  253.67    8.80
   2  -2   1  278.27   10.80
  -2   2  -1  273.17   10.70
  -2   2  -1  266.17   11.50
  -2   2  -1  279.77    8.90
   2   2   1  292.67   12.40
   2   2   1  256.37   10.20
   2   2   1  281.37   10.10
   2   2   1  240.38   11.80
  -2   2  -1  261.17    9.50
   3  -2   1    0.40    1.50
   3  -2   1    3.70    1.50
  -3  -2  -1    2.60    1.30
  -3  -2  -1    2.40    1.90
  -3  -2  -1    0.00    0.90
   3  -2   1    1.60    1.10
   3  -2   1    1.00    1.30
   3  -2   1    0.70    1.10
  -3  -2  -1    1.50    0.40
  -3  -2  -1    1.50    0.60
  -3   2  -1    0.70    0.70
  -3   2  -1    0.70    1.60
   3   2   1    0.90    1.00
  -3   2  -1    1.50    1.50
   3   2   1    0.80    1.40
   3   2   1    1.50    1.40
  -3   2  -1    0.80    1.70
  -4  -2  -1   43.30    3.10
  -4  -2  -1   46.00    2.70
   4  -2   1   47.00    5.10
   4  -2   1   54.59    5.50
  -4  -2  -1   55.99    6.20
  -4  -2  -1   51.89    5.00
   4  -2   1   56.29    5.10
  -4  -2  -1   46.70    5.70
   4  -2   1   52.89    6.20
   4   2   1   64.19    7.40
  -4   2  -1   43.20    5.00
  -4   2  -1   44.20    5.50
  -4   2  -1   52.59    3.60
   4   2   1   49.40    4.60
  -4   2  -1   41.90    5.70
   4   2   1   53.69    6.50
  -5  -2  -1  527.75   19.90
   5  -2   1  545.25   23.10
   5  -2   1  535.05   21.00
  -5  -2  -1  521.05   16.60
  -5  -2  -1  526.65   21.60
  -5  -2  -1  527.75   17.90
   5  -2   1  504.25   20.20
  -5  -2  -1  585.64   22.80
   5  -2   1  540.05   19.30
  -5   2  -1  566.04   21.80
  -5   2  -1  545.15   21.40
   5   2   1  561.54   23.70
  -5   2  -1  524.05   22.90
  -5   2  -1  519.55   17.70
   5   2   1  476.35   18.80
   5   2   1  536.75   24.00
   6  -2   1    7.00    3.70
   6  -2   1   14.80    4.20
  -6  -2  -1   16.80    4.40
   6  -2   1   14.10    3.80
  -6  -2  -1   20.00    3.30
  -6  -2  -1    9.30    2.80
  -6  -2  -1   13.20    4.30
   6   2   1   15.40    3.10
   6   2   1   11.10    4.10
   6   2   1   11.60    4.20
  -6   2  -1   15.80    4.50
  -6   2  -1   12.80    2.60
  -6   2  -1   15.40    4.80
  -6   2  -1   18.30    4.60
  -7  -2  -1   94.09    7.70
   7  -2   1   88.29   10.60
   7  -2   1   99.99    9.20
  -7  -2  -1   94.39   11.40
  -7  -2  -1   91.79    6.90
   7  -2   1   85.29    8.80
   7  -2   1  110.99   11.00
  -7  -2  -1  107.29   11.10
  -7   2  -1   91.29    9.70
   7   2   1  109.49   12.50
  -7   2  -1  114.09   12.40
   7   2   1  108.69   12.10
  -7   2  -1  101.29   10.60
  -7   2  -1   90.99    6.50
   7   2   1   92.99    7.30
   8  -2   1   35.40    7.40
  -8  -2  -1   33.00    7.70
  -8  -2  -1   41.20    6.00
   8  -2   1   26.40    6.10
  -8  -2  -1   25.50    6.60
   8  -2   1   22.60    4.90
   8   2   1   25.80    6.80
   8   2   1   20.90    6.30
  -8   2  -1   28.00    6.00
  -8   2  -1   29.30    6.60
  -8   2  -1    9.90    5.00
   8   2   1   40.80    5.50
   8   2   1   25.50    6.40
  -9  -2  -1   48.40    9.90
  -9  -2  -1   60.59    9.90
   9  -2   1   56.19    8.40
  -9  -2  -1   45.40    7.10
   9  -2   1   53.49    9.70
   9  -2   1   70.69   10.10
   9   2   1   74.79   11.90
  -9   2  -1   67.59   11.10
   9   2   1   58.49   10.40
   9   2   1   40.60    8.80
  -9   2  -1   59.99    9.70
  10  -2   1   -2.40    4.10
  10  -2   1    6.90    5.90
 -10  -2  -1    3.30    6.10
  10  -2   1    7.50    5.40
 -10  -2  -1    2.40    6.40
 -10   2  -1    2.40    5.40
  10   2   1    2.50    4.50
  10   2   1    4.20    5.30
 -10   2  -1    5.30    7.90
 -11  -2  -1   23.80    7.40
  11  -2   1    9.60    6.10
 -11  -2  -1   30.50   10.80
  11   2   1   23.40    8.30
 -11   2  -1   35.30    8.50
 -11   2  -1   17.00    8.10
  11   2   1   19.90    9.10
 -11  -3   1    1.50    5.00
  11  -3  -1    5.30    4.80
 -11  -3   1    8.90    6.60
  11  -3  -1   -2.20    3.90
 -11   3   1   -7.30    4.40
  11   3  -1    0.60    4.50
  11   3  -1    5.40    6.70
 -11   3   1   13.50    6.90
 -10  -3   1   -3.00    6.10
  10  -3  -1    5.10    4.40
 -10  -3   1   -1.90    3.10
  10  -3  -1    4.60    4.50
 -10  -3   1    5.40    4.60
  10  -3  -1    8.70    5.20
 -10   3   1   -0.30    6.50
  10   3  -1   11.80    7.50
  10   3  -1    5.30    4.50
 -10   3   1    5.90    4.20
  10   3  -1   -0.70    5.10
  -9  -3   1   34.10    7.10
  -9  -3   1   35.30    7.80
   9  -3  -1   35.50    7.60
   9  -3  -1   35.90    6.10
   9  -3  -1   26.10    7.50
  -9  -3   1   32.00    6.30
   9   3  -1   33.00    8.30
   9   3  -1   34.40    8.40
  -9   3   1   35.90    6.60
   9   3  -1   49.40    9.60
  -9   3   1   30.10    7.60
  -9   3   1   28.30    7.80
  -8  -3   1  129.79   10.40
   8  -3  -1  113.99    9.10
  -8  -3   1  137.29   12.90
   8  -3  -1  130.19   13.50
   8  -3  -1  141.19   11.50
  -8  -3   1  141.99   14.90
   8   3  -1  145.69   15.40
  -8   3   1  146.09   13.90
   8   3  -1  138.09   13.90
  -8   3   1  118.39   13.60
  -8   3   1  130.99   12.00
   8   3  -1  131.79   13.60
   7  -3  -1    7.40    2.30
  -7  -3   1    8.70    4.00
   7  -3  -1    5.00    2.50
  -7  -3   1    6.40    3.70
   7  -3  -1    5.10    3.60
   7  -3  -1    4.50    3.30
  -7  -3   1    5.30    3.90
  -7  -3   1    4.70    2.60
   7   3  -1    7.50    4.40
   7   3  -1    5.10    1.80
  -7   3   1    9.40    4.00
  -7   3   1    8.00    4.10
   7   3  -1    2.90    3.60
   7   3  -1    7.10    3.80
  -7   3   1    0.00    4.60
   6  -3  -1   78.69    7.50
  -6  -3   1   82.19    7.80
  -6  -3   1   76.99    6.30
   6  -3  -1   74.19    5.10
  -6  -3   1   68.89    8.10
  -6  -3   1   85.69    9.70
   6  -3  -1   77.09    8.90
   6  -3  -1   99.59    9.40
   6   3  -1   66.99    9.20
   6   3  -1   67.19    8.70
   6   3  -1   84.69    4.80
  -6   3   1   88.59   10.00
  -6   3   1   89.69    8.20
   6   3  -1   79.89    9.20
  -6   3   1   81.39    9.50
  -5  -3   1  757.32   28.20
   5  -3  -1  718.33   25.50
  -5  -3   1  690.63   25.40
   5  -3  -1  767.32   26.90
  -5  -3   1  747.53   24.60
   5  -3  -1  734.03   22.40
  -5  -3   1  754.62   27.10
   5  -3  -1  742.83   28.30
   5  -3  -1  719.33   21.60
  -5  -3   1  695.93   22.60
   5   3  -1  728.23   21.80
  -5   3   1  686.83   27.90
  -5   3   1  757.32   25.60
  -5   3   1  749.82   29.10
   5   3  -1  706.43   28.30
   5   3  -1  733.93   27.80
   5   3  -1  697.93   29.10
  -4  -3   1  303.17   14.30
   4  -3  -1  294.97    9.70
  -4  -3   1  316.17   13.10
  -4  -3   1  300.37   13.70
   4  -3  -1  286.17   13.00
  -4  -3   1  320.57   12.10
   4  -3  -1  290.07    9.30
   4  -3  -1  278.47   12.40
   4  -3  -1  282.57   14.00
  -4  -3   1  289.87   10.10
   4   3  -1  310.37   15.70
  -4   3   1  297.97   12.30
  -4   3   1  313.57   15.00
  -4   3   1  329.07   15.10
   4   3  -1  295.97   14.10
   4   3  -1  309.47   15.10
   4   3  -1  306.77    9.60
   3  -3  -1  702.63   19.10
  -3  -3   1  718.03   24.40
  -3  -3   1  700.33   22.10
  -3  -3   1  700.13   23.80
   3  -3  -1  719.93   23.20
  -3  -3   1  661.73   19.50
   3  -3  -1  688.93   19.00
   3  -3  -1  702.53   24.40
  -3  -3   1  691.53   23.20
   3  -3  -1  720.83   23.20
   3   3  -1  704.33   25.40
   3   3  -1  667.53   22.50
   3   3  -1  689.63   25.90
  -3   3   1  677.13   25.20
   3   3  -1  715.73   19.30
   3   3  -1  723.13   24.10
  -3   3   1  719.03   22.30
  -3   3   1  735.13   25.20
   2  -3  -1  273.77   11.30
  -2  -3   1  289.87   11.10
   2  -3  -1  277.97   10.00
  -2  -3   1  277.17   11.20
  -2  -3   1  286.07   11.40
  -2  -3   1  287.47   10.30
   2  -3  -1  268.47   10.40
   2  -3  -1  296.27   11.10
  -2  -3   1  278.27   11.20
   2  -3  -1  287.37    7.90
   2  -3  -1  289.97   11.10
   2   3  -1  282.17    7.80
  -2   3   1  273.57   11.90
   2   3  -1  268.37   12.40
  -2   3   1  268.17    9.70
   2   3  -1  285.37    8.00
  -2   3   1  252.47   12.10
   2   3  -1  281.87   11.00
   2   3  -1  276.47   10.20
  -2   3   1  277.97    8.00
   2   3  -1  282.27   12.40
   1  -3  -1 2545.45   71.19
  -1  -3   1 2499.85   70.99
  -1  -3   1 2504.55   70.99
   1  -3  -1 2535.15   70.99
  -1  -3   1 2523.75   71.39
   1  -3  -1 2574.54   69.89
   1  -3  -1 2609.44   70.69
   1  -3  -1 2468.55   70.99
  -1  -3   1 2555.04   70.79
  -1  -3   1 2634.04   69.19
   1  -3  -1 2617.54   69.29
  -1  -3   1 2521.75   72.29
  -1  -3   1 2518.25   70.39
   1  -3  -1 2565.44   71.69
   1   3  -1 2624.14   72.29
   1   3  -1 2568.54   70.39
  -1   3   1 2538.25   70.89
  -1   3   1 2590.64   71.69
   1   3  -1 2677.73   69.29
   1   3  -1 2588.74   69.39
   1   3  -1 2512.25   70.79
  -1   3   1 2520.95   69.39
   1   3  -1 2552.94   72.59
  -1   3   1 2488.25   70.49
  -1   3   1 2637.34   69.29
  -1   3   1 2506.95   72.49
  -1   3   1 2644.94   69.89
   0  -3  -1  120.49    5.90
   0  -3   1  131.39    6.10
   0  -3  -1  130.89    5.70
   0  -3  -1  121.59    5.30
   0  -3   1  126.39    6.10
   0  -3  -1  133.39    5.10
   0  -3  -1  123.39    5.30
   0  -3   1  135.29    5.90
   0  -3  -1  127.99    5.70
   0  -3   1  128.09    5.50
   0  -3  -1  135.79    5.60
   0  -3   1  135.49    6.40
   0  -3   1  127.59    4.70
   0  -3  -1  126.99    5.20
   0  -3   1  121.59    5.80
   0  -3   1  131.09    5.50
   0   3  -1  128.59    6.40
   0   3   1  114.09    6.30
   0   3  -1  133.09    4.80
   0   3   1  125.79    5.30
   0   3  -1  124.99    5.40
   0   3   1  126.29    6.10
   0   3  -1  125.29    5.70
   0   3   1  127.79    5.70
   0   3   1  123.59    5.60
   0   3  -1  123.49    4.70
   0   3  -1  126.29    5.40
   0   3   1  120.19    5.50
   0   3  -1  123.19    5.40
   0   3   1  126.19    5.50
   0   3   1  127.19    5.30
   0   3   1  126.19    5.20
   0   3  -1  128.09    6.20
   0   3  -1  130.59    6.00
   0   3   1  128.49    5.10
   0   3  -1  127.09    6.00
   1  -3   1   34.20    1.60
  -1  -3  -1   32.70    3.10
  -1  -3  -1   34.30    2.80
   1  -3   1   40.70    2.90
   1  -3   1   39.80    3.20
   1  -3   1   35.70    3.30
  -1  -3  -1   34.40    2.50
  -1  -3  -1   38.10    2.10
  -1  -3  -1   32.60    3.10
   1  -3   1   29.90    2.30
  -1  -3  -1   38.00    2.90
   1  -3   1   32.80    3.40
   1   3   1   35.00    3.50
   1   3   1   31.60    3.80
  -1   3  -1   31.30    3.30
   1   3   1   38.60    2.20
  -1   3  -1   33.30    3.90
   1   3   1   37.40    2.50
   1   3   1   39.50    3.80
  -1   3  -1   36.00    1.60
  -1   3  -1   37.80    2.60
   1   3   1   42.00    4.60
   1   3   1   38.10    2.60
   1   3   1   35.80    2.50
  -1   3  -1   38.90    2.90
  -2  -3  -1  519.85   18.10
   2  -3   1  501.15   18.30
   2  -3   1  530.65   16.20
  -2  -3  -1  522.35   14.90
  -2  -3  -1  542.55   18.60
   2  -3   1  530.95   18.60
   2  -3   1  547.55   16.00
  -2  -3  -1  529.65   17.50
   2  -3   1  560.94   18.40
  -2  -3  -1  539.35   18.00
  -2  -3  -1  536.45   18.50
  -2   3  -1  522.35   16.30
   2   3   1  551.54   18.90
   2   3   1  565.24   21.00
   2   3   1  555.94   17.90
   2   3   1  532.45   20.20
  -2   3  -1  561.04   20.10
   2   3   1  539.75   15.20
  -2   3  -1  556.34   18.60
  -2   3  -1  528.75   15.90
  -3  -3  -1    1.00    1.10
   3  -3   1   -0.30    0.60
   3  -3   1    0.40    1.10
  -3  -3  -1    0.90    2.70
  -3  -3  -1    0.10    1.50
   3  -3   1    2.70    1.30
   3  -3   1    0.90    0.90
   3  -3   1    0.00    1.00
   3   3   1    3.50    3.10
  -3   3  -1    1.90    0.80
  -3   3  -1    0.80    0.90
   3   3   1    2.50    2.40
  -3   3  -1    1.60    2.40
  -3   3  -1    1.90    1.70
  -3   3  -1    1.70    1.50
   3   3   1    1.90    1.00
   4  -3   1    0.40    1.30
  -4  -3  -1    2.90    0.60
  -4  -3  -1    3.30    0.70
  -4  -3  -1    3.20    2.20
   4  -3   1    4.10    1.30
  -4  -3  -1    3.10    1.70
   4  -3   1    4.10    2.20
  -4  -3  -1    5.70    2.30
   4  -3   1    3.30    1.60
   4  -3   1    2.40    1.40
  -4   3  -1    5.10    2.50
   4   3   1    3.60    1.70
  -4   3  -1    0.90    1.70
   4   3   1   -1.60    2.20
  -4   3  -1    6.00    2.70
  -4   3  -1    2.50    1.10
   4   3   1    3.00    2.30
   5  -3   1   18.30    3.70
   5  -3   1    8.30    3.00
  -5  -3  -1   11.10    1.60
  -5  -3  -1    8.70    3.70
   5  -3   1   10.00    3.00
   5  -3   1   10.40    2.90
  -5  -3  -1   10.30    2.90
  -5  -3  -1    7.40    1.20
  -5  -3  -1    5.30    3.30
  -5   3  -1    8.90    3.50
  -5   3  -1    8.60    3.60
  -5   3  -1    9.30    1.80
   5   3   1   10.10    3.70
  -5   3  -1   10.00    3.60
   5   3   1   10.50    2.50
   5   3   1    9.60    3.50
  -6  -3  -1  389.46   17.70
  -6  -3  -1  383.86   19.30
   6  -3   1  413.26   17.30
   6  -3   1  401.96   18.10
   6  -3   1  423.86   20.90
   6  -3   1  416.36   18.30
  -6  -3  -1  392.66   19.20
  -6  -3  -1  382.06   13.10
  -6  -3  -1  404.86   13.90
  -6   3  -1  420.86   20.90
  -6   3  -1  417.36   14.50
   6   3   1  431.46   22.40
  -6   3  -1  395.56   18.90
   6   3   1  399.16   21.10
  -6   3  -1  436.76   19.90
   6   3   1  411.36   16.10
   7  -3   1   57.09    8.60
  -7  -3  -1   52.89    6.90
   7  -3   1   68.19    8.10
  -7  -3  -1   55.39    9.00
  -7  -3  -1   67.69    9.20
   7  -3   1   54.99    7.70
  -7   3  -1   52.39    8.50
   7   3   1   39.30    7.90
  -7   3  -1   53.09    8.20
  -7   3  -1   51.79    7.40
   7   3   1   46.80    8.50
  -7   3  -1   47.40    4.60
   7   3   1   40.10    7.90
   7   3   1   57.69    6.10
  -8  -3  -1    3.50    3.90
   8  -3   1    6.10    4.40
   8  -3   1    0.60    2.30
  -8  -3  -1   10.30    4.60
  -8  -3  -1    2.20    3.30
   8  -3   1    9.30    4.50
   8   3   1    5.90    3.30
   8   3   1    7.40    5.40
  -8   3  -1    2.90    3.30
  -8   3  -1    6.20    4.80
   8   3   1   -2.80    4.00
  -8   3  -1   11.60    5.70
   8   3   1   -1.50    3.20
   9  -3   1  144.49   14.10
   9  -3   1  142.39   15.90
  -9  -3  -1  156.48   16.50
   9  -3   1  111.39   11.60
  -9  -3  -1  119.19   13.20
  -9  -3  -1  129.09   11.80
   9   3   1  128.29   14.90
  -9   3  -1  136.39   13.60
  -9   3  -1  140.69   16.50
   9   3   1  180.08   18.00
   9   3   1  132.19   16.00
 -10  -3  -1   41.10    8.80
  10  -3   1   57.49   11.50
  10  -3   1   47.90    7.60
 -10  -3  -1   81.49   13.10
 -10  -3  -1   54.29    8.10
 -10   3  -1   72.49   12.70
  10   3   1   44.80    9.40
  10   3   1   44.40   11.00
  10   3   1   60.49   11.20
 -10   3  -1   51.89    9.30
  11   3   1    2.90    7.80
 -11  -4   1    7.20    6.40
 -11  -4   1    1.50    4.60
  11  -4  -1   -1.10    4.60
  11   4  -1   10.20    6.50
 -11   4   1    7.40    6.40
 -11   4   1    3.80    5.60
  11   4  -1   15.60    7.90
 -10  -4   1  104.99   14.40
 -10  -4   1  110.09   12.70
 -10  -4   1  113.49   11.60
  10  -4  -1  112.19   13.10
  10  -4  -1  109.19   11.70
  10  -4  -1   95.59   13.90
  10   4  -1   89.99   13.10
  10   4  -1  119.89   16.70
 -10   4   1   89.49   14.00
 -10   4   1   99.19   12.10
  10   4  -1  115.79   14.60
 -10   4   1  108.09   17.20
   9  -4  -1   -1.40    4.10
  -9  -4   1    0.10    3.60
   9  -4  -1   -4.90    2.50
  -9  -4   1    3.70    5.00
   9  -4  -1    1.80    3.70
  -9  -4   1    1.30    3.80
  -9   4   1    0.50    5.40
  -9   4   1    0.30    3.20
   9   4  -1    3.20    5.00
  -9   4   1   -6.00    5.60
   9   4  -1   -1.30    3.30
   9   4  -1    1.50    5.20
   8  -4  -1  155.18   11.40
   8  -4  -1  163.58   15.70
  -8  -4   1  151.18   14.10
  -8  -4   1  148.09   11.60
   8  -4  -1  137.69   13.00
  -8  -4   1  139.79   14.50
  -8   4   1  152.38   15.60
   8   4  -1  145.59   14.50
  -8   4   1  145.89   15.60
   8   4  -1  148.39   16.00
  -8   4   1  166.68   11.60
   8   4  -1  126.19   14.10
   7  -4  -1   29.80    5.20
   7  -4  -1   21.20    5.30
   7  -4  -1   16.60    5.60
  -7  -4   1   23.50    4.80
  -7  -4   1   20.40    3.80
  -7  -4   1   26.90    6.00
  -7  -4   1   14.00    4.50
   7   4  -1   34.20    7.40
  -7   4   1   30.90    7.20
   7   4  -1   28.20    6.40
   7   4  -1   20.30    3.00
   7   4  -1   21.60    5.40
  -7   4   1   20.40    6.20
  -7   4   1   29.00    5.50
  -6  -4   1  249.68   11.10
   6  -4  -1  222.58    8.50
   6  -4  -1  260.17   13.50
   6  -4  -1  234.58    8.20
   6  -4  -1  219.38   12.50
   6  -4  -1  225.38   14.30
  -6  -4   1  250.77   14.70
  -6  -4   1  238.48   14.10
  -6  -4   1  225.18   12.80
  -6   4   1  229.08   12.30
   6   4  -1  240.78    8.80
   6   4  -1  236.18   15.80
   6   4  -1  222.38   15.20
  -6   4   1  247.58   15.60
   6   4  -1  246.58   14.60
  -6   4   1  236.88   15.60
   5  -4  -1   44.00    5.70
  -5  -4   1   34.70    3.20
  -5  -4   1   38.70    5.80
  -5  -4   1   35.80    5.10
   5  -4  -1   43.30    6.20
   5  -4  -1   37.10    2.10
  -5  -4   1   49.10    4.60
   5  -4  -1   41.70    5.50
   5  -4  -1   37.00    1.90
  -5  -4   1   38.70    6.10
   5   4  -1   37.80    6.30
  -5   4   1   54.49    7.60
  -5   4   1   42.30    7.00
   5   4  -1   36.70    6.90
   5   4  -1   37.50    6.10
  -5   4   1   36.20    4.70
   5   4  -1   40.40    2.50
  -4  -4   1    1.50    0.80
   4  -4  -1    1.30    1.50
  -4  -4   1    1.50    1.90
   4  -4  -1    4.50    2.40
   4  -4  -1    2.90    1.50
  -4  -4   1    4.30    2.60
  -4  -4   1    1.50    1.10
  -4  -4   1    4.40    2.10
  -4   4   1    0.10    2.90
   4   4  -1    0.20    1.70
   4   4  -1   -0.90    1.90
   4   4  -1    2.00    0.60
  -4   4   1    8.90    3.70
   4   4  -1    0.40    2.30
  -4   4   1    1.20    1.40
   3  -4  -1  395.76   15.40
  -3  -4   1  408.26   14.20
  -3  -4   1  400.26   15.60
  -3  -4   1  381.56   15.70
  -3  -4   1  411.16   16.20
   3  -4  -1  408.56   15.60
   3  -4  -1  395.56   16.30
   3  -4  -1  401.36   14.80
   3   4  -1  392.16   18.00
  -3   4   1  410.86   17.90
  -3   4   1  385.76   16.90
   3   4  -1  415.66   11.40
   3   4  -1  401.96   11.30
   3   4  -1  397.06   16.00
  -3   4   1  404.86   14.40
   3   4  -1  406.06   17.70
   2  -4  -1   17.80    2.90
   2  -4  -1   20.60    2.60
  -2  -4   1   28.40    3.60
   2  -4  -1   20.20    2.70
   2  -4  -1   27.50    3.50
   2  -4  -1   27.30    3.60
  -2  -4   1   22.50    1.40
  -2  -4   1   17.30    2.70
   2  -4  -1   21.10    1.30
  -2  -4   1   25.10    2.90
  -2  -4   1   18.10    2.80
   2   4  -1   20.80    2.00
  -2   4   1   24.00    2.60
   2   4  -1   19.10    3.60
   2   4  -1   27.70    3.20
   2   4  -1   16.30    3.30
   2   4  -1   20.80    1.40
  -2   4   1   21.50    1.30
  -2   4   1   22.30    3.50
  -2   4   1   25.70    4.40
   2   4  -1   21.70    3.10
  -1  -4   1   70.19    4.30
  -1  -4   1   80.79    4.60
   1  -4  -1   72.19    4.50
  -1  -4   1   69.89    3.50
  -1  -4   1   78.69    4.90
   1  -4  -1   68.69    4.60
  -1  -4   1   79.59    4.70
  -1  -4   1   72.39    4.80
   1  -4  -1   68.59    4.20
   1  -4  -1   77.49    3.60
  -1  -4   1   75.89    3.60
   1  -4  -1   73.89    4.70
   1  -4  -1   77.69    4.30
  -1   4   1   68.99    3.50
   1   4  -1   68.79    5.20
   1   4  -1   76.79    4.40
  -1   4   1   72.69    3.70
  -1   4   1   73.99    4.10
  -1   4   1   64.89    5.30
  -1   4   1   69.19    5.20
   1   4  -1   75.09    5.50
   1   4  -1   70.49    3.50
   1   4  -1   69.69    3.50
   0  -4   1  255.87   10.10
   0  -4  -1  230.98    9.10
   0  -4   1  250.87    8.50
   0  -4  -1  236.98    9.30
   0  -4   1  248.08    8.50
   0  -4  -1  254.27    9.40
   0  -4   1  248.38   10.20
   0  -4   1  248.08    9.70
   0  -4  -1  235.68    9.50
   0  -4  -1  241.98    9.10
   0  -4   1  239.98    9.20
   0  -4  -1  250.17    9.70
   0  -4  -1  253.07    9.00
   0   4  -1  251.97    8.50
   0   4  -1  240.78    9.50
   0   4   1  242.08   10.30
   0   4  -1  254.57    8.60
   0   4  -1  239.88    9.90
   0   4  -1  233.68   10.30
   0   4   1  255.77    9.30
   0   4   1  227.48    8.90
   0   4   1  254.97    9.90
   0   4  -1  244.98   10.30
   0   4   1  248.18   10.10
   0   4   1  242.48   10.70
  -1  -4  -1  237.08    8.40
  -1  -4  -1  231.78    9.50
  -1  -4  -1  245.38    9.60
   1  -4   1  241.58    7.60
  -1  -4  -1  244.38    9.80
   1  -4   1  241.48   10.30
   1  -4   1  223.68    9.10
   1  -4   1  244.78    9.40
  -1  -4  -1  231.08    9.00
  -1  -4  -1  237.38    8.80
   1  -4   1  240.78   10.20
  -1  -4  -1  235.88    9.80
   1  -4   1  222.08    9.70
   1   4   1  254.47   10.50
  -1   4  -1  247.68   10.30
   1   4   1  231.38    8.50
   1   4   1  237.48   11.60
   1   4   1  236.18    9.00
  -1   4  -1  241.48    9.20
   1   4   1  236.98    9.50
  -1   4  -1  234.58    7.60
   1   4   1  237.28   11.40
   1   4   1  234.58    9.20
  -1   4  -1  244.98   10.30
  -1   4  -1  228.78   11.00
  -2  -4  -1  100.29    4.00
  -2  -4  -1   92.29    5.90
   2  -4   1   97.49    4.10
   2  -4   1   95.49    6.20
   2  -4   1  100.59    4.70
  -2  -4  -1  113.39    6.60
  -2  -4  -1  105.19    5.70
  -2  -4  -1  111.79    6.40
   2  -4   1  101.69    6.40
   2  -4   1   96.09    6.00
  -2  -4  -1  101.39    6.40
  -2   4  -1   97.19    4.30
   2   4   1  113.09    7.70
   2   4   1   92.29    5.70
   2   4   1   89.19    8.30
  -2   4  -1  111.09    6.50
  -2   4  -1   97.59    4.40
  -2   4  -1   97.19    7.20
   2   4   1   98.89    4.10
   2   4   1   95.19    4.80
   3  -4   1  393.36   15.80
   3  -4   1  367.06   15.10
  -3  -4  -1  380.46   15.30
  -3  -4  -1  385.46   11.00
   3  -4   1  400.46   16.20
   3  -4   1  369.86   12.20
   3  -4   1  371.56   13.00
  -3  -4  -1  390.46   15.80
  -3  -4  -1  382.16   14.90
  -3   4  -1  367.46   13.50
   3   4   1  368.06   11.30
  -3   4  -1  410.96   15.70
   3   4   1  384.96   14.00
  -3   4  -1  369.06   16.90
  -3   4  -1  390.56   11.90
   3   4   1  399.76   17.80
   3   4   1  373.06   18.10
  -3   4  -1  414.46   17.50
   4  -4   1  794.52   27.30
   4  -4   1  800.72   28.20
   4  -4   1  820.52   29.50
   4  -4   1  784.52   23.60
   4  -4   1  776.22   25.70
  -4  -4  -1  817.52   27.80
  -4  -4  -1  795.62   28.70
  -4  -4  -1  812.62   28.00
  -4   4  -1  802.52   23.30
  -4   4  -1  834.32   30.60
   4   4   1  743.53   30.00
   4   4   1  816.12   25.70
   4   4   1  812.62   32.00
  -4   4  -1  800.72   29.70
  -4   4  -1  810.02   28.00
  -5  -4  -1  226.78    7.00
   5  -4   1  238.68   11.50
   5  -4   1  239.58    9.00
  -5  -4  -1  238.18   13.30
  -5  -4  -1  228.48    7.10
   5  -4   1  238.28   13.90
  -5  -4  -1  221.88   12.60
   5  -4   1  214.68   12.50
  -5  -4  -1  199.38   11.80
   5  -4   1  246.38   12.30
   5   4   1  238.88   15.40
  -5   4  -1  242.38    8.70
  -5   4  -1  233.88   14.40
   5   4   1  246.48   10.60
  -5   4  -1  236.18   12.60
  -5   4  -1  257.97   14.80
   5   4   1  258.07   15.00
  -6  -4  -1   30.80    2.10
   6  -4   1   28.40    5.00
  -6  -4  -1   30.30    5.90
   6  -4   1   25.70    4.90
   6  -4   1   29.30    5.90
  -6  -4  -1   25.30    5.40
   6  -4   1   29.20    5.50
  -6  -4  -1   31.40    5.50
   6   4   1   40.90    4.60
   6   4   1   24.40    6.50
  -6   4  -1   32.30    7.00
  -6   4  -1   27.70    6.00
   6   4   1   37.80    7.20
  -6   4  -1   28.60    5.70
  -6   4  -1   34.10    3.20
  -7  -4  -1  147.79   13.40
  -7  -4  -1  135.39   10.10
   7  -4   1  142.39   10.70
  -7  -4  -1  150.28   11.90
   7  -4   1  160.38   13.10
   7  -4   1  160.98   11.60
  -7   4  -1  143.29   13.50
  -7   4  -1  166.18   15.70
   7   4   1  147.49   14.40
  -7   4  -1  132.39   10.90
   7   4   1  162.38    9.10
   7   4   1  150.38   16.00
   7   4   1  139.59   14.10
   8  -4   1  108.79   11.00
   8  -4   1   77.59   11.50
   8  -4   1   93.89   10.10
  -8  -4  -1  101.99   12.20
  -8  -4  -1  107.19   10.90
  -8  -4  -1  109.79   12.00
  -8   4  -1   95.99   13.00
   8   4   1   93.79   12.70
  -8   4  -1   98.39   11.10
  -8   4  -1  117.99   12.60
   8   4   1  104.59   13.30
   8   4   1   95.29   12.90
   9  -4   1   24.00    7.00
   9  -4   1   24.80    5.80
   9  -4   1   33.60    6.70
  -9  -4  -1   39.60    8.90
  -9  -4  -1   39.20    8.80
  -9  -4  -1   28.80    6.70
   9   4   1   28.10    8.40
  -9   4  -1   19.10    6.90
   9   4   1   32.40    8.40
  -9   4  -1   26.30    8.40
   9   4   1   23.90    8.00
  -9   4  -1   27.10    6.80
  10  -4   1    0.80    4.40
 -10  -4  -1   11.80    7.90
 -10  -4  -1    9.60    6.40
  10  -4   1    7.80    5.70
 -10  -4  -1   13.00    4.90
  10   4   1   17.30    8.60
 -10   4  -1   11.30    5.00
  10   4   1    3.50    4.70
  10   4   1   12.50    6.00
 -10   4  -1    4.60    8.10
  11   5  -1   24.70    9.30
  10  -5  -1    4.40    3.20
 -10  -5   1    0.90    4.00
 -10  -5   1    1.90    4.80
  10  -5  -1    2.10    3.90
 -10  -5   1   -5.20    4.40
  10   5  -1    1.40    3.90
 -10   5   1    0.00    4.50
 -10   5   1    2.50    5.00
  10   5  -1   -7.60    5.40
  10   5  -1    1.40    6.40
 -10   5   1    1.30    5.10
  -9  -5   1   25.10    6.60
   9  -5  -1   18.00    5.50
  -9  -5   1   16.60    6.40
  -9  -5   1   17.50    5.80
   9  -5  -1    9.10    5.90
   9  -5  -1   19.50    5.10
  -9   5   1    9.40    5.30
   9   5  -1    4.50    4.70
  -9   5   1   18.00    6.50
   9   5  -1   15.10    5.50
  -9   5   1   17.60    5.70
   9   5  -1   12.80    6.80
  -8  -5   1   23.90    6.00
  -8  -5   1   34.20    6.40
   8  -5  -1   20.70    5.10
   8  -5  -1   30.90    6.10
  -8  -5   1   33.00    7.50
   8  -5  -1   25.80    7.30
   8   5  -1   25.70    7.20
  -8   5   1   32.00    6.10
  -8   5   1   36.10    8.40
   8   5  -1   17.90    7.20
  -8   5   1   31.50    7.60
   8   5  -1   26.90    7.10
  -7  -5   1  221.18   13.60
  -7  -5   1  226.48   14.70
   7  -5  -1  232.38   13.90
   7  -5  -1  239.08   16.30
  -7  -5   1  234.18   15.50
   7  -5  -1  233.98   14.10
   7   5  -1  244.98   16.20
  -7   5   1  229.28   16.40
   7   5  -1  260.87   18.00
   7   5  -1  221.58   16.20
  -7   5   1  238.58   13.40
  -7   5   1  232.58   16.70
   6  -5  -1   95.39   10.40
  -6  -5   1  112.99   11.00
   6  -5  -1  109.69    8.50
  -6  -5   1   96.69    9.50
  -6  -5   1  101.99    6.40
  -6  -5   1   95.69    9.90
   6  -5  -1  107.99    9.70
   6   5  -1  103.09   11.80
  -6   5   1   74.29    9.70
   6   5  -1   88.99    9.90
  -6   5   1   87.49   10.70
   6   5  -1   95.69   11.50
  -6   5   1  100.69    7.80
   6   5  -1  104.39    4.40
   5  -5  -1  540.95   21.60
  -5  -5   1  529.45   17.10
   5  -5  -1  560.44   22.20
  -5  -5   1  585.04   19.80
  -5  -5   1  609.04   24.30
   5  -5  -1  579.54   24.20
  -5  -5   1  553.94   22.40
  -5  -5   1  582.44   23.60
   5   5  -1  581.34   24.10
   5   5  -1  558.94   16.40
  -5   5   1  583.84   21.60
   5   5  -1  618.34   26.30
  -5   5   1  603.94   25.90
   5   5  -1  599.34   26.80
   5   5  -1  579.04   16.50
  -5   5   1  602.24   25.90
  -4  -5   1    1.90    1.70
   4  -5  -1    7.60    2.50
  -4  -5   1    3.60    2.20
   4  -5  -1    5.90    2.40
   4  -5  -1    6.30    2.60
  -4  -5   1    4.10    1.40
   4  -5  -1    7.50    2.10
  -4  -5   1   10.80    3.20
  -4   5   1    5.00    2.30
   4   5  -1    5.40    0.80
   4   5  -1    5.70    2.50
  -4   5   1    2.50    2.70
  -4   5   1    4.10    2.80
   4   5  -1    2.40    2.50
   4   5  -1    2.10    2.90
   4   5  -1    4.20    0.70
  -3  -5   1  235.88   11.70
   3  -5  -1  248.68   11.60
  -3  -5   1  238.08   11.90
  -3  -5   1  226.58   11.30
  -3  -5   1  252.77   10.10
   3  -5  -1  252.77   12.10
   3  -5  -1  252.17   10.60
   3  -5  -1  241.08   11.50
  -3   5   1  258.47   10.50
   3   5  -1  238.78   11.80
   3   5  -1  255.87   13.70
  -3   5   1  230.28   13.20
   3   5  -1  251.17    7.60
   3   5  -1  223.08   13.20
  -3   5   1  237.88   13.10
   3   5  -1  240.18    8.10
   2  -5  -1   39.30    2.30
  -2  -5   1   35.30    4.20
  -2  -5   1   43.80    4.70
   2  -5  -1   35.00    4.20
   2  -5  -1   41.30    4.40
  -2  -5   1   38.70    3.80
   2  -5  -1   41.90    4.00
  -2  -5   1   39.20    2.40
   2  -5  -1   37.90    4.30
  -2  -5   1   41.20    4.50
   2   5  -1   32.00    5.00
  -2   5   1   39.80    5.30
   2   5  -1   40.60    2.50
  -2   5   1   46.10    5.80
   2   5  -1   44.90    4.80
  -2   5   1   40.20    2.80
  -2   5   1   38.60    2.20
   2   5  -1   30.20    5.00
  -2   5   1   35.30    3.50
   2   5  -1   37.70    3.00
   1  -5  -1 1625.74   47.00
  -1  -5   1 1699.23   47.20
   1  -5  -1 1706.63   49.10
   1  -5  -1 1732.83   49.20
   1  -5  -1 1722.23   48.40
  -1  -5   1 1684.93   49.70
   1  -5  -1 1715.83   49.10
  -1  -5   1 1677.43   48.90
  -1  -5   1 1659.13   49.00
   1  -5  -1 1660.23   49.10
   1  -5  -1 1687.73   47.60
  -1  -5   1 1661.43   49.20
  -1  -5   1 1686.53   47.30
  -1   5   1 1669.23   48.40
   1   5  -1 1626.74   47.10
   1   5  -1 1727.93   51.39
   1   5  -1 1658.93   48.90
   1   5  -1 1676.03   50.79
  -1   5   1 1596.54   46.90
  -1   5   1 1684.93   51.19
   1   5  -1 1602.04   47.20
  -1   5   1 1730.63   50.39
   0  -5   1   38.20    2.90
   0  -5   1   42.30    4.20
   0  -5   1   40.40    4.20
   0  -5  -1   43.30    3.90
   0  -5  -1   39.30    3.60
   0  -5  -1   34.70    3.50
   0  -5  -1   35.60    3.40
   0  -5  -1   35.40    3.70
   0  -5  -1   42.40    3.40
   0  -5  -1   37.20    3.80
   0  -5   1   41.40    4.40
   0  -5   1   40.50    2.90
   0  -5   1   40.90    3.30
   0   5   1   37.30    4.40
   0   5  -1   42.40    4.50
   0   5   1   51.29    5.30
   0   5  -1   47.70    5.00
   0   5  -1   43.30    4.30
   0   5   1   34.60    4.20
   0   5  -1   39.10    3.00
   0   5  -1   37.30    2.80
  -1  -5  -1   34.60    3.30
   1  -5   1   36.20    3.90
  -1  -5  -1   42.60    4.10
   1  -5   1   39.80    3.20
  -1  -5  -1   40.40    4.00
   1  -5   1   36.00    3.90
   1  -5   1   41.40    4.40
  -1  -5  -1   32.20    3.00
  -1  -5  -1   35.60    3.70
  -1  -5  -1   30.70    3.40
   1  -5   1   41.90    2.50
  -1  -5  -1   35.70    4.10
   1  -5   1   39.90    4.50
  -1   5  -1   33.60    3.10
   1   5   1   36.40    4.80
   1   5   1   41.90    5.60
  -1   5  -1   35.60    4.20
   1   5   1   36.40    3.80
  -1   5  -1   37.70    3.70
  -1   5  -1   38.80    2.50
  -1   5  -1   34.90    4.70
   1   5   1   41.70    4.80
   2  -5   1  214.28   10.40
   2  -5   1  239.48   10.50
  -2  -5  -1  226.58   10.50
   2  -5   1  230.48    7.80
  -2  -5  -1  222.48    9.80
  -2  -5  -1  222.58   10.60
   2  -5   1  222.48    8.80
  -2  -5  -1  209.38   10.30
   2  -5   1  233.78   10.80
  -2  -5  -1  228.68    8.20
   2   5   1  233.58    8.40
  -2   5  -1  203.18    7.90
  -2   5  -1  208.78   12.10
  -2   5  -1  246.58   11.00
   2   5   1  242.58   13.10
   2   5   1  235.48   10.40
  -2   5  -1  221.68    7.90
   2   5   1  248.18   12.70
  -2   5  -1  229.18    8.50
  -3  -5  -1  168.78    9.30
   3  -5   1  171.08    9.60
   3  -5   1  185.08    9.80
  -3  -5  -1  181.98    9.90
  -3  -5  -1  189.78   10.00
   3  -5   1  175.68    9.80
  -3  -5  -1  167.98    8.80
   3  -5   1  166.78    6.70
  -3  -5  -1  161.48    5.90
   3  -5   1  166.78    6.90
  -3   5  -1  158.58   10.90
  -3   5  -1  168.98    9.20
   3   5   1  163.18   11.80
   3   5   1  168.68    6.20
   3   5   1  149.39   10.50
  -3   5  -1  170.78    6.10
  -3   5  -1  155.68    7.20
   3   5   1  163.08    8.20
  -3   5  -1  181.98   11.20
  -4  -5  -1    1.10    0.40
   4  -5   1   -0.40    2.10
   4  -5   1    1.20    1.50
   4  -5   1    0.60    2.00
  -4  -5  -1    3.20    2.30
  -4  -5  -1    0.10    1.20
  -4  -5  -1    5.40    2.60
   4  -5   1    1.10    1.20
   4  -5   1    3.10    1.00
   4   5   1    0.70    2.30
   4   5   1    0.10    1.90
  -4   5  -1    0.40    3.20
   4   5   1    0.50    1.00
   4   5   1    1.00    0.70
  -4   5  -1    2.80    2.70
  -4   5  -1    0.70    0.70
  -4   5  -1   -3.00    2.60
   5  -5   1   99.89    6.60
  -5  -5  -1   98.49    9.20
   5  -5   1   87.99    4.50
   5  -5   1   83.79    9.10
   5  -5   1   89.29    8.40
  -5  -5  -1  107.99    9.40
   5  -5   1  108.89    8.30
  -5  -5  -1  110.59   10.10
  -5   5  -1   82.59    8.10
  -5   5  -1   96.79   10.40
   5   5   1   96.69    6.10
  -5   5  -1  102.19   10.90
   5   5   1  100.89   11.80
   5   5   1   72.59    9.00
   6  -5   1  406.16   17.70
  -6  -5  -1  431.06   19.50
  -6  -5  -1  408.46   20.50
   6  -5   1  410.66   19.80
   6  -5   1  447.96   19.20
  -6  -5  -1  431.16   20.70
   6  -5   1  447.36   21.80
  -6   5  -1  441.56   22.60
  -6   5  -1  439.36   13.80
   6   5   1  488.55   25.30
  -6   5  -1  426.76   20.00
  -6   5  -1  441.96   22.60
   6   5   1  437.96   16.50
   6   5   1  432.36   22.50
   7  -5   1  185.78   11.70
  -7  -5  -1  182.48   13.30
   7  -5   1  165.68   12.50
   7  -5   1  142.29   14.00
  -7  -5  -1  180.88   13.50
  -7  -5  -1  188.58   12.70
   7   5   1  175.48   17.40
   7   5   1  171.38   16.60
  -7   5  -1  181.58   16.50
  -7   5  -1  189.58   14.30
  -7   5  -1  188.78   13.50
   7   5   1  158.28   15.20
  -8  -5  -1    8.30    5.80
   8  -5   1   10.50    4.60
  -8  -5  -1    8.80    3.90
   8  -5   1    6.60    3.50
   8  -5   1    9.50    4.90
  -8  -5  -1    8.60    4.40
  -8   5  -1    4.60    5.00
   8   5   1   12.60    5.60
   8   5   1    7.70    5.10
  -8   5  -1   14.80    6.90
  -8   5  -1   11.50    4.60
   8   5   1   11.40    5.60
  -9  -5  -1   63.39   10.20
  -9  -5  -1   53.09    9.30
   9  -5   1   59.69   10.90
   9  -5   1   70.59    9.50
  -9  -5  -1   64.39    9.40
   9   5   1   56.29   10.50
   9   5   1   51.99   11.10
   9   5   1   52.89   11.20
  -9   5  -1   66.99   11.50
  -9   5  -1   56.19    9.40
  -9   5  -1   68.69   13.10
  10  -5   1    6.80    5.20
 -10  -5  -1    6.10    4.20
  10  -5   1    8.10    5.60
 -10  -5  -1   13.80    5.90
 -10  -5  -1   15.10    8.10
 -10   5  -1    6.60    4.80
  10   5   1   13.00    6.30
  10   5   1    6.30    5.50
  10   5   1   12.60    7.00
 -10   5  -1   19.20    9.30
 -10  -6   1   40.70    8.80
 -10  -6   1   57.09   10.00
  10  -6  -1   62.39    9.90
  10  -6  -1   88.39   13.00
 -10  -6   1   71.19   10.40
  10   6  -1   60.39   13.00
 -10   6   1   65.39   10.00
  10   6  -1   59.69   11.80
 -10   6   1   58.49   11.20
 -10   6   1   53.69   11.80
  10   6  -1   66.89   11.30
  -9  -6   1   28.70    7.60
  -9  -6   1   20.80    6.30
   9  -6  -1   10.00    5.50
  -9  -6   1   20.90    7.20
   9  -6  -1   20.70    6.30
   9  -6  -1   19.70    6.40
  -9   6   1   21.60    7.20
  -9   6   1   19.40    7.20
  -9   6   1   27.80    5.90
   9   6  -1   11.60    6.10
   9   6  -1   22.50    8.30
   9   6  -1   17.00    5.90
  -8  -6   1  101.99   11.20
  -8  -6   1  111.79   12.60
   8  -6  -1   93.19   11.60
   8  -6  -1   97.89   10.80
  -8  -6   1   75.49   10.80
   8  -6  -1   99.09   10.70
  -8   6   1   86.59    9.80
  -8   6   1   76.89   11.70
  -8   6   1   76.89   11.50
   8   6  -1  101.09   13.60
   8   6  -1   90.89   11.40
   8   6  -1   92.79   13.90
   7  -6  -1  140.99   13.60
  -7  -6   1  141.29   12.80
   7  -6  -1  114.49   10.70
  -7  -6   1  122.89   12.80
  -7  -6   1  122.39   11.40
   7  -6  -1  131.19   11.60
  -7   6   1  129.09   13.70
   7   6  -1  109.59   13.60
  -7   6   1  137.69   14.40
   7   6  -1  103.49   11.50
   7   6  -1  108.89   13.60
  -7   6   1  115.59    9.30
  -6  -6   1  860.21   33.00
  -6  -6   1  839.52   27.20
   6  -6  -1  872.31   30.90
  -6  -6   1  886.01   33.50
   6  -6  -1  801.32   33.10
  -6  -6   1  841.32   31.90
   6  -6  -1  842.42   31.40
  -6   6   1  804.62   34.90
  -6   6   1  880.51   35.70
   6   6  -1  853.21   36.60
   6   6  -1  862.71   36.30
   6   6  -1  807.02   33.10
  -6   6   1  838.82   30.30
   5  -6  -1   53.69    7.20
  -5  -6   1   63.09    7.70
  -5  -6   1   68.49    4.90
  -5  -6   1   58.19    6.90
   5  -6  -1   52.69    6.50
  -5  -6   1   59.59    7.50
   5  -6  -1   54.39    6.20
  -5   6   1   63.59    6.50
  -5   6   1   56.49    8.30
   5   6  -1   52.49    2.30
   5   6  -1   56.59    8.60
   5   6  -1   53.59    8.30
   5   6  -1   50.89    7.20
   5   6  -1   60.29    2.40
  -5   6   1   55.09    8.50
  -4  -6   1  154.18   10.30
   4  -6  -1  159.68    9.80
  -4  -6   1  168.28   10.40
   4  -6  -1  159.98   10.00
  -4  -6   1  140.59    9.30
  -4  -6   1  150.58    7.70
   4  -6  -1  174.68   10.90
   4  -6  -1  154.18    8.70
   4   6  -1  157.18    5.30
   4   6  -1  152.28   11.80
  -4   6   1  148.99   11.50
   4   6  -1  147.59   11.30
  -4   6   1  157.08    8.90
   4   6  -1  155.08    5.50
  -4   6   1  177.38   12.30
   4   6  -1  157.48   10.40
  -3  -6   1   10.00    2.80
   3  -6  -1   11.90    3.20
  -3  -6   1   11.90    2.90
   3  -6  -1    4.20    2.00
   3  -6  -1   10.10    2.70
  -3  -6   1    9.00    2.70
  -3  -6   1   14.10    2.50
   3  -6  -1    8.10    2.70
   3   6  -1    5.10    2.90
  -3   6   1   12.80    2.70
   3   6  -1   12.10    3.30
  -3   6   1   10.80    0.90
   3   6  -1   10.00    1.40
  -3   6   1   11.70    1.10
  -3   6   1   10.90    4.00
  -3   6   1    8.50    3.20
   3   6  -1   11.50    3.60
   3   6  -1    9.30    1.80
   2  -6  -1  633.54   22.60
   2  -6  -1  647.14   22.90
  -2  -6   1  629.14   21.50
  -2  -6   1  627.24   22.80
  -2  -6   1  634.94   23.00
   2  -6  -1  645.24   19.20
  -2  -6   1  643.64   19.60
  -2  -6   1  633.74   22.70
   2  -6  -1  680.23   21.50
   2  -6  -1  636.24   22.70
  -2   6   1  631.94   25.10
  -2   6   1  652.43   20.50
   2   6  -1  633.04   25.10
  -2   6   1  618.04   24.10
  -2   6   1  643.94   19.20
  -2   6   1  632.64   21.50
   2   6  -1  631.54   22.80
   2   6  -1  630.24   19.50
   2   6  -1  629.34   20.80
   2   6  -1  651.53   25.20
   1  -6  -1  320.47   12.40
   1  -6  -1  306.67   12.80
  -1  -6   1  301.37   11.30
   1  -6  -1  305.07   12.80
  -1  -6   1  318.67   12.30
  -1  -6   1  300.17   11.40
  -1  -6   1  311.27   12.80
   1  -6  -1  303.57   12.90
  -1  -6   1  307.87   12.80
   1  -6  -1  321.87   11.90
   1  -6  -1  310.17   11.30
  -1  -6   1  334.17   13.80
  -1  -6   1  301.87   13.00
   1  -6  -1  330.07   13.20
   1   6  -1  287.57   13.90
  -1   6   1  319.87   12.70
   1   6  -1  292.67   14.30
  -1   6   1  311.17   14.00
   1   6  -1  337.47   13.40
   1   6  -1  320.87   14.70
  -1   6   1  328.47   15.00
   0  -6  -1  198.88    9.10
   0  -6   1  180.28    7.80
   0  -6   1  193.88    8.80
   0  -6  -1  191.88    8.90
   0  -6  -1  190.68    8.50
   0  -6   1  194.58    9.50
   0  -6  -1  186.08    8.90
   0  -6   1  198.18    8.10
   0  -6   1  188.18    9.80
   0  -6   1  200.78    8.90
   0  -6  -1  197.58    9.00
   0  -6  -1  172.78    8.20
   0  -6   1  199.48    9.30
   0  -6  -1  174.88    8.80
   0   6  -1  187.88    9.90
   0   6   1  184.98   10.30
   0   6   1  177.68   10.30
   0   6   1  193.98   10.00
   0   6  -1  200.28   10.30
   0   6  -1  185.98    9.30
  -1  -6  -1    8.70    2.20
  -1  -6  -1    7.50    1.70
   1  -6   1    6.30    2.10
   1  -6   1    7.80    2.00
  -1  -6  -1    7.80    2.10
  -1  -6  -1    6.60    1.90
   1  -6   1    8.50    2.40
  -1  -6  -1    8.80    1.80
   1  -6   1    8.90    1.50
  -1  -6  -1    9.60    2.00
   1  -6   1    4.60    2.00
  -1  -6  -1   10.80    2.50
   1   6   1    9.20    3.00
  -1   6  -1   10.50    3.10
   1   6   1    9.40    3.00
  -1   6  -1   12.30    2.70
  -1   6  -1    9.10    1.60
   1   6   1    5.60    1.90
   1   6   1    6.20    2.50
  -1   6  -1    9.90    2.20
   2  -6   1  397.36   16.00
  -2  -6  -1  404.46   16.30
   2  -6   1  424.06   13.30
  -2  -6  -1  402.16   15.60
   2  -6   1  414.06   14.70
  -2  -6  -1  414.06   16.60
   2  -6   1  412.06   16.80
  -2  -6  -1  406.56   14.00
  -2  -6  -1  424.56   16.60
   2  -6   1  400.56   16.50
  -2   6  -1  416.86   14.30
  -2   6  -1  397.26   16.70
  -2   6  -1  424.06   18.80
   2   6   1  419.06   16.30
   2   6   1  416.76   18.60
  -2   6  -1  428.26   13.50
  -2   6  -1  399.36   13.50
   2   6   1  431.96   19.70
  -3  -6  -1   94.49    6.80
   3  -6   1   94.69    4.90
   3  -6   1  102.79    7.50
   3  -6   1   86.59    6.90
   3  -6   1   96.69    4.90
   3  -6   1   92.49    7.10
  -3  -6  -1  105.19    7.60
  -3  -6  -1  109.79    7.70
  -3  -6  -1  105.69    4.70
  -3  -6  -1   89.09    7.00
  -3   6  -1   93.09    4.20
   3   6   1   96.69   10.60
  -3   6  -1   99.19    4.50
   3   6   1  108.19   10.40
  -3   6  -1   98.79    7.30
  -3   6  -1   95.09    5.20
  -3   6  -1   95.39    9.70
   3   6   1   99.79    4.90
   3   6   1  100.29    6.60
  -3   6  -1   97.29    9.90
  -4  -6  -1  420.76   19.00
   4  -6   1  435.66   13.60
  -4  -6  -1  442.06   18.90
  -4  -6  -1  422.86   18.00
   4  -6   1  444.76   18.80
  -4  -6  -1  461.25   13.30
   4  -6   1  418.46   18.70
   4  -6   1  454.55   15.50
   4  -6   1  429.86   19.20
  -4   6  -1  436.66   21.10
   4   6   1  423.06   13.80
  -4   6  -1  440.76   13.10
   4   6   1  450.85   21.60
   4   6   1  445.06   16.40
  -4   6  -1  463.55   21.60
  -4   6  -1  439.76   18.80
   4   6   1  446.46   22.80
  -5  -6  -1    0.00    2.60
  -5  -6  -1   -0.30    1.70
   5  -6   1    1.10    2.60
   5  -6   1    2.70    2.30
   5  -6   1    1.70    1.80
   5  -6   1    2.90    0.80
  -5  -6  -1    2.20    2.50
   5  -6   1    1.20    1.90
   5   6   1    0.70    3.20
  -5   6  -1    0.00    2.10
   5   6   1    0.40    1.50
  -5   6  -1   -1.50    3.80
  -5   6  -1   -1.20    2.50
   5   6   1   -0.10    2.80
  -5   6  -1    0.80    0.60
  -6  -6  -1  100.59   10.30
   6  -6   1   91.49   10.60
  -6  -6  -1  119.69   10.80
   6  -6   1  143.29   10.40
   6  -6   1  114.49   10.70
  -6  -6  -1  110.59   11.10
   6  -6   1  124.59    8.30
   6   6   1  110.29    7.20
  -6   6  -1   99.59   10.10
  -6   6  -1  127.09   13.20
   6   6   1  113.69   13.80
   6   6   1  119.59   12.80
   6   6   1   88.19   12.50
  -6   6  -1  125.39   13.30
   7  -6   1  149.39   14.60
   7  -6   1  185.68   13.40
  -7  -6  -1  185.18   12.60
   7  -6   1  150.28   10.50
  -7  -6  -1  180.88   13.60
   7  -6   1  174.68   11.90
  -7  -6  -1  151.68   14.00
  -7   6  -1  163.38   16.40
   7   6   1  168.98   16.20
  -7   6  -1  186.38   12.80
   7   6   1  157.68   16.60
  -7   6  -1  164.48   15.70
   7   6   1  159.68   17.00
   8  -6   1  182.18   13.90
  -8  -6  -1  177.78   13.00
   8  -6   1  194.98   15.60
  -8  -6  -1  165.18   15.30
  -8  -6  -1  174.48   15.90
   8   6   1  179.58   19.00
  -8   6  -1  137.29   15.80
  -8   6  -1  159.98   16.70
   8   6   1  162.98   17.40
   8   6   1  153.88   16.10
  -8   6  -1  160.58   12.90
   9  -6   1    0.10    3.50
  -9  -6  -1    4.10    4.70
   9  -6   1    0.50    2.80
  -9  -6  -1    2.10    4.00
  -9  -6  -1    1.20    5.30
  -9   6  -1   -3.30    3.70
  -9   6  -1    7.90    5.50
  -9   6  -1   -1.90    3.90
   9   6   1   -2.90    4.60
   9   6   1    2.20    4.60
   9   6   1   -3.20    4.90
  10  -6   1    7.20    7.00
 -10  -6  -1    4.00    4.60
 -10  -6  -1   19.10    6.70
  10  -6   1   11.50    5.10
 -10  -6  -1   22.20    8.60
  10   6   1    7.70    7.90
  10   6   1    6.00    7.00
  10   6   1    4.00    6.10
 -10   6  -1   19.00    7.30
 -10   6  -1    4.10    5.80
  10  -7  -1   -6.20    5.10
 -10  -7   1   -1.20    4.40
  10  -7  -1    2.30    3.90
 -10  -7   1    3.60    3.90
 -10  -7   1   -2.90    4.50
 -10   7   1    1.10    5.60
  10   7  -1    4.80    5.20
 -10   7   1  -10.00    6.10
  10   7  -1   -5.30    3.10
 -10   7   1    3.00    6.00
  10   7  -1    9.20    7.50
  -9  -7   1   10.10    5.20
  -9  -7   1    3.40    5.30
  -9  -7   1    9.40    4.70
   9  -7  -1    1.60    5.10
   9  -7  -1    9.10    4.40
  -9   7   1    3.20    5.40
   9   7  -1   21.80    8.30
   9   7  -1    3.80    4.10
  -9   7   1    2.40    3.20
  -9   7   1   11.20    6.80
   9   7  -1   10.70    7.50
   8  -7  -1   49.00    8.30
  -8  -7   1   28.80    7.20
  -8  -7   1   39.20    7.60
  -8  -7   1   48.90    8.40
   8  -7  -1   56.39    7.80
   8  -7  -1   46.10    9.30
   8   7  -1   43.50    9.70
   8   7  -1   53.19   10.90
  -8   7   1   23.70    7.50
   8   7  -1   43.60    8.20
  -8   7   1   50.69    7.80
  -8   7   1   60.29   11.30
  -7  -7   1  155.08   12.50
  -7  -7   1  161.68   12.80
  -7  -7   1  154.88   14.30
   7  -7  -1  146.29   11.50
   7  -7  -1  147.19   10.50
   7  -7  -1  149.09   14.40
   7   7  -1  182.88   18.00
   7   7  -1  146.29   16.20
  -7   7   1  151.18   16.00
  -7   7   1  160.78   16.30
   7   7  -1  136.89   13.60
  -7   7   1  156.48   10.90
  -6  -7   1   26.90    5.30
  -6  -7   1   27.70    3.70
   6  -7  -1   28.50    4.90
  -6  -7   1   21.40    5.80
   6  -7  -1   25.10    5.60
   6  -7  -1   20.40    4.70
  -6  -7   1   14.80    4.30
   6   7  -1   29.60    6.70
   6   7  -1   23.20    6.60
  -6   7   1   28.80    7.30
  -6   7   1   26.60    5.10
  -6   7   1   23.60    6.60
   6   7  -1   26.30    5.70
  -5  -7   1   29.90    5.80
  -5  -7   1   16.30    4.50
   5  -7  -1   13.70    3.70
  -5  -7   1   22.60    5.20
   5  -7  -1   22.20    4.10
  -5  -7   1   14.80    2.70
   5  -7  -1   20.40    5.10
   5  -7  -1   20.70    4.50
   5   7  -1   17.20    4.40
  -5   7   1   15.20    3.80
   5   7  -1   19.00    1.40
   5   7  -1   18.40    1.30
  -5   7   1   24.90    5.90
   5   7  -1   17.30    5.90
  -5   7   1   32.50    6.90
   5   7  -1   20.50    5.80
  -4  -7   1    2.10    1.40
  -4  -7   1    2.60    2.10
  -4  -7   1    0.40    2.40
   4  -7  -1    5.00    3.10
   4  -7  -1    1.90    2.00
  -4  -7   1    1.10    2.60
   4  -7  -1    5.20    3.00
   4  -7  -1    2.10    2.10
   4   7  -1    1.10    0.70
  -4   7   1    3.70    1.90
  -4   7   1    6.30    3.50
  -4   7   1    5.80    3.60
   4   7  -1   -1.30    2.80
   4   7  -1    1.30    1.00
   4   7  -1    0.40    3.40
   4   7  -1    0.60    1.50
   3  -7  -1    1.50    2.40
  -3  -7   1    0.10    1.40
   3  -7  -1   -0.30    1.20
  -3  -7   1    0.40    1.30
  -3  -7   1    0.60    2.20
   3  -7  -1    0.20    1.10
  -3  -7   1   -0.80    1.40
   3  -7  -1   -3.00    1.90
  -3   7   1    0.80    2.30
   3   7  -1    0.70    2.30
  -3   7   1   -1.20    3.30
   3   7  -1   -0.80    2.60
  -3   7   1    0.50    1.30
   3   7  -1    0.70    2.20
   3   7  -1    0.50    0.90
  -3   7   1    0.40    0.70
  -3   7   1    0.70    0.80
   3   7  -1   -0.90    1.10
   2  -7  -1  840.92   28.50
  -2  -7   1  820.42   25.00
   2  -7  -1  832.12   28.50
   2  -7  -1  805.22   24.60
  -2  -7   1  847.72   28.60
  -2  -7   1  819.62   28.40
   2  -7  -1  823.92   26.70
  -2  -7   1  762.32   28.30
   2  -7  -1  835.22   28.40
  -2  -7   1  863.81   27.40
  -2   7   1  828.32   30.40
  -2   7   1  802.62   31.20
  -2   7   1  826.42   27.20
   2   7  -1  789.22   28.40
   2   7  -1  831.12   31.40
   2   7  -1  837.72   31.30
  -2   7   1  798.52   25.30
   2   7  -1  782.62   26.50
  -2   7   1  807.92   26.10
  -1  -7   1  199.38   10.70
  -1  -7   1  207.38    9.10
  -1  -7   1  193.08   10.00
   1  -7  -1  240.78   11.20
   1  -7  -1  209.78    9.00
   1  -7  -1  199.18    9.60
  -1  -7   1  205.98   10.70
   1  -7  -1  217.88    9.70
   1  -7  -1  223.68   10.80
   1  -7  -1  219.58   10.60
  -1  -7   1  223.48    9.20
  -1  -7   1  222.08    9.90
   1  -7  -1  204.98   10.30
  -1  -7   1  219.58   10.40
   1   7  -1  216.58   10.80
   1   7  -1  214.08   12.30
   1   7  -1  202.98   11.60
   1   7  -1  196.68   11.80
  -1   7   1  209.68   10.50
  -1   7   1  208.08   11.80
  -1   7   1  216.68   12.30
  -1   7   1  193.78   10.20
   0  -7  -1   23.70    3.30
   0  -7   1   20.40    3.40
   0  -7   1   24.40    3.40
   0  -7   1   20.10    3.10
   0  -7   1   15.70    2.40
   0  -7   1   22.70    4.00
   0  -7  -1   24.00    3.40
   0  -7   1   19.80    3.30
   0  -7  -1   22.20    3.30
   0  -7  -1   15.90    2.90
   0  -7  -1   19.50    3.20
   0  -7  -1   21.20    3.40
   0  -7   1   24.00    3.00
   0  -7  -1   13.30    2.80
   0   7   1   22.30    3.90
   0   7  -1   15.50    3.30
   0   7   1   17.30    4.10
   0   7  -1   29.30    4.50
   0   7   1   20.90    4.40
   0   7  -1   24.60    3.90
   0   7  -1   15.10    4.20
   0   7   1   25.70    4.60
  -1  -7  -1  140.29    7.80
   1  -7   1  150.78    8.90
   1  -7   1  152.38    7.70
  -1  -7  -1  142.69    7.90
  -1  -7  -1  136.39    7.20
   1  -7   1  115.19    8.10
   1  -7   1  141.79    6.40
  -1  -7  -1  147.19    7.40
  -1  -7  -1  123.29    8.00
  -1  -7  -1  145.59    8.10
  -1  -7  -1  140.09    8.10
   1  -7   1  124.99    7.90
  -1   7  -1  142.29   10.00
   1   7   1  123.29    8.10
  -1   7  -1  131.29    7.90
   1   7   1  140.49   10.00
   1   7   1  123.59    9.90
  -1   7  -1  140.99    8.90
   1   7   1  131.99    9.10
  -1   7  -1  134.89    7.60
   2  -7   1  676.13   24.20
  -2  -7  -1  708.23   24.90
   2  -7   1  697.33   25.10
   2  -7   1  651.23   25.10
   2  -7   1  692.13   21.30
  -2  -7  -1  679.53   22.30
  -2  -7  -1  692.53   24.80
  -2  -7  -1  737.53   24.50
  -2  -7  -1  703.73   25.20
   2  -7   1  718.83   26.20
   2   7   1  734.93   28.10
  -2   7  -1  692.23   21.40
  -2   7  -1  690.53   22.70
  -2   7  -1  725.43   25.90
  -2   7  -1  727.83   28.20
   2   7   1  667.33   28.30
   2   7   1  678.03   23.80
   2   7   1  674.33   24.90
  -3  -7  -1  648.74   24.90
   3  -7   1  642.54   20.50
  -3  -7  -1  665.53   24.00
   3  -7   1  677.53   24.90
  -3  -7  -1  635.14   20.60
  -3  -7  -1  693.13   25.10
  -3  -7  -1  670.83   25.10
   3  -7   1  655.83   21.00
   3  -7   1  623.84   24.50
   3  -7   1  673.63   25.30
   3   7   1  678.53   29.30
  -3   7  -1  660.93   24.80
   3   7   1  667.53   23.60
  -3   7  -1  627.84   27.50
  -3   7  -1  662.23   22.00
   3   7   1  692.13   27.80
  -3   7  -1  637.34   19.70
  -3   7  -1  666.63   20.30
  -3   7  -1  701.73   28.50
   4  -7   1    0.10    0.80
   4  -7   1    1.80    2.00
   4  -7   1   -0.90    1.40
  -4  -7  -1   -0.60    1.70
   4  -7   1    1.50    1.20
  -4  -7  -1   -0.20    1.60
  -4  -7  -1    0.20    0.60
   4  -7   1   -1.70    2.30
  -4  -7  -1    0.70    2.10
  -4   7  -1    3.80    3.10
  -4   7  -1    0.60    0.70
   4   7   1    1.20    1.00
  -4   7  -1    4.40    3.10
   4   7   1    0.00    1.60
   4   7   1    0.80    3.70
   4   7   1   -1.50    2.00
  -4   7  -1    1.40    2.80
  -4   7  -1   -0.20    0.60
   5  -7   1  184.08   12.30
   5  -7   1  176.38   11.70
  -5  -7  -1  142.89   10.70
  -5  -7  -1  168.88    5.60
  -5  -7  -1  162.18   11.00
   5  -7   1  174.88   11.90
  -5  -7  -1  166.28   11.70
   5  -7   1  161.08    8.50
   5   7   1  167.18    6.10
  -5   7  -1  181.08   11.50
   5   7   1  165.88    8.80
  -5   7  -1  157.98   14.70
   5   7   1  153.08   12.70
  -5   7  -1  196.48   14.80
   5   7   1  144.29   15.60
   6  -7   1  119.19    9.80
  -6  -7  -1  122.19   11.20
  -6  -7  -1  132.99   10.80
   6  -7   1  115.39   11.00
   6  -7   1  119.19    7.90
  -6  -7  -1  100.19   10.90
   6  -7   1  110.39   11.70
   6   7   1  129.39    7.40
   6   7   1  137.29   15.30
   6   7   1  120.49   13.80
   6   7   1  135.79   13.70
  -6   7  -1  119.69   13.40
  -6   7  -1  103.99   13.10
  -6   7  -1  118.99   10.90
  -7  -7  -1    3.00    3.40
   7  -7   1   10.50    5.00
  -7  -7  -1    2.40    3.70
  -7  -7  -1    0.60    3.80
   7  -7   1   -1.30    3.80
   7  -7   1   -0.60    2.40
  -7   7  -1    0.50    3.80
  -7   7  -1    2.40    5.50
   7   7   1    1.50    4.80
  -7   7  -1    4.70    4.30
   7   7   1    0.10    3.80
   7   7   1    3.00    5.20
   8  -7   1   15.50    5.70
  -8  -7  -1   19.80    6.00
   8  -7   1   13.30    6.30
  -8  -7  -1    8.90    5.10
  -8  -7  -1   15.40    5.90
   8   7   1    8.00    7.00
  -8   7  -1    8.30    5.00
  -8   7  -1    7.40    4.80
  -8   7  -1   19.30    6.90
   8   7   1   15.30    5.90
   8   7   1   10.60    7.00
  -9  -7  -1   47.50    9.20
  -9  -7  -1   81.89   11.80
  -9  -7  -1   78.89   10.40
   9  -7   1   63.29   11.00
   9  -7   1   61.49    9.70
  -9   7  -1   68.49    9.90
   9   7   1   77.79   13.10
   9   7   1   51.49   11.70
  -9   7  -1   89.19   13.80
   9   7   1   62.29   11.80
  -9   7  -1   71.59   12.50
  10  -7   1    3.90    5.70
 -10  -7  -1    9.20    7.40
 -10  -7  -1   -1.50    5.20
 -10  -7  -1    5.50    7.40
  10  -7   1   -4.30    3.60
  10   7   1    4.00    7.00
 -10   7  -1    6.00    5.90
 -10   7  -1   -4.80    4.60
 -10   7  -1    0.20    5.80
  10   7   1   -1.90    4.90
  10   7   1    2.20    8.10
  10  -8  -1   19.40    7.30
 -10  -8   1   30.40    8.50
 -10  -8   1   25.00    8.00
 -10  -8   1   37.30    9.80
  10  -8  -1   14.90    6.90
  10   8  -1   32.80   11.00
  10   8  -1   28.80    9.20
 -10   8   1   15.70    8.20
  10   8  -1   27.70    9.80
 -10   8   1   15.30    7.40
  -9  -8   1    1.80    4.10
  -9  -8   1   -2.00    4.70
   9  -8  -1    0.00    4.10
  -9  -8   1   -4.30    4.80
   9  -8  -1    6.60    4.70
   9   8  -1    1.60    6.00
  -9   8   1   13.20    6.70
  -9   8   1    0.40    5.30
   9   8  -1   -1.60    5.10
   9   8  -1   10.00    6.10
  -9   8   1    9.70    5.20
   8  -8  -1    9.30    4.30
  -8  -8   1   19.50    6.60
  -8  -8   1   20.80    6.60
  -8  -8   1   12.40    6.10
   8  -8  -1   16.00    5.80
   8   8  -1   12.30    6.30
  -8   8   1   19.30    8.00
   8   8  -1    4.50    4.10
  -8   8   1   19.90    7.40
  -8   8   1   11.90    4.30
   8   8  -1   10.00    7.20
  -7  -8   1    2.30    4.60
  -7  -8   1   12.80    4.60
   7  -8  -1   11.10    4.10
  -7  -8   1    8.90    4.20
   7  -8  -1    5.20    4.80
   7  -8  -1    7.60    4.60
   7   8  -1    6.40    4.90
  -7   8   1    1.30    5.80
  -7   8   1    4.80    3.80
   7   8  -1    4.70    4.30
   7   8  -1    5.60    6.00
  -7   8   1    6.00    4.50
   6  -8  -1    6.00    4.20
  -6  -8   1   -1.40    2.30
  -6  -8   1   -0.30    2.10
  -6  -8   1    1.60    2.70
   6  -8  -1   -1.70    2.30
   6  -8  -1    1.50    2.80
  -6   8   1    4.90    4.40
  -6   8   1    2.80    2.30
   6   8  -1    2.00    3.30
   6   8  -1    1.70    4.60
  -6   8   1    0.90    5.20
   6   8  -1    2.30    2.80
  -5  -8   1    7.00    2.30
   5  -8  -1    4.30    3.40
   5  -8  -1   12.20    4.40
   5  -8  -1    7.70    3.20
  -5  -8   1    7.60    3.20
   5  -8  -1    9.60    3.10
  -5  -8   1    5.60    3.20
  -5  -8   1    5.80    3.00
  -5   8   1   14.90    6.00
   5   8  -1    6.90    4.00
  -5   8   1   12.20    4.90
   5   8  -1   11.40    4.50
   5   8  -1   12.90    4.70
  -5   8   1    7.10    3.30
   4  -8  -1  306.17   15.50
   4  -8  -1  301.27   15.90
  -4  -8   1  303.57   15.70
   4  -8  -1  291.07   15.10
  -4  -8   1  297.97   15.30
  -4  -8   1  306.17   15.70
  -4  -8   1  270.27   12.40
   4  -8  -1  278.47   12.90
  -4   8   1  288.17   13.50
   4   8  -1  281.07   17.60
  -4   8   1  307.97   17.50
   4   8  -1  288.17   10.00
   4   8  -1  305.67   18.30
  -4   8   1  315.07   18.50
   4   8  -1  276.37   15.60
   3  -8  -1   44.10    6.10
   3  -8  -1   46.20    5.10
   3  -8  -1   44.80    6.00
  -3  -8   1   43.10    5.00
  -3  -8   1   37.90    5.50
   3  -8  -1   41.20    5.70
  -3  -8   1   47.60    6.30
  -3  -8   1   45.10    6.40
  -3   8   1   47.00    2.90
  -3   8   1   41.60    5.10
   3   8  -1   50.19    4.90
  -3   8   1   50.99    7.90
  -3   8   1   43.00    3.80
   3   8  -1   50.99    6.80
  -3   8   1   45.00    7.00
   3   8  -1   47.20    7.80
   3   8  -1   37.60    6.80
  -2  -8   1  228.48   12.50
  -2  -8   1  234.28   10.00
   2  -8  -1  236.78   12.30
   2  -8  -1  242.08   11.20
   2  -8  -1  274.27   12.90
  -2  -8   1  251.17   11.80
  -2  -8   1  239.68   12.40
   2  -8  -1  259.77   13.00
   2  -8  -1  234.98    9.60
  -2  -8   1  239.68   12.50
   2   8  -1  232.88   12.70
  -2   8   1  266.27   12.10
  -2   8   1  238.38   14.20
   2   8  -1  242.68   14.50
  -2   8   1  236.48   15.00
   2   8  -1  238.38   14.50
  -2   8   1  237.08   11.10
   2   8  -1  254.07   11.80
   1  -8  -1  172.58    9.50
  -1  -8   1  163.48    9.60
   1  -8  -1  159.78    8.50
  -1  -8   1  158.68    9.20
  -1  -8   1  144.99    8.80
   1  -8  -1  156.28    9.00
   1  -8  -1  150.18    9.20
   1  -8  -1  149.59    8.30
  -1  -8   1  171.58   10.20
  -1  -8   1  147.49    7.80
   1  -8  -1  141.79    8.80
  -1  -8   1  151.88    7.90
  -1  -8   1  158.98    8.50
   1  -8  -1  144.09    7.70
   1   8  -1  163.78   11.10
  -1   8   1  170.28    9.80
   1   8  -1  158.78   10.40
   1   8  -1  148.69   10.80
  -1   8   1  142.39   10.00
  -1   8   1  158.58   11.00
  -1   8   1  160.38    9.50
   1   8  -1  140.79    9.40
   0  -8   1  290.67   14.10
   0  -8   1  291.27   13.80
   0  -8   1  290.47   12.00
   0  -8   1  300.77   12.90
   0  -8   1  275.97   12.70
   0  -8  -1  293.27   13.00
   0  -8  -1  309.77   13.30
   0  -8   1  292.07   13.50
   0  -8  -1  292.97   13.10
   0  -8  -1  299.17   12.70
   0  -8  -1  308.47   13.40
   0  -8  -1  307.07   12.90
   0  -8   1  311.27   12.10
   0  -8  -1  280.47   13.10
   0   8   1  298.07   15.10
   0   8  -1  276.57   15.50
   0   8   1  292.37   14.00
   0   8   1  300.87   15.50
   0   8  -1  284.77   14.80
   0   8  -1  293.27   14.50
   0   8   1  284.97   15.00
   0   8  -1  291.47   14.00
   0   8   1  288.37   14.70
  -1  -8  -1   49.99    5.40
   1  -8   1   44.30    5.60
   1  -8   1   62.59    6.80
  -1  -8  -1   46.80    5.30
  -1  -8  -1   46.70    4.80
   1  -8   1   57.19    6.10
  -1  -8  -1   46.90    5.30
  -1  -8  -1   44.40    4.90
  -1  -8  -1   59.99    5.90
   1  -8   1   46.00    4.30
  -1  -8  -1   49.10    5.60
   1  -8   1   45.90    5.00
   1   8   1   69.99    7.80
   1   8   1   47.10    7.00
   1   8   1   50.39    6.90
  -1   8  -1   49.50    5.80
  -1   8  -1   42.30    6.60
  -1   8  -1   56.39    5.80
   1   8   1   53.59    6.30
  -1   8  -1   51.29    6.30
   2  -8   1  627.04   24.10
   2  -8   1  655.43   24.00
  -2  -8  -1  639.64   23.70
   2  -8   1  630.54   19.90
  -2  -8  -1  636.44   23.40
   2  -8   1  596.44   24.30
   2  -8   1  618.84   22.70
  -2  -8  -1  620.04   23.60
  -2  -8  -1  629.64   21.10
  -2  -8  -1  604.44   22.70
   2   8   1  598.14   25.80
   2   8   1  640.24   27.50
   2   8   1  602.44   23.70
  -2   8  -1  624.44   21.60
  -2   8  -1  585.74   23.90
  -2   8  -1  591.54   26.00
   2   8   1  628.84   23.00
   3  -8   1   85.19    4.90
  -3  -8  -1   94.89    7.10
   3  -8   1   84.29    8.40
  -3  -8  -1   81.39    5.10
  -3  -8  -1   80.49    8.20
   3  -8   1   77.79    8.10
   3  -8   1   88.09    8.20
  -3  -8  -1   76.99    7.80
  -3  -8  -1   83.99    8.30
   3   8   1   73.39   10.40
  -3   8  -1   86.79   10.20
  -3   8  -1   83.19    8.30
  -3   8  -1   98.29   11.00
  -3   8  -1   84.09    4.90
   3   8   1   83.59    7.80
  -3   8  -1   81.49    4.90
   3   8   1   91.69    6.40
   3   8   1   77.69    9.60
   4  -8   1  148.59    7.10
  -4  -8  -1  138.69   10.00
  -4  -8  -1  140.99    6.50
   4  -8   1  142.79   10.30
   4  -8   1  154.38   10.60
   4  -8   1  147.99   10.40
  -4  -8  -1  157.18   10.30
  -4  -8  -1  150.48   11.00
   4   8   1  145.39   14.20
  -4   8  -1  142.99   10.00
  -4   8  -1  143.09    5.50
   4   8   1  157.58   12.40
  -4   8  -1  158.98   12.80
   4   8   1  158.18   15.90
  -4   8  -1  164.68   13.10
  -4   8  -1  143.29    5.40
   4   8   1  157.68    9.10
   4   8   1  142.29    7.50
  -5  -8  -1   17.80    4.40
  -5  -8  -1   14.40    4.30
   5  -8   1   10.50    3.50
   5  -8   1   13.60    4.50
  -5  -8  -1    9.60    3.80
   5  -8   1    7.80    4.00
   5  -8   1    6.20    2.10
   5   8   1    8.90    4.00
   5   8   1    7.00    2.50
  -5   8  -1   12.70    4.50
  -5   8  -1    8.40    5.70
  -5   8  -1   13.60    5.80
   5   8   1    6.20    4.50
   5   8   1    6.90    4.10
  -6  -8  -1    1.80    2.50
  -6  -8  -1   -3.10    2.70
   6  -8   1   -1.30    3.30
   6  -8   1    1.60    2.40
  -6  -8  -1    1.80    2.90
   6  -8   1    1.10    2.70
   6  -8   1    7.10    3.70
  -6   8  -1    0.20    3.40
  -6   8  -1    1.00    4.50
   6   8   1   -5.40    3.80
  -6   8  -1   -3.80    4.60
   6   8   1   -3.60    2.60
   6   8   1    3.90    4.10
   7  -8   1   35.00    6.80
  -7  -8  -1   40.80    7.30
  -7  -8  -1   34.50    7.70
   7  -8   1   34.90    6.60
  -7  -8  -1   32.20    6.60
   7  -8   1   24.40    7.00
  -7   8  -1   30.10    6.30
   7   8   1   13.70    6.40
  -7   8  -1   33.90    8.00
   7   8   1   30.90    8.00
   7   8   1   17.40    7.00
  -7   8  -1   37.10    8.50
  -8  -8  -1  129.19   13.60
  -8  -8  -1  130.59   14.40
   8  -8   1  137.89   15.60
  -8  -8  -1  132.09   13.20
   8  -8   1  138.79   14.20
  -8   8  -1  106.09   11.80
   8   8   1   96.69   13.20
   8   8   1  128.89   16.40
  -8   8  -1  124.29   15.30
   8   8   1  132.89   17.30
  -8   8  -1  116.19   15.50
   9  -8   1    4.80    5.70
  -9  -8  -1    1.90    5.80
  -9  -8  -1   -1.90    5.20
   9  -8   1    3.60    5.80
  -9  -8  -1   -3.20    4.40
   9   8   1   10.40    6.40
  -9   8  -1    6.60    7.10
  -9   8  -1    3.70    4.00
  -9   8  -1    3.20    5.60
   9   8   1    4.20    5.50
   9   8   1    6.70    6.90
 -10  -8  -1   38.00    9.10
  10  -8   1   38.90    9.10
 -10  -8  -1   33.90    9.50
 -10  -8  -1   49.80    9.10
  10  -8   1   24.00    8.80
  10   8   1   36.70   10.60
  10   8   1   31.00    9.00
  10   8   1   31.10   10.70
 -10   8  -1   77.69   14.10
 -10   8  -1   28.20    8.60
 -10   8  -1   57.99   11.90
  10  -9  -1    7.40    4.80
 -10  -9   1    2.80    4.40
 -10  -9   1    5.70    5.70
  10  -9  -1    2.20    5.10
 -10   9   1   14.20    7.00
 -10   9   1    6.80    8.40
  10   9  -1    8.90    7.70
  10   9  -1    0.50    5.10
  10   9  -1    5.50    6.20
   9  -9  -1   18.20    7.40
  -9  -9   1   27.40    7.30
  -9  -9   1   22.60    6.90
  -9  -9   1   36.00    9.10
   9  -9  -1   23.50    7.60
   9   9  -1   11.20    6.60
  -9   9   1   56.29   12.70
   9   9  -1   24.00    8.30
  -9   9   1   20.70    8.50
   9   9  -1   41.90   10.20
   8  -9  -1   17.80    6.30
  -8  -9   1   15.10    5.70
   8  -9  -1   26.70    8.00
  -8  -9   1   30.20    7.00
  -8  -9   1   22.70    6.50
   8   9  -1   16.30    6.90
  -8   9   1   19.00    9.00
  -8   9   1   33.80    7.00
  -8   9   1   32.80   10.40
   8   9  -1   10.00    7.10
   8   9  -1   22.00    7.30
   7  -9  -1    4.10    4.80
  -7  -9   1   -4.00    2.60
  -7  -9   1    1.90    4.90
  -7  -9   1   -2.80    2.60
   7  -9  -1    2.00    2.80
   7  -9  -1    3.10    4.70
  -7   9   1   12.30    4.60
  -7   9   1    3.50    6.20
   7   9  -1    0.50    3.80
   7   9  -1    7.10    5.30
   7   9  -1    4.10    4.20
  -7   9   1    4.10    6.50
  -6  -9   1   77.69   10.00
  -6  -9   1   74.49    9.90
   6  -9  -1   78.49   10.50
   6  -9  -1   72.59    9.50
  -6  -9   1   73.99    9.60
   6  -9  -1   79.19    8.10
   6   9  -1   77.39   10.30
  -6   9   1   65.69   10.90
  -6   9   1   71.39    8.10
   6   9  -1   63.49   11.50
  -6   9   1   79.19   11.00
   6   9  -1   62.89   10.90
   5  -9  -1    2.20    3.50
  -5  -9   1    8.40    4.30
  -5  -9   1    8.00    4.00
  -5  -9   1    4.80    2.90
   5  -9  -1    6.60    3.50
   5  -9  -1    0.50    2.20
  -5  -9   1    6.70    2.40
   5  -9  -1    2.30    2.50
   5   9  -1    1.40    4.40
  -5   9   1    9.70    5.00
   5   9  -1    6.60    4.00
  -5   9   1    9.70    3.40
  -5   9   1    5.30    4.10
   5   9  -1    4.10    3.80
  -4  -9   1   95.39    9.90
   4  -9  -1  102.59    9.90
   4  -9  -1  109.99    7.60
   4  -9  -1  104.89   10.10
   4  -9  -1  118.89   11.10
  -4  -9   1   96.09    9.90
  -4  -9   1   90.59    6.80
  -4  -9   1  103.39    9.90
   4   9  -1  110.09   12.90
  -4   9   1   92.09   12.00
   4   9  -1   93.99    6.00
  -4   9   1   97.69   11.40
   4   9  -1  106.39   12.50
  -4   9   1  108.79    8.40
   4   9  -1  129.59   10.10
   3  -9  -1    3.70    1.80
   3  -9  -1    8.90    3.70
  -3  -9   1   13.10    4.10
   3  -9  -1    7.90    3.20
  -3  -9   1    5.00    2.10
  -3  -9   1   10.00    3.40
  -3  -9   1   -1.60    2.40
   3  -9  -1    5.90    2.70
  -3  -9   1    6.10    1.70
   3   9  -1   10.60    4.80
  -3   9   1    8.40    2.10
  -3   9   1    2.70    2.70
   3   9  -1    7.50    3.40
  -3   9   1    2.50    3.50
  -3   9   1    6.40    3.70
   3   9  -1    8.70    2.80
   3   9  -1    3.00    3.10
  -2  -9   1   23.50    4.30
   2  -9  -1   25.80    3.80
  -2  -9   1   17.30    4.00
   2  -9  -1   18.30    3.90
   2  -9  -1   18.70    3.80
   2  -9  -1   19.60    4.50
  -2  -9   1   26.40    3.50
  -2  -9   1   22.50    4.50
  -2  -9   1   26.20    5.00
   2  -9  -1   21.40    3.20
  -2   9   1   23.30    4.00
  -2   9   1   25.40    4.50
  -2   9   1   14.40    4.60
   2   9  -1   27.50    5.30
  -2   9   1   21.30    6.40
   2   9  -1   26.70    6.10
   2   9  -1   23.00    5.90
   2   9  -1   21.00    4.00
  -1  -9   1  619.24   23.60
   1  -9  -1  603.44   23.30
  -1  -9   1  590.54   23.80
   1  -9  -1  580.04   21.60
  -1  -9   1  606.44   21.10
   1  -9  -1  623.44   23.30
  -1  -9   1  615.54   23.10
  -1  -9   1  598.24   21.40
  -1  -9   1  587.54   22.60
   1  -9  -1  573.64   20.90
   1  -9  -1  575.34   21.70
  -1  -9   1  605.94   21.90
   1  -9  -1  618.54   22.90
   1  -9  -1  594.04   23.00
   1   9  -1  608.94   25.20
  -1   9   1  623.24   23.80
  -1   9   1  564.34   25.40
  -1   9   1  587.84   23.00
   1   9  -1  611.74   25.70
  -1   9   1  583.74   25.00
   1   9  -1  634.84   24.30
   1   9  -1  590.44   25.30
   0  -9  -1    2.20    2.30
   0  -9   1    4.20    2.50
   0  -9   1    4.20    2.40
   0  -9  -1    0.10    2.00
   0  -9   1    3.30    1.90
   0  -9  -1    3.10    2.00
   0  -9  -1    3.60    2.00
   0  -9   1    3.70    2.10
   0  -9   1    1.40    1.50
   0  -9  -1    5.30    2.60
   0  -9   1    6.60    2.30
   0  -9   1    0.50    2.30
   0  -9  -1    2.20    1.50
   0  -9  -1    0.30    2.10
   0   9  -1   -1.50    2.00
   0   9   1    0.70    3.30
   0   9  -1    5.90    3.20
   0   9   1    2.70    2.60
   0   9   1    1.50    3.10
   0   9  -1    4.60    2.60
   0   9   1    6.50    3.40
   0   9   1    6.00    2.70
   0   9   1    4.70    2.40
   0   9  -1    3.10    3.10
   0   9   1   -0.50    2.50
   1  -9   1   39.50    4.10
  -1  -9  -1   52.29    5.60
  -1  -9  -1   36.80    5.10
   1  -9   1   48.20    6.30
  -1  -9  -1   42.60    5.20
  -1  -9  -1   37.20    5.10
  -1  -9  -1   41.70    5.30
   1  -9   1   48.40    6.00
   1  -9   1   68.89    7.50
   1  -9   1   44.90    5.10
  -1  -9  -1   37.10    5.10
  -1  -9  -1   45.10    5.20
   1   9   1   42.80    6.80
   1   9   1   44.30    7.00
   1   9   1   37.40    6.40
  -1   9  -1   41.40    6.70
   1   9   1   46.20    6.60
  -1   9  -1   38.30    6.00
  -1   9  -1   49.90    6.00
  -1   9  -1   40.20    5.60
   1   9   1   38.70    7.20
   2  -9   1  169.18    9.70
   2  -9   1  154.78   10.10
  -2  -9  -1  145.09    9.70
  -2  -9  -1  155.48   10.10
   2  -9   1  173.08   11.30
  -2  -9  -1  163.28    8.70
  -2  -9  -1  151.88    8.40
   2  -9   1  163.38    7.70
   2  -9   1  162.18   10.70
  -2  -9  -1  170.18   10.20
  -2  -9  -1  166.98   10.30
  -2   9  -1  154.28   12.20
   2   9   1  157.78   12.40
   2   9   1  181.78   13.40
   2   9   1  149.69    9.70
  -2   9  -1  147.49    8.70
   2   9   1  182.88   11.40
   2   9   1  184.38   13.20
  -2   9  -1  158.68   11.20
   3  -9   1  240.08   13.50
  -3  -9  -1  237.08   13.00
  -3  -9  -1  250.57   13.60
   3  -9   1  256.37   14.10
  -3  -9  -1  234.78   10.50
   3  -9   1  245.68   13.40
  -3  -9  -1  243.58   13.90
  -3  -9  -1  250.57   13.70
   3  -9   1  249.68   10.00
  -3   9  -1  238.98   13.80
   3   9   1  257.47   17.70
   3   9   1  231.68   12.90
   3   9   1  233.38   16.20
   3   9   1  229.48   12.00
   3   9   1  253.77   15.80
  -3   9  -1  236.58   10.20
  -3   9  -1  263.77   16.70
  -3   9  -1  264.07   16.80
   4  -9   1    1.40    2.70
  -4  -9  -1    0.90    1.20
   4  -9   1   -0.30    1.10
  -4  -9  -1   -0.50    2.00
   4  -9   1    1.40    2.80
   4  -9   1    2.20    2.50
  -4  -9  -1   -0.60    2.90
  -4  -9  -1   -0.20    2.50
  -4   9  -1    1.30    3.00
   4   9   1    6.20    3.60
  -4   9  -1    2.80    3.60
  -4   9  -1   -0.10    0.80
   4   9   1    5.00    3.10
   4   9   1    0.90    1.70
  -4   9  -1    5.80    3.90
   4   9   1    1.20    2.90
   4   9   1    1.50    2.20
  -5  -9  -1   76.99    8.90
   5  -9   1   61.99    8.50
   5  -9   1   57.69    4.80
  -5  -9  -1   60.89    8.20
   5  -9   1   44.90    7.10
  -5  -9  -1   66.79    8.40
   5  -9   1   53.79    8.10
  -5   9  -1   57.79   10.00
   5   9   1   55.89    6.00
   5   9   1   64.99   10.80
  -5   9  -1   64.69    8.10
  -5   9  -1   50.99    9.80
   5   9   1   68.09    9.90
   5   9   1   49.20    9.20
   6  -9   1   34.00    6.80
  -6  -9  -1   26.90    6.50
   6  -9   1   31.60    6.50
  -6  -9  -1   45.70    7.60
   6  -9   1   37.00    7.20
  -6  -9  -1   41.40    7.20
   6   9   1   46.70    9.20
   6   9   1   33.30    8.70
  -6   9  -1   29.30    6.60
  -6   9  -1   32.60    8.50
   6   9   1   51.69   10.10
  -6   9  -1   37.60    9.60
   7  -9   1  100.09   11.60
  -7  -9  -1  115.29   12.60
   7  -9   1  128.39   14.00
  -7  -9  -1  119.69   12.90
   7  -9   1  109.79   12.00
  -7  -9  -1  108.39   12.40
  -7   9  -1   86.29   13.30
   7   9   1   98.39   13.20
   7   9   1  111.59   15.70
  -7   9  -1   96.49   10.70
  -7   9  -1  119.69   15.70
   7   9   1  101.39   15.30
  -8  -9  -1   10.70    5.90
   8  -9   1   13.40    6.20
  -8  -9  -1   -2.70    4.30
  -8  -9  -1    1.40    3.60
   8  -9   1    2.80    4.20
  -8   9  -1    4.00    4.80
  -8   9  -1    2.70    3.50
   8   9   1    6.00    6.50
  -8   9  -1   -2.50    4.40
   8   9   1    2.20    6.70
   8   9   1    0.30    5.70
  -9  -9  -1   57.09    9.80
   9  -9   1   52.79    9.40
  -9  -9  -1   63.79   10.70
  -9  -9  -1   45.10    8.90
   9  -9   1   41.70    9.20
  -9   9  -1   45.40    8.60
   9   9   1   63.79   13.80
  -9   9  -1   53.49   11.80
  -9   9  -1   44.60   10.70
   9   9   1   55.09   11.60
   9   9   1   60.29   11.60
  -9 -10   1    4.60    4.90
  -9 -10   1    0.60    4.20
  -9 -10   1    4.00    4.40
   9 -10  -1   -0.70    3.30
   9 -10  -1    0.30    3.70
  -9  10   1    1.20    5.50
   9  10  -1    4.00    4.60
  -9  10   1   -3.70    4.60
   9  10  -1   -0.20    4.50
   9  10  -1    5.00    6.00
  -8 -10   1  158.28   15.20
   8 -10  -1  122.19   14.40
  -8 -10   1  118.49   14.10
  -8 -10   1  115.69   14.20
   8 -10  -1  143.39   14.90
  -8  10   1  121.79   14.50
   8  10  -1  117.09   14.40
  -8  10   1  137.49   17.30
   8  10  -1   95.89   15.20
   8  10  -1  120.69   16.90
  -8  10   1  127.39   15.80
  -7 -10   1   39.50    7.80
  -7 -10   1   53.79    9.00
  -7 -10   1   49.20    8.60
   7 -10  -1   28.20    7.10
   7 -10  -1   54.19    8.60
   7  10  -1   46.80    8.90
   7  10  -1   40.80    9.90
  -7  10   1   38.80    6.50
  -7  10   1   55.99   11.40
  -7  10   1   42.40    9.60
   7  10  -1   53.19   11.80
  -6 -10   1  143.79   14.10
  -6 -10   1  138.09   13.20
   6 -10  -1  138.69    9.90
   6 -10  -1  147.99   14.20
   6 -10  -1  138.29   13.20
   6 -10  -1  150.98   13.60
  -6 -10   1  155.58   14.60
   6  10  -1  140.49   14.10
  -6  10   1  153.78   10.80
  -6  10   1  145.29   15.60
   6  10  -1  148.99   16.50
   6  10  -1  140.99   16.70
  -6  10   1  164.98   18.00
  -5 -10   1    3.00    2.90
  -5 -10   1   -0.20    1.90
  -5 -10   1   -1.70    3.30
   5 -10  -1    1.90    3.50
   5 -10  -1    1.70    1.80
   5 -10  -1   -0.10    2.20
   5 -10  -1    1.10    2.30
  -5 -10   1   -1.00    2.50
  -5  10   1    1.70    3.80
  -5  10   1   -0.60    3.50
   5  10  -1    0.10    3.50
   5  10  -1   -0.10    2.10
   5  10  -1   -0.30    3.00
  -5  10   1    0.60    2.90
  -4 -10   1  165.78   12.30
   4 -10  -1  163.78   11.50
  -4 -10   1  154.58   12.00
   4 -10  -1  148.49   11.60
   4 -10  -1  178.68   12.60
  -4 -10   1  170.28    9.60
  -4 -10   1  162.08   11.60
   4 -10  -1  147.69    9.40
  -4  10   1  153.58   10.10
  -4  10   1  137.69   14.00
  -4  10   1  161.28   16.20
   4  10  -1  157.48    9.00
   4  10  -1  200.48   15.30
   4  10  -1  153.38   15.20
   4  10  -1  164.08   12.00
  -3 -10   1  106.89    7.80
  -3 -10   1  117.09    9.60
   3 -10  -1  129.39    9.80
  -3 -10   1  118.79    6.70
   3 -10  -1  109.09    7.60
  -3 -10   1   95.59    9.60
   3 -10  -1  119.19    9.60
   3 -10  -1  140.79   10.30
  -3 -10   1  111.69   10.40
  -3  10   1  103.29   12.40
  -3  10   1  122.49    8.80
   3  10  -1  123.99   13.10
  -3  10   1  122.09   12.70
   3  10  -1  103.69   12.30
   3  10  -1  110.19    8.30
  -3  10   1  119.39    7.10
   3  10  -1  144.39   11.00
   2 -10  -1  370.56   17.40
   2 -10  -1  359.16   17.50
  -2 -10   1  385.26   17.40
  -2 -10   1  364.76   14.70
   2 -10  -1  363.26   17.10
  -2 -10   1  382.66   18.00
  -2 -10   1  331.67   17.20
   2 -10  -1  362.06   15.60
  -2 -10   1  330.17   16.00
   2 -10  -1  356.26   14.20
   2  10  -1  357.36   17.70
  -2  10   1  360.56   19.80
  -2  10   1  363.56   16.20
   2  10  -1  390.96   20.70
  -2  10   1  360.06   16.60
   2  10  -1  342.17   19.70
   2  10  -1  386.36   20.50
   2  10  -1  373.46   17.10
  -2  10   1  360.06   20.80
  -1 -10   1  100.19    8.90
   1 -10  -1   92.59    8.40
  -1 -10   1   85.99    8.80
  -1 -10   1   95.49    9.00
  -1 -10   1   95.39    7.60
  -1 -10   1   89.99    6.90
  -1 -10   1   91.59    6.50
   1 -10  -1   74.79    8.00
   1 -10  -1   97.09    7.80
  -1 -10   1   93.49    6.70
   1 -10  -1   91.79    8.80
   1 -10  -1   90.59    7.30
   1 -10  -1   83.99    7.70
   1 -10  -1  109.69    7.20
   1  10  -1   85.99   10.10
  -1  10   1   96.29    9.10
   1  10  -1   79.59    9.20
  -1  10   1   90.29   10.50
   1  10  -1  101.49    9.60
  -1  10   1   96.69   10.30
   1  10  -1  100.79   11.10
  -1  10   1  101.09    9.60
   0 -10  -1   24.90    4.30
   0 -10  -1   22.20    4.20
   0 -10  -1   25.10    4.50
   0 -10  -1   25.50    4.20
   0 -10  -1   27.00    4.50
   0 -10   1   27.90    3.90
   0 -10   1   14.00    3.60
   0 -10  -1   19.40    4.30
   0 -10  -1   26.30    4.30
   0 -10   1   26.20    4.90
   0 -10   1   30.30    5.30
   0 -10   1   23.90    4.70
   0 -10   1   19.90    3.60
   0  10   1   34.80    6.50
   0  10  -1   31.60    6.40
   0  10   1   25.10    5.50
   0  10  -1   17.60    5.10
   0  10   1   22.40    5.60
   0  10  -1   28.10    5.80
   0  10  -1   27.50    5.00
   0  10   1   24.10    5.80
   0  10   1   18.50    5.10
   0  10   1   23.60    5.40
   0  10   1   30.00    5.30
  -1 -10  -1    0.20    2.50
  -1 -10  -1    0.20    1.70
  -1 -10  -1    3.50    2.20
   1 -10   1    1.20    2.10
  -1 -10  -1    1.40    2.00
  -1 -10  -1    1.40    2.10
   1 -10   1    1.10    1.90
  -1 -10  -1    3.60    2.80
   1 -10   1    3.20    3.00
   1 -10   1    3.90    3.20
  -1 -10  -1    3.00    2.00
   1 -10   1    0.80    1.60
  -1  10  -1    4.30    2.80
   1  10   1    1.40    2.90
   1  10   1    3.70    3.10
   1  10   1   -0.20    3.30
  -1  10  -1    3.40    4.00
   1  10   1    3.40    2.70
  -1  10  -1    2.40    2.00
   1  10   1   -1.60    2.00
   1  10   1   -4.40    2.50
  -1  10  -1    1.80    3.10
   2 -10   1  210.38   11.50
   2 -10   1  213.88    9.70
  -2 -10  -1  210.08   12.20
  -2 -10  -1  225.78   11.00
  -2 -10  -1  225.28   12.60
   2 -10   1  207.58   12.30
   2 -10   1  222.58   13.60
  -2 -10  -1  223.68   11.10
  -2 -10  -1  219.68   12.40
   2 -10   1  213.48   13.30
  -2 -10  -1  228.28   13.00
  -2  10  -1  211.88   15.70
   2  10   1  222.58   16.20
   2  10   1  219.28   15.20
  -2  10  -1  207.58   11.50
   2  10   1  198.18   13.20
  -2  10  -1  207.68   13.00
   2  10   1  197.08   14.20
  -2  10  -1  211.48   15.10
   2  10   1  200.88   12.60
  -2  10  -1  219.88   11.60
  -3 -10  -1   41.20    5.90
  -3 -10  -1   43.20    6.90
   3 -10   1   52.09    4.70
  -3 -10  -1   45.10    6.50
   3 -10   1   39.60    5.80
   3 -10   1   46.30    6.70
  -3 -10  -1   33.20    4.40
   3 -10   1   46.60    7.10
  -3 -10  -1   45.90    6.50
   3  10   1   32.50    7.20
   3  10   1   42.60    8.20
   3  10   1   50.49    9.50
  -3  10  -1   37.30    4.30
  -3  10  -1   38.20    6.50
   3  10   1   50.49    6.90
   3  10   1   48.30    6.40
  -3  10  -1   52.79    8.70
  -3  10  -1   46.80    8.90
  -4 -10  -1   96.09    9.30
  -4 -10  -1   80.09    5.60
   4 -10   1   94.89    5.80
   4 -10   1   74.59    9.30
  -4 -10  -1   80.19    9.40
   4 -10   1  100.59   10.30
   4 -10   1   88.59    9.90
  -4 -10  -1  105.59   10.30
   4  10   1   88.69    7.90
   4  10   1   84.19   11.50
  -4  10  -1  100.09   12.80
   4  10   1  107.99    8.40
   4  10   1  121.29   12.80
  -4  10  -1  104.79   13.20
  -4  10  -1  103.09   10.40
   4  10   1  102.89   13.20
  -5 -10  -1   -1.40    2.20
   5 -10   1   -2.20    3.50
  -5 -10  -1    4.00    4.00
  -5 -10  -1   -0.80    2.20
   5 -10   1   -0.70    3.00
   5 -10   1    0.40    3.60
  -5  10  -1   -1.30    3.40
  -5  10  -1   -1.20    2.30
   5  10   1    0.90    3.30
   5  10   1   -1.10    4.40
   5  10   1   -6.60    4.50
  -5  10  -1   -3.60    4.50
   6 -10   1    0.00    2.60
  -6 -10  -1    3.00    4.10
  -6 -10  -1   -1.10    3.80
   6 -10   1   -0.60    3.90
  -6 -10  -1    8.40    4.60
   6 -10   1    5.60    4.40
   6  10   1    9.80    5.60
  -6  10  -1    7.30    6.50
  -6  10  -1   -0.70    3.00
   6  10   1    2.60    5.00
   6  10   1    7.10    5.30
  -6  10  -1   -0.30    4.10
  -7 -10  -1   25.00    6.20
   7 -10   1   27.00    7.70
   7 -10   1   24.30    7.10
  -7 -10  -1   36.20    7.10
  -7 -10  -1   31.10    7.30
   7 -10   1   15.10    5.50
   7  10   1   31.00    8.90
  -7  10  -1   24.40    9.10
  -7  10  -1   22.20    8.80
   7  10   1   27.70    8.70
  -7  10  -1   21.80    5.80
   7  10   1   29.70    7.90
   8 -10   1  103.59   13.90
  -8 -10  -1  110.69   12.90
  -8 -10  -1  105.99   12.70
   8 -10   1  106.99   12.70
  -8 -10  -1  142.19   15.90
   8 -10   1  117.29   13.70
   8  10   1  115.19   16.10
   8  10   1  129.49   16.30
  -8  10  -1  110.39   15.30
  -8  10  -1   85.89   15.00
   8  10   1   89.49   15.20
  -8  10  -1  105.09   12.00
   9 -10   1   -0.10    3.80
  -9 -10  -1    0.00    5.20
  -9 -10  -1   -3.40    3.90
   9 -10   1    4.80    6.30
  -9 -10  -1   -9.90    4.70
  -9  10  -1   -1.00    6.90
  -9  10  -1    5.30    6.20
  -9  10  -1   -0.90    3.60
   9  10   1    8.40    7.90
   9  10   1   -1.00    4.50
   9  10   1   -0.50    4.10
  -9 -11   1    5.20    6.30
  -9 -11   1   -0.10    4.10
   9 -11  -1    5.10    5.70
  -9 -11   1   -1.90    5.50
   9 -11  -1    6.50    5.10
   9  11  -1   -3.90    6.60
  -9  11   1    4.60    9.10
  -9  11   1    4.60    8.00
   9  11  -1    3.50    6.40
   9  11  -1    0.10    7.00
   8 -11  -1  148.19   16.20
  -8 -11   1  147.19   15.70
   8 -11  -1  117.49   13.60
  -8 -11   1  114.59   13.80
  -8 -11   1  132.19   15.40
  -8  11   1  133.09   17.40
   8  11  -1  127.99   14.40
   8  11  -1   90.69   15.40
  -8  11   1  130.19   16.80
   8  11  -1  120.49   17.10
  -7 -11   1   31.20    7.10
   7 -11  -1   33.70    7.20
  -7 -11   1   32.90    7.80
   7 -11  -1   22.30    7.70
  -7 -11   1   42.20    9.10
  -7  11   1   31.90    9.00
   7  11  -1   31.60    9.00
  -7  11   1   26.80    8.10
   7  11  -1   30.60    7.30
  -7  11   1   25.70    5.50
   7  11  -1   19.20    7.60
   6 -11  -1    3.00    3.20
  -6 -11   1    7.50    4.10
   6 -11  -1   -3.40    3.80
  -6 -11   1   -2.30    4.10
   6 -11  -1    2.20    3.10
  -6 -11   1    0.30    4.10
  -6  11   1    2.10    5.50
  -6  11   1    4.80    6.80
   6  11  -1    0.40    5.10
   6  11  -1    2.60    5.70
  -6  11   1    4.40    3.10
   6  11  -1   -1.30    2.50
   5 -11  -1   48.00    8.10
   5 -11  -1   53.49    8.20
   5 -11  -1   51.59    6.40
  -5 -11   1   48.40    7.80
  -5 -11   1   39.90    7.30
  -5 -11   1   45.90    8.10
   5 -11  -1   48.70    7.60
  -5  11   1   43.70    6.80
  -5  11   1   63.79   10.80
   5  11  -1   41.70    9.70
  -5  11   1   53.39   10.10
   5  11  -1   38.90    8.70
   5  11  -1   60.89    9.50
   4 -11  -1   52.89    6.20
  -4 -11   1   73.79    9.50
  -4 -11   1   55.09    8.00
   4 -11  -1   58.69    8.10
  -4 -11   1   56.19    8.20
  -4 -11   1   56.79    6.50
   4 -11  -1   53.99    8.00
   4 -11  -1   52.59    7.80
   4  11  -1   57.59    9.90
  -4  11   1   75.29   11.40
  -4  11   1   50.79    6.80
  -4  11   1   57.49   10.30
   4  11  -1   59.99   10.70
   4  11  -1   40.40    7.10
  -3 -11   1    6.30    3.30
   3 -11  -1   10.30    4.00
   3 -11  -1   10.80    3.30
  -3 -11   1    9.70    2.60
   3 -11  -1   11.40    4.10
  -3 -11   1    6.80    3.80
   3 -11  -1    4.80    3.50
  -3 -11   1   14.10    4.00
  -3 -11   1    5.80    2.50
   3  11  -1   11.60    3.90
   3  11  -1    1.10    2.50
   3  11  -1    9.20    4.90
   3  11  -1    6.20    4.20
  -3  11   1   13.70    3.90
  -3  11   1   12.80    3.10
  -3  11   1    9.30    4.70
  -3  11   1   14.10    5.20
   2 -11  -1    0.60    1.70
  -2 -11   1    0.40    1.80
   2 -11  -1    3.10    2.50
   2 -11  -1   -1.50    2.80
   2 -11  -1    3.50    2.40
  -2 -11   1    5.90    3.60
   2 -11  -1    3.70    3.20
  -2 -11   1   -2.20    1.30
  -2 -11   1   -2.80    2.70
  -2 -11   1    0.60    3.00
   2  11  -1   -0.60    2.90
   2  11  -1    3.40    4.00
  -2  11   1    3.00    4.90
  -2  11   1    4.20    2.50
   2  11  -1    2.80    4.20
  -2  11   1   -0.80    1.90
   2  11  -1   -0.70    2.00
  -2  11   1    5.90    4.50
   2  11  -1    3.40    3.00
  -1 -11   1  122.89    8.20
   1 -11  -1  133.59    9.90
   1 -11  -1  123.59    8.00
   1 -11  -1  104.99   10.10
  -1 -11   1   98.09    8.00
   1 -11  -1  123.59    9.30
   1 -11  -1  112.09    8.80
   1 -11  -1  118.99    8.60
  -1 -11   1  111.29   10.30
  -1 -11   1  126.79    8.30
   1 -11  -1  112.89    8.30
  -1 -11   1  103.89    8.40
  -1 -11   1  124.09   11.30
  -1 -11   1   98.49    9.60
   1  11  -1  105.29   11.40
   1  11  -1  118.99   11.30
   1  11  -1  108.39   11.80
  -1  11   1  123.49    9.70
   1  11  -1  112.99   12.00
  -1  11   1  114.99   13.10
  -1  11   1  135.19   13.10
  -1  11   1  127.29    9.70
   0 -11   1    1.30    1.90
   0 -11   1   -1.20    2.80
   0 -11  -1    0.30    1.80
   0 -11   1   -0.10    1.70
   0 -11  -1    2.60    2.30
   0 -11  -1    3.10    2.70
   0 -11  -1   -0.10    2.50
   0 -11   1   -0.60    2.00
   0 -11  -1    0.40    1.90
   0 -11   1    1.00    2.20
   0 -11   1   -3.20    1.90
   0 -11  -1    3.10    2.80
   0 -11  -1    2.60    2.00
   0  11   1   -1.60    2.80
   0  11   1    0.00    2.50
   0  11  -1    1.10    4.30
   0  11   1   -0.50    2.30
   0  11   1    1.20    2.70
   0  11  -1    1.40    2.60
   0  11  -1    3.00    2.50
   0  11  -1    3.20    3.10
   0  11  -1    1.70    3.00
   0  11   1    0.80    3.90
   0  11   1   -1.10    2.90
   0  11   1   -0.30    2.70
   1 -11   1   68.39    6.20
   1 -11   1   78.19    8.80
  -1 -11  -1   78.49    8.10
  -1 -11  -1   69.19    7.80
  -1 -11  -1   85.79    8.50
   1 -11   1   74.19    8.80
  -1 -11  -1   83.59    8.00
   1 -11   1   83.39    7.70
  -1 -11  -1   76.89    7.80
   1 -11   1   81.99    8.30
  -1 -11  -1   75.19    8.40
  -1 -11  -1   51.59    6.90
  -1  11  -1   72.49   10.00
  -1  11  -1   75.29    8.60
   1  11   1   72.49    9.20
   1  11   1   76.49    9.80
   1  11   1   71.69    9.60
   1  11   1  100.49   11.70
  -1  11  -1   65.79    8.50
  -1  11  -1   64.39    7.90
   1  11   1   81.19    9.70
   1  11   1   70.89    9.90
   1  11   1   86.49   10.90
  -2 -11  -1  498.15   22.20
   2 -11   1  507.85   18.50
  -2 -11  -1  497.25   22.00
   2 -11   1  516.55   21.20
   2 -11   1  533.25   23.40
  -2 -11  -1  493.65   20.00
   2 -11   1  535.15   24.00
  -2 -11  -1  496.25   20.20
  -2 -11  -1  515.45   22.20
  -2 -11  -1  512.35   22.00
   2 -11   1  520.95   22.70
  -2  11  -1  503.75   23.10
   2  11   1  526.55   26.80
   2  11   1  557.44   23.60
   2  11   1  512.75   25.30
  -2  11  -1  491.35   21.00
   2  11   1  470.75   25.30
  -2  11  -1  532.05   21.30
   2  11   1  539.55   24.10
  -2  11  -1  533.45   26.30
  -2  11  -1  570.84   27.50
  -3 -11  -1  150.28   11.20
  -3 -11  -1  157.48   11.50
   3 -11   1  160.48   11.00
   3 -11   1  171.48   12.30
  -3 -11  -1  173.68   11.40
   3 -11   1  168.58   12.30
   3 -11   1  164.28    8.30
  -3 -11  -1  165.48    9.50
  -3 -11  -1  177.08   12.40
   3  11   1  174.18   17.30
  -3  11  -1  169.98    9.30
   3  11   1  178.48   12.10
  -3  11  -1  181.48   16.90
  -3  11  -1  166.68   12.10
   3  11   1  161.08   16.30
   3  11   1  163.18   11.20
  -3  11  -1  181.68   17.10
   3  11   1  152.68   15.00
   4 -11   1   10.30    4.40
   4 -11   1    7.10    3.20
  -4 -11  -1    6.90    3.40
   4 -11   1    5.00    2.90
  -4 -11  -1    5.60    3.70
  -4 -11  -1    7.20    3.60
  -4 -11  -1    4.30    2.00
   4  11   1   -3.50    4.00
   4  11   1    1.40    2.10
   4  11   1    0.90    3.70
  -4  11  -1    2.30    4.20
   4  11   1    4.60    4.60
  -4  11  -1    2.90    5.50
   4  11   1    4.70    3.50
  -4  11  -1    9.10    3.70
  -5 -11  -1   63.99    9.20
   5 -11   1   61.19    9.30
  -5 -11  -1   59.49    8.30
   5 -11   1   56.79    8.80
  -5 -11  -1   63.49    9.40
   5 -11   1   59.89    9.00
   5  11   1   54.49   11.30
  -5  11  -1   71.19   11.60
   5  11   1   52.89   10.10
   5  11   1   42.60   10.00
  -5  11  -1   46.00   10.50
  -5  11  -1   53.79    7.80
  -6 -11  -1  120.19   12.80
   6 -11   1   97.99   11.80
   6 -11   1   95.99   11.90
  -6 -11  -1  110.09   12.50
  -6 -11  -1  112.99   11.80
   6 -11   1  124.79   13.50
   6  11   1  106.59   14.80
  -6  11  -1  105.79   15.40
  -6  11  -1  108.39   11.80
  -6  11  -1  106.39   14.00
   6  11   1  123.09   14.50
   6  11   1  104.69   15.00
  -7 -11  -1   19.10    7.20
   7 -11   1   12.80    5.00
   7 -11   1    6.80    5.70
  -7 -11  -1   12.50    6.20
  -7 -11  -1    3.20    3.70
   7 -11   1   22.50    6.00
   7  11   1   23.30    8.70
  -7  11  -1    4.90    7.60
  -7  11  -1   12.60    4.80
   7  11   1   11.60    5.50
  -7  11  -1   23.50    7.80
   7  11   1   10.50    5.80
   8 -11   1    7.00    6.10
   8 -11   1    9.60    7.00
   8 -11   1    7.80    5.70
  -8 -11  -1    4.40    4.10
  -8 -11  -1   11.10    6.00
  -8 -11  -1    6.80    4.80
  -8  11  -1   -0.10    5.50
  -8  11  -1   -5.80    6.70
   8  11   1    6.50    6.10
   8  11   1    7.50    6.10
   8  11   1   15.40    6.40
  -8  11  -1   -6.30    6.50
   9 -11   1   35.80    9.30
  -9 -11  -1   23.50    7.10
   9  11   1   31.20   10.30
   9  11   1   28.10    9.50
  -9  11  -1   41.90   12.50
   9  11   1   33.60    9.90
  -9  11  -1   38.80   10.30
   8 -12  -1   12.70    6.90
  -8 -12   1    5.10    5.20
  -8 -12   1    0.60    3.60
  -8 -12   1    3.40    4.40
   8 -12  -1    9.20    5.10
   8  12  -1   -4.60    4.10
  -8  12   1   11.90    8.60
  -8  12   1   11.30    7.80
   8  12  -1    3.90    7.20
   8  12  -1    1.30    5.70
  -7 -12   1   70.69   10.80
   7 -12  -1   79.09   10.90
  -7 -12   1   74.99   11.10
  -7 -12   1   83.19   11.80
   7 -12  -1   70.99   11.20
  -7  12   1   82.19   13.80
   7  12  -1   94.09   15.70
  -7  12   1  110.09   15.80
   7  12  -1   80.19   11.90
   7  12  -1   87.59   14.30
   6 -12  -1   47.50    8.30
  -6 -12   1   71.29   10.50
   6 -12  -1   43.00    8.80
   6 -12  -1   59.19    9.30
  -6 -12   1   64.39    9.90
  -6 -12   1   55.99    9.20
   6  12  -1   47.60    9.00
   6  12  -1   57.19   12.20
  -6  12   1   60.89    7.90
  -6  12   1   48.90   10.60
   6  12  -1   49.50   10.70
  -6  12   1   60.99   10.90
   5 -12  -1    5.10    3.80
  -5 -12   1   -0.70    2.80
  -5 -12   1   -2.30    3.60
   5 -12  -1   -3.80    3.30
   5 -12  -1   -0.70    2.20
  -5 -12   1   -1.10    2.40
   5  12  -1    6.80    6.00
  -5  12   1    3.90    4.20
   5  12  -1    6.00    4.30
   5  12  -1    3.30    4.40
  -5  12   1   -2.90    2.80
  -5  12   1   -3.80    3.20
   4 -12  -1   54.29    7.80
   4 -12  -1   57.89    8.80
   4 -12  -1   50.59    6.40
  -4 -12   1   49.60    6.50
  -4 -12   1   53.79    8.00
   4 -12  -1   63.19    8.70
  -4 -12   1   49.30    8.10
  -4 -12   1   54.49    8.80
  -4  12   1   59.19   10.00
   4  12  -1   54.49    8.80
   4  12  -1   39.70    8.50
  -4  12   1   58.59    7.80
  -4  12   1   51.59   10.80
   4  12  -1   68.79   10.90
   3 -12  -1  303.87   17.50
   3 -12  -1  324.97   15.20
  -3 -12   1  355.06   19.10
  -3 -12   1  330.87   18.10
  -3 -12   1  356.46   18.60
  -3 -12   1  331.37   16.30
   3 -12  -1  329.77   18.10
  -3 -12   1  316.07   13.80
   3 -12  -1  321.57   17.30
   3  12  -1  352.76   19.30
   3  12  -1  322.77   20.70
  -3  12   1  320.97   17.20
   3  12  -1  301.57   16.40
  -3  12   1  303.87   19.80
  -3  12   1  317.57   21.50
   3  12  -1  322.17   21.20
   2 -12  -1  103.69    7.50
  -2 -12   1  105.19    9.90
  -2 -12   1   79.69    9.70
  -2 -12   1  112.19   10.90
   2 -12  -1  117.09   11.40
  -2 -12   1  102.39    7.70
  -2 -12   1  122.19   11.40
   2 -12  -1  111.39   10.60
   2 -12  -1  102.79    9.10
   2 -12  -1  101.09   10.30
   2  12  -1   98.59   12.50
  -2  12   1  107.19   13.10
  -2  12   1  119.59   10.80
   2  12  -1   96.99   10.40
   2  12  -1  121.19   13.10
   2  12  -1   95.49   12.00
   2  12  -1  109.19   11.20
  -2  12   1  113.49   10.40
  -2  12   1  117.89   13.20
   1 -12  -1    8.70    4.30
   1 -12  -1    7.80    3.20
  -1 -12   1    7.00    2.80
   1 -12  -1    3.80    2.50
  -1 -12   1    2.70    3.70
  -1 -12   1   13.90    4.10
  -1 -12   1   14.00    4.60
   1 -12  -1    4.60    2.50
   1 -12  -1    4.10    3.40
  -1 -12   1   12.80    4.30
  -1 -12   1   14.30    3.60
   1 -12  -1    8.70    2.80
   1 -12  -1    1.80    2.80
   1  12  -1    7.20    4.20
   1  12  -1    9.80    5.50
  -1  12   1   15.00    6.20
  -1  12   1    7.90    3.60
   1  12  -1   13.40    5.70
   1  12  -1   18.20    5.20
  -1  12   1   10.30    4.70
  -1  12   1   16.00    5.30
   1  12  -1   11.50    5.40
  -1  12   1   18.10    6.30
  -1  12   1   14.30    4.50
   0 -12   1  114.49    9.20
   0 -12  -1  110.69    9.30
   0 -12  -1  120.19    9.20
   0 -12  -1  121.99    9.40
   0 -12  -1  101.49    9.50
   0 -12   1  125.09    8.60
   0 -12   1  134.79   10.10
   0 -12   1  127.89   12.00
   0 -12  -1  136.29    9.60
   0 -12  -1  146.39    9.50
   0 -12   1  117.49   11.10
   0 -12  -1  111.39   10.60
   0 -12   1   95.29    8.00
   0  12   1  116.19   12.70
   0  12  -1  143.49   13.00
   0  12   1  135.79   12.50
   0  12  -1  135.99   13.10
   0  12   1  123.79   13.20
   0  12   1  142.29   14.20
   0  12   1   99.19   11.80
   0  12  -1  129.59   12.70
   0  12  -1  114.09   13.20
   0  12   1  104.39   11.40
   0  12  -1  140.99   13.50
   0  12   1  115.69   12.40
   1 -12   1  212.28   11.90
  -1 -12  -1  199.08   12.50
   1 -12   1  213.98   11.10
  -1 -12  -1  202.88   12.50
  -1 -12  -1  251.27   13.10
  -1 -12  -1  230.18   14.00
  -1 -12  -1  207.38   12.50
  -1 -12  -1  221.78   13.00
   1 -12   1  205.38   13.50
  -1 -12  -1  225.78   12.80
   1 -12   1  207.48   13.30
   1 -12   1  184.38   13.40
   1  12   1  219.68   15.90
  -1  12  -1  193.68   13.90
  -1  12  -1  231.48   14.00
   1  12   1  210.78   15.00
  -1  12  -1  208.58   16.50
  -1  12  -1  206.18   13.60
   1  12   1  178.08   13.80
   1  12   1  240.98   15.40
   1  12   1  211.48   15.90
   1  12   1  220.18   15.70
   1  12   1  213.68   15.70
   2 -12   1  142.59    9.80
  -2 -12  -1  138.89   11.00
  -2 -12  -1  119.49   11.40
  -2 -12  -1  121.69    8.80
   2 -12   1  134.39    8.10
  -2 -12  -1  141.19    9.50
   2 -12   1  131.39   12.50
   2 -12   1  142.39   12.90
  -2 -12  -1  120.39   10.00
   2 -12   1  127.99   10.30
  -2 -12  -1  134.19   10.30
  -2  12  -1  121.39    9.80
  -2  12  -1  141.89    9.80
  -2  12  -1  135.19   12.40
  -2  12  -1  131.89   14.10
   2  12   1  159.58   15.40
   2  12   1  136.59   14.00
   2  12   1  138.89   15.50
  -2  12  -1  126.19   14.90
   2  12   1  148.39   13.80
   2  12   1  145.49   11.30
  -3 -12  -1   -1.60    2.50
   3 -12   1    0.60    2.30
   3 -12   1    4.60    3.90
  -3 -12  -1   -2.20    2.30
   3 -12   1   -0.80    2.40
  -3 -12  -1    2.40    2.50
  -3 -12  -1    0.10    1.40
  -3 -12  -1   -0.80    2.10
  -3  12  -1    2.70    4.20
   3  12   1   -2.00    3.10
   3  12   1    2.70    2.50
   3  12   1    3.90    4.30
  -3  12  -1   -1.30    3.60
   3  12   1   -0.70    3.30
  -3  12  -1   -4.80    4.80
   3  12   1    1.60    3.50
  -4 -12  -1  141.39   12.60
  -4 -12  -1  106.79   11.20
   4 -12   1  120.59   12.30
  -4 -12  -1  145.09   13.30
   4 -12   1  125.79   11.80
   4 -12   1  122.19   12.20
  -4  12  -1  147.79   13.20
   4  12   1   95.39   14.30
   4  12   1  119.19   14.80
  -4  12  -1  126.39   15.10
   4  12   1  139.89   15.20
  -4  12  -1  112.49   14.50
  -5 -12  -1   -0.10    4.10
   5 -12   1   -2.20    2.50
   5 -12   1   -1.80    3.40
  -5 -12  -1    0.00    2.60
   5 -12   1    0.50    3.90
  -5 -12  -1    2.90    4.20
   5  12   1    7.00    6.10
   5  12   1    2.20    3.70
  -5  12  -1    5.20    5.20
   5  12   1    2.20    3.90
  -5  12  -1    8.30    5.50
  -5  12  -1    7.80    4.90
  -6 -12  -1   47.40    8.40
   6 -12   1   73.49   10.60
   6 -12   1   42.90    9.00
   6 -12   1   50.59    9.00
  -6 -12  -1   55.79    9.10
  -6 -12  -1   72.29   10.70
  -6  12  -1   44.40    8.30
   6  12   1   62.29   11.90
   6  12   1   43.60   10.10
  -6  12  -1   46.80    9.90
  -6  12  -1   53.79   12.00
   6  12   1   56.29   11.00
  -7 -12  -1  112.19   13.50
  -7 -12  -1   93.59   12.70
   7 -12   1   94.49   12.60
   7 -12   1   96.99   12.90
  -7 -12  -1   85.99   12.20
   7 -12   1   97.89   12.40
   7  12   1   95.69   16.20
  -7  12  -1   99.19   16.30
  -7  12  -1   97.19   16.10
  -7  12  -1  126.09   12.70
   7  12   1   82.59   14.90
   7  12   1  102.99   14.60
   8 -12   1   28.00    8.70
   8 -12   1   11.90    6.00
   8 -12   1   19.80    6.70
  -8 -12  -1   19.80    8.10
  -8 -12  -1   12.40    7.00
  -8 -12  -1   25.90    7.60
  -8  12  -1   24.20    8.80
  -8  12  -1   25.80    7.70
  -8  12  -1   14.10    9.30
   8  12   1    9.80    8.10
   8  12   1   28.90   10.00
   8  12   1   14.40    8.00
   8 -13  -1   76.29   12.30
  -8 -13   1   89.29   13.10
  -8 -13   1   95.29   13.80
   8 -13  -1   95.79   13.40
  -8 -13   1   72.09   12.00
  -8  13   1   90.79   17.20
   8  13  -1   74.49   15.40
   8  13  -1  110.39   17.60
  -8  13   1   82.89   14.10
   7 -13  -1   12.10    6.40
  -7 -13   1    6.90    4.60
  -7 -13   1   10.60    5.40
   7 -13  -1   -0.50    3.70
  -7 -13   1    4.80    4.80
   7  13  -1    7.10    5.70
  -7  13   1   22.00    8.10
   7  13  -1    7.50    6.30
  -7  13   1   10.40    7.00
   6 -13  -1    9.50    6.10
  -6 -13   1   17.30    6.20
   6 -13  -1   17.60    6.00
   6 -13  -1    7.10    6.30
  -6 -13   1   12.90    5.50
  -6 -13   1   15.20    5.50
   6  13  -1    3.90    3.80
   6  13  -1    8.30    5.80
   6  13  -1   21.90    9.10
  -6  13   1   23.70    9.40
  -6  13   1   11.90    7.70
  -5 -13   1   96.69   11.90
  -5 -13   1  102.59   12.50
   5 -13  -1   90.29   11.20
  -5 -13   1   68.09   10.10
   5 -13  -1  107.29   12.30
   5 -13  -1   83.89   10.70
  -5  13   1   97.29   14.30
   5  13  -1   74.89   11.10
  -5  13   1   95.79   13.30
  -5  13   1   76.69    9.30
   5  13  -1   81.29   13.80
   5  13  -1  109.69   15.10
  -4 -13   1  133.29   10.20
  -4 -13   1  155.98   14.40
   4 -13  -1  125.79   13.30
  -4 -13   1  132.89   13.60
   4 -13  -1  155.28   14.20
  -4 -13   1  145.79   13.80
   4 -13  -1  167.58   15.30
   4  13  -1  160.78   15.10
   4  13  -1  109.39   14.40
  -4  13   1  110.89   15.40
  -4  13   1  118.69   14.20
  -4  13   1  137.09   12.30
   4  13  -1  151.38   16.80
  -3 -13   1   26.10    6.30
  -3 -13   1   29.60    4.90
  -3 -13   1   32.10    6.40
  -3 -13   1   36.40    6.90
   3 -13  -1   32.00    6.60
   3 -13  -1   18.20    5.70
   3 -13  -1   23.70    5.70
  -3 -13   1   24.10    5.00
   3 -13  -1   28.80    5.20
   3  13  -1   32.60    6.50
   3  13  -1   34.70    7.90
  -3  13   1   17.60    8.10
   3  13  -1   25.80    7.50
  -3  13   1   25.40    6.20
  -3  13   1   29.10    7.40
   3  13  -1   20.40    6.50
   3  13  -1   22.80    6.50
  -2 -13   1   61.39    6.90
   2 -13  -1   84.09    7.90
   2 -13  -1   80.19    9.50
  -2 -13   1   78.69    9.50
   2 -13  -1   85.49    9.80
  -2 -13   1   61.39    8.70
   2 -13  -1   66.09    8.40
  -2 -13   1   90.49    9.60
   2 -13  -1   81.19    8.40
  -2 -13   1   72.39    9.00
  -2  13   1   76.59    8.90
   2  13  -1   83.09   11.60
  -2  13   1   92.29   12.70
   2  13  -1   86.59   10.30
   2  13  -1   90.49   12.20
  -2  13   1   69.99   11.10
   2  13  -1   71.49    9.40
  -2  13   1   79.79    9.20
   2  13  -1   72.79   11.30
  -1 -13   1  129.59   11.80
   1 -13  -1  145.59   10.30
  -1 -13   1  149.99   10.00
   1 -13  -1  129.69   12.00
  -1 -13   1  129.49   12.50
   1 -13  -1  144.09   10.00
   1 -13  -1  146.09   11.00
  -1 -13   1  140.99   11.20
  -1 -13   1  152.48   10.10
   1 -13  -1  136.79   11.30
   1 -13  -1  149.79   10.80
  -1 -13   1  142.29   12.90
  -1  13   1  141.59   12.90
   1  13  -1  130.99   14.70
   1  13  -1  135.39   14.20
  -1  13   1  149.88   13.70
  -1  13   1  130.79   14.50
  -1  13   1  125.19   14.30
   1  13  -1  132.99   14.20
   1  13  -1  163.08   14.70
  -1  13   1  144.99   14.50
   1  13  -1  121.79   13.50
  -1  13   1  131.39   14.10
   1  13  -1  168.38   13.40
   0 -13   1   31.70    5.90
   0 -13  -1   32.00    5.80
   0 -13   1   42.70    5.90
   0 -13  -1   34.10    6.20
   0 -13  -1   27.30    6.20
   0 -13  -1   25.90    5.20
   0 -13  -1   21.80    5.30
   0 -13  -1   29.30    5.50
   0 -13  -1   35.60    6.10
   0 -13   1   36.90    5.70
   0 -13   1   37.40    6.80
   0 -13   1   37.80    6.80
   0 -13   1   23.10    4.80
   0  13   1   38.60    8.10
   0  13   1   32.90    7.40
   0  13  -1   18.20    6.00
   0  13  -1   33.00    7.90
   0  13   1   36.50    8.50
   0  13   1   23.60    6.20
   0  13  -1   35.20    7.10
   0  13   1   31.20    7.70
   0  13   1   40.60    8.10
   0  13  -1   32.10    6.90
   0  13  -1   46.10    8.20
   0  13   1   22.60    7.10
   1 -13   1  279.27   17.30
   1 -13   1  281.67   13.40
  -1 -13  -1  286.47   15.90
  -1 -13  -1  287.17   15.20
  -1 -13  -1  307.07   16.10
   1 -13   1  287.77   15.00
   1 -13   1  277.17   16.10
   1 -13   1  269.17   16.40
  -1 -13  -1  296.77   15.10
  -1 -13  -1  300.27   16.00
  -1 -13  -1  270.97   15.50
  -1 -13  -1  273.67   16.40
  -1  13  -1  296.57   19.90
   1  13   1  284.77   18.30
  -1  13  -1  319.77   20.60
   1  13   1  273.07   19.70
   1  13   1  298.67   19.10
  -1  13  -1  289.97   17.10
   1  13   1  303.57   19.40
   1  13   1  311.27   18.40
   1  13   1  299.47   19.90
  -1  13  -1  293.17   18.20
   1  13   1  274.07   17.60
  -1  13  -1  265.67   16.00
  -2 -13  -1   89.59    8.80
  -2 -13  -1   80.29    9.60
  -2 -13  -1   79.29    9.20
  -2 -13  -1   84.09    9.50
   2 -13   1   79.09    8.60
   2 -13   1   77.19   10.10
  -2 -13  -1   92.59    8.80
  -2 -13  -1   85.59    9.80
   2 -13   1   83.69   10.40
   2 -13   1   74.19    8.20
   2 -13   1   85.09    9.90
  -2  13  -1   70.79   11.10
   2  13   1   85.89   12.50
   2  13   1   57.99   10.10
   2  13   1   75.39   10.30
   2  13   1   76.19   11.70
  -2  13  -1   72.89    9.70
   2  13   1   83.59   10.60
  -2  13  -1   86.69    9.40
   2  13   1   81.89   11.20
  -2  13  -1   67.69    8.70
  -2  13  -1   86.19   13.10
   3 -13   1    0.30    2.40
  -3 -13  -1   -0.10    2.50
  -3 -13  -1    6.50    4.40
  -3 -13  -1    3.90    2.40
  -3 -13  -1    0.60    2.80
  -3 -13  -1   -2.30    3.70
   3 -13   1   -2.60    2.40
   3 -13   1    3.10    2.80
  -3  13  -1    0.20    4.00
   3  13   1    4.70    3.30
   3  13   1    4.70    4.50
   3  13   1    5.00    4.80
  -3  13  -1    6.40    6.40
   3  13   1    9.20    6.00
  -3  13  -1   -3.00    3.50
   3  13   1    1.40    3.70
   4 -13   1    4.20    3.40
   4 -13   1   -1.70    2.10
  -4 -13  -1    0.10    3.70
   4 -13   1    2.50    4.10
  -4 -13  -1    1.40    2.80
  -4 -13  -1   -0.70    4.10
  -4  13  -1    4.00    4.90
  -4  13  -1    0.20    3.10
  -4  13  -1   -0.90    5.60
   4  13   1    3.40    4.10
   4  13   1   -2.20    3.20
   4  13   1   -5.00    2.90
  -5 -13  -1    4.40    4.00
  -5 -13  -1   12.60    5.40
  -5 -13  -1   11.00    4.80
   5 -13   1    5.20    3.80
   5 -13   1    0.80    4.10
   5 -13   1    4.00    3.60
   5  13   1    8.30    6.60
   5  13   1   -1.70    3.90
  -5  13  -1    7.30    5.80
  -5  13  -1   -1.00    2.80
   5  13   1   -0.70    3.60
  -5  13  -1   -0.30    4.20
  -6 -13  -1  235.08   18.00
  -6 -13  -1  225.88   17.80
   6 -13   1  228.08   17.10
   6 -13   1  231.28   17.80
  -6 -13  -1  249.38   17.50
   6 -13   1  241.58   17.00
  -6  13  -1  220.08   15.90
  -6  13  -1  246.28   23.70
   6  13   1  229.78   23.70
   6  13   1  207.28   22.70
   6  13   1  223.38   18.60
  -6  13  -1  222.78   22.80
   7 -13   1    2.60    5.90
  -7 -13  -1    1.20    5.60
   7 -13   1    0.30    3.70
  -7 -13  -1    4.70    4.80
  -7 -13  -1    5.40    5.80
   7 -13   1    1.30    6.00
  -7  13  -1    1.10    5.30
   7  13   1   -0.20    4.90
   7  13   1    1.10    5.60
   7  13   1    1.90    6.10
  -7  13  -1    3.70    6.00
  -7  13  -1   14.00    9.00
   8 -13   1   -5.20    5.40
  -8 -13  -1   -1.90    4.30
   8 -13   1    7.70    5.60
   8 -13   1    5.10    6.40
  -8  13  -1    2.60    8.00
   8  13   1   -0.50    5.60
  -8  13  -1    2.00    9.10
   8  13   1   14.00    6.90
   8  13   1   10.10    9.90
   7 -14  -1   80.89   12.90
  -7 -14   1   45.40   10.40
   7 -14  -1   75.09   12.10
  -7 -14   1   70.19   11.50
  -7 -14   1   55.09   10.70
  -7  14   1   42.70   12.10
   7  14  -1   77.39   14.70
  -7  14   1   77.69   14.90
   7  14  -1   56.69   12.90
   6 -14  -1   -4.50    4.60
  -6 -14   1   -0.40    4.80
  -6 -14   1   -0.90    5.20
  -6 -14   1    7.30    6.30
   6 -14  -1    3.00    3.80
   6 -14  -1    9.00    5.70
   6  14  -1   -2.40    6.70
  -6  14   1    3.50    7.60
   6  14  -1   -6.80    5.90
  -6  14   1    0.90    4.90
   5 -14  -1   26.80    7.00
  -5 -14   1   30.00    7.50
  -5 -14   1   18.10    6.50
   5 -14  -1   29.30    7.00
  -5 -14   1   36.70    8.20
   5 -14  -1   14.30    6.20
  -5  14   1   15.10    8.60
   5  14  -1    6.00    7.20
   5  14  -1   31.10    8.80
  -5  14   1   12.00    7.50
  -4 -14   1    9.90    4.80
   4 -14  -1    4.20    3.30
   4 -14  -1   15.70    5.90
  -4 -14   1   19.80    6.50
  -4 -14   1    6.30    4.00
   4 -14  -1    2.60    3.50
   4  14  -1    9.30    5.70
  -4  14   1    0.60    4.40
   4  14  -1    5.00    5.10
   4  14  -1    8.20    5.80
  -4  14   1    7.30    6.00
  -4  14   1   15.20    5.40
   3 -14  -1   68.19   10.50
   3 -14  -1   72.19   10.40
  -3 -14   1   79.29   10.40
  -3 -14   1   80.69   10.80
  -3 -14   1   87.39    9.50
  -3 -14   1   96.79   11.10
   3 -14  -1   79.09   10.80
   3 -14  -1   87.09   10.20
   3  14  -1   93.99   11.80
  -3  14   1   85.49   10.50
   3  14  -1   90.29   13.10
  -3  14   1   75.09   11.80
   3  14  -1   80.89   13.00
   3  14  -1   87.89   12.70
  -3  14   1   98.99   14.40
   2 -14  -1   19.50    4.40
  -2 -14   1   18.10    5.20
   2 -14  -1   17.50    6.00
  -2 -14   1   14.20    4.40
   2 -14  -1   16.20    5.40
   2 -14  -1   19.70    5.50
  -2 -14   1   20.20    4.80
  -2 -14   1   29.60    6.50
  -2 -14   1   14.10    5.80
   2  14  -1   21.90    7.30
  -2  14   1   22.80    6.90
   2  14  -1   27.20    7.20
  -2  14   1   26.30    6.70
  -2  14   1   21.90    6.10
   2  14  -1   19.30    6.20
   2  14  -1   22.30    7.00
  -2  14   1   24.60    6.50
  -2  14   1   22.00    8.30
   2  14  -1   18.40    6.70
   1 -14  -1    0.60    2.90
  -1 -14   1   -2.50    3.10
  -1 -14   1   -0.70    2.00
   1 -14  -1   -2.00    3.50
   1 -14  -1   -1.10    1.90
  -1 -14   1    1.70    2.80
   1 -14  -1   -1.30    2.60
  -1 -14   1    1.70    3.20
   1 -14  -1   -2.00    2.30
   1 -14  -1    1.30    3.30
  -1 -14   1    1.50    2.10
  -1  14   1   -3.70    3.40
  -1  14   1    1.70    3.90
   1  14  -1   -3.40    2.90
  -1  14   1    5.50    5.80
   1  14  -1    0.70    2.80
   1  14  -1   -1.90    2.50
   1  14  -1    3.50    3.90
  -1  14   1   -1.70    3.60
   1  14  -1   -2.60    2.40
   1  14  -1   -0.80    2.70
  -1  14   1   -4.00    3.70
  -1  14   1   -0.30    3.80
   0 -14  -1   58.79    8.00
   0 -14  -1   52.19    7.10
   0 -14   1   45.10    7.20
   0 -14   1   51.09    6.50
   0 -14  -1   51.19    7.60
   0 -14   1   59.19    7.50
   0 -14  -1   57.29    8.00
   0 -14  -1   43.20    7.30
   0 -14  -1   52.69    8.00
   0 -14   1   66.39    8.40
   0 -14  -1   64.99    8.20
   0 -14   1   67.09    9.30
   0 -14   1   53.29    8.50
   0  14   1   63.09   10.00
   0  14   1   43.20    9.10
   0  14   1   68.39   10.60
   0  14   1   61.69    9.50
   0  14  -1   71.69   11.40
   0  14   1   62.09   10.20
   0  14  -1   61.09    9.80
   0  14  -1   55.79    9.00
   0  14  -1   64.89    9.70
   0  14  -1   43.90    8.10
   0  14   1   76.19   11.70
   0  14  -1   41.10    8.90
   0  14   1   43.10    8.70
   1 -14   1   47.60    6.80
   1 -14   1   36.00    6.70
   1 -14   1   53.59    6.40
   1 -14   1   51.89    8.30
  -1 -14  -1   53.69    7.30
  -1 -14  -1   39.80    7.30
   1 -14   1   49.80    8.90
  -1 -14  -1   51.49    8.00
  -1 -14  -1   46.00    7.00
  -1 -14  -1   42.40    6.80
  -1 -14  -1   61.99    8.10
  -1 -14  -1   55.49    8.40
   1  14   1   36.30    8.40
   1  14   1   49.90    9.20
  -1  14  -1   43.60    9.40
   1  14   1   44.20    9.10
   1  14   1   35.50    8.20
  -1  14  -1   60.09    9.20
   1  14   1   41.30    9.60
   1  14   1   46.60    9.40
  -1  14  -1   50.29    8.50
  -1  14  -1   51.99    8.00
  -1  14  -1   48.50   10.40
   1  14   1   56.99   10.00
  -2 -14  -1    4.80    3.50
  -2 -14  -1    7.70    4.80
  -2 -14  -1   -0.40    3.80
  -2 -14  -1    7.90    3.80
   2 -14   1    9.50    4.10
   2 -14   1    5.60    4.00
  -2 -14  -1    8.10    3.90
   2 -14   1   16.40    6.20
  -2 -14  -1   12.30    4.20
   2 -14   1    3.60    3.20
   2  14   1   10.20    5.30
   2  14   1   16.80    6.40
  -2  14  -1    9.20    5.20
  -2  14  -1   17.60    7.00
   2  14   1    5.40    5.80
   2  14   1    3.30    3.90
  -2  14  -1    7.60    4.40
   2  14   1    6.70    4.80
  -2  14  -1   22.50    8.00
   2  14   1    7.20    5.80
   2  14   1    2.70    4.80
  -3 -14  -1    2.90    3.30
  -3 -14  -1    5.10    3.90
  -3 -14  -1   -2.60    1.90
   3 -14   1    3.60    3.70
   3 -14   1    4.10    4.50
   3 -14   1    4.00    3.50
  -3 -14  -1    2.50    3.40
   3  14   1   10.30    6.20
  -3  14  -1    3.10    4.90
  -3  14  -1   17.20    7.90
   3  14   1   10.30    6.20
  -3  14  -1    2.10    4.80
   3  14   1   10.80    5.10
   3  14   1    6.00    4.90
   3  14   1    8.00    5.40
  -4 -14  -1    1.20    3.40
  -4 -14  -1    4.30    3.60
   4 -14   1   -0.70    3.50
   4 -14   1    2.90    3.50
   4 -14   1    3.90    3.70
  -4 -14  -1   -2.80    2.80
  -4  14  -1   -4.30    4.10
   4  14   1   -0.20    4.10
  -4  14  -1    0.20    4.30
   4  14   1   -2.90    3.90
   4  14   1   -4.50    4.90
  -4  14  -1   -0.50    4.50
  -5 -14  -1   35.70    8.20
   5 -14   1   39.20    7.80
   5 -14   1   50.19    8.90
   5 -14   1   36.20    8.60
  -5 -14  -1   46.30    8.60
  -5 -14  -1   23.30    7.50
  -5  14  -1   59.79   12.40
   5  14   1   40.70   10.70
   5  14   1   51.59   11.10
   5  14   1   25.70    8.70
  -5  14  -1   43.90   11.90
  -5  14  -1   38.30    8.20
  -6 -14  -1   -2.80    3.50
   6 -14   1    1.10    3.90
   6 -14   1    2.60    5.00
  -6 -14  -1   -1.70    4.80
   6 -14   1    1.00    5.10
  -6 -14  -1   -0.60    4.80
   6  14   1    5.40    7.90
  -6  14  -1  -10.20    4.30
   6  14   1   -4.50    3.80
   6  14   1   -4.10    4.10
  -6  14  -1   -7.10    3.90
  -6  14  -1   -3.20    4.60
   7 -14   1   77.89   12.30
  -7 -14  -1   94.99   13.20
   7 -14   1   81.59   12.40
   7 -14   1  102.29   14.00
  -7 -14  -1   87.69   12.90
  -7  14  -1   75.69   13.80
  -7  14  -1   76.69   15.00
   7  14   1   87.09   13.70
   7  14   1   62.19   13.40
   7  14   1   67.59   14.40
  -7  15   1    7.70    7.50
   7  15  -1   -4.90    5.50
   6 -15  -1   15.90    7.20
  -6 -15   1   15.60    7.50
  -6 -15   1    4.50    4.50
   6 -15  -1   18.30    7.60
  -6 -15   1   18.80    6.30
   6 -15  -1    1.30    5.90
  -6  15   1    8.40    6.80
   6  15  -1   -6.20    6.20
  -6  15   1   20.70   10.00
   6  15  -1    7.00    6.30
   5 -15  -1    1.80    4.00
  -5 -15   1   -0.90    5.10
  -5 -15   1    1.60    3.60
   5 -15  -1    8.60    5.60
  -5 -15   1   -0.10    5.30
   5 -15  -1    2.10    5.20
  -5  15   1    4.00    6.60
  -5  15   1   -5.50    4.10
   5  15  -1    5.50    5.20
   5  15  -1    2.10    5.00
  -4 -15   1  103.29   12.60
   4 -15  -1   96.79   12.80
   4 -15  -1   96.49   12.00
   4 -15  -1   92.99   11.70
  -4 -15   1   77.89   11.70
  -4 -15   1   66.19   10.40
  -4  15   1   83.69   13.20
   4  15  -1   66.59   11.90
   4  15  -1   89.69   14.50
  -4  15   1   81.39   13.90
   4  15  -1   85.69   13.70
   3 -15  -1   52.59    9.60
  -3 -15   1   36.40    8.30
  -3 -15   1   44.40    7.30
  -3 -15   1   59.59    9.60
   3 -15  -1   59.39    9.40
   3 -15  -1   63.39    9.40
  -3 -15   1   47.40    8.60
   3  15  -1   54.39   10.80
  -3  15   1   59.39    9.30
  -3  15   1   45.90   10.40
   3  15  -1   54.79   11.20
   3  15  -1   42.10    9.60
  -3  15   1   65.39   11.40
  -2 -15   1   26.60    5.50
  -2 -15   1    8.70    4.00
   2 -15  -1   19.60    5.70
   2 -15  -1   19.90    5.70
  -2 -15   1   15.90    5.40
   2 -15  -1   18.30    5.90
  -2 -15   1   20.20    6.30
   2 -15  -1   18.60    5.00
  -2 -15   1   15.10    5.10
   2  15  -1   22.60    8.00
   2  15  -1   15.60    6.50
   2  15  -1   11.30    6.10
  -2  15   1    5.70    5.20
  -2  15   1    8.00    5.40
  -2  15   1   22.10    7.30
  -2  15   1   21.00    5.50
   2  15  -1   14.60    6.30
   2  15  -1   21.80    7.00
  -2  15   1   17.10    6.50
   2  15  -1    6.80    4.70
  -1 -15   1   -0.50    2.80
   1 -15  -1    1.00    2.90
  -1 -15   1    3.40    3.60
  -1 -15   1    5.70    3.70
  -1 -15   1    4.30    3.60
   1 -15  -1   -0.70    2.30
   1 -15  -1    3.00    3.30
   1 -15  -1   -0.20    3.80
   1 -15  -1    0.80    3.70
  -1 -15   1    4.70    3.30
   1 -15  -1   -1.10    2.30
   1  15  -1   -0.40    3.60
  -1  15   1   -3.20    3.40
  -1  15   1   -1.70    3.50
  -1  15   1   -1.50    3.40
  -1  15   1    1.60    3.80
  -1  15   1    0.80    4.50
   1  15  -1    1.80    4.30
   1  15  -1   -1.20    2.70
   1  15  -1   -0.90    3.50
   1  15  -1    3.60    5.10
  -1  15   1   -4.50    5.30
   1  15  -1    4.50    3.80
   1  15  -1    4.30    4.90
  -1  15   1    1.80    4.10
   0 -15  -1    0.20    2.70
   0 -15   1    0.40    3.00
   0 -15   1   -1.50    2.90
   0 -15  -1    2.80    2.90
   0 -15  -1   -2.20    3.50
   0 -15  -1   -6.50    2.80
   0 -15  -1    4.20    3.60
   0 -15   1   -5.70    3.00
   0 -15   1    3.60    2.90
   0 -15  -1    2.20    3.60
   0 -15  -1    2.40    3.00
   0 -15   1    1.20    4.00
   0  15  -1    2.70    5.20
   0  15  -1    5.10    5.50
   0  15   1    2.10    3.80
   0  15  -1   -2.60    3.90
   0  15  -1   -4.00    3.60
   0  15  -1    3.80    5.10
   0  15   1    0.90    3.40
   0  15   1   13.10    6.60
   0  15   1    2.00    5.60
   0  15   1    4.70    4.10
   0  15  -1    4.80    3.90
   0  15   1    2.20    5.00
   0  15   1   -4.30    5.00
  -1 -15  -1    1.80    3.80
  -1 -15  -1    0.80    4.00
  -1 -15  -1    2.60    3.90
  -1 -15  -1    9.90    4.60
  -1 -15  -1    6.00    4.70
  -1 -15  -1    6.50    3.50
   1 -15   1    4.70    4.00
   1 -15   1    0.10    2.70
   1 -15   1    5.20    4.90
   1 -15   1    4.10    3.00
  -1 -15  -1   10.10    4.70
  -1  15  -1    3.40    4.30
   1  15   1    0.00    5.20
  -1  15  -1    9.80    5.80
   1  15   1   12.50    6.80
   1  15   1    9.10    5.40
  -1  15  -1    4.00    4.70
   1  15   1   14.30    6.90
   1  15   1    4.40    5.20
   1  15   1   17.50    7.60
   1  15   1    3.70    3.50
  -1  15  -1   19.60    8.20
  -2 -15  -1  124.99   12.90
   2 -15   1  127.19   13.30
   2 -15   1  137.79   13.50
  -2 -15  -1  131.49   11.50
   2 -15   1  114.49   11.20
  -2 -15  -1  168.38   14.80
  -2 -15  -1  111.09   12.00
  -2 -15  -1  135.99   11.00
  -2 -15  -1  108.29   12.40
   2  15   1  137.59   15.60
   2  15   1  114.49   14.90
   2  15   1  117.29   16.30
  -2  15  -1  162.98   18.00
   2  15   1  141.09   15.40
   2  15   1  133.49   16.80
   2  15   1  116.29   14.00
   2  15   1  131.69   15.00
  -2  15  -1  125.59   16.10
  -2  15  -1  133.19   14.20
   3 -15   1   30.70    6.80
  -3 -15  -1   31.80    7.50
  -3 -15  -1   30.00    6.80
   3 -15   1   28.10    6.90
   3 -15   1   35.70    7.40
  -3 -15  -1   49.10    8.80
  -3  15  -1   23.30    7.70
  -3  15  -1   24.00    7.30
   3  15   1   49.30   10.70
  -3  15  -1   41.30    9.80
   3  15   1   32.50    8.80
   3  15   1   23.70    8.40
   3  15   1   39.40   10.80
   4 -15   1   -4.30    4.20
  -4 -15  -1   -1.40    4.60
  -4 -15  -1   -0.60    3.40
  -4 -15  -1    5.00    4.20
   4 -15   1    0.80    4.20
   4 -15   1    7.70    5.10
  -4  15  -1    7.60    7.60
   4  15   1    6.20    5.80
   4  15   1   -0.10    7.00
   4  15   1   -2.30    5.30
  -4  15  -1    4.50    5.30
  -4  15  -1    1.60    5.10
  -5 -15  -1    4.80    4.00
   5 -15   1   15.00    6.10
  -5 -15  -1    7.20    5.00
   5 -15   1    7.10    4.60
   5 -15   1    5.20    4.20
  -5 -15  -1    3.90    5.50
  -5  15  -1    6.00    7.90
   5  15   1    4.40    5.40
   5  15   1    5.40    8.00
   5  15   1    3.30    6.90
  -5  15  -1    6.20    7.10
  -5  15  -1   -1.40    5.30
  -6 -15  -1  142.99   15.60
  -6 -15  -1  129.69   15.70
   6 -15   1  127.89   15.50
   6 -15   1  120.19   15.50
   6 -15   1  140.99   15.60
  -6  15  -1  116.49   13.50
  -6  15  -1  146.09   20.40
   6  15   1  115.39   18.50
  -6  15  -1  142.39   18.30
   6  15   1  134.99   17.80
   6  15   1  108.69   17.50
  -6 -16   1   11.80    5.80
   6 -16  -1    3.60    4.30
   6 -16  -1   13.50    6.10
  -6 -16   1   18.50    8.30
  -6 -16   1   15.50    6.30
   6 -16  -1    8.20    5.30
  -6  16   1    9.80    6.80
   6  16  -1    7.40    6.90
  -6  16   1    8.00    7.00
   6  16  -1   11.70    9.60
  -5 -16   1   -1.80    4.90
  -5 -16   1    2.60    5.90
   5 -16  -1   -3.00    4.90
   5 -16  -1    7.60    6.30
  -5 -16   1    5.60    5.10
   5 -16  -1    0.50    3.70
   5  16  -1    1.50    6.70
  -5  16   1  -11.80    6.00
  -5  16   1    5.60   10.00
   5  16  -1    4.90    8.00
   5  16  -1    1.00    5.20
   4 -16  -1    5.60    6.00
  -4 -16   1    8.20    5.10
   4 -16  -1    8.30    4.50
  -4 -16   1    0.60    3.80
   4 -16  -1    7.50    6.10
  -4 -16   1    0.10    5.40
   4  16  -1   11.00    6.40
  -4  16   1   -3.40    4.40
   4  16  -1    4.30    5.50
  -4  16   1   20.60    9.70
   4  16  -1    1.70    7.10
   3 -16  -1   86.19   12.20
  -3 -16   1   75.89   11.80
   3 -16  -1   68.19   10.90
  -3 -16   1   76.89   11.40
  -3 -16   1   74.39   11.50
   3 -16  -1   63.39   10.10
  -3 -16   1   75.89    9.70
  -3  16   1   75.09   11.30
  -3  16   1   76.29   14.80
   3  16  -1   56.49   11.90
   3  16  -1   85.49   12.30
  -3  16   1   71.09   13.70
   3  16  -1   86.69   14.00
  -3  16   1   57.69   11.10
   3  16  -1   68.99   12.50
  -2 -16   1   -1.90    3.10
   2 -16  -1    0.50    5.40
  -2 -16   1   -1.50    4.00
   2 -16  -1    2.50    3.00
  -2 -16   1    5.50    4.60
   2 -16  -1    1.60    4.40
  -2  16   1    2.20    4.90
   2  16  -1   -0.50    3.60
  -2  16   1    0.40    6.20
   2  16  -1    1.30    5.40
   2  16  -1   -2.00    3.60
  -2  16   1   -1.10    6.30
   2  16  -1    0.00    3.60
   2  16  -1   -4.40    5.10
  -2  16   1   -3.20    5.40
  -1 -16   1   26.00    6.30
   1 -16  -1   39.50    8.50
  -1 -16   1   36.90    7.70
   1 -16  -1   30.70    7.40
   1 -16  -1   31.80    7.10
   1 -16  -1   31.70    6.50
  -1 -16   1   22.10    6.00
   1 -16  -1   30.30    6.80
  -1 -16   1   32.00    6.90
  -1  16   1   29.70    8.50
   1  16  -1   29.50    8.30
   1  16  -1   31.80    8.70
   1  16  -1   24.50    7.10
   1  16  -1   19.90    7.60
  -1  16   1   23.30    6.20
   1  16  -1   19.70    7.20
  -1  16   1   36.90    9.60
  -1  16   1   36.10    9.60
  -1  16   1   15.30    8.30
   1  16  -1    6.90    5.90
  -1  16   1   27.30    8.80
   0 -16   1    1.70    4.40
   0 -16   1    2.40    5.00
   0 -16  -1    4.80    4.40
   0 -16  -1   -0.50    3.70
   0 -16  -1    0.40    2.80
   0 -16  -1    1.40    3.10
   0 -16  -1    0.10    4.40
   0 -16   1   -1.80    2.60
   0 -16  -1    3.50    4.40
   0 -16   1   -2.50    4.20
   0 -16  -1    0.20    2.90
   0  16  -1   -2.30    4.10
   0  16   1   -4.20    3.10
   0  16  -1    0.20    6.10
   0  16   1    5.90    6.50
   0  16   1   -2.20    3.30
   0  16   1   -1.00    3.80
   0  16   1   -5.40    5.10
   0  16  -1    4.90    6.50
   0  16  -1   -3.20    4.70
   0  16  -1    2.50    5.20
   0  16   1   -0.10    5.70
   0  16  -1    0.20    6.30
   0  16   1   -1.70    4.50
   1 -16   1  147.69   15.00
  -1 -16  -1  140.19   12.90
  -1 -16  -1  152.18   12.00
   1 -16   1  134.19   15.10
  -1 -16  -1  142.89   13.10
  -1 -16  -1  134.79   14.00
  -1 -16  -1  127.89   13.00
  -1 -16  -1  165.68   14.50
   1 -16   1  136.69   13.60
  -1 -16  -1  166.38   14.80
   1  16   1  137.69   16.50
   1  16   1  149.88   16.20
  -1  16  -1  143.59   15.50
  -1  16  -1  128.59   16.70
   1  16   1  139.19   17.00
   1  16   1  120.99   15.10
   1  16   1  126.19   15.70
   1  16   1  155.68   17.20
  -1  16  -1  178.08   19.60
  -1  16  -1  154.28   16.70
   1  16   1  142.39   16.30
  -2 -16  -1    7.40    5.10
  -2 -16  -1   13.80    5.70
  -2 -16  -1    9.90    5.30
  -2 -16  -1    4.70    3.50
   2 -16   1   17.70    5.80
  -2 -16  -1   13.80    5.00
   2 -16   1   17.40    6.70
   2 -16   1    6.90    5.40
   2  16   1   15.10    7.40
  -2  16  -1    6.50    6.50
   2  16   1   10.10    5.40
   2  16   1    3.00    4.30
   2  16   1    8.70    7.00
   2  16   1    4.00    6.50
   2  16   1   17.20    6.90
   2  16   1    2.60    6.10
  -2  16  -1    2.50    6.60
  -2  16  -1   12.90    9.00
   3 -16   1   32.80    8.20
   3 -16   1   25.60    6.80
  -3 -16  -1   23.10    6.50
   3 -16   1   12.80    4.60
  -3 -16  -1   10.30    5.00
  -3 -16  -1   19.10    6.00
  -3  16  -1   14.80    7.10
   3  16   1   21.60    8.20
   3  16   1   25.00    7.80
   3  16   1   10.90    6.50
  -3  16  -1   28.70   10.10
   3  16   1   24.10    7.20
  -3  16  -1   15.30    6.90
   3  16   1   27.90    8.20
   4 -16   1    7.30    5.60
   4 -16   1   -1.70    4.20
  -4 -16  -1    6.70    4.60
  -4 -16  -1    4.70    4.60
  -4 -16  -1    2.30    5.40
   4 -16   1   -1.30    3.60
   4  16   1   -2.50    3.80
  -4  16  -1    0.20    5.30
  -4  16  -1   -1.10    5.30
  -4  16  -1   -4.00    4.60
   4  16   1   -0.80    4.40
   4  16   1    0.70    5.10
   5 -16   1   89.89   12.40
  -5 -16  -1   92.09   12.60
  -5 -16  -1   73.49   11.30
   5 -16   1   76.99   11.70
   5 -16   1   82.09   11.30
  -5  16  -1   57.19   12.60
  -5  16  -1   76.09   11.00
   5  16   1   93.09   15.60
   5  16   1   91.19   15.70
   5  16   1   65.99   15.20
  -5  16  -1  100.99   16.70
  -5 -17   1    5.00    6.70
   5 -17  -1   12.80    6.20
   5 -17  -1    7.90    6.60
  -5 -17   1   20.60    8.60
   5 -17  -1   15.40    7.80
  -5  17   1   13.00    7.90
  -5  17   1    3.60    8.00
   5  17  -1   18.40    9.40
   5  17  -1   22.40   10.10
   4 -17  -1  102.99   13.40
  -4 -17   1   90.59   13.70
  -4 -17   1   76.59   12.30
   4 -17  -1   85.59   12.40
  -4 -17   1   82.29   12.80
   4 -17  -1   79.49   11.80
   4  17  -1  113.69   17.00
  -4  17   1  110.89   17.00
   4  17  -1   81.09   14.60
   4  17  -1   90.89   15.50
  -4  17   1  107.89   15.90
  -3 -17   1   22.20    7.00
   3 -17  -1   32.10    7.70
  -3 -17   1   30.10    7.90
   3 -17  -1   28.60    7.50
   3 -17  -1   28.40    6.80
  -3  17   1   18.60    9.70
  -3  17   1   30.10    9.60
   3  17  -1   13.10    7.30
   3  17  -1   24.00    7.90
   3  17  -1   22.00    7.60
   3  17  -1   26.70    9.00
  -3  17   1   17.50    8.00
  -2 -17   1    5.50    5.00
   2 -17  -1   13.30    6.10
  -2 -17   1   12.40    5.30
   2 -17  -1    9.30    4.90
  -2 -17   1   -0.40    4.90
   2 -17  -1    7.70    4.40
  -2  17   1   14.50    8.70
  -2  17   1    4.30    5.80
  -2  17   1    6.50    4.80
   2  17  -1   10.00    6.30
   2  17  -1    9.70    6.30
   2  17  -1    7.00    7.10
   2  17  -1   -0.40    5.80
  -2  17   1   10.20    6.20
   2  17  -1    2.50    4.70
  -1 -17   1   31.90    7.70
  -1 -17   1   30.90    7.40
   1 -17  -1   40.10    8.30
  -1 -17   1   44.20    8.10
   1 -17  -1   65.49   10.50
   1 -17  -1   46.90    8.60
  -1 -17   1   34.00    7.40
   1  17  -1   43.50   10.30
   1  17  -1   42.40   10.30
   1  17  -1   51.89   10.80
   1  17  -1   27.70    8.20
   1  17  -1   42.40    9.90
  -1  17   1   32.10    7.20
  -1  17   1   36.50    9.20
  -1  17   1   53.79   11.90
  -1  17   1   37.00   10.10
  -1  17   1   49.99   11.80
   0 -17  -1   26.90    6.80
   0 -17  -1   40.40    9.00
   0 -17  -1   36.30    7.30
   0 -17  -1   44.70    7.70
   0 -17  -1   24.00    7.00
   0 -17  -1   42.50    8.20
   0 -17   1   31.60    9.30
   0 -17   1   31.10    8.20
   0 -17   1   27.50    6.40
   0 -17  -1   41.00    7.40
   0  17  -1   36.40   10.50
   0  17   1   31.70    7.70
   0  17  -1   34.70    9.40
   0  17  -1   47.90    9.80
   0  17   1   35.80    9.00
   0  17   1   38.00    9.70
   0  17   1   40.00   10.60
   0  17   1   42.00   11.10
   0  17  -1   41.30    9.10
   0  17   1   31.60    9.90
   0  17   1   36.60    9.50
   0  17  -1   14.80    9.20
  -1 -17  -1    4.90    4.90
  -1 -17  -1    1.70    3.60
  -1 -17  -1    7.70    4.40
  -1 -17  -1    5.70    5.10
   1 -17   1    7.60    5.40
  -1 -17  -1    5.50    4.80
   1 -17   1    5.80    3.90
   1 -17   1    6.10    4.10
  -1 -17  -1   10.90    5.60
  -1 -17  -1    2.00    5.50
   1  17   1   -3.20    6.50
   1  17   1   -0.90    5.90
   1  17   1    6.40    6.80
   1  17   1   -2.90    4.30
   1  17   1    0.80    4.20
  -1  17  -1   -2.40    4.30
  -1  17  -1    9.30    6.80
   1  17   1    3.60    6.20
   1  17   1   -5.30    5.30
  -1  17  -1    9.20    5.80
  -2 -17  -1   64.99    9.90
  -2 -17  -1   64.19   10.00
   2 -17   1   74.39   10.70
  -2 -17  -1   65.09   10.80
   2 -17   1   78.89   11.60
   2  17   1   56.39   10.80
   2  17   1   63.39   13.10
   2  17   1   69.59   12.90
  -2  17  -1   57.09   12.40
  -2  17  -1   43.40   10.30
   2  17   1   58.19   12.00
  -2  17  -1   65.19   11.00
   2  17   1   57.79   11.00
  -3 -17  -1   51.59    9.90
   3 -17   1   35.20    8.00
  -3 -17  -1   41.30    8.70
  -3 -17  -1   40.10    9.20
   3 -17   1   44.50    9.90
   3  17   1   58.09   12.10
   3  17   1   49.60   11.30
  -3  17  -1   52.59   12.40
  -3  17  -1   52.69   10.30
  -3  17  -1   64.19   13.40
   3  17   1   34.70   10.20
   3  17   1   34.30   12.30
   3  17   1   42.20   10.60
   4 -17   1   25.10    8.50
  -4 -17  -1   10.10    6.60
  -4 -17  -1    5.60    6.20
   4 -17   1   15.80    7.30
   4 -17   1   27.80    7.60
  -4  17  -1   13.30    7.90
  -4  17  -1   10.70   10.10
   4  17   1    2.60    7.60
  -4  17  -1   12.40    7.10
   4  17   1   14.60    9.10
   4  17   1    7.40    8.70
   3 -18  -1   30.10    8.60
   3 -18  -1   27.30    7.80
  -3 -18   1   34.30    8.40
   3 -18  -1   31.80    9.20
  -3 -18   1   35.70    8.30
  -3  18   1   23.10    8.50
   3  18  -1   27.90    9.10
   3  18  -1   27.30   10.00
   3  18  -1   50.59   11.20
  -3  18   1   21.90    8.70
  -3  18   1   23.00   11.40
   3  18  -1   33.00    9.00
   2 -18  -1    9.10    6.50
  -2 -18   1    3.90    6.90
   2 -18  -1   15.90    6.90
   2 -18  -1    0.10    4.70
  -2 -18   1    8.40    5.00
  -2 -18   1    7.00    5.50
  -2  18   1    6.10    8.80
   2  18  -1    5.60    7.50
   2  18  -1   12.30    6.40
   2  18  -1    2.80    7.90
   2  18  -1    3.70    5.10
  -2  18   1   11.00    8.60
  -2  18   1    6.40    7.70
  -2  18   1    0.00    7.90
   1 -18  -1   -1.10    4.40
  -1 -18   1   -2.30    3.40
  -1 -18   1    0.00    3.20
  -1 -18   1   -2.20    4.10
   1 -18  -1    5.10    4.50
   1 -18  -1    2.20    4.30
  -1  18   1   -5.60    6.40
  -1  18   1   -1.70    4.90
  -1  18   1   -0.70    4.90
   1  18  -1    5.50    5.60
   1  18  -1   -5.70    4.30
  -1  18   1   -1.10    5.70
   1  18  -1    0.60    5.20
   1  18  -1    0.50    6.20
  -1  18   1    7.60    6.40
   0 -18   1    6.40    6.80
   0 -18  -1   12.10    5.70
   0 -18  -1    8.10    5.10
   0 -18   1    9.00    4.60
   0 -18  -1   17.10    5.90
   0 -18  -1   17.30    6.50
   0 -18   1   24.10    8.00
   0  18   1   11.20    6.70
   0  18  -1   27.50   10.70
   0  18  -1   13.70    6.80
   0  18  -1   19.50    7.20
   0  18  -1   20.40    9.50
   0  18   1   16.70    7.50
   0  18   1   22.60    7.40
   0  18   1    9.60    8.80
   0  18   1    7.10    8.50
   1 -18   1   72.79   10.60
  -1 -18  -1   70.09   11.00
  -1 -18  -1   69.49   10.50
   1 -18   1   74.09   11.60
   1 -18   1   69.29   10.80
  -1 -18  -1   72.19   10.40
  -1 -18  -1   73.79   11.70
  -1 -18  -1   68.69    9.80
  -1  18  -1   76.49   12.00
   1  18   1   50.89   10.10
  -1  18  -1   79.09   14.10
   1  18   1   64.09   13.00
   1  18   1   71.69   13.60
   1  18   1  100.99   15.70
  -1  18  -1   54.89   12.00
   1  18   1   63.69   12.50
  -1  18  -1   36.90   10.30
  -2 -18  -1   12.90    5.80
   2 -18   1    1.40    4.00
   2 -18   1   13.10    6.90
  -2 -18  -1    9.50    5.10
  -2 -18  -1    4.80    5.70
  -2  18  -1    5.10    7.60
   2  18   1   15.30    7.90
  -2  18  -1    4.50    7.10
   2  18   1   -2.30    4.30
  -2  18  -1    9.50    6.60
   2  18   1   17.90    8.80
   2  18   1    6.20    5.50
  -3 -18  -1   56.09   10.70
  -3 -18  -1   36.10    8.50
   3 -18   1   45.00    9.30
   3 -18   1   32.10    9.40
   3  18   1   43.40   11.00
   3  18   1   26.70   11.40
  -3  18  -1   43.00    9.00
  -3  18  -1   38.70   10.40
  -3  18  -1   22.30    8.70
   3  18   1   30.70   10.30
 -11   0   2    0.80    5.10
  11   0  -2   -2.60    3.80
  11   0  -2    2.70    5.10
 -11   0   2   -0.60    4.20
 -10   0   2  144.79   16.50
  10   0  -2  121.89   14.30
  10   0  -2  125.69   15.00
 -10   0   2  131.09   13.80
  -9   0   2    3.40    4.40
   9   0  -2    3.50    4.00
  -9   0   2    0.20    4.70
  -9   0   2   -1.00    3.60
   9   0  -2    2.30    3.60
   8   0  -2   96.39    9.70
  -8   0   2   87.69    9.50
  -8   0   2   81.99   11.30
   8   0  -2  107.99   12.20
   8   0  -2  107.69    7.70
   8   0  -2  113.39   12.60
  -8   0   2   93.39   11.00
   7   0  -2    4.20    3.70
  -7   0   2   -3.90    2.20
   7   0  -2   -0.90    1.70
   7   0  -2    0.50    1.80
   7   0  -2   -1.60    2.10
  -7   0   2    1.70    2.10
  -7   0   2    1.40    3.60
   6   0  -2  737.13   24.20
   6   0  -2  743.53   29.50
  -6   0   2  749.92   30.20
   6   0  -2  716.93   26.80
  -6   0   2  698.53   26.50
   6   0  -2  721.73   28.70
  -6   0   2  741.13   28.90
   5   0  -2   -0.30    1.60
   5   0  -2   -0.10    1.10
   5   0  -2   -1.30    1.10
  -5   0   2    1.90    1.60
  -5   0   2    2.30    2.50
  -5   0   2    3.30    2.30
   5   0  -2    5.50    2.60
  -4   0   2   53.19    6.30
   4   0  -2   66.29    4.20
  -4   0   2   59.69    4.90
  -4   0   2   82.69    7.50
   4   0  -2   74.69    5.50
   4   0  -2   71.99    5.80
   4   0  -2   70.09    7.20
  -3   0   2    0.50    2.00
  -3   0   2    1.20    1.70
  -3   0   2    0.60    0.80
   3   0  -2   -0.40    0.90
   3   0  -2   -0.40    0.60
   3   0  -2    0.30    1.10
  -3   0   2    0.00    0.80
   3   0  -2   -0.20    0.80
  -2   0   2 1642.74   46.80
  -2   0   2 1605.34   47.70
  -2   0   2 1632.44   48.50
   2   0  -2 1638.24   47.00
   2   0  -2 1609.34   46.60
  -2   0   2 1572.34   47.00
  -2   0   2 1645.64   45.70
   2   0  -2 1668.03   45.50
   2   0  -2 1623.34   47.80
  -2   0   2 1661.63   46.70
   2   0  -2 1702.13   45.90
  -2   0   2 1660.43   45.50
   1   0  -2    0.20    0.80
  -1   0   2    0.80    0.60
   1   0  -2    1.30    0.70
  -1   0   2   -0.70    0.80
   1   0  -2   -0.30    0.60
  -1   0   2    0.20    0.50
   1   0  -2    0.90    0.40
  -1   0   2    1.30    0.60
  -1   0   2    1.20    0.40
   1   0  -2    0.30    0.50
  -1   0   2   -0.10    0.20
   1   0  -2    1.10    0.80
   1   0  -2   -0.10    0.50
  -1   0   2    0.80    0.90
   1   0  -2    0.20    0.30
   0   0  -2   56.19    3.40
   0   0  -2   58.59    2.60
   0   0  -2   59.09    3.00
   0   0   2   59.79    2.60
   0   0  -2   60.09    3.40
   0   0  -2   56.69    3.50
   0   0   2   60.99    3.50
   0   0   2   58.49    3.40
   0   0   2   65.29    3.20
   0   0  -2   63.49    3.80
   0   0  -2   54.89    2.80
   0   0  -2   58.29    3.10
   0   0   2   58.79    3.30
   0   0   2   58.09    3.70
   0   0   2   61.29    3.10
   1   0   2    0.40    0.50
  -1   0  -2    1.00    0.70
   1   0   2    2.10    1.00
  -1   0  -2    1.10    0.50
  -1   0  -2    0.70    0.90
  -1   0  -2    2.20    0.90
  -1   0  -2   -0.10    0.90
   1   0   2    0.40    0.50
   1   0   2    0.20    0.50
  -1   0  -2    0.60    0.50
  -1   0  -2    1.10    1.10
  -1   0  -2    0.30    0.80
   1   0   2    2.00    0.90
   1   0   2   -0.10    0.50
   1   0   2    0.30    0.60
  -2   0  -2   11.40    1.90
  -2   0  -2   10.00    1.90
   2   0   2   13.60    2.80
  -2   0  -2   11.60    1.60
  -2   0  -2    9.40    2.10
  -2   0  -2   11.80    2.20
   2   0   2   11.30    2.10
  -2   0  -2   10.20    2.20
   2   0   2   11.90    2.40
   2   0   2    7.50    2.10
   2   0   2   10.40    1.50
  -3   0  -2    0.40    1.30
  -3   0  -2   -0.10    1.20
  -3   0  -2    1.10    0.90
   3   0   2    1.50    1.60
   3   0   2   -0.40    1.30
  -3   0  -2    1.50    1.60
   3   0   2   -0.30    0.70
   3   0   2    2.20    1.90
  -4   0  -2  264.07   12.60
  -4   0  -2  260.87   12.50
  -4   0  -2  243.48   10.50
   4   0   2  250.37   13.50
   4   0   2  237.88   11.50
   4   0   2  231.28    9.30
   4   0   2  251.27   12.90
  -4   0  -2  239.88   10.60
  -5   0  -2    3.10    2.60
   5   0   2    0.30    1.90
  -5   0  -2   -1.10    0.90
   5   0   2    0.90    1.20
   5   0   2    1.00    2.10
   5   0   2    2.90    2.90
  -5   0  -2    1.90    2.10
  -5   0  -2    0.80    1.60
  -6   0  -2  145.79   11.20
  -6   0  -2  148.99    8.70
   6   0   2  133.59   11.00
   6   0   2  135.49   13.20
   6   0   2  147.39    9.50
  -6   0  -2  136.19    8.40
  -6   0  -2  128.89   11.50
  -7   0  -2   -4.50    2.40
   7   0   2    1.40    3.00
  -7   0  -2   -0.30    1.40
  -7   0  -2    1.90    2.60
   7   0   2   -2.30    3.10
   7   0   2   -4.20    2.10
  -7   0  -2   -1.50    2.30
   8   0   2  151.18   10.90
  -8   0  -2  169.38   13.40
   8   0   2  174.48   16.90
  -8   0  -2  157.98   10.20
  -8   0  -2  192.28   17.10
   8   0   2  171.38   16.10
  -9   0  -2    2.40    4.30
   9   0   2    2.20    3.80
   9   0   2    5.50    4.40
  -9   0  -2    0.30    3.20
   9   0   2    3.30    4.90
  10   0   2   46.60   10.80
 -10   0  -2   35.40    8.20
 -10   0  -2   40.60    9.70
  10   0   2   15.10    7.50
  11  -1  -2   99.89   14.70
  11  -1  -2  104.89   14.10
 -11  -1   2  108.49   12.90
 -11  -1   2  122.29   17.20
  11   1  -2  126.49   15.50
 -11   1   2  107.99   16.40
 -11   1   2  133.29   14.80
  11   1  -2   91.99   14.40
 -10  -1   2   13.30    7.60
  10  -1  -2   13.40    6.70
 -10  -1   2   10.20    4.70
  10  -1  -2    1.90    4.10
 -10   1   2   -0.50    4.60
  10   1  -2    3.90    4.30
  10   1  -2   30.30    9.10
 -10   1   2    9.80    6.20
  -9  -1   2   -0.60    3.80
   9  -1  -2   -7.50    3.60
  -9  -1   2    2.00    3.00
   9  -1  -2    0.90    3.50
   9  -1  -2   -0.30    2.70
  -9   1   2    3.60    4.20
   9   1  -2    4.50    5.60
   9   1  -2   -0.30    3.70
  -9   1   2    6.90    3.80
  -9   1   2   -2.00    4.20
   9   1  -2    5.60    4.20
  -8  -1   2    1.50    2.90
  -8  -1   2   -1.80    3.40
   8  -1  -2    0.40    2.60
  -8  -1   2    4.70    4.10
   8  -1  -2    0.30    2.70
   8  -1  -2    0.30    2.60
   8  -1  -2   -1.00    1.80
  -8   1   2    2.60    3.90
   8   1  -2    5.40    3.40
   8   1  -2    0.40    2.00
  -8   1   2    2.80    2.90
   8   1  -2   -0.50    3.10
   8   1  -2   -5.10    3.10
  -8   1   2    1.40    3.20
   7  -1  -2  214.88   14.40
   7  -1  -2  185.08   13.60
  -7  -1   2  196.18   12.20
  -7  -1   2  189.98   12.50
  -7  -1   2  203.18   11.10
  -7  -1   2  221.28   15.40
   7  -1  -2  191.88   10.40
   7  -1  -2  180.08   10.90
   7   1  -2  194.68   14.40
  -7   1   2  202.58   14.50
  -7   1   2  191.78   11.70
   7   1  -2  181.38    9.10
   7   1  -2  178.18   12.80
  -7   1   2  183.48   13.70
   7   1  -2  203.68   13.00
  -6  -1   2    5.10    2.50
   6  -1  -2    2.50    2.00
   6  -1  -2    6.00    2.50
   6  -1  -2   12.70    4.20
  -6  -1   2    6.60    3.40
  -6  -1   2    6.30    3.50
   6  -1  -2    6.10    3.50
  -6  -1   2    2.90    2.20
   6   1  -2    7.80    3.30
  -6   1   2    5.80    3.50
   6   1  -2    1.90    1.20
  -6   1   2    1.70    2.50
   6   1  -2    4.60    3.30
   6   1  -2    5.00    3.10
  -6   1   2    1.20    3.60
   5  -1  -2  128.79    7.00
  -5  -1   2  116.19    7.40
  -5  -1   2  138.09    8.60
  -5  -1   2  115.49    8.80
   5  -1  -2  121.69    8.90
  -5  -1   2  133.19    9.80
   5  -1  -2  132.19    7.70
   5  -1  -2  112.79    8.60
   5   1  -2  118.19    9.60
  -5   1   2  117.29    9.40
  -5   1   2  126.29    7.60
   5   1  -2  126.79    6.10
   5   1  -2  133.59    8.90
   5   1  -2  137.19    9.10
  -5   1   2  138.39   10.20
  -4  -1   2   39.70    4.40
  -4  -1   2   43.80    3.20
   4  -1  -2   43.80    5.50
   4  -1  -2   45.50    4.20
   4  -1  -2   43.80    5.20
  -4  -1   2   30.80    5.00
   4  -1  -2   44.90    4.30
  -4  -1   2   45.30    5.60
   4   1  -2   54.49    5.60
   4   1  -2   48.50    5.50
   4   1  -2   40.80    2.90
  -4   1   2   42.10    4.20
  -4   1   2   57.39    6.60
  -4   1   2   38.50    5.70
   4   1  -2   37.10    5.40
   3  -1  -2  156.48    8.40
   3  -1  -2  161.38    7.60
   3  -1  -2  154.48    6.90
   3  -1  -2  157.08    6.40
   3  -1  -2  161.98    8.30
  -3  -1   2  156.18    8.70
   3  -1  -2  156.28    7.10
  -3  -1   2  156.78    6.50
  -3  -1   2  153.78    5.80
  -3  -1   2  161.98    9.00
  -3  -1   2  138.09    7.10
   3   1  -2  151.18    8.20
  -3   1   2  154.08    8.70
   3   1  -2  159.28    5.80
  -3   1   2  152.08    6.80
  -3   1   2  147.79    8.90
  -3   1   2  145.39    7.20
   3   1  -2  174.08    8.00
   3   1  -2  159.48    8.80
  -2  -1   2    3.10    1.10
   2  -1  -2    2.30    0.70
  -2  -1   2    1.90    0.60
  -2  -1   2    2.40    1.30
   2  -1  -2    2.20    1.20
   2  -1  -2    2.70    0.90
  -2  -1   2    0.40    0.90
  -2  -1   2    3.10    1.00
  -2  -1   2    2.50    1.00
   2  -1  -2    1.60    0.90
   2  -1  -2    2.30    1.00
  -2   1   2    2.20    0.80
  -2   1   2    1.70    0.60
  -2   1   2    3.90    1.50
  -2   1   2    3.10    1.10
   2   1  -2    1.40    0.80
   2   1  -2    0.60    0.60
   2   1  -2    1.30    1.10
   2   1  -2    1.30    1.00
   2   1  -2    2.30    0.90
  -2   1   2    2.40    1.30
  -2   1   2    4.00    1.80
   1  -1  -2  244.88    6.90
   1  -1  -2  229.68    9.90
   1  -1  -2  247.38    7.10
  -1  -1   2  247.58    9.50
   1  -1  -2  219.38    9.30
   1  -1  -2  240.58    8.50
   1  -1  -2  240.58    8.50
   1  -1  -2  256.87    8.80
  -1  -1   2  247.08    8.90
   1  -1  -2  239.78    9.10
  -1  -1   2  241.78    7.60
  -1  -1   2  246.08    8.40
  -1  -1   2  235.58    9.40
  -1  -1   2  231.78    9.10
  -1  -1   2  246.58    8.50
   1   1  -2  248.68    8.60
   1   1  -2  226.98    8.20
  -1   1   2  243.98    9.70
  -1   1   2  242.68    6.90
  -1   1   2  245.18    8.70
  -1   1   2  238.98    8.60
  -1   1   2  234.88    8.90
  -1   1   2  235.28    8.40
   1   1  -2  231.18    8.80
  -1   1   2  251.77   10.20
   1   1  -2  226.38    9.30
  -1   1   2  242.68    8.50
   1   1  -2  242.08    7.50
   1   1  -2  248.58    9.50
   1   1  -2  260.87    9.10
   1   1  -2  240.08    9.10
   0  -1   2   11.20    1.70
   0  -1   2   12.20    1.40
   0  -1  -2   10.40    1.20
   0  -1   2   11.70    1.30
   0  -1  -2    9.50    1.40
   0  -1  -2   10.60    1.50
   0  -1  -2   14.50    2.20
   0  -1  -2   18.70    2.30
   0  -1   2    9.40    1.60
   0  -1  -2   17.60    2.50
   0  -1   2   12.40    1.80
   0  -1   2   11.20    1.50
   0  -1  -2   10.90    1.50
   0  -1   2   11.70    1.70
   0  -1  -2   11.90    0.70
   0   1   2   13.10    1.70
   0   1  -2    6.90    1.10
   0   1  -2   11.70    1.30
   0   1   2   13.10    1.60
   0   1   2    9.20    1.20
   0   1   2    6.50    1.50
   0   1  -2   10.50    1.60
   0   1   2    6.70    1.60
   0   1   2   10.40    0.70
   0   1  -2   13.10    1.80
   0   1  -2   12.10    1.70
   0   1   2   11.10    1.90
   0   1  -2   10.90    1.30
   0   1  -2    8.80    1.50
   0   1   2   13.00    1.70
  -1  -1  -2   21.10    2.80
  -1  -1  -2   23.20    2.50
  -1  -1  -2   17.40    1.60
  -1  -1  -2   27.00    3.80
   1  -1   2   20.40    1.50
   1  -1   2   19.80    2.20
   1  -1   2   20.70    2.30
  -1  -1  -2   21.80    2.40
  -1  -1  -2   20.00    1.90
   1  -1   2   21.00    2.30
   1  -1   2   20.30    2.50
   1  -1   2   18.20    2.40
   1  -1   2   20.70    2.60
  -1  -1  -2   18.70    2.20
  -1   1  -2   21.30    2.40
   1   1   2   19.00    2.70
   1   1   2   21.20    2.60
  -1   1  -2   24.30    2.80
  -1   1  -2   19.60    2.50
   1   1   2   20.60    2.30
  -1   1  -2   19.70    1.50
   1   1   2   23.60    2.50
  -1   1  -2   23.50    2.70
   1   1   2   22.20    1.60
   1   1   2   19.20    1.60
  -1   1  -2   21.60    2.30
   1   1   2   23.20    3.10
   2  -1   2   73.59    4.30
   2  -1   2   74.09    5.00
  -2  -1  -2   76.29    4.60
  -2  -1  -2   77.89    5.30
  -2  -1  -2   75.39    4.80
  -2  -1  -2   76.69    4.50
   2  -1   2   77.69    4.70
  -2  -1  -2   71.29    3.20
   2  -1   2   81.39    5.50
   2  -1   2   74.59    3.80
  -2   1  -2   80.99    5.20
  -2   1  -2   71.09    5.30
   2   1   2   78.59    5.90
   2   1   2   69.09    5.00
   2   1   2   75.09    4.60
  -2   1  -2   76.69    4.40
   2   1   2   76.19    3.20
  -2   1  -2   74.99    4.30
   2   1   2   69.99    5.40
  -2   1  -2   72.69    4.60
   3  -1   2  103.99    6.70
  -3  -1  -2   97.39    4.30
  -3  -1  -2  100.29    5.90
  -3  -1  -2  112.59    6.70
   3  -1   2   99.89    7.40
   3  -1   2   99.99    5.30
   3  -1   2  100.79    6.30
  -3  -1  -2  102.49    6.60
  -3  -1  -2   97.69    4.60
   3   1   2  103.19    7.60
  -3   1  -2   98.99    5.50
   3   1   2  101.09    6.40
   3   1   2   89.69    7.10
  -3   1  -2  100.39    6.70
  -3   1  -2   85.59    6.80
   3   1   2  108.59    4.20
   4  -1   2  113.59    7.80
   4  -1   2  126.49    6.50
  -4  -1  -2  124.99    5.50
   4  -1   2  133.39    9.20
  -4  -1  -2  136.09    7.50
  -4  -1  -2  126.59    6.00
  -4  -1  -2  135.99    8.80
  -4  -1  -2  137.19    8.50
   4  -1   2  101.59    7.30
  -4   1  -2  122.19    8.40
   4   1   2  119.49    7.60
  -4   1  -2  104.89    8.10
   4   1   2  130.89    9.20
  -4   1  -2  127.59    6.70
   4   1   2  125.89    9.60
   4   1   2  123.89    5.20
  -4   1  -2  124.39    7.40
  -5  -1  -2    5.60    1.90
   5  -1   2    6.10    2.90
   5  -1   2    8.40    3.00
   5  -1   2    3.50    2.60
   5  -1   2    8.50    2.20
  -5  -1  -2    7.70    3.60
  -5  -1  -2    2.30    1.70
  -5  -1  -2    4.60    3.30
   5   1   2    6.50    3.00
  -5   1  -2    9.50    2.50
   5   1   2   10.30    4.10
  -5   1  -2    8.10    3.30
  -5   1  -2    1.90    2.30
  -5   1  -2    8.80    3.10
   5   1   2    5.20    2.20
   6  -1   2  107.29   10.20
  -6  -1  -2  123.39    9.70
   6  -1   2  119.19    8.60
  -6  -1  -2   97.59    7.40
  -6  -1  -2  108.29    7.10
   6  -1   2   92.99   10.80
  -6  -1  -2  120.09   11.40
   6   1   2  118.59   12.10
  -6   1  -2   94.19    8.70
   6   1   2  116.59    8.40
   6   1   2  123.29   12.40
  -6   1  -2   88.49    9.50
  -6   1  -2  119.69   11.70
  -6   1  -2  113.39    7.40
   7  -1   2  130.89   10.50
   7  -1   2  120.19    9.10
  -7  -1  -2   87.49   10.10
  -7  -1  -2  109.39    8.60
  -7  -1  -2  104.09    7.70
   7  -1   2  107.29   12.20
  -7  -1  -2   95.59   11.20
  -7   1  -2  120.39   10.40
   7   1   2  111.79   12.20
   7   1   2  106.89   12.20
  -7   1  -2  101.39   10.80
   7   1   2  100.19    9.30
  -7   1  -2  104.79    7.70
  -7   1  -2  106.09   12.30
   8  -1   2   -3.50    3.30
  -8  -1  -2   -1.80    4.60
  -8  -1  -2    4.00    2.40
   8  -1   2    1.20    2.10
   8  -1   2    2.60    3.40
  -8  -1  -2    5.70    4.80
  -8   1  -2    3.50    4.00
   8   1   2    0.40    2.10
  -8   1  -2    1.30    2.60
   8   1   2    2.30    3.80
  -8   1  -2    6.30    3.60
   8   1   2   -2.10    2.70
  -9  -1  -2   18.40    5.10
   9  -1   2   14.90    5.50
   9  -1   2   29.20    7.70
   9  -1   2   13.30    6.80
  -9  -1  -2   16.10    6.60
  -9  -1  -2   17.70    6.00
   9   1   2   27.30    8.00
  -9   1  -2   22.50    6.00
   9   1   2   15.60    6.50
  -9   1  -2   21.20    7.00
   9   1   2   25.70    6.70
   9   1   2    5.70    4.00
 -10  -1  -2    0.50    4.70
  10  -1   2   -3.60    3.30
 -10  -1  -2    1.70    4.10
  10  -1   2   -4.30    5.00
 -10   1  -2    4.70    6.00
 -10   1  -2    2.50    7.20
  10   1   2    4.40    6.60
  10   1   2   -0.60    3.80
 -11  -2   2    5.10    4.50
  11  -2  -2    5.70    5.40
  11  -2  -2    0.10    4.10
 -11  -2   2    5.90    5.40
 -11   2   2   10.00    6.10
  11   2  -2    7.40    7.40
 -11   2   2    3.00    5.80
  11   2  -2    3.50    4.60
 -10  -2   2   62.89    9.70
  10  -2  -2   49.10   10.40
 -10  -2   2   67.49   11.90
  10  -2  -2   62.89   11.20
  10   2  -2   43.80    9.80
  10   2  -2   80.49   12.20
 -10   2   2   77.39   12.70
 -10   2   2   60.09    8.90
  -9  -2   2   62.69    9.40
  -9  -2   2   58.79   11.00
   9  -2  -2   68.29   10.70
   9  -2  -2   83.29   11.40
   9  -2  -2   67.29    7.70
   9   2  -2   73.89   11.30
   9   2  -2   74.39   10.30
   9   2  -2   75.69   11.00
  -9   2   2   75.69    9.50
  -9   2   2   73.99   12.40
  -9   2   2   57.09    9.70
  -8  -2   2   61.59    8.30
  -8  -2   2   56.09    9.40
   8  -2  -2   58.79    6.90
   8  -2  -2   54.69    8.40
  -8  -2   2   59.29    7.20
  -8  -2   2   64.39    8.20
   8  -2  -2   63.29    9.80
   8   2  -2   60.89    9.70
  -8   2   2   51.09    9.40
   8   2  -2   70.59    9.90
  -8   2   2   51.69    9.30
  -8   2   2   57.59    7.80
   8   2  -2   70.79    9.90
  -7  -2   2  168.88   11.40
   7  -2  -2  141.59    8.60
   7  -2  -2  143.09   11.10
  -7  -2   2  122.19    9.10
   7  -2  -2  126.39   12.40
   7  -2  -2  126.99    8.50
  -7  -2   2  137.69   13.30
  -7  -2   2  142.49   10.30
   7   2  -2  102.79   11.00
   7   2  -2  141.29   12.50
   7   2  -2  134.59    6.90
  -7   2   2  135.09   13.20
  -7   2   2  125.89    9.20
  -7   2   2  124.19   12.60
   7   2  -2  147.49   14.10
  -6  -2   2  436.66   19.60
   6  -2  -2  455.55   18.20
   6  -2  -2  463.15   21.00
   6  -2  -2  474.85   17.70
   6  -2  -2  494.45   22.10
  -6  -2   2  475.25   20.10
  -6  -2   2  481.05   19.10
  -6  -2   2  454.85   21.90
   6   2  -2  474.75   22.40
  -6   2   2  452.55   22.60
  -6   2   2  464.95   22.20
  -6   2   2  460.85   18.80
   6   2  -2  526.45   22.10
   6   2  -2  455.05   21.00
   6   2  -2  475.15   15.70
  -5  -2   2  198.68    8.30
  -5  -2   2  198.88   12.60
   5  -2  -2  203.98    9.90
  -5  -2   2  217.28   11.30
   5  -2  -2  218.18   12.00
  -5  -2   2  201.38   10.50
   5  -2  -2  211.28    9.40
  -5  -2   2  201.08   11.30
   5  -2  -2  222.68   12.50
   5   2  -2  206.18    7.90
  -5   2   2  206.38   10.20
   5   2  -2  210.58   11.90
   5   2  -2  217.68   13.00
  -5   2   2  219.78   13.30
  -5   2   2  226.38   13.10
   5   2  -2  224.28   12.60
   4  -2  -2  118.79    5.90
   4  -2  -2  134.79    8.40
  -4  -2   2  114.29    4.90
  -4  -2   2  116.59    7.30
   4  -2  -2  114.69    7.90
   4  -2  -2  116.29    5.30
  -4  -2   2  125.19    7.10
  -4  -2   2  125.39    7.70
   4  -2  -2  123.39    6.90
  -4  -2   2  116.79    8.50
  -4   2   2  142.79    9.30
  -4   2   2  106.59    6.00
  -4   2   2  118.89    6.50
   4   2  -2  120.09    4.70
   4   2  -2  129.59    9.10
  -4   2   2  122.59    9.30
   4   2  -2  111.19    7.40
   4   2  -2  115.99    8.10
   3  -2  -2   54.59    4.00
   3  -2  -2   50.59    3.20
   3  -2  -2   49.90    5.10
  -3  -2   2   50.89    4.10
   3  -2  -2   58.39    3.60
   3  -2  -2   51.39    5.00
  -3  -2   2   55.79    5.20
  -3  -2   2   46.70    2.60
  -3  -2   2   54.69    5.60
  -3  -2   2   45.80    2.20
   3   2  -2   58.19    4.40
  -3   2   2   45.80    3.20
   3   2  -2   51.59    5.60
  -3   2   2   49.99    3.40
  -3   2   2   49.70    5.70
   3   2  -2   54.09    2.30
  -3   2   2   49.30    5.60
   3   2  -2   52.49    5.70
   2  -2  -2 1320.77   38.20
  -2  -2   2 1281.37   35.00
   2  -2  -2 1234.88   35.30
  -2  -2   2 1276.47   37.40
   2  -2  -2 1292.57   35.90
  -2  -2   2 1265.17   38.30
   2  -2  -2 1269.47   37.20
   2  -2  -2 1243.38   37.90
  -2  -2   2 1287.17   34.60
  -2  -2   2 1238.18   36.80
  -2  -2   2 1294.47   38.10
  -2   2   2 1309.87   35.20
   2   2  -2 1313.27   39.30
  -2   2   2 1291.37   38.30
  -2   2   2 1272.67   39.70
   2   2  -2 1242.08   38.80
  -2   2   2 1266.47   36.00
  -2   2   2 1283.07   39.00
   2   2  -2 1269.47   36.50
   2   2  -2 1273.37   35.10
   1  -2  -2   25.20    2.00
   1  -2  -2   24.30    2.50
   1  -2  -2   26.60    2.80
   1  -2  -2   28.70    3.80
  -1  -2   2   26.50    2.90
   1  -2  -2   16.70    2.10
  -1  -2   2   28.40    1.90
  -1  -2   2   23.80    1.30
  -1  -2   2   22.20    2.60
   1  -2  -2   23.60    2.50
  -1  -2   2   27.00    2.70
   1  -2  -2   24.90    3.80
  -1  -2   2   24.70    2.80
   1   2  -2   22.80    1.20
  -1   2   2   25.20    2.50
  -1   2   2   24.10    2.70
   1   2  -2   24.30    3.00
   1   2  -2   27.30    1.90
  -1   2   2   30.30    3.10
  -1   2   2   25.40    2.90
  -1   2   2   21.00    2.00
   1   2  -2   18.80    2.50
   1   2  -2   26.10    2.50
  -1   2   2   23.80    3.20
   1   2  -2   23.50    2.80
   1   2  -2   27.90    3.00
  -1   2   2   28.20    3.50
   0  -2  -2    4.80    0.90
   0  -2   2    4.00    1.10
   0  -2  -2    5.00    1.50
   0  -2   2    4.30    1.40
   0  -2   2    5.20    0.90
   0  -2   2    3.30    1.00
   0  -2   2    3.80    1.20
   0  -2  -2    5.70    1.20
   0  -2  -2    3.20    1.10
   0  -2  -2    4.00    0.60
   0  -2  -2    2.60    1.00
   0  -2  -2    5.90    1.40
   0  -2   2    4.20    1.30
   0  -2   2    3.60    0.60
   0   2  -2    3.20    1.10
   0   2   2    4.30    1.60
   0   2   2    4.50    0.80
   0   2  -2    3.40    0.80
   0   2   2    4.10    1.10
   0   2  -2    2.80    0.90
   0   2  -2    4.10    1.10
   0   2  -2    3.70    1.10
   0   2  -2    1.60    0.90
   0   2   2    3.60    1.60
   0   2   2    4.00    1.60
   0   2   2    3.90    1.10
   0   2   2    4.10    0.50
   0   2   2    4.00    1.20
   0   2  -2    6.60    1.50
   0   2   2    3.90    0.60
   0   2  -2    3.30    0.60
   1  -2   2    2.00    1.00
   1  -2   2    1.00    0.90
  -1  -2  -2    1.40    0.50
   1  -2   2    1.50    1.00
  -1  -2  -2    1.90    0.90
  -1  -2  -2    1.60    0.70
  -1  -2  -2    1.90    0.90
   1  -2   2   -0.20    0.60
   1  -2   2    1.20    0.30
   1  -2   2    2.20    1.00
  -1  -2  -2    0.60    0.80
   1  -2   2    1.80    0.50
   1   2   2    2.20    0.80
   1   2   2    0.90    1.00
  -1   2  -2    1.00    0.70
  -1   2  -2   -0.40    0.80
  -1   2  -2    0.70    1.00
   1   2   2    2.40    1.60
  -1   2  -2    1.60    1.00
  -1   2  -2    1.60    0.40
   1   2   2    1.40    0.60
   1   2   2    0.50    0.70
   2  -2   2   22.70    1.70
   2  -2   2   25.50    3.00
  -2  -2  -2   27.00    3.20
  -2  -2  -2   22.20    1.50
   2  -2   2   25.60    3.50
  -2  -2  -2   22.80    2.90
  -2  -2  -2   20.60    2.90
  -2  -2  -2   23.40    2.70
   2  -2   2   25.80    2.70
   2  -2   2   22.10    3.30
   2  -2   2   27.30    2.20
   2   2   2   21.00    3.00
  -2   2  -2   26.50    2.60
   2   2   2   27.40    4.20
   2   2   2   28.00    4.20
   2   2   2   26.00    2.90
  -2   2  -2   21.50    2.40
  -2   2  -2   25.10    3.40
   2   2   2   25.00    1.30
  -2   2  -2   27.20    3.70
  -3  -2  -2  717.03   24.30
  -3  -2  -2  670.93   19.30
   3  -2   2  714.23   22.70
   3  -2   2  695.43   25.10
   3  -2   2  702.83   24.40
  -3  -2  -2  675.33   19.40
  -3  -2  -2  722.33   23.60
  -3  -2  -2  707.63   23.60
  -3  -2  -2  704.53   23.60
   3  -2   2  714.03   22.90
   3  -2   2  705.13   21.50
  -3   2  -2  711.63   21.90
  -3   2  -2  734.73   25.30
   3   2   2  691.93   26.30
  -3   2  -2  676.13   23.10
  -3   2  -2  679.83   24.20
   3   2   2  685.73   26.30
   3   2   2  705.13   23.60
  -4  -2  -2   94.89    7.40
  -4  -2  -2  102.19    4.10
  -4  -2  -2   99.79    7.20
   4  -2   2  109.69    6.60
  -4  -2  -2  102.19    7.10
   4  -2   2  108.69    7.70
   4  -2   2  109.89    8.60
  -4  -2  -2  106.09    4.50
   4  -2   2  107.69    6.90
   4   2   2  109.39    8.90
  -4   2  -2  115.49    7.90
  -4   2  -2  109.99    5.80
  -4   2  -2  103.69    8.10
   4   2   2  100.19    6.60
  -4   2  -2  105.09    8.00
   4   2   2  101.59    9.90
  -5  -2  -2   55.19    3.80
   5  -2   2   49.50    5.00
   5  -2   2   49.99    7.20
   5  -2   2   53.89    6.50
  -5  -2  -2   50.99    6.80
   5  -2   2   56.19    6.30
  -5  -2  -2   52.69    3.20
  -5  -2  -2   75.99    7.90
  -5  -2  -2   58.59    6.10
  -5   2  -2   56.29    7.20
  -5   2  -2   56.29    6.80
   5   2   2   60.69    8.30
  -5   2  -2   50.19    6.90
   5   2   2   52.99    7.80
  -5   2  -2   61.69    4.70
   5   2   2   47.20    5.50
  -6  -2  -2    3.20    2.80
   6  -2   2   -1.10    1.20
   6  -2   2   -1.00    2.30
   6  -2   2    1.40    2.00
  -6  -2  -2    1.50    1.70
  -6  -2  -2    1.60    2.30
  -6  -2  -2    0.20    2.20
   6  -2   2    0.90    3.10
   6   2   2    8.30    3.10
   6   2   2   -4.50    2.80
  -6   2  -2    1.50    1.80
  -6   2  -2    1.20    2.90
  -6   2  -2   -1.30    2.80
  -6   2  -2   -2.10    1.90
   6   2   2   -0.80    3.40
  -7  -2  -2    0.40    1.80
   7  -2   2    0.10    3.30
   7  -2   2    1.00    2.90
  -7  -2  -2   -3.30    2.10
  -7  -2  -2    0.90    2.80
   7  -2   2   -1.10    3.20
  -7   2  -2    0.50    3.40
  -7   2  -2    2.30    4.10
  -7   2  -2   -0.30    1.90
   7   2   2   -0.60    3.90
   7   2   2    2.90    2.70
  -7   2  -2    1.10    2.40
   7   2   2   -1.50    2.60
  -8  -2  -2  136.39   10.70
  -8  -2  -2  144.09   14.30
   8  -2   2  152.38   15.20
   8  -2   2  130.09   12.10
   8  -2   2  136.29   13.00
  -8  -2  -2  163.28   14.90
   8   2   2  101.99   13.60
  -8   2  -2  139.79   12.90
   8   2   2  165.88   16.50
  -8   2  -2  125.49   14.30
  -8   2  -2  146.29   13.90
   8   2   2  136.49   10.20
   9  -2   2   90.19   12.50
   9  -2   2  135.89   14.20
  -9  -2  -2  101.39   12.60
  -9  -2  -2   92.79   12.40
   9  -2   2  124.19   12.00
  -9  -2  -2  125.19   11.50
   9   2   2  109.69   14.80
   9   2   2  123.89   14.60
   9   2   2  117.69   15.20
  -9   2  -2  111.59   12.90
  -9   2  -2  117.79   14.90
  10  -2   2   68.39   11.70
 -10  -2  -2   64.09   11.50
  10  -2   2   83.99   10.30
 -10  -2  -2   78.09   12.30
 -10   2  -2   58.79   10.20
  10   2   2   59.69   11.30
 -10   2  -2   90.39   14.00
  10   2   2   76.99   13.20
  11  -3  -2   94.29   14.00
  11  -3  -2   89.49   13.10
 -11  -3   2   87.29   12.00
 -11  -3   2   88.69   15.00
  11   3  -2   90.89   15.40
  11   3  -2   90.69   13.20
 -11   3   2   84.79   11.60
 -11   3   2   80.49   14.40
 -10  -3   2  135.99   16.10
  10  -3  -2  125.19   15.30
 -10  -3   2  146.79   15.00
  10  -3  -2  144.89   15.50
 -10   3   2  115.79   14.40
  10   3  -2  129.29   15.30
 -10   3   2   90.79   10.90
 -10   3   2  150.38   18.10
  10   3  -2  121.69   15.40
  10   3  -2  138.99   15.00
  -9  -3   2   46.00    8.00
   9  -3  -2   42.90    8.70
   9  -3  -2   47.20    8.90
  -9  -3   2   29.00    8.00
   9  -3  -2   33.50    6.40
   9   3  -2   27.90    8.00
   9   3  -2   51.19    9.80
  -9   3   2   58.99   10.70
   9   3  -2   33.50    8.20
  -9   3   2   44.70    8.90
  -9   3   2   24.40    6.20
  -8  -3   2   23.90    4.60
  -8  -3   2   17.70    4.20
  -8  -3   2    7.70    3.60
   8  -3  -2   17.70    5.50
   8  -3  -2   16.80    5.70
   8  -3  -2   22.20    4.90
  -8  -3   2   21.80    6.10
  -8   3   2   16.20    7.00
  -8   3   2   21.20    7.50
   8   3  -2   18.40    6.40
   8   3  -2    9.70    4.30
  -8   3   2   25.80    5.20
   8   3  -2   20.90    5.70
  -7  -3   2  245.18   14.30
   7  -3  -2  227.28   14.50
  -7  -3   2  232.98   12.90
  -7  -3   2  249.58   15.90
   7  -3  -2  216.28   14.80
   7  -3  -2  217.28   12.00
  -7  -3   2  223.98   12.60
   7   3  -2  217.48   14.60
  -7   3   2  206.18   12.20
  -7   3   2  231.18   16.10
   7   3  -2  232.98    9.10
  -7   3   2  253.27   16.70
   7   3  -2  193.18   15.30
   7   3  -2  232.58   14.70
  -6  -3   2   -0.20    1.00
   6  -3  -2   -1.30    1.40
  -6  -3   2    0.60    1.40
  -6  -3   2   -0.30    2.20
  -6  -3   2    0.50    3.00
  -6  -3   2    4.70    3.20
   6  -3  -2   -0.60    1.50
   6  -3  -2    1.90    2.10
   6  -3  -2    1.30    2.90
  -6   3   2    0.40    4.20
   6   3  -2    0.60    1.00
   6   3  -2    3.50    3.30
  -6   3   2    1.10    2.30
   6   3  -2    0.50    2.40
  -6   3   2    1.10    2.60
   6   3  -2    1.70    2.90
  -5  -3   2  199.18   11.10
   5  -3  -2  170.38    6.80
   5  -3  -2  183.98    9.80
   5  -3  -2  164.38   11.10
  -5  -3   2  167.48    9.80
  -5  -3   2  162.98    6.60
   5  -3  -2  177.78   10.60
  -5  -3   2  182.48   10.00
  -5  -3   2  201.88   12.20
   5  -3  -2  167.48    7.40
   5   3  -2  177.68    6.20
   5   3  -2  183.18   11.90
  -5   3   2  182.48   12.10
   5   3  -2  194.18   11.00
   5   3  -2  173.18   12.00
  -5   3   2  166.78    9.00
  -5   3   2  202.28   12.50
   4  -3  -2  118.69    7.20
   4  -3  -2  128.69    5.00
  -4  -3   2  123.29    7.40
  -4  -3   2  121.29    4.10
  -4  -3   2  129.29    7.60
  -4  -3   2  123.59    7.90
   4  -3  -2  117.49    8.30
   4  -3  -2  121.89    5.30
   4  -3  -2  124.49    8.10
  -4  -3   2  121.09    4.30
  -4  -3   2  122.29    8.50
  -4   3   2  131.29    9.90
   4   3  -2  135.59    8.20
   4   3  -2  125.19    9.50
  -4   3   2  114.59    5.60
  -4   3   2  142.69    9.50
   4   3  -2  117.49    3.90
  -4   3   2  132.29    6.70
   4   3  -2  109.29    8.30
  -3  -3   2  301.07   12.70
   3  -3  -2  311.17    9.80
   3  -3  -2  303.07   10.90
   3  -3  -2  294.77   13.20
  -3  -3   2  303.87   13.50
  -3  -3   2  333.27   13.00
  -3  -3   2  298.07   12.40
   3  -3  -2  315.87   12.90
   3  -3  -2  318.67   12.40
   3   3  -2  300.97   14.10
   3   3  -2  296.67   12.10
  -3   3   2  298.67   14.60
  -3   3   2  308.57   10.80
   3   3  -2  324.07   14.60
  -3   3   2  296.17   10.10
  -3   3   2  285.67   13.50
   2  -3  -2  392.16   14.50
  -2  -3   2  400.26   13.70
   2  -3  -2  394.86   12.40
  -2  -3   2  429.96   15.50
  -2  -3   2  398.86   14.60
  -2  -3   2  402.06   11.50
   2  -3  -2  406.16   14.50
  -2  -3   2  419.26   14.80
   2  -3  -2  389.76   14.90
   2  -3  -2  393.16   12.30
  -2   3   2  398.56   12.50
   2   3  -2  388.86   16.00
  -2   3   2  423.86   16.60
   2   3  -2  392.76   13.30
   2   3  -2  388.66   15.60
   2   3  -2  404.36   11.70
  -2   3   2  390.86   14.90
  -2   3   2  400.36   12.10
   1  -3  -2  158.78    7.60
   1  -3  -2  191.48    5.90
  -1  -3   2  185.08    6.10
   1  -3  -2  185.38    8.10
   1  -3  -2  178.78    7.90
   1  -3  -2  193.58    8.20
  -1  -3   2  196.98    7.00
  -1  -3   2  199.98    8.20
  -1  -3   2  191.68    8.30
  -1  -3   2  179.58    8.30
   1  -3  -2  189.98    7.10
   1   3  -2  191.68    9.20
  -1   3   2  176.98    9.00
   1   3  -2  188.28    7.00
   1   3  -2  194.68    6.00
  -1   3   2  184.18    5.90
  -1   3   2  185.18    6.10
   1   3  -2  202.78    8.40
  -1   3   2  180.28    9.30
   1   3  -2  199.08    9.10
   1   3  -2  185.68    5.70
  -1   3   2  196.18    7.20
  -1   3   2  187.18    7.80
   0  -3   2 1214.38   35.90
   0  -3   2 1228.98   35.30
   0  -3  -2 1251.27   35.80
   0  -3  -2 1227.88   34.10
   0  -3   2 1258.87   36.20
   0  -3   2 1168.58   34.20
   0  -3  -2 1241.48   33.60
   0  -3   2 1216.08   33.20
   0  -3  -2 1203.68   35.50
   0  -3  -2 1252.57   35.20
   0   3  -2 1160.18   33.30
   0   3   2 1175.78   35.90
   0   3  -2 1173.08   36.00
   0   3   2 1208.88   34.00
   0   3   2 1196.68   37.70
   0   3   2 1244.78   33.70
   0   3  -2 1191.98   36.50
   0   3  -2 1170.78   35.30
   0   3   2 1165.88   37.10
   0   3   2 1241.48   34.10
   0   3   2 1183.48   34.50
   0   3  -2 1167.48   33.90
   1  -3   2  365.16   12.40
  -1  -3  -2  355.86   13.30
  -1  -3  -2  337.17   12.90
   1  -3   2  365.06   13.50
  -1  -3  -2  362.36   11.20
   1  -3   2  358.26   13.40
  -1  -3  -2  385.56   13.00
  -1  -3  -2  375.46   13.40
  -1  -3  -2  350.26   11.90
   1  -3   2  354.66   13.40
   1   3   2  352.26   15.10
   1   3   2  349.47   14.10
  -1   3  -2  375.36   14.60
  -1   3  -2  359.36   12.60
  -1   3  -2  358.06   12.60
   1   3   2  376.16   12.30
   1   3   2  345.47   11.10
   1   3   2  358.56   11.20
  -1   3  -2  321.17   13.40
   2  -3   2   35.00    1.80
   2  -3   2   37.50    4.10
  -2  -3  -2   35.40    3.80
  -2  -3  -2   41.30    4.20
  -2  -3  -2   37.50    3.30
   2  -3   2   37.50    4.30
   2  -3   2   35.30    3.30
   2  -3   2   36.70    3.90
   2  -3   2   35.50    2.00
  -2  -3  -2   34.30    3.90
   2   3   2   43.20    4.50
   2   3   2   37.90    1.60
  -2   3  -2   34.00    2.20
  -2   3  -2   40.10    4.90
  -2   3  -2   38.00    2.80
   2   3   2   44.00    5.50
   2   3   2   31.50    3.40
  -2   3  -2   33.60    4.10
   2   3   2   40.70    5.30
   2   3   2   36.20    1.70
   3  -3   2  262.47   12.40
   3  -3   2  247.38   11.80
  -3  -3  -2  234.68   11.20
  -3  -3  -2  249.78   11.40
  -3  -3  -2  237.78   10.50
   3  -3   2  225.88    8.50
   3  -3   2  248.08   10.90
   3  -3   2  235.78    9.20
  -3  -3  -2  237.28   11.50
  -3   3  -2  241.58    9.20
  -3   3  -2  263.87   13.00
  -3   3  -2  234.68   11.50
   3   3   2  254.57   13.80
   3   3   2  233.68   10.70
   3   3   2  209.58   12.70
  -3   3  -2  248.48    9.90
   4  -3   2  133.39    9.30
  -4  -3  -2  111.39    7.40
   4  -3   2  109.39    7.80
  -4  -3  -2  106.29    7.40
  -4  -3  -2  116.19    8.20
   4  -3   2  106.79    6.50
   4  -3   2  109.89    7.00
   4   3   2  116.59   11.00
   4   3   2  109.99    7.10
  -4   3  -2  113.09    8.30
  -4   3  -2  117.79    9.00
  -4   3  -2  117.79    8.50
  -4   3  -2  110.59    5.80
   4   3   2  111.59   10.80
  -5  -3  -2   11.50    3.90
   5  -3   2    9.20    3.40
   5  -3   2   10.80    2.70
   5  -3   2   10.50    3.40
  -5  -3  -2   10.30    3.00
   5  -3   2   12.60    3.20
  -5  -3  -2   13.30    4.00
   5   3   2   16.40    5.20
   5   3   2   14.70    4.20
   5   3   2   11.90    3.10
  -5   3  -2   16.50    2.50
  -5   3  -2   15.20    3.90
  -5   3  -2   13.70    3.80
  -5   3  -2    7.40    3.60
  -6  -3  -2    2.20    3.30
   6  -3   2    8.50    2.90
  -6  -3  -2   10.30    1.30
   6  -3   2   11.60    3.50
  -6  -3  -2    7.30    3.30
   6  -3   2    9.50    4.40
   6  -3   2   14.40    4.00
  -6  -3  -2    8.40    3.50
  -6   3  -2    9.30    2.40
   6   3   2   12.50    3.40
  -6   3  -2   11.20    4.40
   6   3   2   19.70    6.10
  -6   3  -2    2.30    3.50
   6   3   2    5.50    3.20
  -6   3  -2   16.80    4.40
  -7  -3  -2  197.38   12.60
  -7  -3  -2  169.58   13.10
  -7  -3  -2  234.18   14.90
   7  -3   2  205.78   13.10
   7  -3   2  190.68   15.00
   7  -3   2  211.98   13.50
   7   3   2  197.68   11.60
  -7   3  -2  213.98   14.10
  -7   3  -2  209.08   10.10
  -7   3  -2  206.38   13.60
   7   3   2  189.08   15.20
   7   3   2  193.38   15.30
  -7   3  -2  218.28   15.60
  -8  -3  -2    9.00    4.60
   8  -3   2   17.50    5.40
  -8  -3  -2   20.10    6.70
   8  -3   2   14.80    6.50
  -8  -3  -2   20.40    5.30
   8  -3   2   17.60    5.50
   8   3   2   18.70    6.30
  -8   3  -2   14.90    7.10
   8   3   2   20.70    7.50
  -8   3  -2    6.90    5.30
  -8   3  -2   18.40    5.20
   8   3   2   20.60    4.60
   9  -3   2   21.90    7.60
  -9  -3  -2   18.40    6.20
   9  -3   2   11.20    4.90
   9  -3   2   12.10    4.40
  -9  -3  -2   10.80    4.90
  -9  -3  -2   11.40    5.20
   9   3   2   11.60    6.60
   9   3   2    6.50    6.50
  -9   3  -2   13.70    8.00
   9   3   2   12.40    6.00
  -9   3  -2   18.70    6.00
 -10  -3  -2   18.60    7.40
  10  -3   2   15.80    8.00
  10  -3   2   35.50    7.10
 -10  -3  -2   44.10    9.60
 -10  -3  -2   45.90    8.40
 -10   3  -2   23.80    6.80
  10   3   2   18.10    8.30
  10   3   2   21.70    7.00
  10   3   2   35.60   10.80
 -10   3  -2   23.70    9.90
  11  -4  -2   13.20    8.00
 -11  -4   2    8.50    6.10
 -11  -4   2   14.20    7.00
  11  -4  -2    3.20    4.90
  11   4  -2    6.50    5.90
 -11   4   2    6.10    7.90
 -11   4   2    6.90    5.20
  11   4  -2    2.40    5.10
 -10  -4   2   12.60    5.40
 -10  -4   2   13.60    6.40
  10  -4  -2   20.60    7.80
  10  -4  -2    6.80    5.30
  10  -4  -2    5.50    4.70
  10   4  -2   10.00    5.90
 -10   4   2    8.80    5.30
 -10   4   2    9.00    6.40
  10   4  -2   12.90    6.60
 -10   4   2    8.40    5.60
  10   4  -2   12.40    5.90
  -9  -4   2   47.30    7.90
  -9  -4   2   50.39    8.90
  -9  -4   2   54.79   10.70
   9  -4  -2   36.90    8.90
   9  -4  -2   51.09    7.60
   9  -4  -2   53.69    8.70
   9   4  -2   45.70    8.60
  -9   4   2   60.29    8.10
  -9   4   2   53.79   10.40
   9   4  -2   56.99   11.00
  -9   4   2   60.29   11.20
   9   4  -2   54.79   10.00
  -8  -4   2    0.30    4.70
  -8  -4   2    0.30    3.50
   8  -4  -2    1.10    3.00
  -8  -4   2    5.30    4.50
   8  -4  -2   -2.20    3.70
   8  -4  -2   -0.70    2.40
  -8   4   2    3.20    2.60
  -8   4   2    1.60    4.20
   8   4  -2    6.10    5.10
   8   4  -2    5.00    4.70
  -8   4   2    2.00    5.10
   8   4  -2   -0.10    4.00
   7  -4  -2   17.40    4.70
  -7  -4   2   27.70    5.30
  -7  -4   2   17.30    5.80
   7  -4  -2   19.30    5.30
   7  -4  -2   21.50    4.70
  -7  -4   2    3.60    4.00
  -7  -4   2   14.10    3.80
  -7   4   2   14.50    5.30
   7   4  -2    9.30    4.60
  -7   4   2   21.30    6.30
  -7   4   2   17.40    4.00
   7   4  -2   20.50    6.10
   7   4  -2   20.30    5.10
  -6  -4   2   49.90    7.70
  -6  -4   2   59.39    6.40
   6  -4  -2   47.50    3.00
  -6  -4   2   40.30    6.10
  -6  -4   2   47.20    6.20
   6  -4  -2   58.79    6.70
   6  -4  -2   59.99    8.30
  -6  -4   2   46.50    3.10
   6  -4  -2   51.49    3.30
   6  -4  -2   52.69    6.90
   6   4  -2   53.19    2.60
  -6   4   2   63.89    9.20
   6   4  -2   60.49    8.30
  -6   4   2   36.30    7.50
  -6   4   2   48.10    5.50
   6   4  -2   54.69    8.30
   6   4  -2   52.49    7.50
   5  -4  -2  407.36   12.70
  -5  -4   2  426.66   17.80
   5  -4  -2  395.76   17.80
   5  -4  -2  414.46   12.50
   5  -4  -2  444.06   17.60
   5  -4  -2  429.06   19.50
  -5  -4   2  423.66   19.70
  -5  -4   2  414.46   16.90
  -5  -4   2  388.06   18.00
  -5   4   2  458.15   20.90
  -5   4   2  449.66   21.00
   5   4  -2  468.25   21.70
   5   4  -2  408.76   18.30
  -5   4   2  410.46   16.20
   5   4  -2  419.86   20.20
   4  -4  -2   13.20    1.20
   4  -4  -2   12.90    3.20
   4  -4  -2   17.30    3.70
  -4  -4   2   15.20    2.90
   4  -4  -2   15.30    1.20
   4  -4  -2   25.40    3.80
  -4  -4   2   18.00    3.70
  -4  -4   2   23.90    4.10
  -4  -4   2   19.10    3.80
   4   4  -2   20.70    3.70
   4   4  -2   17.90    4.60
  -4   4   2   17.50    4.10
  -4   4   2   20.90    4.80
  -4   4   2   14.70    2.60
   4   4  -2    9.80    3.50
   3  -4  -2  251.27   11.20
   3  -4  -2  246.78    7.90
   3  -4  -2  244.08   11.90
  -3  -4   2  252.47   10.90
  -3  -4   2  235.58   11.80
   3  -4  -2  242.38    9.70
  -3  -4   2  274.87   11.90
   3  -4  -2  237.08   11.00
  -3  -4   2  250.27   11.50
   3   4  -2  245.38   10.80
  -3   4   2  260.97    9.40
   3   4  -2  245.08   13.10
  -3   4   2  251.87    8.20
  -3   4   2  255.97   13.40
   3   4  -2  280.07   13.70
  -3   4   2  245.88   12.30
   2  -4  -2  334.07   11.20
   2  -4  -2  324.87   10.70
  -2  -4   2  332.67   13.80
  -2  -4   2  342.57   10.10
  -2  -4   2  317.37   12.10
   2  -4  -2  345.97   13.00
   2  -4  -2  320.87   13.40
  -2  -4   2  370.76   13.40
   2  -4  -2  349.07   13.30
  -2  -4   2  349.27   13.40
   2   4  -2  315.17   11.70
  -2   4   2  333.27   13.60
  -2   4   2  325.07   10.70
   2   4  -2  345.67   14.70
  -2   4   2  337.37   10.90
  -2   4   2  347.07   15.20
   2   4  -2  342.77   15.10
  -2   4   2  318.57   10.70
   2   4  -2  312.37   10.20
   1  -4  -2   63.39    4.70
   1  -4  -2   64.19    3.10
  -1  -4   2   59.79    4.60
  -1  -4   2   68.99    3.70
   1  -4  -2   66.19    4.60
  -1  -4   2   66.99    4.60
   1  -4  -2   61.79    3.70
   1  -4  -2   70.99    4.60
  -1  -4   2   65.49    4.60
   1   4  -2   63.09    3.30
  -1   4   2   59.49    3.60
  -1   4   2   57.29    4.50
  -1   4   2   76.29    6.10
  -1   4   2   63.19    6.30
   1   4  -2   70.39    5.50
   1   4  -2   57.19    5.60
   1   4  -2   63.79    4.80
  -1   4   2   60.99    3.00
   1   4  -2   60.99    3.60
  -1   4   2   63.79    3.40
   1   4  -2   55.79    2.70
   0  -4   2  221.38    9.70
   0  -4  -2  209.88    8.60
   0  -4   2  217.88    9.30
   0  -4  -2  210.78    9.10
   0  -4  -2  200.08    7.70
   0  -4   2  208.88    8.70
   0  -4   2  228.58    9.70
   0  -4   2  210.98    8.20
   0  -4  -2  205.88    8.80
   0  -4   2  208.98    7.00
   0  -4  -2  220.18    7.80
   0  -4  -2  195.18    8.90
   0   4   2  192.38    7.70
   0   4   2  193.48    7.60
   0   4  -2  212.58   10.00
   0   4   2  194.38    9.30
   0   4  -2  192.08    7.10
   0   4  -2  202.58    7.20
   0   4   2  205.98   10.50
   0   4   2  214.38   11.00
   0   4   2  213.48    8.40
   0   4  -2  208.88    9.70
   0   4  -2  201.08    7.90
   1  -4   2  123.79    6.80
   1  -4   2  133.79    6.10
  -1  -4  -2  115.39    6.20
  -1  -4  -2  114.79    5.80
  -1  -4  -2  122.49    5.30
  -1  -4  -2  122.19    6.80
  -1  -4  -2  130.29    7.00
   1  -4   2  124.99    7.00
   1  -4   2  146.29    7.50
  -1  -4  -2  116.69    6.50
   1   4   2  126.99    6.30
  -1   4  -2  131.39    6.50
  -1   4  -2  133.39    7.50
  -1   4  -2  116.69    7.80
   1   4   2  122.39    7.70
   1   4   2  121.69    5.20
  -1   4  -2  113.09    5.90
   1   4   2  146.89    9.10
   1   4   2  126.79    5.40
   2  -4   2  365.06   10.30
   2  -4   2  372.06   14.40
  -2  -4  -2  359.46   12.80
   2  -4   2  356.66   14.60
  -2  -4  -2  369.16   14.70
   2  -4   2  363.96   10.40
   2  -4   2  362.76   15.00
   2  -4   2  361.36   13.20
  -2  -4  -2  361.86   14.60
  -2  -4  -2  365.26   14.60
   2   4   2  364.16   11.20
  -2   4  -2  374.06   16.30
   2   4   2  372.46   14.20
   2   4   2  375.26   11.90
  -2   4  -2  365.86   10.70
   2   4   2  398.96   15.30
  -2   4  -2  372.66   12.80
   2   4   2  362.36   17.10
  -2   4  -2  373.16   15.20
   2   4   2  413.56   17.70
   3  -4   2   43.60    5.40
   3  -4   2   34.80    3.50
   3  -4   2   32.60    4.60
  -3  -4  -2   47.40    5.20
   3  -4   2   36.00    4.40
  -3  -4  -2   41.30    5.10
  -3  -4  -2   31.30    4.40
  -3  -4  -2   33.10    3.90
   3  -4   2   41.60    2.70
   3   4   2   34.40    5.90
  -3   4  -2   36.60    5.50
  -3   4  -2   35.90    3.20
  -3   4  -2   32.30    4.60
  -3   4  -2   40.40    3.20
   3   4   2   36.10    4.60
   3   4   2   41.80    6.30
  -4  -4  -2   86.09    8.10
   4  -4   2   94.29    5.50
   4  -4   2   84.39    8.00
   4  -4   2  102.29    8.20
  -4  -4  -2   76.59    7.40
  -4  -4  -2   83.39    6.40
   4  -4   2   91.29    7.00
   4   4   2   90.99   10.20
  -4   4  -2   86.19    9.00
   4   4   2  111.09   11.00
  -4   4  -2   88.49    4.90
   4   4   2   87.09    6.20
  -4   4  -2   98.39    7.60
  -4   4  -2   81.99    8.80
   5  -4   2  145.99    8.40
  -5  -4  -2  114.49    9.10
  -5  -4  -2  151.38    9.90
   5  -4   2  147.29   11.00
   5  -4   2  146.49   10.30
   5  -4   2  144.69    8.90
  -5  -4  -2  157.18   10.60
   5   4   2  161.18   12.10
   5   4   2  129.09   13.00
  -5   4  -2  137.29    6.80
  -5   4  -2  131.09   10.20
  -5   4  -2  164.28   11.90
   5   4   2  131.19    8.10
  -5   4  -2  146.59   10.10
   6  -4   2   53.89    8.00
  -6  -4  -2   61.89    8.00
   6  -4   2   60.89    6.90
  -6  -4  -2   57.79    7.10
   6  -4   2   50.29    7.30
   6  -4   2   50.59    6.40
  -6  -4  -2   68.89    9.00
  -6   4  -2   57.99    4.40
  -6   4  -2   59.49    8.50
  -6   4  -2   53.29    8.50
   6   4   2   69.19    9.30
   6   4   2   44.60    8.00
   6   4   2   53.49    6.00
  -6   4  -2   50.79    7.20
   7  -4   2   19.60    5.10
  -7  -4  -2   36.80    7.20
   7  -4   2   20.50    4.70
   7  -4   2   33.00    5.70
  -7  -4  -2   32.50    6.60
  -7  -4  -2   22.30    4.80
   7  -4   2   19.30    6.50
  -7   4  -2   31.80    7.90
   7   4   2   30.00    6.70
   7   4   2   16.00    5.60
  -7   4  -2   19.80    5.30
  -7   4  -2   35.40    7.50
   7   4   2   22.70    4.50
  -8  -4  -2    8.60    5.50
  -8  -4  -2    8.90    4.40
   8  -4   2   11.60    4.90
   8  -4   2   13.30    5.10
  -8  -4  -2   10.60    3.90
   8  -4   2   11.60    4.90
   8   4   2   14.10    5.80
  -8   4  -2   15.70    6.00
  -8   4  -2   12.50    5.70
   8   4   2    2.40    3.70
  -8   4  -2    5.30    3.80
  -9  -4  -2   16.20    6.80
   9  -4   2   14.60    5.00
  -9  -4  -2   19.50    6.90
   9  -4   2   23.30    7.10
  -9  -4  -2   22.40    5.60
  -9   4  -2   23.20    6.40
  -9   4  -2   12.30    6.40
   9   4   2   17.70    8.40
   9   4   2   15.60    6.50
   9   4   2   26.30    7.50
 -10  -4  -2   -3.40    4.10
  10  -4   2   -0.40    4.10
  10  -4   2    2.60    5.10
 -10  -4  -2   -0.10    3.20
 -10  -4  -2    1.90    3.90
  10   4   2    0.90    4.30
 -10   4  -2    2.80    5.80
 -10   4  -2   -2.60    3.20
  10   4   2   -3.20    3.50
  10   4   2    6.40    7.60
 -11  -5   2   18.30    7.70
  11  -5  -2   10.00    7.50
 -11  -5   2   25.10    8.80
  11   5  -2   12.80    9.20
 -11   5   2   26.00   11.50
  11   5  -2   13.10    5.90
  10  -5  -2   56.19    9.90
  10  -5  -2   63.29    9.50
 -10  -5   2   72.59   10.60
 -10  -5   2   82.09   13.20
  10  -5  -2   57.99   10.50
 -10   5   2   65.19   12.60
 -10   5   2   93.69   14.20
  10   5  -2   53.19   10.60
  10   5  -2   59.09   10.90
  10   5  -2   60.79   11.20
 -10   5   2   57.59    9.20
   9  -5  -2   46.00    8.70
   9  -5  -2   41.40    8.50
  -9  -5   2   47.70    9.90
  -9  -5   2   51.19    8.00
   9  -5  -2   56.49    8.50
  -9  -5   2   63.39    9.50
   9   5  -2   53.39    9.20
  -9   5   2   53.09   10.00
   9   5  -2   41.10    9.90
  -9   5   2   58.39    8.50
   9   5  -2   40.80    8.80
  -9   5   2   45.10    9.70
   8  -5  -2   -0.60    2.60
   8  -5  -2    3.20    4.10
  -8  -5   2    3.30    3.10
  -8  -5   2   -0.50    2.30
   8  -5  -2    2.30    2.60
  -8  -5   2    7.60    5.00
  -8   5   2   -0.60    3.70
   8   5  -2   -0.20    3.60
  -8   5   2    1.50    5.60
   8   5  -2   -5.50    3.10
   8   5  -2   -0.60    3.00
  -8   5   2    3.20    3.40
  -7  -5   2  276.27   13.50
  -7  -5   2  283.77   15.70
   7  -5  -2  257.17   14.40
  -7  -5   2  259.57   16.90
  -7  -5   2  274.77   16.00
   7  -5  -2  299.47   16.10
   7  -5  -2  323.57   18.70
  -7   5   2  286.47   19.30
   7   5  -2  282.27   18.70
  -7   5   2  286.87   19.30
   7   5  -2  267.67   16.70
   7   5  -2  298.87   19.10
  -7   5   2  249.68   13.60
   6  -5  -2    9.70    4.40
  -6  -5   2    5.30    2.60
  -6  -5   2    8.40    3.30
  -6  -5   2    7.50    3.00
  -6  -5   2    8.60    3.60
   6  -5  -2    3.00    2.90
   6  -5  -2   11.00    3.40
  -6   5   2   13.80    3.50
   6   5  -2    0.70    3.10
   6   5  -2    9.90    3.60
  -6   5   2    9.70    5.40
  -6   5   2    2.90    5.00
   6   5  -2    2.00    4.40
  -5  -5   2    9.70    3.60
   5  -5  -2    9.00    2.90
  -5  -5   2    6.30    3.60
  -5  -5   2    9.10    3.10
   5  -5  -2    7.70    3.20
  -5  -5   2    7.80    2.60
   5  -5  -2    7.10    3.10
   5   5  -2   10.50    4.00
   5   5  -2    8.90    3.60
   5   5  -2    7.70    3.20
  -5   5   2    5.40    3.80
  -5   5   2    8.00    3.80
  -5   5   2    9.20    2.40
   4  -5  -2  187.98   10.40
  -4  -5   2  197.38   11.50
   4  -5  -2  195.88   11.40
  -4  -5   2  200.98   10.90
  -4  -5   2  193.28   11.20
  -4  -5   2  204.28   10.00
   4  -5  -2  203.48   10.80
   4   5  -2  207.08   10.80
  -4   5   2  191.88    9.00
   4   5  -2  217.08   13.10
   4   5  -2  228.68   13.50
  -4   5   2  203.18   12.70
  -4   5   2  196.68   12.80
   3  -5  -2  522.05   15.00
   3  -5  -2  525.45   19.00
   3  -5  -2  491.55   20.00
  -3  -5   2  526.35   18.70
  -3  -5   2  504.75   19.60
   3  -5  -2  526.25   19.50
  -3  -5   2  495.65   19.40
  -3  -5   2  492.95   20.10
  -3   5   2  508.85   17.00
   3   5  -2  501.95   21.70
   3   5  -2  511.35   21.80
  -3   5   2  503.25   15.10
  -3   5   2  559.84   22.80
  -3   5   2  531.95   21.00
   3   5  -2  536.55   18.90
   2  -5  -2  260.97   11.00
   2  -5  -2  259.77    8.90
  -2  -5   2  251.97   11.00
  -2  -5   2  254.07   11.50
  -2  -5   2  240.18   11.70
  -2  -5   2  250.97    8.50
  -2  -5   2  239.28   11.30
   2  -5  -2  254.87   11.30
   2  -5  -2  246.08   11.60
  -2  -5   2  248.98   10.40
   2  -5  -2  253.37    9.70
  -2   5   2  246.38    8.80
   2   5  -2  275.17   12.90
  -2   5   2  248.88    9.00
   2   5  -2  247.38    9.10
  -2   5   2  239.08    9.30
   2   5  -2  245.28    8.60
   2   5  -2  266.27   10.40
  -2   5   2  262.17   13.30
  -2   5   2  229.68   11.60
   2   5  -2  245.88   12.90
  -1  -5   2  734.63   24.40
   1  -5  -2  734.53   23.90
   1  -5  -2  730.63   21.70
  -1  -5   2  717.03   21.00
   1  -5  -2  745.73   23.90
  -1  -5   2  726.93   24.30
  -1  -5   2  712.93   22.20
   1  -5  -2  715.43   22.30
   1  -5  -2  713.73   23.90
  -1  -5   2  719.53   24.70
   1  -5  -2  721.73   24.10
   1   5  -2  723.83   21.10
   1   5  -2  739.13   25.80
   1   5  -2  718.23   22.20
   1   5  -2  739.93   24.60
  -1   5   2  722.93   26.30
  -1   5   2  702.63   25.70
  -1   5   2  700.43   21.60
  -1   5   2  708.63   22.30
   1   5  -2  729.43   25.80
  -1   5   2  732.83   24.30
   0  -5  -2  268.27   10.10
   0  -5  -2  265.97   10.60
   0  -5   2  304.07   12.40
   0  -5   2  269.57    9.40
   0  -5   2  285.77   11.20
   0  -5  -2  279.97   11.70
   0  -5   2  285.47   11.90
   0  -5  -2  276.27   11.60
   0  -5  -2  287.77   11.20
   0  -5  -2  277.47   10.40
   0  -5   2  283.67   10.90
   0  -5   2  262.07   12.00
   0  -5  -2  282.27   11.30
   0   5  -2  277.87    9.60
   0   5  -2  281.37   10.70
   0   5  -2  282.97   12.80
   0   5  -2  272.07    9.60
   0   5   2  267.67   13.70
   0   5   2  259.57   11.00
   0   5   2  288.87   13.60
   0   5   2  283.27   11.30
   0   5   2  282.67   12.30
   0   5  -2  274.07   12.30
  -1  -5  -2   40.10    4.00
  -1  -5  -2   29.40    3.70
   1  -5   2   39.50    3.10
   1  -5   2   36.70    4.30
  -1  -5  -2   36.10    4.20
  -1  -5  -2   35.40    3.20
   1  -5   2   29.00    3.90
  -1  -5  -2   37.70    3.00
   1  -5   2   33.10    4.30
  -1  -5  -2   37.60    4.10
  -1   5  -2   38.40    5.30
   1   5   2   30.80    4.70
  -1   5  -2   34.40    4.60
   1   5   2   35.70    4.00
  -1   5  -2   33.10    2.20
   1   5   2   38.60    3.80
  -1   5  -2   42.90    4.30
   1   5   2   36.80    3.00
  -1   5  -2   34.60    1.90
   1   5   2   31.30    4.90
  -2  -5  -2   14.30    3.20
   2  -5   2   20.50    3.50
   2  -5   2   16.70    2.80
   2  -5   2   18.20    3.40
   2  -5   2   16.00    3.20
   2  -5   2   17.80    1.00
  -2  -5  -2   14.70    3.00
  -2  -5  -2   17.40    2.50
  -2  -5  -2   20.80    3.50
  -2   5  -2   17.00    3.80
   2   5   2   23.30    2.70
   2   5   2   15.00    3.30
  -2   5  -2   15.80    2.40
   2   5   2   19.40    2.10
   2   5   2   18.00    4.50
  -2   5  -2   17.80    1.10
   2   5   2   18.00    4.00
  -2   5  -2   13.90    3.00
  -3  -5  -2    4.10    2.00
  -3  -5  -2    8.00    2.50
   3  -5   2    0.60    1.30
   3  -5   2    6.30    1.10
   3  -5   2    3.50    2.40
  -3  -5  -2    5.80    1.80
   3  -5   2    3.10    1.60
  -3  -5  -2    6.30    2.50
   3  -5   2   10.50    3.10
  -3   5  -2    5.50    1.30
  -3   5  -2    7.90    3.70
  -3   5  -2    9.50    2.90
   3   5   2    7.70    3.10
   3   5   2    6.60    1.00
  -3   5  -2    7.20    1.60
   3   5   2    3.10    1.60
   3   5   2   10.10    3.50
   3   5   2    7.50    0.80
   4  -5   2  243.38   12.10
   4  -5   2  233.68   12.50
  -4  -5  -2  220.28   12.30
   4  -5   2  217.78   12.60
  -4  -5  -2  211.78   11.90
  -4  -5  -2  234.78   11.40
   4  -5   2  217.98    8.90
  -4   5  -2  222.38   12.30
   4   5   2  220.78   14.90
  -4   5  -2  211.28    8.50
  -4   5  -2  238.98   14.30
  -4   5  -2  220.98   13.40
   4   5   2  226.88   14.80
  -4   5  -2  208.78   10.60
   4   5   2  224.58   11.00
  -5  -5  -2   26.80    5.00
   5  -5   2   22.90    3.60
  -5  -5  -2   21.40    4.60
   5  -5   2   24.40    4.70
  -5  -5  -2   32.70    5.70
   5  -5   2   19.90    4.50
   5   5   2   18.70    3.70
  -5   5  -2   23.40    5.80
  -5   5  -2   18.70    5.60
  -5   5  -2   25.60    2.80
  -5   5  -2   17.60    4.20
   5   5   2   28.20    6.60
   5   5   2   23.60    6.80
  -6  -5  -2   57.19    7.20
  -6  -5  -2   47.00    7.70
   6  -5   2   72.39    8.00
   6  -5   2   55.49    6.00
   6  -5   2   57.59    7.70
   6  -5   2   54.49    8.40
  -6  -5  -2   58.89    7.60
  -6   5  -2   60.39    9.00
  -6   5  -2   56.39    9.00
   6   5   2   43.50    7.80
  -6   5  -2   50.49    7.70
  -6   5  -2   49.10    3.80
   6   5   2   61.49   10.00
   6   5   2   61.39    6.40
   7  -5   2  196.08   11.60
   7  -5   2  188.78   13.00
  -7  -5  -2  199.18   14.20
   7  -5   2  177.08   12.10
  -7  -5  -2  174.88   12.80
  -7  -5  -2  166.48   13.30
   7  -5   2  177.58   14.80
  -7   5  -2  169.68   13.70
  -7   5  -2  187.48   15.00
   7   5   2  195.08   18.60
  -7   5  -2  166.68   15.40
   7   5   2  172.28   10.40
   7   5   2  187.18   17.40
  -8  -5  -2    3.50    4.10
  -8  -5  -2    3.60    4.60
   8  -5   2    2.30    4.40
   8  -5   2    0.80    3.10
  -8  -5  -2    4.00    4.00
   8   5   2    1.80    5.70
  -8   5  -2    6.10    6.40
   8   5   2    0.00    3.80
   8   5   2    7.60    5.10
  -8   5  -2    1.00    3.70
  -8   5  -2    3.90    5.70
  -9  -5  -2    2.80    4.00
   9  -5   2    1.70    5.00
  -9  -5  -2    0.90    3.40
   9  -5   2    0.70    3.30
  -9  -5  -2    8.30    6.20
   9   5   2    1.00    3.50
   9   5   2    1.50    6.30
   9   5   2   -3.00    5.70
  -9   5  -2   -3.00    4.90
  -9   5  -2    0.80    5.10
  -9   5  -2    6.40    6.00
 -10  -5  -2   58.49   10.60
 -10  -5  -2   49.30    8.40
  10  -5   2   53.19    9.70
  10  -5   2   47.00   10.00
 -10  -5  -2   30.60    9.20
 -10   5  -2   33.80    8.20
 -10   5  -2   58.09   12.10
  10   5   2   55.29   11.70
  10   5   2   40.80   10.30
  10   5   2   28.90   10.10
  10  -6  -2   -0.70    3.10
 -10  -6   2    5.40    5.70
  10  -6  -2   -1.50    5.20
 -10  -6   2    6.00    6.50
  10   6  -2    0.70    4.80
 -10   6   2   -5.70    6.70
 -10   6   2    1.70    7.10
  10   6  -2    0.30    4.60
  10   6  -2    5.00    6.00
   9  -6  -2  101.09   12.00
  -9  -6   2   95.39   11.50
  -9  -6   2   87.29   10.70
   9  -6  -2   94.99   13.30
  -9  -6   2  103.79   13.80
   9  -6  -2   75.39    9.60
  -9   6   2   85.89    9.70
  -9   6   2   83.69   13.10
   9   6  -2   68.89   11.50
   9   6  -2   75.49   12.30
   9   6  -2  105.29   12.60
  -9   6   2   77.69   13.20
   8  -6  -2    1.60    3.60
   8  -6  -2    3.80    4.80
  -8  -6   2    4.20    3.70
  -8  -6   2    5.50    3.30
   8  -6  -2    1.70    2.90
  -8  -6   2   12.70    5.60
  -8   6   2    1.40    4.60
   8   6  -2   11.70    6.00
   8   6  -2   11.50    5.30
   8   6  -2   14.60    5.90
  -8   6   2   -0.60    4.10
  -8   6   2   12.00    3.90
  -7  -6   2    3.60    2.80
  -7  -6   2   -5.70    3.20
  -7  -6   2    0.20    3.50
   7  -6  -2   -2.60    1.70
   7  -6  -2    1.60    3.10
   7  -6  -2   -0.20    3.40
  -7  -6   2    2.40    2.30
   7   6  -2    2.90    3.80
   7   6  -2    6.80    4.20
  -7   6   2    0.80    4.20
  -7   6   2   -2.60    2.40
   7   6  -2   -3.00    4.20
  -7   6   2    2.40    4.10
   6  -6  -2   17.70    4.80
   6  -6  -2   38.40    6.20
  -6  -6   2   21.50    4.60
  -6  -6   2   26.40    4.30
  -6  -6   2   14.40    5.40
  -6  -6   2   19.60    4.80
   6  -6  -2   22.50    5.10
   6   6  -2   21.80    5.70
   6   6  -2   27.10    7.20
  -6   6   2    9.50    5.00
  -6   6   2   25.20    7.10
   6   6  -2   17.60    4.50
  -6   6   2   22.80    4.00
   5  -6  -2  215.28   13.40
   5  -6  -2  216.88   12.00
  -5  -6   2  187.98   12.10
  -5  -6   2  198.78   11.80
  -5  -6   2  211.18   13.30
  -5  -6   2  191.18   10.20
   5  -6  -2  207.48   11.50
  -5   6   2  209.68   14.60
   5   6  -2  192.58   13.90
   5   6  -2  239.38   13.00
   5   6  -2  169.98   13.40
  -5   6   2  191.28   10.10
  -5   6   2  214.38   14.80
  -4  -6   2  106.49    8.40
  -4  -6   2  108.89    8.10
   4  -6  -2   88.59    8.70
  -4  -6   2  111.09    7.10
   4  -6  -2   93.29    7.00
   4  -6  -2  105.89    7.80
  -4  -6   2  102.09    8.30
   4   6  -2  118.09   11.50
  -4   6   2  115.79   11.50
   4   6  -2  127.89   10.30
  -4   6   2  118.29   10.80
   4   6  -2  111.69    8.10
  -4   6   2   92.09    6.00
   3  -6  -2  537.85   15.60
   3  -6  -2  531.75   20.50
   3  -6  -2  516.45   19.40
  -3  -6   2  506.45   20.50
  -3  -6   2  589.94   22.00
  -3  -6   2  528.25   19.40
  -3  -6   2  542.45   20.70
   3  -6  -2  541.95   21.20
  -3  -6   2  538.35   15.30
   3   6  -2  504.55   22.70
   3   6  -2  526.75   19.60
  -3   6   2  504.45   22.80
   3   6  -2  511.45   15.40
  -3   6   2  525.25   17.80
  -3   6   2  531.25   21.60
   3   6  -2  521.25   22.70
  -3   6   2  501.95   15.60
   3   6  -2  529.15   16.10
  -2  -6   2  941.31   31.30
   2  -6  -2  937.71   31.40
   2  -6  -2  940.31   30.30
  -2  -6   2  890.61   31.00
  -2  -6   2  964.50   27.60
  -2  -6   2  920.51   31.70
   2  -6  -2 1001.50   31.30
   2  -6  -2  962.60   27.70
   2  -6  -2  934.61   31.00
  -2  -6   2  928.71   30.60
   2   6  -2  978.00   33.20
  -2   6   2  950.20   28.80
   2   6  -2  926.51   29.70
  -2   6   2  956.00   33.90
   2   6  -2  918.01   27.70
  -2   6   2  906.11   31.90
  -2   6   2  918.21   27.70
   2   6  -2  919.31   33.60
  -1  -6   2   65.09    6.30
  -1  -6   2   76.89    4.70
  -1  -6   2   78.59    6.00
  -1  -6   2   74.89    4.00
   1  -6  -2   68.59    5.20
   1  -6  -2   85.49    6.00
   1  -6  -2   74.09    5.40
   1  -6  -2   80.79    5.80
   1  -6  -2   73.19    4.30
  -1  -6   2   70.29    5.50
   1  -6  -2   64.09    4.40
   1   6  -2   71.39    6.70
  -1   6   2   76.19    7.60
  -1   6   2   76.99    8.10
  -1   6   2   80.09    5.10
   1   6  -2   72.29    7.40
   1   6  -2   80.49    5.00
  -1   6   2   68.69    6.50
   1   6  -2   65.99    6.90
   1   6  -2   68.59    3.90
   0  -6  -2   58.49    4.40
   0  -6   2   45.70    4.50
   0  -6   2   55.39    5.60
   0  -6  -2   51.79    3.90
   0  -6  -2   51.39    3.70
   0  -6  -2   48.50    5.10
   0  -6  -2   52.29    5.20
   0  -6   2   42.10    4.80
   0  -6   2   51.39    3.30
   0  -6   2   52.79    5.40
   0  -6  -2   49.40    4.80
   0  -6  -2   49.00    4.00
   0   6   2   56.09    6.50
   0   6   2   48.50    4.90
   0   6   2   62.19    7.20
   0   6  -2   44.70    5.40
   0   6  -2   52.29    5.80
   0   6  -2   49.90    3.40
   0   6  -2   42.70    4.30
   0   6  -2   47.50    3.40
   0   6   2   54.19    5.90
   1  -6   2  989.00   32.70
   1  -6   2  951.50   32.80
  -1  -6  -2  941.31   31.90
  -1  -6  -2 1022.00   31.90
   1  -6   2 1050.19   30.40
  -1  -6  -2 1014.60   30.00
  -1  -6  -2 1008.00   30.40
   1  -6   2  986.30   32.00
  -1  -6  -2  977.80   31.10
  -1  -6  -2  998.60   32.10
   1   6   2  972.80   35.30
   1   6   2  974.40   33.70
  -1   6  -2  996.10   28.10
   1   6   2  984.60   31.70
  -1   6  -2  971.70   31.50
  -1   6  -2  980.30   35.00
  -1   6  -2  986.40   29.20
  -1   6  -2  947.31   33.00
   2  -6   2  457.55   18.10
   2  -6   2  416.66   18.00
  -2  -6  -2  439.56   15.80
  -2  -6  -2  424.86   14.20
  -2  -6  -2  458.25   17.70
   2  -6   2  466.35   18.40
  -2  -6  -2  421.16   17.50
   2  -6   2  442.86   12.60
  -2  -6  -2  433.66   17.10
   2  -6   2  446.56   16.70
   2   6   2  409.76   20.40
  -2   6  -2  422.46   12.80
  -2   6  -2  430.16   18.20
  -2   6  -2  429.66   15.60
   2   6   2  432.16   20.30
   2   6   2  427.96   15.50
   2   6   2  433.56   14.50
  -2   6  -2  446.56   13.40
   2   6   2  411.86   17.70
  -2   6  -2  473.95   20.20
  -3  -6  -2   52.19    6.20
   3  -6   2   61.49    6.50
   3  -6   2   57.79    6.40
  -3  -6  -2   43.20    5.70
   3  -6   2   56.69    2.80
  -3  -6  -2   49.10    5.90
   3  -6   2   46.60    6.00
  -3  -6  -2   64.79    5.80
  -3   6  -2   68.39    7.30
   3   6   2   53.89    3.00
   3   6   2   44.00    7.20
  -3   6  -2   54.29    3.80
   3   6   2   53.49    8.00
  -3   6  -2   56.19    7.50
   3   6   2   61.49    6.40
  -3   6  -2   44.40    3.00
   3   6   2   54.89    3.50
  -4  -6  -2   25.00    4.90
   4  -6   2   19.30    2.80
   4  -6   2   30.90    5.30
  -4  -6  -2   24.00    5.00
  -4  -6  -2   14.30    3.20
   4  -6   2   19.70    4.10
  -4  -6  -2   24.30    4.50
   4  -6   2   22.30    2.50
   4  -6   2   14.70    4.10
  -4   6  -2   13.60    4.80
  -4   6  -2   25.90    5.50
   4   6   2   24.40    6.40
  -4   6  -2   29.20    3.60
   4   6   2   21.40    5.40
   4   6   2   21.10    3.90
  -4   6  -2   16.00    2.20
  -4   6  -2   20.10    4.30
   5  -6   2  180.18   12.70
  -5  -6  -2  186.68   12.30
   5  -6   2  181.98    8.60
  -5  -6  -2  202.48   11.40
   5  -6   2  182.28   12.30
   5  -6   2  161.38   10.80
  -5  -6  -2  191.78   12.20
   5   6   2  195.88   10.40
   5   6   2  177.68   13.80
  -5   6  -2  177.78   11.80
   5   6   2  204.48   15.70
  -5   6  -2  186.78   14.40
  -5   6  -2  179.78   13.30
  -5   6  -2  184.18    7.50
  -6  -6  -2   17.20    4.70
   6  -6   2   12.60    3.90
   6  -6   2   20.80    3.70
   6  -6   2   10.80    5.20
  -6  -6  -2   11.30    3.80
  -6  -6  -2   32.50    6.50
   6  -6   2   14.00    5.10
   6   6   2   16.70    6.00
   6   6   2   36.10    8.70
  -6   6  -2   14.70    4.50
  -6   6  -2   20.70    6.10
  -6   6  -2   23.70    6.40
   6   6   2   10.00    3.10
   7  -6   2   40.60    8.40
  -7  -6  -2   58.59    8.70
  -7  -6  -2   36.70    7.50
  -7  -6  -2   43.90    7.60
   7  -6   2   48.50    7.00
   7  -6   2   49.80    8.20
   7   6   2   60.29   10.70
  -7   6  -2   47.10    8.40
   7   6   2   32.90    8.40
  -7   6  -2   47.20    7.60
  -7   6  -2   58.89   11.00
   8  -6   2    3.70    4.20
   8  -6   2    3.70    4.30
  -8  -6  -2    1.10    3.70
   8  -6   2    2.10    5.40
  -8  -6  -2    6.80    4.00
  -8  -6  -2    5.40    3.70
  -8   6  -2    1.90    5.80
  -8   6  -2    4.00    4.90
   8   6   2    3.80    5.20
   8   6   2    0.80    4.00
  -8   6  -2   -0.40    3.30
   8   6   2    1.90    6.30
   9  -6   2   82.99   12.40
  -9  -6  -2   68.59    9.90
  -9  -6  -2   63.69   10.40
  -9  -6  -2   82.49   12.60
   9  -6   2   61.79    9.50
  -9   6  -2   65.29   12.00
  -9   6  -2   65.99   10.70
   9   6   2   66.39   13.30
  -9   6  -2  108.09   15.50
   9   6   2   80.09   13.90
   9   6   2   66.89   12.10
  10  -6   2    3.80    6.40
 -10  -6  -2   -3.80    4.60
 -10  -6  -2   -4.20    3.60
 -10  -6  -2   -2.20    3.80
  10  -6   2    1.20    4.00
  10   6   2   -5.50    4.40
  10   6   2   -5.00    6.80
  10   6   2    5.00    7.50
 -10   6  -2   -0.10    5.90
 -10   6  -2   -0.60    7.40
  10  -7  -2   57.79   11.00
 -10  -7   2   45.80   10.70
  10  -7  -2   49.80    8.50
 -10  -7   2   36.40    8.70
  10   7  -2   46.50   10.60
  10   7  -2   40.20    8.70
 -10   7   2   38.20   11.50
 -10   7   2   28.40   11.10
  10   7  -2   56.49   12.60
   9  -7  -2   37.00    7.30
  -9  -7   2   61.19   11.20
   9  -7  -2   48.40    9.20
  -9  -7   2   66.09   10.70
  -9  -7   2   63.69    9.50
   9  -7  -2   54.39    9.30
   9   7  -2   45.10    9.90
   9   7  -2   59.19    9.80
   9   7  -2   42.60   10.00
  -9   7   2   68.79   12.00
  -9   7   2   60.69   12.20
  -9   7   2   39.90    6.80
   8  -7  -2  128.79   12.40
  -8  -7   2   94.59   11.10
   8  -7  -2  102.79   12.50
  -8  -7   2  150.18   14.90
  -8  -7   2   85.59   10.90
   8  -7  -2  126.49   12.30
  -8   7   2   95.59    9.80
  -8   7   2  114.89   14.00
  -8   7   2   99.89   13.80
   8   7  -2  105.19   14.50
   8   7  -2  117.29   12.50
   8   7  -2   83.89   12.40
  -7  -7   2  195.28   13.80
   7  -7  -2  197.18   12.70
  -7  -7   2  189.48   14.20
   7  -7  -2  183.68   14.30
   7  -7  -2  196.68   13.00
  -7  -7   2  178.68   14.00
  -7   7   2  201.48   12.20
  -7   7   2  229.28   16.70
   7   7  -2  172.38   17.30
   7   7  -2  174.08   13.20
   7   7  -2  168.38   17.10
  -7   7   2  202.18   18.50
   6  -7  -2   84.29   10.20
  -6  -7   2   78.89    8.90
  -6  -7   2   79.39   10.00
  -6  -7   2   71.39    6.80
  -6  -7   2   84.29    9.80
   6  -7  -2   82.79    8.80
   6  -7  -2   94.89    9.60
   6   7  -2   77.39   10.70
   6   7  -2   70.49   10.70
  -6   7   2   94.79    7.20
   6   7  -2   73.99    9.10
  -6   7   2   91.19   12.40
  -6   7   2   71.49   10.50
  -5  -7   2   13.50    3.10
   5  -7  -2   16.00    4.30
  -5  -7   2   18.00    4.40
  -5  -7   2   18.60    4.70
  -5  -7   2   19.40    4.40
   5  -7  -2   10.70    3.90
   5  -7  -2   17.50    4.20
  -5   7   2   24.20    6.30
  -5   7   2   17.60    5.10
   5   7  -2   22.30    5.50
  -5   7   2   16.30    3.50
   5   7  -2   20.10    5.70
   5   7  -2   15.20    4.30
  -4  -7   2  336.37   14.30
  -4  -7   2  337.27   16.30
  -4  -7   2  323.57   15.80
  -4  -7   2  361.56   17.30
   4  -7  -2  331.57   16.50
   4  -7  -2  327.37   14.60
   4  -7  -2  335.97   15.80
   4   7  -2  302.77   14.80
  -4   7   2  342.07   19.20
   4   7  -2  318.47   18.20
   4   7  -2  336.17   18.90
  -4   7   2  326.47   17.40
  -4   7   2  307.27   13.40
  -3  -7   2   21.50    4.00
   3  -7  -2   20.10    4.00
  -3  -7   2   26.70    2.30
   3  -7  -2   29.50    5.00
   3  -7  -2   29.30    4.60
   3  -7  -2   24.30    2.30
  -3  -7   2   23.10    3.90
   3  -7  -2   21.20    3.80
  -3  -7   2   30.10    4.60
  -3  -7   2   26.50    4.80
   3   7  -2   34.80    2.80
   3   7  -2   16.00    4.40
   3   7  -2   32.00    4.60
   3   7  -2   25.10    3.00
  -3   7   2   30.60    5.50
  -3   7   2   24.90    5.70
   3   7  -2   22.20    5.00
  -3   7   2   30.00    2.50
  -3   7   2   26.10    3.50
   2  -7  -2  122.39    8.00
   2  -7  -2  102.09    7.00
   2  -7  -2  120.29    6.00
   2  -7  -2  123.89    8.10
  -2  -7   2  125.19    7.80
  -2  -7   2  123.89    8.10
  -2  -7   2  121.39    8.40
  -2  -7   2  136.89    6.20
  -2  -7   2  116.59    8.30
   2  -7  -2  128.09    8.30
   2   7  -2  125.09    9.20
  -2   7   2  128.09    7.00
   2   7  -2  119.69    9.50
   2   7  -2  121.39    7.40
  -2   7   2  110.49    8.50
  -2   7   2  145.59   10.50
  -1  -7   2   68.69    6.90
   1  -7  -2   63.59    6.20
   1  -7  -2   79.39    6.10
  -1  -7   2   71.79    4.70
  -1  -7   2   62.29    4.00
   1  -7  -2   70.89    4.80
  -1  -7   2   57.09    6.10
  -1  -7   2   60.49    6.10
   1  -7  -2   64.89    4.40
   1  -7  -2   70.09    5.80
   1  -7  -2   71.29    5.60
   1   7  -2   66.59    7.60
  -1   7   2   73.39    8.10
   1   7  -2   68.59    7.80
   1   7  -2   55.49    6.20
  -1   7   2   65.39    5.00
  -1   7   2   73.39    7.20
   1   7  -2   64.49    5.10
  -1   7   2   63.29    7.20
   0  -7   2  338.97   15.00
   0  -7  -2  328.37   13.70
   0  -7  -2  318.67   14.40
   0  -7  -2  357.66   13.80
   0  -7  -2  353.56   14.40
   0  -7   2  367.56   15.50
   0  -7   2  354.26   15.80
   0  -7  -2  342.97   14.50
   0  -7  -2  339.47   13.70
   0  -7   2  349.17   14.10
   0  -7  -2  364.36   13.40
   0  -7   2  364.16   12.60
   0   7   2  336.77   14.80
   0   7  -2  335.57   15.60
   0   7  -2  339.27   16.20
   0   7  -2  340.37   14.20
   0   7   2  344.97   17.00
   0   7   2  348.67   15.90
   0   7   2  330.47   17.10
  -1  -7  -2   70.19    4.70
  -1  -7  -2   61.49    5.00
   1  -7   2   67.39    6.50
  -1  -7  -2   75.09    6.60
   1  -7   2   64.39    4.80
  -1  -7  -2   77.39    6.00
  -1  -7  -2   63.99    6.50
   1  -7   2   69.09    7.00
  -1  -7  -2   75.39    5.20
   1  -7   2   61.79    3.60
   1  -7   2   61.19    6.50
  -1  -7  -2   74.69    5.30
   1   7   2   55.69    7.40
   1   7   2   68.29    6.60
   1   7   2   70.89    8.70
  -1   7  -2   59.59    7.70
  -1   7  -2   64.39    6.90
   1   7   2   74.69    7.90
  -1   7  -2   77.69    6.20
  -1   7  -2   62.39    4.40
  -1   7  -2   65.59    3.70
  -2  -7  -2   54.89    6.20
   2  -7   2   74.19    7.70
  -2  -7  -2   58.89    4.80
  -2  -7  -2   64.49    4.20
   2  -7   2   51.29    5.40
   2  -7   2   55.69    2.90
   2  -7   2   60.99    6.80
   2  -7   2   60.59    6.50
  -2  -7  -2   61.59    6.30
  -2  -7  -2   48.50    5.60
  -2   7  -2   67.39    5.10
  -2   7  -2   58.99    3.10
   2   7   2   65.49    5.90
   2   7   2   71.89    7.60
   2   7   2   64.99    8.50
  -2   7  -2   56.89    3.50
   2   7   2   52.19    7.90
  -2   7  -2   63.89    7.20
  -2   7  -2   61.09    8.00
  -3  -7  -2   81.09    4.30
  -3  -7  -2   76.29    7.70
  -3  -7  -2   87.09    8.20
   3  -7   2   77.09    8.10
   3  -7   2   73.19    7.60
  -3  -7  -2   77.09    7.70
   3  -7   2   81.39    6.70
   3  -7   2   83.39    3.70
  -3  -7  -2   77.39    6.10
  -3   7  -2   74.89    5.00
  -3   7  -2   86.19    9.70
   3   7   2   72.39    7.40
   3   7   2   71.99    9.00
  -3   7  -2   77.59    8.10
   3   7   2   79.09    4.40
   3   7   2   75.99   10.00
   3   7   2   93.59    5.50
  -3   7  -2   77.69    4.00
   4  -7   2  201.88    7.80
   4  -7   2  201.28   12.10
   4  -7   2  190.18   12.20
  -4  -7  -2  207.18   12.50
  -4  -7  -2  211.28   12.70
   4  -7   2  220.98   13.00
  -4  -7  -2  207.08   12.20
   4  -7   2  223.68   10.10
  -4  -7  -2  206.48   11.20
  -4   7  -2  189.98   12.20
   4   7   2  214.88   11.40
  -4   7  -2  231.38   15.50
   4   7   2  204.28   14.60
  -4   7  -2  193.48    8.60
  -4   7  -2  180.08   13.60
  -4   7  -2  194.08    8.00
   4   7   2  198.48    6.60
   4   7   2  208.58   15.90
   4   7   2  206.58    7.00
  -5  -7  -2   74.99    8.00
  -5  -7  -2   58.09    7.80
   5  -7   2   79.19    8.80
  -5  -7  -2   72.99    8.50
   5  -7   2   80.19    8.50
   5  -7   2   65.79    8.40
   5  -7   2   73.99    4.80
   5   7   2   65.59    9.60
  -5   7  -2   63.19    3.70
  -5   7  -2   72.59    8.90
  -5   7  -2   57.49    9.10
   5   7   2   64.49   10.80
  -5   7  -2   71.39    9.80
   5   7   2   65.09    6.60
   6  -7   2  162.48   12.80
  -6  -7  -2  153.88   12.00
   6  -7   2  152.18   14.40
  -6  -7  -2  146.79   11.30
  -6  -7  -2  188.38   13.90
   6  -7   2  152.48   11.20
   6   7   2  152.48   16.90
   6   7   2  154.18   15.80
  -6   7  -2  152.48   15.20
  -6   7  -2  176.98   16.30
  -6   7  -2  164.48   12.70
   6   7   2  178.58   10.00
   7  -7   2   85.29   10.60
   7  -7   2   67.99   10.10
  -7  -7  -2   48.40    7.70
   7  -7   2   74.69    9.30
  -7  -7  -2   73.39    9.20
  -7  -7  -2   68.99   10.20
  -7   7  -2   55.39    8.80
  -7   7  -2   52.69   10.90
   7   7   2   64.29   10.60
   7   7   2   78.39   13.10
  -7   7  -2   48.00   10.20
   8  -7   2   46.70    9.50
   8  -7   2   49.10    8.60
  -8  -7  -2   43.80    8.20
  -8  -7  -2   43.80    8.50
  -8  -7  -2   43.00    9.10
   8  -7   2   49.00    7.70
  -8   7  -2   22.30    7.50
   8   7   2   51.79   11.50
  -8   7  -2   34.00    8.20
   8   7   2   43.70    9.40
  -8   7  -2   44.40    9.50
   8   7   2   35.20    9.60
  -9  -7  -2    4.00    3.90
  -9  -7  -2   -0.20    5.00
  -9  -7  -2    1.40    4.00
   9  -7   2    1.30    5.60
   9  -7   2   -2.70    4.20
   9   7   2   -5.50    5.00
  -9   7  -2    2.60    7.70
   9   7   2    2.60    4.60
   9   7   2   -2.90    4.20
  -9   7  -2    4.00    6.40
  -9   7  -2    2.20    4.00
 -10  -7  -2   72.99   12.50
  10  -7   2   70.09   10.80
 -10  -7  -2   69.89   11.00
 -10  -7  -2   58.79   11.60
  10  -7   2   79.79   12.90
 -10   7  -2   59.79   13.50
  10   7   2   46.70   12.00
  10   7   2   43.40   12.60
  10   7   2   60.39   13.00
 -10   7  -2   58.09   11.00
 -10  -8   2   -2.90    3.70
  10  -8  -2    6.40    5.60
 -10  -8   2    0.90    4.20
  10  -8  -2    4.20    4.80
 -10   8   2   -5.40    7.50
  10   8  -2   10.70    6.20
 -10   8   2    5.60    8.70
  10   8  -2   10.10    6.10
  10   8  -2    3.00    5.10
  -9  -8   2   32.30    9.00
  -9  -8   2   40.60    7.90
   9  -8  -2   43.40    7.90
   9  -8  -2   33.50    8.30
  -9  -8   2   46.00    8.90
   9   8  -2   38.50    8.20
  -9   8   2   42.90    9.90
  -9   8   2   39.60    9.70
   9   8  -2   53.59   11.60
   9   8  -2   65.99   11.90
  -8  -8   2   14.40    5.60
  -8  -8   2   15.80    5.40
   8  -8  -2   14.60    6.30
  -8  -8   2   17.20    5.30
   8  -8  -2   21.50    6.40
   8  -8  -2   38.20    7.60
   8   8  -2   24.10    7.60
  -8   8   2   22.80    7.80
  -8   8   2   22.50    4.90
  -8   8   2   18.20    6.90
   8   8  -2   18.90    5.80
   8   8  -2    7.30    5.20
  -7  -8   2    3.40    4.40
   7  -8  -2    9.20    3.80
   7  -8  -2    6.00    4.50
   7  -8  -2    5.60    4.80
  -7  -8   2    7.30    3.80
  -7  -8   2   -1.60    2.80
  -7   8   2    5.30    5.50
   7   8  -2    7.60    3.80
  -7   8   2    4.50    3.40
   7   8  -2   -3.20    4.50
   7   8  -2   12.20    6.70
  -7   8   2    3.60    6.60
  -6  -8   2   58.49    8.20
  -6  -8   2   66.39    6.60
  -6  -8   2   55.99    8.90
   6  -8  -2   68.89    9.50
   6  -8  -2   56.59    7.10
  -6  -8   2   70.09    8.60
   6  -8  -2   57.09    8.10
  -6   8   2   45.00    8.50
   6   8  -2   66.99   10.50
   6   8  -2   62.29   10.10
  -6   8   2   81.79    7.60
   6   8  -2   57.39    8.00
  -6   8   2   54.29    9.80
   5  -8  -2   72.59    8.90
  -5  -8   2   73.69    9.20
   5  -8  -2   73.19    8.50
  -5  -8   2   75.49    7.10
  -5  -8   2   82.29    9.00
   5  -8  -2   95.19    8.70
  -5  -8   2   93.09   10.20
   5   8  -2   75.59    8.40
  -5   8   2   88.69   11.20
   5   8  -2   77.29   10.50
  -5   8   2   88.39   11.40
  -5   8   2   84.59    6.90
   5   8  -2   67.29   10.70
  -4  -8   2   46.10    6.70
   4  -8  -2   46.90    6.40
  -4  -8   2   42.90    5.20
   4  -8  -2   28.60    5.20
  -4  -8   2   45.50    6.60
   4  -8  -2   36.00    5.20
   4  -8  -2   36.80    5.80
  -4  -8   2   43.40    6.40
  -4   8   2   37.10    7.10
   4   8  -2   33.10    2.20
   4   8  -2   36.60    2.70
  -4   8   2   36.60    4.70
   4   8  -2   39.30    5.60
   4   8  -2   36.40    6.90
   4   8  -2   49.40    8.00
  -4   8   2   45.30    7.60
   3  -8  -2  450.35   18.10
   3  -8  -2  487.35   20.00
  -3  -8   2  465.85   14.90
   3  -8  -2  446.36   19.70
  -3  -8   2  447.46   19.80
  -3  -8   2  453.75   19.60
  -3  -8   2  427.16   19.90
   3  -8  -2  449.06   14.70
  -3  -8   2  444.56   18.40
   3  -8  -2  442.06   19.40
   3   8  -2  470.75   22.60
  -3   8   2  445.16   14.70
  -3   8   2  468.45   16.20
   3   8  -2  439.66   18.80
  -3   8   2  453.35   17.20
  -3   8   2  462.15   23.10
   3   8  -2  466.35   16.40
   3   8  -2  460.25   22.00
  -3   8   2  468.95   21.30
   2  -8  -2   54.09    6.50
  -2  -8   2   57.19    6.30
  -2  -8   2   53.29    6.20
  -2  -8   2   65.09    7.20
   2  -8  -2   57.79    6.10
   2  -8  -2   61.79    6.50
  -2  -8   2   55.89    4.20
   2  -8  -2   48.00    3.90
  -2  -8   2   51.59    6.30
   2  -8  -2   64.69    6.90
   2   8  -2   51.29    7.60
   2   8  -2   55.89    7.80
   2   8  -2   64.29    7.80
  -2   8   2   59.99    7.20
  -2   8   2   44.30    7.00
   2   8  -2   60.99    6.30
  -2   8   2   60.69    5.70
   1  -8  -2  301.17   13.80
  -1  -8   2  305.37   15.00
   1  -8  -2  316.07   12.50
  -1  -8   2  326.07   12.80
   1  -8  -2  313.77   13.90
   1  -8  -2  305.87   14.20
   1  -8  -2  316.07   14.10
  -1  -8   2  299.47   11.60
  -1  -8   2  337.87   14.80
   1  -8  -2  293.57   13.90
  -1  -8   2  307.67   14.50
   1  -8  -2  307.17   12.60
  -1   8   2  308.17   16.30
   1   8  -2  291.47   14.70
  -1   8   2  328.77   16.90
   1   8  -2  308.97   16.20
  -1   8   2  307.07   13.50
   1   8  -2  300.27   13.40
  -1   8   2  289.77   14.90
   1   8  -2  281.37   15.60
   0  -8  -2    3.00    1.50
   0  -8  -2    1.90    1.80
   0  -8  -2    6.30    2.30
   0  -8  -2    7.90    2.60
   0  -8   2    7.40    2.20
   0  -8  -2    4.90    2.10
   0  -8   2    2.60    2.50
   0  -8   2    3.70    2.00
   0  -8   2    5.90    2.30
   0  -8  -2    6.50    2.50
   0  -8   2    5.30    1.70
   0  -8  -2    4.50    2.10
   0   8   2    2.40    2.50
   0   8  -2    1.80    1.90
   0   8  -2   10.30    3.50
   0   8   2    8.00    3.40
   0   8  -2    4.90    3.90
   0   8   2    4.80    2.80
   0   8   2    5.70    3.40
   0   8  -2    5.90    2.60
   1  -8   2 1617.94   53.09
  -1  -8  -2 1648.83   52.09
   1  -8   2 1676.43   51.79
  -1  -8  -2 1690.13   50.79
  -1  -8  -2 1668.63   50.89
  -1  -8  -2 1705.63   51.79
   1  -8   2 1733.93   49.90
   1  -8   2 1733.23   53.39
  -1  -8  -2 1662.53   51.89
  -1  -8  -2 1699.83   50.69
   1  -8   2 1724.33   47.80
  -1  -8  -2 1685.53   49.99
  -1   8  -2 1643.74   49.70
   1   8   2 1676.43   56.69
  -1   8  -2 1668.53   53.79
   1   8   2 1679.73   56.39
  -1   8  -2 1668.63   56.09
   1   8   2 1665.23   52.59
   1   8   2 1689.93   54.49
  -1   8  -2 1695.83   52.19
   2  -8   2    1.70    1.90
   2  -8   2    1.20    2.40
   2  -8   2    2.00    1.10
  -2  -8  -2    3.00    2.00
  -2  -8  -2   -2.30    1.60
  -2  -8  -2    0.30    1.80
   2  -8   2    1.40    1.50
  -2  -8  -2    0.90    2.60
  -2  -8  -2    1.20    1.40
   2  -8   2    1.50    2.20
  -2   8  -2    0.50    1.20
  -2   8  -2   -1.50    2.60
   2   8   2    0.50    3.40
  -2   8  -2    0.20    1.10
   2   8   2    1.70    2.20
  -2   8  -2    1.10    2.80
   2   8   2    0.30    3.10
   2   8   2   -0.80    1.60
  -2   8  -2   -0.30    0.70
  -3  -8  -2  386.96   18.10
  -3  -8  -2  392.46   13.90
   3  -8   2  402.56   17.60
   3  -8   2  451.75   19.20
  -3  -8  -2  428.26   18.70
  -3  -8  -2  388.96   16.60
  -3  -8  -2  416.66   18.50
   3  -8   2  404.46   12.60
   3  -8   2  395.86   18.40
   3   8   2  412.86   15.60
  -3   8  -2  397.46   14.70
   3   8   2  407.56   22.30
  -3   8  -2  383.56   13.10
  -3   8  -2  409.36   21.60
   3   8   2  359.46   17.30
   3   8   2  405.26   21.30
  -3   8  -2  446.16   19.40
  -4  -8  -2    1.30    1.90
   4  -8   2    3.10    2.60
   4  -8   2    1.60    1.10
  -4  -8  -2    4.70    2.80
   4  -8   2    0.80    1.90
  -4  -8  -2    6.10    3.50
  -4  -8  -2   -0.80    2.70
   4  -8   2    0.00    2.90
  -4   8  -2    7.00    5.30
  -4   8  -2   -0.20    2.80
   4   8   2    1.60    2.90
   4   8   2    2.80    1.40
   4   8   2   -1.40    2.10
  -4   8  -2    2.90    1.50
   4   8   2    3.30    3.60
  -4   8  -2   -1.40    2.00
   5  -8   2  275.87   15.80
   5  -8   2  285.97   16.80
   5  -8   2  308.97   17.10
  -5  -8  -2  298.67   16.80
  -5  -8  -2  287.67   15.30
  -5  -8  -2  312.67   16.90
  -5   8  -2  285.47   19.70
  -5   8  -2  294.77   16.50
   5   8   2  288.17   19.00
   5   8   2  289.07   20.40
   5   8   2  308.77   14.40
  -5   8  -2  310.27   19.30
  -6  -8  -2   35.30    6.70
   6  -8   2   32.30    6.60
  -6  -8  -2   45.60    8.00
   6  -8   2   39.80    7.60
  -6  -8  -2   36.00    6.90
   6  -8   2   32.50    6.60
   6   8   2   31.70    8.30
  -6   8  -2   35.90    6.80
   6   8   2   26.60    8.60
  -6   8  -2   36.20    9.10
  -6   8  -2   20.50    8.00
  -7  -8  -2  293.77   17.00
   7  -8   2  252.17   15.90
  -7  -8  -2  284.77   17.80
  -7  -8  -2  275.77   17.90
   7  -8   2  287.37   18.00
   7  -8   2  218.28   16.70
   7   8   2  289.37   21.70
  -7   8  -2  311.67   18.40
  -7   8  -2  276.47   21.00
  -7   8  -2  251.77   19.20
   7   8   2  245.38   19.80
   7   8   2  242.08   22.40
  -8  -8  -2   53.99    8.70
   8  -8   2   38.40    8.20
   8  -8   2   51.29    8.80
   8  -8   2   65.39   11.00
  -8  -8  -2   56.69    9.20
  -8  -8  -2   45.80    8.80
   8   8   2   90.69   15.10
  -8   8  -2   54.79   11.60
  -8   8  -2   69.29   10.30
   8   8   2   51.19   10.90
  -8   8  -2   49.00   10.40
   8   8   2   77.99   12.30
   9  -8   2    3.40    4.70
  -9  -8  -2    4.80    5.90
  -9  -8  -2    0.50    5.40
  -9  -8  -2    3.80    5.30
   9  -8   2   -3.00    4.60
  -9   8  -2    0.40    4.00
   9   8   2    3.60    7.80
  -9   8  -2    0.50    4.80
   9   8   2    6.10    7.70
   9   8   2   -5.60    5.40
  -9   8  -2  -12.90    5.80
 -10  -9   2   27.50    8.20
  10  -9  -2   29.20    7.30
 -10  -9   2   37.90    8.70
  10  -9  -2   34.80    9.60
 -10   9   2   14.00    7.80
  10   9  -2   38.70   10.40
 -10   9   2   30.00    9.30
  10   9  -2   19.70    7.90
  10   9  -2   34.00   10.40
   9  -9  -2    0.20    5.10
  -9  -9   2   -0.20    3.50
  -9  -9   2   -0.20    3.60
   9  -9  -2   -8.50    3.60
  -9  -9   2   -1.30    5.50
   9   9  -2    5.50    5.70
  -9   9   2   -5.30    4.50
   9   9  -2    3.80    5.70
  -9   9   2   -4.50    3.90
   9   9  -2   -0.90    4.10
   8  -9  -2  200.08   16.20
   8  -9  -2  198.38   14.70
  -8  -9   2  224.08   17.10
  -8  -9   2  212.28   15.50
  -8  -9   2  205.68   18.20
   8   9  -2  221.18   21.20
   8   9  -2  202.78   21.50
   8   9  -2  196.48   16.10
  -8   9   2  166.18   19.50
  -8   9   2  211.28   19.90
  -7  -9   2  172.38   15.80
   7  -9  -2  161.38   12.80
   7  -9  -2  199.08   12.70
   7  -9  -2  214.48   15.60
  -7  -9   2  188.88   17.10
  -7  -9   2  172.38   14.10
   7   9  -2  182.98   18.80
  -7   9   2  157.98   17.50
  -7   9   2  192.88   18.30
   7   9  -2  183.78   18.80
  -7   9   2  163.08   11.10
   7   9  -2  179.38   13.60
  -6  -9   2   11.40    5.00
  -6  -9   2   14.40    3.70
  -6  -9   2   10.30    4.80
   6  -9  -2   13.50    5.30
   6  -9  -2    0.90    3.00
   6  -9  -2   11.60    4.20
  -6  -9   2   10.10    4.90
  -6   9   2   11.00    5.50
   6   9  -2   20.40    5.10
   6   9  -2   16.50    6.80
  -6   9   2   10.20    3.10
   6   9  -2    6.50    5.40
  -6   9   2    6.50    4.80
   5  -9  -2    4.10    2.40
  -5  -9   2    7.00    2.50
  -5  -9   2    6.80    3.90
   5  -9  -2   11.70    4.10
  -5  -9   2    7.80    3.80
  -5  -9   2    6.80    3.40
   5  -9  -2    2.50    3.40
  -5   9   2   -1.70    4.60
   5   9  -2    6.70    3.60
  -5   9   2   11.80    6.50
   5   9  -2    5.80    3.70
   5   9  -2    4.50    4.00
  -5   9   2    9.00    3.30
  -4  -9   2  146.09    9.40
   4  -9  -2  131.49   10.10
  -4  -9   2  131.19   10.40
   4  -9  -2  124.69    9.00
  -4  -9   2  149.09   10.70
   4  -9  -2  142.99   10.70
  -4  -9   2  156.18   11.60
   4  -9  -2  141.49   11.00
  -4   9   2  137.19   13.20
  -4   9   2  124.99    5.10
   4   9  -2  131.69    6.60
   4   9  -2  132.69   14.00
   4   9  -2  130.69   10.10
   4   9  -2  124.29   13.00
  -4   9   2  153.18    9.00
  -4   9   2  146.39   14.60
  -3  -9   2  106.79    9.80
  -3  -9   2   94.09    5.30
   3  -9  -2  103.09    5.40
   3  -9  -2   89.69    7.40
   3  -9  -2   79.39    8.60
  -3  -9   2  109.39    8.80
  -3  -9   2   90.99    7.20
   3  -9  -2   86.19    9.00
  -3  -9   2   69.99    8.20
   3  -9  -2   99.69    9.30
   3   9  -2   91.29    6.40
   3   9  -2   97.49   11.00
   3   9  -2   87.19   10.60
   3   9  -2   98.59    8.90
  -3   9   2   93.49    6.70
  -3   9   2  102.99   10.70
  -3   9   2   92.79    6.10
  -3   9   2   85.19   10.70
   2  -9  -2   74.19    7.70
   2  -9  -2   82.19    7.90
   2  -9  -2   89.79    5.50
   2  -9  -2   81.99    6.70
  -2  -9   2   84.69    8.90
  -2  -9   2   91.89    8.80
   2  -9  -2   90.29    8.40
  -2  -9   2   80.09    5.50
  -2  -9   2   85.39    8.40
  -2  -9   2   85.79    8.10
   2   9  -2   67.69    9.30
  -2   9   2   86.79    6.80
   2   9  -2   65.89    8.50
  -2   9   2   83.69    9.10
  -2   9   2   79.49    7.20
   2   9  -2   90.29    7.40
   2   9  -2   87.39   10.00
  -2   9   2   92.09   10.40
   1  -9  -2  105.79    6.80
  -1  -9   2  109.19    8.40
  -1  -9   2  109.09    9.90
   1  -9  -2  114.79    7.10
   1  -9  -2  117.49    8.30
   1  -9  -2  117.69    8.00
  -1  -9   2  122.09    8.50
  -1  -9   2  121.59    7.30
   1  -9  -2  100.09    7.60
  -1  -9   2  108.09    6.20
   1  -9  -2   97.79    7.80
   1  -9  -2  127.29    8.80
  -1   9   2  121.69   11.90
  -1   9   2  112.39   11.00
  -1   9   2   95.49    9.30
   1   9  -2   95.69   10.20
  -1   9   2   98.89    7.40
   1   9  -2  119.99    9.30
   1   9  -2  136.39   10.70
   1   9  -2  111.29    7.80
   0  -9  -2  225.08   11.00
   0  -9   2  230.38   12.70
   0  -9   2  230.78   10.20
   0  -9  -2  214.18   11.30
   0  -9   2  232.68   13.10
   0  -9   2  220.88   12.30
   0  -9  -2  203.88   11.30
   0  -9  -2  203.98   11.80
   0  -9  -2  228.78   11.50
   0  -9  -2  215.28   11.20
   0  -9   2  235.58   11.70
   0  -9  -2  216.18   11.70
   0   9  -2  212.28   14.60
   0   9   2  237.28   12.80
   0   9   2  243.28   13.90
   0   9   2  218.68   12.60
   0   9   2  251.27   14.80
   0   9  -2  247.48   12.60
   0   9  -2  242.48   14.00
   0   9  -2  218.18   12.90
   0   9   2  229.48   15.10
  -1  -9  -2    2.40    2.30
   1  -9   2    3.00    2.80
  -1  -9  -2    0.60    1.50
   1  -9   2   -0.70    2.10
  -1  -9  -2    1.00    1.60
  -1  -9  -2    3.30    2.60
   1  -9   2    2.60    1.50
   1  -9   2    1.10    2.30
  -1  -9  -2   -0.20    2.40
  -1  -9  -2    5.00    2.10
   1  -9   2    1.60    1.30
  -1  -9  -2    3.90    2.60
   1   9   2   -0.10    2.70
  -1   9  -2    4.30    2.70
  -1   9  -2   -2.30    2.70
   1   9   2   -6.00    2.90
  -1   9  -2    1.20    1.80
   1   9   2    2.50    3.80
   1   9   2    1.30    2.60
  -1   9  -2    2.20    3.00
   1   9   2    2.60    2.20
   2  -9   2  198.78   11.90
   2  -9   2  182.68   12.20
   2  -9   2  182.58    7.60
  -2  -9  -2  181.68   11.20
  -2  -9  -2  190.28   11.60
  -2  -9  -2  202.58    9.60
   2  -9   2  199.88   12.40
  -2  -9  -2  166.48   11.10
   2  -9   2  210.38   10.90
  -2  -9  -2  189.98   10.60
   2   9   2  194.08   11.30
  -2   9  -2  183.28    8.90
  -2   9  -2  184.18   12.20
   2   9   2  229.98   15.70
  -2   9  -2  190.08   10.30
   2   9   2  203.48   14.20
   2   9   2  181.58   12.00
  -2   9  -2  216.08    8.80
  -2   9  -2  190.58   14.00
  -3  -9  -2   73.89    5.00
  -3  -9  -2   62.79    7.60
   3  -9   2   71.39    3.80
  -3  -9  -2   70.99    8.00
   3  -9   2   72.09    8.50
  -3  -9  -2   59.19    6.60
  -3  -9  -2   74.79    8.10
   3  -9   2   64.79    7.60
   3  -9   2   68.49    7.50
  -3   9  -2   75.99   10.10
  -3   9  -2   71.79    5.70
   3   9   2   70.19    8.30
   3   9   2   58.69    9.30
  -3   9  -2   57.09    7.60
  -3   9  -2   66.29    4.60
   3   9   2   82.59    6.50
   3   9   2   72.29   10.70
  -4  -9  -2   93.49    9.60
  -4  -9  -2   91.09    8.40
  -4  -9  -2   85.09    9.40
  -4  -9  -2   81.39    9.40
   4  -9   2   89.19    9.40
   4  -9   2   70.39    4.70
   4  -9   2   90.19    9.80
   4  -9   2   94.99    9.70
   4   9   2   73.09   11.50
   4   9   2   78.99    8.10
   4   9   2   88.89    5.70
  -4   9  -2   82.19    9.60
  -4   9  -2   78.59   10.80
   4   9   2   77.79   10.50
  -4   9  -2   83.79   11.10
   5  -9   2    5.80    3.40
  -5  -9  -2   -0.30    3.30
  -5  -9  -2    0.50    2.70
   5  -9   2    1.00    2.50
  -5  -9  -2    3.80    2.90
   5  -9   2    0.70    2.30
   5   9   2    2.40    3.90
  -5   9  -2    2.40    4.90
   5   9   2    0.20    2.30
  -5   9  -2   -0.90    2.60
   5   9   2   -2.50    2.70
  -5   9  -2    2.70    4.00
   6  -9   2  134.09   13.10
   6  -9   2  141.79   13.10
  -6  -9  -2  123.79   12.70
  -6  -9  -2  118.49   11.70
   6  -9   2  118.19   12.20
  -6  -9  -2  149.29   14.10
   6   9   2  122.69   15.80
   6   9   2  129.79   16.90
  -6   9  -2  119.19   14.00
  -6   9  -2  132.39   12.70
   6   9   2  119.39   14.70
  -6   9  -2  137.09   16.00
  -7  -9  -2   99.39   12.00
   7  -9   2  113.99   12.00
  -7  -9  -2  107.19   12.20
   7  -9   2  107.79   12.70
  -7  -9  -2  116.59   12.50
   7  -9   2  116.89   12.90
   7   9   2  100.59   15.30
  -7   9  -2  104.49   11.80
   7   9   2  123.59   15.20
  -7   9  -2  115.09   14.80
   7   9   2  124.69   16.90
  -7   9  -2  106.59   14.80
   8  -9   2   78.09   11.60
  -8  -9  -2   66.09   10.80
  -8  -9  -2  109.69   12.70
  -8  -9  -2   79.99   11.10
   8  -9   2   74.79   10.10
   8  -9   2   69.19   11.20
   8   9   2   53.99   12.60
  -8   9  -2   93.79   14.40
  -8   9  -2   74.39   12.40
   8   9   2   69.99   13.90
   8   9   2  130.39   17.00
  -8   9  -2   98.79   12.30
   9  -9   2    0.50    4.00
   9  -9   2   -1.40    5.10
  -9  -9  -2   -0.30    3.60
  -9  -9  -2    1.30    3.90
   9   9   2    0.10    5.40
   9   9   2    1.70    4.80
  -9   9  -2   -3.00    6.60
   9   9   2   -1.70    4.60
  -9   9  -2   -2.10    3.60
  -9   9  -2   -0.50    6.90
  -9 -10   2   35.90    8.20
  -9 -10   2   39.50    9.30
  -9 -10   2   19.60    8.50
   9 -10  -2   21.00    7.40
   9 -10  -2   23.20    6.80
   9  10  -2   31.70    8.80
   9  10  -2   16.40    7.70
  -9  10   2   28.90   11.20
  -9  10   2   31.00    9.40
   9  10  -2   19.90    9.30
  -8 -10   2   50.59    9.40
  -8 -10   2   51.29    9.70
   8 -10  -2   40.40    9.50
  -8 -10   2   69.89   10.70
   8 -10  -2   57.39    9.80
   8  10  -2   51.19    9.80
   8  10  -2   56.79   12.50
  -8  10   2   63.29   12.50
  -8  10   2   61.19   11.30
   8  10  -2   50.59   10.80
  -7 -10   2   10.00    4.90
   7 -10  -2    3.70    4.20
   7 -10  -2    5.60    4.80
  -7 -10   2   11.20    4.80
   7 -10  -2    8.30    5.50
  -7 -10   2    1.80    3.70
  -7  10   2    6.30    5.10
   7  10  -2    2.00    3.00
   7  10  -2    9.20    5.20
   7  10  -2   14.50    7.40
  -7  10   2    3.20    4.40
   6 -10  -2    4.50    3.60
   6 -10  -2    4.40    3.50
  -6 -10   2    7.30    4.10
  -6 -10   2    8.20    4.70
  -6 -10   2    8.00    4.00
   6 -10  -2   -1.20    3.70
   6  10  -2    3.70    5.50
  -6  10   2    2.10    4.10
  -6  10   2   -1.50    2.50
  -6  10   2    6.90    6.20
   6  10  -2   10.50    5.20
   6  10  -2    9.70    4.00
  -5 -10   2   15.30    5.30
   5 -10  -2   14.00    4.40
   5 -10  -2   19.20    5.00
   5 -10  -2   17.00    4.10
  -5 -10   2   15.50    3.60
  -5 -10   2   15.80    5.20
  -5 -10   2   16.80    4.90
  -5  10   2   19.80    4.40
   5  10  -2   16.90    4.90
   5  10  -2   16.80    6.40
  -5  10   2   28.30    7.20
   5  10  -2   14.70    6.60
  -5  10   2   12.50    5.50
   4 -10  -2    1.80    2.30
  -4 -10   2    0.00    2.90
   4 -10  -2    4.30    2.80
   4 -10  -2    2.20    2.60
  -4 -10   2   -3.00    2.40
   4 -10  -2    1.10    2.50
  -4 -10   2    0.30    1.60
  -4 -10   2    2.00    2.40
   4  10  -2    2.50    3.10
   4  10  -2    2.30    2.90
   4  10  -2   -0.80    2.50
  -4  10   2    1.30    3.30
   4  10  -2   -1.00    1.40
  -4  10   2   -0.80    2.80
  -4  10   2   -1.70    2.00
   3 -10  -2  221.18   13.40
   3 -10  -2  191.28   11.10
   3 -10  -2  196.98   12.60
   3 -10  -2  187.98   12.70
  -3 -10   2  232.88   14.10
   3 -10  -2  207.68    9.10
  -3 -10   2  211.58   13.40
  -3 -10   2  216.58    9.30
  -3 -10   2  204.38   12.00
  -3 -10   2  208.38   13.20
   3  10  -2  209.58   14.70
  -3  10   2  199.68   11.30
   3  10  -2  194.08   12.30
  -3  10   2  206.28   15.60
   3  10  -2  248.18   16.90
  -3  10   2  204.68   10.40
  -3  10   2  218.88   15.20
   3  10  -2  194.98   10.70
  -2 -10   2  120.89    7.40
   2 -10  -2  109.69   10.20
   2 -10  -2  127.29    9.70
  -2 -10   2  120.69   10.80
   2 -10  -2  119.89    8.80
  -2 -10   2  102.39    9.90
  -2 -10   2  131.29    9.20
   2 -10  -2  126.89    7.20
  -2 -10   2  133.99   10.70
   2 -10  -2  114.19    9.00
   2  10  -2  147.79   11.70
   2  10  -2  114.79    8.90
   2  10  -2  115.09   12.40
  -2  10   2  122.79   12.80
  -2  10   2  129.49   12.20
  -2  10   2  126.09    8.70
  -2  10   2  127.29   12.90
  -2  10   2  138.49    8.80
   2  10  -2  140.39   13.70
  -1 -10   2  314.77   16.40
   1 -10  -2  310.67   13.80
  -1 -10   2  268.97   13.20
   1 -10  -2  299.37   15.30
   1 -10  -2  296.57   14.70
  -1 -10   2  333.07   16.10
   1 -10  -2  325.87   15.30
   1 -10  -2  300.07   14.80
   1 -10  -2  283.27   13.30
  -1 -10   2  317.17   16.10
  -1 -10   2  289.17   12.60
   1 -10  -2  298.87   15.10
  -1  10   2  323.87   15.30
   1  10  -2  342.67   17.20
  -1  10   2  318.47   18.30
  -1  10   2  303.07   16.40
   1  10  -2  315.97   17.60
   1  10  -2  316.67   15.30
  -1  10   2  305.67   16.20
   1  10  -2  288.37   17.40
  -1  10   2  284.37   17.30
   0 -10  -2    4.40    2.90
   0 -10  -2   -1.70    1.40
   0 -10  -2    1.10    1.80
   0 -10  -2    1.40    2.00
   0 -10  -2   -1.40    1.70
   0 -10   2    1.40    2.80
   0 -10  -2    3.00    2.20
   0 -10   2    0.60    1.60
   0 -10  -2    1.10    1.60
   0 -10   2    0.50    2.20
   0 -10   2   -2.10    1.90
   0 -10   2    0.90    1.70
   0  10   2   -1.40    2.10
   0  10  -2    0.30    2.10
   0  10  -2   -2.10    1.90
   0  10   2   -0.60    2.40
   0  10   2    0.70    1.80
   0  10  -2    0.40    2.80
   0  10  -2    0.20    1.80
   0  10   2   -0.50    2.20
   0  10   2    1.00    2.70
  -1 -10  -2  871.91   30.30
  -1 -10  -2  892.31   32.40
   1 -10   2  903.01   33.70
  -1 -10  -2  914.91   31.20
   1 -10   2  912.61   30.00
  -1 -10  -2  892.11   31.70
   1 -10   2  901.71   32.10
  -1 -10  -2  933.81   31.60
  -1 -10  -2  878.71   31.10
   1 -10   2  918.21   34.20
   1 -10   2  881.31   28.10
  -1 -10  -2  887.11   32.10
   1  10   2  937.71   37.60
  -1  10  -2  892.31   32.50
   1  10   2  845.22   34.60
   1  10   2  912.91   37.00
  -1  10  -2  931.11   37.30
  -1  10  -2  909.41   30.80
   1  10   2  864.21   33.20
  -1  10  -2  907.51   34.40
   1  10   2  887.31   33.40
  -2 -10  -2  149.69    8.40
  -2 -10  -2  134.09   10.60
   2 -10   2  155.38    7.00
  -2 -10  -2  148.69    9.80
   2 -10   2  136.09   10.00
   2 -10   2  158.48   11.70
  -2 -10  -2  153.48   10.70
   2 -10   2  136.49    9.20
   2 -10   2  143.89   10.80
  -2 -10  -2  134.59    9.60
  -2  10  -2  161.48    8.60
  -2  10  -2  145.29    9.40
   2  10   2  144.09   15.20
  -2  10  -2  144.99   11.30
  -2  10  -2  161.38   14.90
   2  10   2  152.88   10.20
   2  10   2  176.58   13.70
   2  10   2  152.78   11.30
  -3 -10  -2  125.19    7.20
   3 -10   2  119.79    8.90
  -3 -10  -2  118.99    8.70
   3 -10   2  130.39   11.60
   3 -10   2  122.29    5.70
  -3 -10  -2  127.29   11.50
  -3 -10  -2  105.39   10.10
   3 -10   2  141.49   10.70
  -3 -10  -2  120.39    9.60
   3  10   2  112.89   10.70
   3  10   2  118.89   14.30
   3  10   2  114.59    8.50
  -3  10  -2  121.89   11.30
  -3  10  -2  126.49   13.70
  -3  10  -2  112.09    6.70
  -3  10  -2  120.99    7.60
   3  10   2  136.39   14.10
  -4 -10  -2   12.60    4.70
   4 -10   2   11.80    3.80
   4 -10   2   13.40    4.30
  -4 -10  -2   12.90    4.90
   4 -10   2   16.10    4.50
  -4 -10  -2    7.80    3.70
  -4 -10  -2   19.00    4.70
  -4  10  -2   14.50    6.90
   4  10   2   15.20    6.00
  -4  10  -2    9.30    3.90
  -4  10  -2   15.30    5.70
   4  10   2   19.70    6.50
   4  10   2   12.60    4.00
   5 -10   2  162.98   13.00
  -5 -10  -2  157.48   12.30
  -5 -10  -2  142.09   11.00
  -5 -10  -2  136.19   12.80
   5 -10   2  152.08   12.00
   5 -10   2  141.19   11.50
   5  10   2  125.89   15.80
  -5  10  -2  137.49   12.70
   5  10   2  141.69   15.50
  -5  10  -2  135.29   15.80
  -5  10  -2  137.19   15.30
   5  10   2  148.89   10.40
   5  10   2  156.38   16.90
   6 -10   2    1.80    4.30
  -6 -10  -2    0.80    2.80
   6 -10   2   -0.40    2.60
   6 -10   2    3.90    4.60
  -6 -10  -2    2.60    3.60
  -6 -10  -2    5.60    4.10
  -6  10  -2    2.20    4.50
  -6  10  -2    3.50    3.60
   6  10   2    0.30    3.50
  -6  10  -2    8.50    6.20
   6  10   2    7.00    5.20
   6  10   2   -2.30    4.50
  -7 -10  -2    6.50    5.30
   7 -10   2    8.40    4.30
  -7 -10  -2    3.00    5.10
   7 -10   2    5.10    3.90
   7 -10   2   11.40    4.90
  -7 -10  -2   10.10    4.60
   7  10   2    4.60    6.90
  -7  10  -2    3.80    5.40
   7  10   2   14.00    6.40
  -7  10  -2   18.30    7.30
   7  10   2    0.10    3.60
  -7  10  -2    5.40    5.70
  -8 -10  -2   32.50    8.70
   8 -10   2   36.00    8.60
   8 -10   2   48.00    8.60
  -8 -10  -2   25.80    8.10
  -8 -10  -2   40.30    8.00
   8 -10   2   31.70    9.00
  -8  10  -2   23.40    9.80
   8  10   2   48.00   11.70
   8  10   2   26.00    9.30
  -8  10  -2   32.20    8.50
  -8  10  -2   20.00    8.20
   8  10   2   32.80   10.80
  -9 -10  -2    4.20    6.00
  -9 -10  -2    6.60    6.20
   9 -10   2    4.90    7.20
   9 -10   2   10.60    6.60
   9  10   2   12.00    6.60
  -9  10  -2   -0.10    7.30
   9  10   2   10.40    8.40
  -9  10  -2    2.70    6.30
   9  10   2   -0.40    5.40
  -9  10  -2    8.90    7.10
   9 -11  -2   71.79   11.70
  -9 -11   2   56.89   10.60
  -9 -11   2   82.49   12.80
  -9 -11   2   78.99   13.00
   9 -11  -2   77.09   13.40
  -9  11   2   61.39   13.30
   9  11  -2   66.49   14.10
  -9  11   2   56.79   13.30
   9  11  -2   76.89   14.00
  -8 -11   2   43.90    9.40
  -8 -11   2   41.20    8.40
  -8 -11   2   41.20    8.80
   8 -11  -2   49.90    9.10
   8 -11  -2   50.89   10.00
  -8  11   2   61.09   13.80
  -8  11   2   32.80    9.00
   8  11  -2   33.30   10.20
   8  11  -2   40.20    8.90
   8  11  -2   65.29   12.50
   7 -11  -2  250.17   18.10
  -7 -11   2  264.07   18.20
  -7 -11   2  237.58   17.90
   7 -11  -2  235.18   16.60
  -7 -11   2  227.58   17.20
  -7  11   2  286.27   21.90
  -7  11   2  254.07   19.70
   7  11  -2  225.08   16.10
   7  11  -2  232.98   22.60
   7  11  -2  241.48   22.90
   6 -11  -2   21.20    6.70
  -6 -11   2   21.20    6.30
  -6 -11   2    8.40    4.40
   6 -11  -2   12.30    4.50
  -6 -11   2    8.60    4.40
   6 -11  -2   11.60    5.50
  -6  11   2    4.60    6.60
   6  11  -2   20.20    7.10
  -6  11   2   11.70    4.30
   6  11  -2   17.90    4.90
   6  11  -2    4.10    6.20
  -6  11   2    8.80    6.70
  -5 -11   2   -1.00    2.40
   5 -11  -2   -1.20    3.60
  -5 -11   2   -0.50    2.60
  -5 -11   2    3.70    2.80
  -5 -11   2    6.80    3.30
   5 -11  -2   -0.10    1.90
   5 -11  -2   -2.00    2.30
  -5  11   2   -4.20    3.10
  -5  11   2   -0.20    2.80
  -5  11   2   -1.00    3.60
   5  11  -2    1.20    3.60
   5  11  -2    5.00    4.20
   5  11  -2    4.00    3.30
  -4 -11   2   17.20    4.90
   4 -11  -2   22.60    5.40
   4 -11  -2   25.00    5.30
  -4 -11   2   26.00    6.00
   4 -11  -2   29.50    5.90
  -4 -11   2   16.40    4.50
  -4 -11   2   21.30    5.80
   4 -11  -2   31.70    5.20
   4  11  -2   22.90    5.40
   4  11  -2   14.30    6.00
  -4  11   2   16.50    4.40
   4  11  -2   11.10    5.90
  -4  11   2   15.90    5.60
  -4  11   2   23.90    6.90
  -3 -11   2  308.37   16.80
   3 -11  -2  297.17   16.50
  -3 -11   2  329.67   18.30
  -3 -11   2  298.07   15.60
   3 -11  -2  291.47   15.10
   3 -11  -2  302.37   16.60
  -3 -11   2  313.27   17.60
   3 -11  -2  300.27   17.10
  -3 -11   2  298.17   12.40
  -3  11   2  311.97   20.80
   3  11  -2  312.07   16.70
   3  11  -2  299.37   14.70
   3  11  -2  336.77   20.20
  -3  11   2  345.87   19.40
   3  11  -2  331.77   20.70
  -3  11   2  316.27   15.20
   3  11  -2  309.97   19.00
   2 -11  -2   36.00    6.20
  -2 -11   2   40.60    6.70
  -2 -11   2   41.60    5.00
  -2 -11   2   50.79    6.90
   2 -11  -2   35.40    5.90
   2 -11  -2   44.00    5.10
  -2 -11   2   37.40    6.60
   2 -11  -2   32.60    5.50
   2 -11  -2   46.40    6.80
   2  11  -2   27.90    7.30
  -2  11   2   35.20    8.50
  -2  11   2   40.00    6.20
  -2  11   2   39.00    5.60
  -2  11   2   41.80    8.10
   2  11  -2   53.59    8.40
   2  11  -2   44.60    6.60
  -2  11   2   42.70    7.30
   2  11  -2   50.69    8.50
  -1 -11   2   35.40    4.50
  -1 -11   2   35.90    6.10
   1 -11  -2   33.30    5.30
   1 -11  -2   31.00    4.70
  -1 -11   2   36.60    5.00
   1 -11  -2   27.30    5.10
   1 -11  -2   36.80    5.70
  -1 -11   2   37.00    6.00
   1 -11  -2   20.20    4.40
   1 -11  -2   30.80    5.50
  -1 -11   2   32.90    6.00
   1 -11  -2   31.20    4.90
  -1  11   2   31.20    6.10
   1  11  -2   24.60    5.20
  -1  11   2   26.20    5.20
  -1  11   2   29.00    5.90
  -1  11   2   31.40    7.00
   1  11  -2   28.50    6.70
   1  11  -2   33.70    6.70
  -1  11   2   34.80    7.30
   1  11  -2   29.30    6.30
   0 -11   2  270.67   15.70
   0 -11  -2  253.27   14.00
   0 -11  -2  249.18   13.80
   0 -11   2  269.07   12.00
   0 -11   2  241.38   13.00
   0 -11  -2  260.97   13.70
   0 -11  -2  229.58   13.40
   0 -11  -2  274.47   13.40
   0 -11  -2  237.18   13.10
   0 -11   2  263.07   15.00
   0 -11   2  242.08   14.30
   0 -11  -2  231.68   12.80
   0  11   2  248.98   17.20
   0  11   2  236.28   15.50
   0  11   2  240.78   16.80
   0  11   2  248.78   14.70
   0  11   2  269.47   15.60
   0  11  -2  286.17   18.10
   0  11   2  242.68   15.60
   0  11   2  238.08   16.20
   0  11  -2  270.17   16.70
   0  11  -2  241.18   14.20
   0  11  -2  290.87   16.40
   1 -11   2   87.49    6.70
   1 -11   2   86.59    6.10
  -1 -11  -2   83.19    8.70
  -1 -11  -2   83.89    8.30
  -1 -11  -2   69.29    7.80
   1 -11   2   97.99   10.40
  -1 -11  -2   79.69    8.70
  -1 -11  -2   88.89    8.60
   1 -11   2   94.49   10.20
  -1 -11  -2   98.29    8.80
  -1 -11  -2   92.19    7.30
   1 -11   2  103.89    9.40
  -1  11  -2   74.69   10.60
   1  11   2  105.09   12.00
  -1  11  -2   97.19    7.90
   1  11   2   99.19   12.30
   1  11   2   96.09   11.40
   1  11   2  108.09   10.90
  -1  11  -2   96.49    9.90
   1  11   2   90.59    9.80
   1  11   2   98.99   11.80
  -1  11  -2  115.39   11.60
  -2 -11  -2    1.40    2.10
   2 -11   2    1.00    3.40
  -2 -11  -2    0.10    2.60
  -2 -11  -2   -0.80    2.30
  -2 -11  -2    4.00    2.50
  -2 -11  -2   -0.50    2.10
   2 -11   2    5.50    2.80
   2 -11   2    0.20    1.40
   2 -11   2    0.40    2.70
   2 -11   2    1.10    3.00
   2  11   2   -3.40    2.10
  -2  11  -2    0.10    2.20
  -2  11  -2   -1.30    2.40
   2  11   2    0.10    2.50
  -2  11  -2   -0.30    3.00
  -2  11  -2    0.90    1.90
   2  11   2    4.50    3.60
   2  11   2    4.90    3.90
  -3 -11  -2  117.59   11.00
  -3 -11  -2  103.99   10.50
  -3 -11  -2  106.39    8.60
  -3 -11  -2  101.09    7.00
  -3 -11  -2  106.49   10.60
   3 -11   2  112.49   10.30
   3 -11   2  104.49   10.60
   3 -11   2  106.99   11.20
   3  11   2  118.69    8.90
  -3  11  -2  108.09   13.10
  -3  11  -2   99.89   13.10
   3  11   2   93.49   10.10
   3  11   2  106.89   13.20
   3  11   2  122.59   14.60
  -3  11  -2  113.79   11.50
  -3  11  -2  102.79    7.40
   4 -11   2   45.70    7.40
   4 -11   2   34.20    7.10
  -4 -11  -2   50.69    8.20
  -4 -11  -2   39.10    7.20
  -4 -11  -2   42.10    7.40
  -4 -11  -2   47.00    6.60
   4 -11   2   42.80    7.50
   4  11   2   30.70    8.80
  -4  11  -2   35.20    9.00
   4  11   2   27.90    7.30
  -4  11  -2   51.19    9.70
  -4  11  -2   29.90    6.20
   4  11   2   27.30    8.10
   4  11   2   43.80    6.90
   5 -11   2   38.30    7.30
   5 -11   2   24.20    6.30
  -5 -11  -2   44.30    7.60
  -5 -11  -2   34.30    6.10
   5 -11   2   23.50    6.60
  -5 -11  -2   24.40    6.10
  -5  11  -2   42.60    7.60
  -5  11  -2   44.40   10.20
   5  11   2   22.70    7.20
  -5  11  -2   43.10    9.60
   5  11   2   46.90   10.00
   5  11   2   30.30    8.50
   6 -11   2   66.19   10.50
  -6 -11  -2  100.69   11.00
   6 -11   2   70.99   10.20
   6 -11   2   77.49   10.30
  -6 -11  -2   76.19   10.30
  -6 -11  -2   57.49    9.10
   6  11   2   76.09   13.90
   6  11   2   71.29   11.60
  -6  11  -2   71.79    9.70
   6  11   2   72.99   12.50
  -6  11  -2   62.89   12.10
  -6  11  -2   70.39   12.70
  -7 -11  -2  134.89   14.40
  -7 -11  -2  149.69   14.30
   7 -11   2  171.48   16.70
  -7 -11  -2  144.29   15.30
   7 -11   2  172.78   16.10
   7 -11   2  137.89   14.20
  -7  11  -2  156.98   15.60
   7  11   2  159.78   17.60
  -7  11  -2  144.19   17.30
   7  11   2  145.39   18.50
  -7  11  -2  158.38   19.00
   7  11   2  173.68   21.60
  -8 -11  -2    6.20    4.70
   8 -11   2   -0.50    5.20
   8 -11   2    1.10    5.40
  -8 -11  -2   -1.60    3.60
   8 -11   2    0.00    3.90
  -8  11  -2    0.90    5.60
  -8  11  -2    2.30    5.60
   8  11   2    1.20    4.90
   8  11   2   -2.10    3.90
   8  11   2    2.20    7.20
  -8  11  -2   -1.40    4.90
  -8 -12   2   12.70    5.60
  -8 -12   2   23.80    8.20
  -8 -12   2    7.30    6.00
   8 -12  -2   10.10    5.40
   8 -12  -2   11.50    7.50
   8  12  -2    4.60    5.70
  -8  12   2   14.40    8.50
  -8  12   2   11.20    7.40
   8  12  -2    6.10    7.30
  -7 -12   2    5.20    5.00
   7 -12  -2    3.20    3.90
  -7 -12   2   -1.20    3.90
  -7 -12   2   -6.70    4.30
   7 -12  -2   -1.10    5.00
   7  12  -2   -2.40    5.30
  -7  12   2   -2.10    6.20
  -7  12   2    0.40    6.80
   7  12  -2   -0.30    4.20
   6 -12  -2   33.10    7.20
  -6 -12   2   16.60    6.50
  -6 -12   2   37.10    7.90
  -6 -12   2   17.40    6.30
   6 -12  -2   22.70    6.60
   6  12  -2   43.90   10.40
  -6  12   2   23.60    7.90
   6  12  -2   40.00    7.90
  -6  12   2   34.30    8.70
   6  12  -2   49.60   11.10
  -5 -12   2   11.60    4.70
  -5 -12   2   16.30    4.10
   5 -12  -2   14.10    5.70
   5 -12  -2   13.60    3.80
  -5 -12   2   21.10    6.20
  -5 -12   2   17.60    5.40
   5 -12  -2    7.90    4.30
  -5  12   2   15.60    7.00
   5  12  -2   14.20    5.40
  -5  12   2   20.40    4.90
   5  12  -2   21.10    6.80
  -5  12   2   11.60    6.40
   5  12  -2   21.90    7.30
  -4 -12   2    9.30    4.20
  -4 -12   2   18.90    6.30
  -4 -12   2   15.30    4.90
   4 -12  -2   17.00    4.90
  -4 -12   2    7.30    3.70
   4 -12  -2   27.60    6.50
   4 -12  -2    6.90    4.50
   4 -12  -2   16.50    4.40
   4  12  -2    7.80    6.00
  -4  12   2    4.00    4.50
  -4  12   2   11.70    6.60
  -4  12   2    9.90    3.90
   4  12  -2   21.10    5.50
   4  12  -2   10.30    5.10
   3 -12  -2   24.80    6.40
  -3 -12   2   29.10    5.40
  -3 -12   2   43.50    7.60
  -3 -12   2   42.90    7.70
  -3 -12   2   42.40    7.40
   3 -12  -2   44.80    6.20
  -3 -12   2   47.80    5.10
   3 -12  -2   45.20    7.60
   3 -12  -2   34.00    6.80
   3  12  -2   42.40    9.20
   3  12  -2   43.80    8.60
  -3  12   2   64.69    7.80
   3  12  -2   48.50    6.80
  -3  12   2   40.90    8.70
   3  12  -2   47.20    7.50
  -3  12   2   35.20    9.20
   3  12  -2   44.60    9.20
  -2 -12   2  204.58   14.60
  -2 -12   2  224.78   14.60
   2 -12  -2  183.58   11.90
   2 -12  -2  183.28   12.50
   2 -12  -2  203.28   10.80
   2 -12  -2  178.08   12.40
  -2 -12   2  222.78   11.20
  -2 -12   2  177.08   12.60
   2 -12  -2  167.18   12.70
  -2  12   2  205.08   16.10
   2  12  -2  168.68   12.00
   2  12  -2  217.08   13.60
   2  12  -2  201.28   15.20
   2  12  -2  213.18   16.20
  -2  12   2  179.88   14.20
   2  12  -2  198.98   17.90
  -2  12   2  221.98   19.60
  -2  12   2  205.18   12.70
  -1 -12   2    9.70    2.70
  -1 -12   2    5.10    3.00
   1 -12  -2    6.30    3.70
  -1 -12   2    1.10    2.90
   1 -12  -2    3.20    3.20
   1 -12  -2    4.90    3.90
   1 -12  -2    2.70    2.50
  -1 -12   2    9.80    3.70
   1 -12  -2    6.80    2.90
  -1 -12   2    5.70    3.80
   1 -12  -2    3.90    2.60
   1 -12  -2    7.20    2.60
  -1  12   2   12.10    3.80
  -1  12   2   11.20    4.80
   1  12  -2    4.30    3.50
   1  12  -2    7.30    4.00
  -1  12   2    5.50    3.20
   1  12  -2    8.90    4.30
   1  12  -2    5.70    4.10
  -1  12   2    7.10    4.50
  -1  12   2    9.70    5.40
   0 -12   2    7.20    3.50
   0 -12  -2    7.30    3.60
   0 -12   2    6.50    3.50
   0 -12  -2   18.00    4.40
   0 -12  -2    6.10    3.80
   0 -12  -2    9.20    3.80
   0 -12  -2   -1.20    2.10
   0 -12   2    8.20    2.80
   0 -12  -2   12.50    4.30
   0 -12  -2    8.50    3.70
   0 -12   2    9.90    4.00
   0 -12   2    5.00    3.00
   0  12   2    5.50    4.90
   0  12  -2   12.00    4.60
   0  12  -2   11.40    4.70
   0  12   2    5.40    4.10
   0  12  -2   11.00    4.10
   0  12   2   10.30    5.00
   0  12   2   17.00    6.20
   0  12   2    8.30    4.40
   0  12   2    8.00    4.00
   0  12  -2    5.10    4.60
   0  12  -2    9.10    4.10
   0  12   2    6.20    4.90
  -1 -12  -2  306.37   15.10
  -1 -12  -2  307.57   15.90
  -1 -12  -2  272.67   14.50
  -1 -12  -2  244.58   14.90
  -1 -12  -2  289.87   15.60
   1 -12   2  288.67   17.60
   1 -12   2  264.27   15.50
  -1 -12  -2  275.57   15.00
   1 -12   2  291.37   13.90
  -1 -12  -2  263.87   14.60
   1 -12   2  310.07   17.50
  -1  12  -2  297.87   20.40
   1  12   2  283.37   17.00
  -1  12  -2  303.17   15.10
   1  12   2  277.07   19.70
   1  12   2  289.67   17.20
   1  12   2  289.27   19.30
   1  12   2  271.27   18.60
   1  12   2  270.67   17.80
   1  12   2  282.67   17.10
  -1  12  -2  305.87   18.40
  -1  12  -2  312.37   16.80
  -2 -12  -2  212.28   12.70
   2 -12   2  214.28   14.80
  -2 -12  -2  221.28   13.70
  -2 -12  -2  192.58   13.30
  -2 -12  -2  214.18   11.90
   2 -12   2  226.68   15.00
   2 -12   2  224.28   12.60
   2 -12   2  207.88   13.40
  -2 -12  -2  190.98   13.70
   2  12   2  224.18   17.50
  -2  12  -2  219.38   17.00
  -2  12  -2  224.98   15.10
   2  12   2  177.38   18.20
   2  12   2  221.58   14.60
   2  12   2  200.88   16.10
   2  12   2  217.68   14.90
  -2  12  -2  213.38   12.70
  -3 -12  -2    0.60    2.20
   3 -12   2   -0.10    2.30
   3 -12   2   -1.40    2.00
  -3 -12  -2   -0.90    2.00
   3 -12   2    3.20    3.10
  -3 -12  -2    2.80    4.10
  -3 -12  -2   -0.80    2.40
  -3 -12  -2    0.80    3.30
   3  12   2   -0.80    3.50
  -3  12  -2    6.60    3.60
   3  12   2   -2.80    3.40
   3  12   2    0.10    4.50
  -3  12  -2    1.40    4.00
  -3  12  -2   -0.10    3.80
   3  12   2    3.40    5.00
   3  12   2    1.80    3.40
  -4 -12  -2  138.49   13.20
   4 -12   2  145.79   11.60
  -4 -12  -2  141.79   11.40
   4 -12   2  129.49   13.10
  -4 -12  -2  135.39   13.10
   4 -12   2  157.78   14.20
  -4 -12  -2  162.28   14.30
  -4  12  -2  146.29   16.50
   4  12   2  141.09   17.00
  -4  12  -2  140.59   16.30
   4  12   2  168.68   18.30
   4  12   2  143.89   16.20
   4  12   2  118.09   11.40
  -4  12  -2  149.69   14.20
  -5 -12  -2   71.19    9.80
   5 -12   2   68.09   10.00
   5 -12   2  100.29   11.70
   5 -12   2   62.09    9.40
  -5 -12  -2   71.19    9.20
  -5 -12  -2   69.39    9.80
   5  12   2   85.49   13.40
   5  12   2   76.89   12.20
  -5  12  -2   68.69   11.90
  -5  12  -2   82.09   10.90
   5  12   2   60.89   12.10
  -5  12  -2   55.19   10.80
   6 -12   2   20.10    5.80
   6 -12   2   28.40    7.60
  -6 -12  -2   12.20    4.90
  -6 -12  -2   29.60    7.60
   6 -12   2   15.40    5.30
  -6 -12  -2   23.30    5.80
   6  12   2   23.70    8.20
   6  12   2   22.50    7.70
  -6  12  -2   21.50    7.90
   6  12   2   31.60    9.70
  -6  12  -2   21.60    6.00
  -6  12  -2   34.50    9.00
   7 -12   2    3.90    4.20
   7 -12   2    4.90    4.20
   7 -12   2    2.10    5.10
  -7 -12  -2   -0.40    5.50
  -7 -12  -2    2.70    4.10
   7  12   2   -1.40    5.90
  -7  12  -2    3.90    6.10
  -7  12  -2   -1.50    5.40
   7  12   2   10.50    8.60
   7  12   2   -3.20    7.00
  -7  12  -2    5.10    4.60
   8 -12   2   30.10    7.90
   8 -12   2   28.40    8.90
  -8 -12  -2   24.60    8.70
  -8 -12  -2   41.60    9.90
   8 -12   2   25.40    7.40
   8  12   2   19.70    8.90
   8  12   2   33.90   11.90
  -8  12  -2   27.90   10.60
   8  12   2   16.60   10.00
  -8  12  -2   25.70    9.70
  -8  12  -2   33.10    7.60
  -8 -13   2    1.10    4.30
  -8 -13   2    7.90    6.80
   8 -13  -2   -1.90    3.70
   8 -13  -2   -0.60    5.30
  -8 -13   2   -1.30    3.70
  -8  13   2   -0.40    4.80
   8  13  -2   -3.10    4.10
  -8  13   2    1.10    6.50
   8  13  -2    2.80    7.80
  -7 -13   2  127.29   15.20
  -7 -13   2  127.69   14.80
   7 -13  -2  135.19   15.20
   7 -13  -2  124.49   14.60
  -7 -13   2  163.38   16.40
  -7  13   2  130.09   16.50
   7  13  -2  127.09   17.40
  -7  13   2   95.69   16.40
   7  13  -2  122.49   17.00
   6 -13  -2   -4.50    2.80
  -6 -13   2    4.80    4.00
  -6 -13   2   -0.80    3.60
   6 -13  -2   -1.10    4.60
  -6 -13   2   -2.50    5.30
   6  13  -2   -2.70    5.40
   6  13  -2    1.00    4.20
  -6  13   2   -0.50    4.40
  -6  13   2   -1.40    6.70
  -5 -13   2    3.10    3.70
   5 -13  -2    7.50    5.10
  -5 -13   2    2.10    4.00
   5 -13  -2   -2.40    4.00
  -5 -13   2    2.60    4.80
   5  13  -2   -2.00    3.10
  -5  13   2   -1.90    3.80
   5  13  -2   -3.00    3.10
  -5  13   2    0.80    5.20
   4 -13  -2   16.70    5.10
  -4 -13   2   21.00    5.40
  -4 -13   2   43.30    8.10
  -4 -13   2   13.00    4.80
   4 -13  -2   21.80    5.20
   4 -13  -2   21.30    5.70
  -4 -13   2   36.90    7.90
   4 -13  -2   17.30    5.20
   4  13  -2   31.80    8.40
  -4  13   2    9.60    6.60
   4  13  -2   28.90    6.10
  -4  13   2   15.80    4.20
  -4  13   2   19.60    7.30
   4  13  -2   22.20    8.20
   4  13  -2   35.60    9.10
   3 -13  -2  359.16   19.30
  -3 -13   2  321.27   19.40
   3 -13  -2  348.07   19.60
  -3 -13   2  330.57   17.50
   3 -13  -2  337.47   19.10
   3 -13  -2  338.47   16.90
  -3 -13   2  357.16   19.80
   3  13  -2  357.76   22.40
  -3  13   2  357.36   18.00
  -3  13   2  387.56   24.40
  -3  13   2  347.17   21.80
   3  13  -2  295.87   20.90
   3  13  -2  308.47   18.40
   3  13  -2  389.36   22.50
  -3  13   2  314.27   22.10
   2 -13  -2   11.60    3.10
   2 -13  -2    5.10    3.70
  -2 -13   2    8.80    4.20
  -2 -13   2   14.30    5.60
  -2 -13   2   20.30    4.20
   2 -13  -2   19.40    4.90
   2 -13  -2   10.70    4.20
   2 -13  -2   11.00    3.70
  -2 -13   2   15.90    4.40
   2  13  -2    6.90    4.40
   2  13  -2   17.50    4.90
   2  13  -2   11.70    5.60
  -2  13   2   11.20    4.40
  -2  13   2   18.70    6.00
  -2  13   2   17.00    6.20
   2  13  -2   13.60    5.70
   2  13  -2   17.70    6.60
  -2  13   2   17.60    4.50
  -2  13   2   22.40    6.80
   1 -13  -2   93.29   10.20
  -1 -13   2  108.79    8.10
   1 -13  -2   93.99    9.00
  -1 -13   2   93.99   10.50
  -1 -13   2  116.49   11.50
   1 -13  -2   89.39    9.80
   1 -13  -2   93.09    9.80
   1 -13  -2   81.29    8.90
  -1 -13   2   98.29    9.30
  -1 -13   2   83.09   10.40
   1 -13  -2  105.99    8.50
   1 -13  -2  125.69   11.60
  -1  13   2  102.89   10.40
   1  13  -2  128.99   14.50
   1  13  -2  108.09   12.60
   1  13  -2  131.09   14.10
  -1  13   2   83.59   11.00
   1  13  -2  113.79   12.00
   1  13  -2  123.19   12.10
  -1  13   2  104.49   13.50
  -1  13   2  116.89   13.90
  -1  13   2   97.09   11.10
   0 -13  -2   54.99    7.30
   0 -13  -2   42.70    6.70
   0 -13   2   33.80    7.30
   0 -13  -2   38.20    6.30
   0 -13  -2   34.30    6.30
   0 -13   2   48.90    6.20
   0 -13  -2   51.09    6.80
   0 -13  -2   51.89    7.10
   0 -13   2   42.70    7.20
   0 -13   2   56.09    7.50
   0 -13   2   38.00    7.00
   0 -13  -2   51.39    6.80
   0  13   2   50.39    9.50
   0  13  -2   63.79    9.20
   0  13  -2   48.10    9.90
   0  13   2   42.20    7.60
   0  13   2   67.59   11.00
   0  13  -2   63.39   10.00
   0  13   2   44.20    7.20
   0  13  -2   40.30    7.20
   0  13   2   55.29    9.40
   0  13   2   47.80    8.40
   0  13  -2   48.40    8.00
   0  13   2   49.60    9.20
  -1 -13  -2   22.70    4.90
   1 -13   2   19.00    4.30
  -1 -13  -2    7.30    4.30
   1 -13   2   19.00    5.70
  -1 -13  -2   22.10    5.80
   1 -13   2   16.40    5.10
  -1 -13  -2   16.80    4.20
  -1 -13  -2   13.30    4.40
  -1 -13  -2   23.80    5.10
  -1 -13  -2   20.80    5.10
   1 -13   2   18.20    4.70
   1  13   2    9.70    6.10
   1  13   2   11.40    5.90
   1  13   2   21.10    5.80
  -1  13  -2   21.20    5.30
  -1  13  -2   13.40    5.40
   1  13   2   18.60    6.10
  -1  13  -2   35.20    6.30
   1  13   2   11.50    5.40
   1  13   2   15.50    5.80
   1  13   2   17.60    7.10
  -1  13  -2   23.20    6.50
  -2 -13  -2    0.50    2.90
   2 -13   2    0.10    2.90
  -2 -13  -2    0.00    2.40
   2 -13   2    6.00    4.60
  -2 -13  -2    2.80    2.30
  -2 -13  -2   -3.20    3.10
   2 -13   2    2.00    3.00
  -2 -13  -2   -5.30    2.50
   2 -13   2    6.70    4.40
   2  13   2   -2.70    2.70
   2  13   2    0.10    2.50
   2  13   2    4.40    3.90
  -2  13  -2   -0.30    2.70
  -2  13  -2    1.00    5.40
  -2  13  -2   -1.50    3.00
   2  13   2    0.70    3.40
   2  13   2   -6.50    3.50
   2  13   2   -0.50    4.10
  -3 -13  -2  179.98   12.90
  -3 -13  -2  175.98   14.00
   3 -13   2  198.98   13.00
   3 -13   2  181.78   15.80
  -3 -13  -2  217.88   15.00
   3 -13   2  170.48   13.60
  -3 -13  -2  192.48   13.30
   3  13   2  170.68   17.60
  -3  13  -2  204.88   19.70
  -3  13  -2  174.68   18.00
   3  13   2  178.48   19.30
   3  13   2  185.38   14.50
  -3  13  -2  171.28   13.80
   3  13   2  180.18   19.00
   4 -13   2   12.40    5.90
  -4 -13  -2   17.50    6.20
  -4 -13  -2   17.60    5.60
   4 -13   2   19.10    5.60
   4 -13   2   27.20    6.30
  -4 -13  -2   24.00    6.20
  -4  13  -2   27.90    6.70
  -4  13  -2   29.00    8.10
   4  13   2    6.40    5.60
   4  13   2   19.70    6.70
   4  13   2    8.60    7.20
  -4  13  -2   12.30    7.40
  -5 -13  -2   39.50    7.70
   5 -13   2   42.30    8.00
   5 -13   2   48.20    8.60
   5 -13   2   37.70    8.00
  -5 -13  -2   49.40    9.00
  -5 -13  -2   51.79    8.60
   5  13   2   28.40    8.80
  -5  13  -2   49.10   10.50
  -5  13  -2   25.50    6.30
  -5  13  -2   25.20    9.40
   5  13   2   38.90   10.50
   5  13   2   34.40    8.90
  -6 -13  -2   -1.20    3.10
   6 -13   2    2.10    4.00
   6 -13   2    4.80    5.40
   6 -13   2   -1.40    3.40
  -6 -13  -2    1.90    3.80
   6  13   2   -0.50    5.90
  -6  13  -2    2.50    5.40
  -6  13  -2    2.50    5.70
  -6  13  -2    8.10    6.10
   6  13   2    3.40    5.80
   6  13   2    8.50    7.20
   7 -13   2   85.79   12.60
   7 -13   2   65.69   10.70
  -7 -13  -2  126.39   14.90
  -7 -13  -2   84.39   13.00
   7 -13   2   96.69   12.80
  -7  13  -2   64.69   14.30
  -7  13  -2   67.79   13.70
   7  13   2  114.19   16.60
   7  13   2   77.49   15.60
  -7  13  -2   82.89   11.20
   7  13   2  120.79   19.40
   7 -14  -2    0.10    6.00
  -7 -14   2    2.20    6.10
  -7 -14   2   -1.10    4.10
   7 -14  -2    0.20    3.80
  -7 -14   2    2.00    4.50
  -7  14   2    8.80    9.00
   7  14  -2    7.50    7.00
  -7  14   2   -0.30    7.10
   7  14  -2    4.00    6.90
  -6 -14   2   90.59   13.40
   6 -14  -2   91.19   12.70
  -6 -14   2   68.69   10.90
  -6 -14   2   73.19   11.70
   6 -14  -2   71.39   11.20
  -6  14   2   99.89   14.10
   6  14  -2   88.39   15.00
   6  14  -2   87.69   15.20
  -6  14   2   77.19   14.10
  -5 -14   2   61.99   10.60
   5 -14  -2   78.79   10.80
   5 -14  -2   85.49   11.60
  -5 -14   2   79.09   11.70
  -5 -14   2   61.49   11.10
   5  14  -2   49.40   11.30
   5  14  -2   42.30    9.60
  -5  14   2   55.89   11.50
  -5  14   2   82.09   12.70
  -4 -14   2    7.90    3.60
  -4 -14   2    3.10    5.40
   4 -14  -2    8.50    4.20
  -4 -14   2    3.50    4.80
   4 -14  -2   10.60    4.50
   4 -14  -2   12.40    5.00
  -4  14   2    9.20    6.80
   4  14  -2    2.40    6.50
  -4  14   2    9.00    5.70
   4  14  -2   16.00    6.50
   4  14  -2   14.10    7.40
   3 -14  -2   11.30    3.80
  -3 -14   2   11.70    4.70
   3 -14  -2    5.60    4.00
  -3 -14   2    8.40    4.60
  -3 -14   2    1.50    3.00
   3 -14  -2   17.70    5.30
   3 -14  -2   11.20    4.70
  -3  14   2    5.50    5.70
   3  14  -2   12.60    5.90
  -3  14   2   20.30    7.20
   3  14  -2   12.10    5.70
   3  14  -2    6.00    6.10
  -3  14   2   10.20    4.90
  -3  14   2   10.00    5.80
   2 -14  -2  203.28   14.10
  -2 -14   2  224.48   16.00
  -2 -14   2  202.98   13.90
   2 -14  -2  214.18   15.20
   2 -14  -2  192.68   14.60
   2 -14  -2  205.58   14.30
  -2 -14   2  180.88   14.70
  -2 -14   2  189.78   11.90
   2 -14  -2  219.68   13.70
  -2  14   2  246.18   22.30
  -2  14   2  197.08   15.90
  -2  14   2  237.58   18.60
   2  14  -2  216.18   19.60
   2  14  -2  221.68   16.90
  -2  14   2  186.58   18.20
  -2  14   2  216.98   13.90
   2  14  -2  193.08   14.50
   2  14  -2  194.98   18.60
   1 -14  -2   13.60    3.80
  -1 -14   2   16.30    5.10
  -1 -14   2   16.40    5.60
   1 -14  -2   10.40    4.50
   1 -14  -2   12.80    4.40
  -1 -14   2   18.90    5.50
  -1 -14   2    7.90    3.40
   1 -14  -2    8.70    4.80
  -1 -14   2   17.80    4.30
   1 -14  -2   18.30    5.20
   1 -14  -2   14.90    4.60
  -1  14   2   13.70    5.10
   1  14  -2   21.50    6.20
  -1  14   2   26.70    8.20
  -1  14   2    6.00    5.50
  -1  14   2   19.40    7.90
   1  14  -2   13.10    5.40
  -1  14   2   19.50    5.80
  -1  14   2   13.60    4.70
   1  14  -2   21.90    6.80
   1  14  -2    3.30    5.40
  -1  14   2   17.80    6.30
   1  14  -2   12.70    5.70
   0 -14  -2   -0.50    3.40
   0 -14   2    0.80    2.00
   0 -14  -2    3.10    2.50
   0 -14  -2   -0.10    2.60
   0 -14  -2   -3.20    2.00
   0 -14   2    1.60    2.90
   0 -14  -2    0.60    2.30
   0 -14  -2   -1.60    2.20
   0 -14   2   -0.10    3.80
   0 -14   2    4.30    4.20
   0 -14  -2    1.70    3.00
   0  14  -2    4.00    4.10
   0  14   2    0.80    3.60
   0  14   2   -4.90    2.30
   0  14   2   -1.50    3.30
   0  14  -2    0.40    3.70
   0  14  -2    2.30    3.90
   0  14   2    3.90    4.40
   0  14  -2    1.20    5.30
   0  14   2    0.60    4.20
   0  14   2   -3.10    2.50
   0  14   2    5.30    3.40
   0  14  -2    1.90    2.80
  -1 -14  -2  136.89   10.20
  -1 -14  -2  129.29   12.10
   1 -14   2  116.09    9.50
   1 -14   2  121.09   12.70
   1 -14   2  118.09   13.50
  -1 -14  -2  103.49   10.80
  -1 -14  -2  111.99   11.20
  -1 -14  -2  134.39   10.60
   1 -14   2  132.69   12.40
  -1 -14  -2  125.29   11.50
  -1 -14  -2  126.59   12.30
   1  14   2  120.39   14.60
   1  14   2  124.99   13.30
  -1  14  -2  133.69   16.00
   1  14   2  115.99   14.40
   1  14   2  122.89   13.60
   1  14   2  102.89   13.70
   1  14   2  134.69   14.20
  -1  14  -2  138.99   14.10
  -1  14  -2  123.59   12.40
   1  14   2  100.89   14.50
  -2 -14  -2   86.49   10.10
  -2 -14  -2   85.79   10.20
   2 -14   2   79.79   10.50
   2 -14   2   97.29   11.30
  -2 -14  -2   97.49   10.80
  -2 -14  -2   73.89    9.60
  -2 -14  -2   79.69    8.60
   2 -14   2   86.59   11.20
   2 -14   2   76.59    8.60
  -2  14  -2   72.19   11.90
  -2  14  -2  100.29   11.90
   2  14   2   74.49   11.20
   2  14   2   89.89   12.70
  -2  14  -2   76.69   12.20
   2  14   2   70.69   11.00
   2  14   2   73.29   10.70
   2  14   2   76.09   10.80
   2  14   2   80.49   12.20
   2  14   2   90.09   13.40
   3 -14   2   55.49    7.90
  -3 -14  -2   59.39    8.60
  -3 -14  -2   46.90    8.50
   3 -14   2   39.30    8.00
  -3 -14  -2   34.60    7.00
   3 -14   2   39.00    7.60
  -3 -14  -2   34.80    7.00
  -3  14  -2   29.30    7.20
   3  14   2   46.30    8.90
   3  14   2   39.70    9.60
   3  14   2   42.20    9.60
  -3  14  -2   39.40   10.30
  -3  14  -2   49.99   10.30
   3  14   2   38.50   10.30
  -4 -14  -2   26.60    6.00
   4 -14   2   23.00    6.20
   4 -14   2   22.00    6.10
  -4 -14  -2   38.20    7.50
   4 -14   2   26.80    6.40
  -4 -14  -2   29.90    7.30
   4  14   2   18.90    7.40
   4  14   2   14.40    6.50
  -4  14  -2   30.70    8.60
  -4  14  -2   15.40    7.10
  -4  14  -2   13.80    5.40
   4  14   2   12.70    8.00
   5 -14   2    3.40    4.80
  -5 -14  -2    3.50    4.30
  -5 -14  -2   -1.70    3.20
   5 -14   2   -1.00    3.40
   5 -14   2    7.40    4.60
  -5  14  -2   13.70    7.10
   5  14   2    5.40    7.00
  -5  14  -2    1.60    5.20
  -5  14  -2    3.10    5.90
   5  14   2    6.20    7.30
   5  14   2    0.30    4.70
   6 -14   2    8.80    4.90
  -6 -14  -2   13.50    5.70
   6 -14   2   12.90    6.70
   6 -14   2   14.10    6.50
  -6 -14  -2    9.30    6.10
  -6  14  -2    4.20    4.50
   6  14   2    6.00    8.00
   6  14   2    6.20    5.80
  -6  14  -2    5.00    8.10
   6  14   2   -3.00    6.90
  -6  14  -2   14.50    9.80
   7 -14   2    3.20    6.60
  -7 -14  -2    2.00    4.30
   7 -14   2    1.80    4.50
   7 -14   2   -1.70    5.50
  -7 -14  -2   -3.10    5.70
  -7  14  -2   -9.40    7.10
   7  14   2    0.20    5.30
   7  14   2    1.80    8.20
  -7  14  -2   -5.70    4.60
  -7  14  -2   -1.60    5.80
   7  14   2   -5.10    6.50
   7 -15  -2   85.49   12.80
   7  15  -2   80.09   15.20
  -7  15   2   65.99   15.90
  -6 -15   2    3.10    5.70
   6 -15  -2    0.20    5.70
  -6 -15   2   -6.50    3.30
   6 -15  -2   -2.70    3.20
   6  15  -2    2.40    5.80
  -6  15   2    5.90    5.60
  -6  15   2   -2.60    7.00
   6  15  -2   -0.40    6.80
  -5 -15   2    9.50    5.50
   5 -15  -2   16.60    5.80
   5 -15  -2   15.90    6.40
  -5 -15   2   25.80    7.40
   5  15  -2    1.20    4.80
  -5  15   2   23.20    8.70
   5  15  -2   26.80    8.10
   5  15  -2   19.20    7.60
  -5  15   2    5.20    6.60
  -4 -15   2   25.60    8.00
   4 -15  -2   28.40    7.00
  -4 -15   2   30.70    7.40
   4 -15  -2   30.60    7.70
   4 -15  -2   29.00    7.80
   4  15  -2   33.20    9.70
  -4  15   2   26.20    8.70
  -4  15   2   25.80    7.80
   4  15  -2   28.10    9.30
   4  15  -2   39.90   10.40
  -4  15   2   56.49   12.90
  -3 -15   2   57.09   10.30
  -3 -15   2   50.39    9.10
   3 -15  -2   69.49    9.90
   3 -15  -2   58.49    9.20
  -3 -15   2   54.09    8.30
   3 -15  -2   63.99   10.10
   3 -15  -2   54.39    9.30
   3  15  -2   63.99   11.40
  -3  15   2   63.99   12.20
   3  15  -2   68.39   11.60
   3  15  -2   52.79   10.80
  -3  15   2   69.69   12.50
  -3  15   2   52.09   10.70
   2 -15  -2    4.90    4.50
   2 -15  -2    1.40    3.80
  -2 -15   2    1.80    4.30
  -2 -15   2    0.80    4.70
   2 -15  -2    0.70    3.20
   2 -15  -2   -5.00    3.60
  -2 -15   2   -1.20    3.70
   2  15  -2   -7.60    4.70
   2  15  -2    0.30    5.70
  -2  15   2   -3.40    6.40
  -2  15   2   -1.30    5.50
   2  15  -2   -1.80    3.20
  -2  15   2   -3.60    3.50
   2  15  -2    2.40    3.90
  -2  15   2    0.70    5.30
  -2  15   2   -4.60    3.80
   1 -15  -2  131.89   10.70
  -1 -15   2  149.99   14.70
  -1 -15   2  145.09   10.70
  -1 -15   2  125.29   13.10
   1 -15  -2  130.99   13.00
  -1 -15   2  152.28   15.30
   1 -15  -2  135.39   12.80
   1 -15  -2  132.59   12.60
   1 -15  -2  146.79   11.30
   1  15  -2  125.59   15.60
  -1  15   2  102.09   13.60
  -1  15   2  132.29   15.80
  -1  15   2  132.99   13.40
  -1  15   2  150.38   17.50
  -1  15   2  136.19   14.40
  -1  15   2  107.39   14.80
   1  15  -2  133.99   15.70
   1  15  -2  152.58   16.00
   1  15  -2  116.39   13.50
  -1  15   2  132.99   15.10
   0 -15  -2    4.40    4.50
   0 -15  -2    5.10    4.60
   0 -15  -2    5.40    3.30
   0 -15  -2   11.20    5.30
   0 -15   2    6.00    4.30
   0 -15   2    6.00    4.90
   0 -15  -2   10.50    4.80
   0 -15  -2   14.90    4.50
   0 -15  -2   10.70    4.90
   0 -15   2    2.60    3.90
   0  15   2   12.10    6.10
   0  15   2   11.20    4.40
   0  15  -2    8.30    5.60
   0  15   2   -0.90    4.70
   0  15   2   -4.50    5.30
   0  15   2    6.60    6.50
   0  15  -2   12.90    6.60
   0  15   2    6.80    6.20
   0  15  -2    2.40    3.80
   0  15   2    9.50    6.10
   1 -15   2   39.50    6.40
   1 -15   2   32.10    7.60
  -1 -15  -2   41.80    7.30
   1 -15   2   37.80    8.00
   1 -15   2   58.59    9.20
  -1 -15  -2   38.50    7.20
  -1 -15  -2   34.70    7.30
  -1 -15  -2   34.30    6.60
  -1 -15  -2   42.10    7.50
  -1 -15  -2   28.60    7.00
  -1 -15  -2   35.70    6.80
   1  15   2   25.50    7.50
   1  15   2   35.10    8.70
  -1  15  -2   26.40    6.50
   1  15   2   37.00    8.10
  -1  15  -2   32.70    8.50
   1  15   2   28.80    8.50
   1  15   2   41.70    9.60
   1  15   2   38.50   10.30
  -1  15  -2   22.00    8.10
  -1  15  -2   28.50    9.70
   1  15   2   26.80    7.90
  -2 -15  -2   -5.40    4.10
   2 -15   2    0.60    3.20
   2 -15   2    1.70    3.60
   2 -15   2    1.60    3.40
  -2 -15  -2    2.20    3.40
   2 -15   2   -2.20    2.30
  -2 -15  -2    0.40    3.10
  -2 -15  -2   -0.90    2.70
  -2 -15  -2   -1.80    2.10
   2  15   2    0.90    3.70
   2  15   2    5.40    5.40
  -2  15  -2   -1.40    3.20
   2  15   2    3.50    4.10
   2  15   2   -2.30    3.00
   2  15   2    5.10    6.10
   2  15   2   -1.10    4.40
  -2  15  -2    3.00    4.90
   2  15   2   -2.80    5.10
  -2  15  -2   -2.90    3.60
  -3 -15  -2   95.09   10.90
   3 -15   2  102.39   12.20
   3 -15   2  116.59   12.90
  -3 -15  -2  105.59   12.20
  -3 -15  -2  101.99   12.10
   3 -15   2   81.49    9.90
  -3 -15  -2  108.89   12.30
   3  15   2  122.29   17.10
   3  15   2   93.59   12.50
  -3  15  -2   99.49   12.60
  -3  15  -2  105.19   15.40
   3  15   2  107.19   15.50
  -3  15  -2  100.99   15.00
   3  15   2   90.69   13.90
  -4 -15  -2   12.60    5.60
  -4 -15  -2   10.20    4.90
   4 -15   2    7.00    5.90
  -4 -15  -2   -1.30    3.60
   4 -15   2    8.00    5.00
   4 -15   2    7.00    5.20
  -4  15  -2    9.00    8.30
   4  15   2    6.00    5.80
  -4  15  -2    0.90    5.30
   4  15   2    1.60    5.10
  -4  15  -2    5.90    5.80
   4  15   2   -0.40    4.70
   5 -15   2   -0.80    3.20
  -5 -15  -2    6.10    5.70
   5 -15   2   -0.10    4.70
   5 -15   2   -0.10    3.80
  -5 -15  -2    0.30    3.60
   5  15   2    3.20    5.40
   5  15   2    1.10    5.40
  -5  15  -2    0.70    5.60
  -5  15  -2   -3.10    4.90
   5  15   2   -0.10    6.40
  -5  15  -2    1.60    5.60
   6 -15   2    7.30    5.60
  -6 -15  -2   11.60    6.70
   6 -15   2   11.40    7.00
   6 -15   2    7.20    5.30
  -6 -15  -2   13.90    6.90
   6  15   2    8.50    6.60
   6  15   2   14.40    9.40
  -6  15  -2    3.80    4.40
   6  15   2   16.70    8.80
  -6  15  -2    0.00    8.40
  -6  15  -2    5.50    7.30
   6 -16  -2   51.19    9.80
   6 -16  -2   45.00    9.40
  -6 -16   2   40.20    9.30
  -6 -16   2   48.70   11.10
  -6  16   2   59.39   14.60
   6  16  -2   56.29   14.00
   6  16  -2   81.79   16.40
   6  16  -2   60.79   13.90
  -6  16   2   67.29   12.70
   5 -16  -2   -0.30    3.80
  -5 -16   2   -4.20    3.20
  -5 -16   2   -1.10    6.00
   5 -16  -2    1.30    5.50
   5  16  -2   12.50    7.70
  -5  16   2   -2.30    7.80
   5  16  -2    0.50    5.20
  -5  16   2   -8.30    7.50
  -5  16   2   10.80    7.80
   5  16  -2    3.40    5.10
  -4 -16   2    1.20    5.80
   4 -16  -2   14.10    6.60
   4 -16  -2    2.50    4.20
  -4 -16   2   12.40    5.50
   4 -16  -2    7.30    5.80
   4  16  -2   10.00    6.30
   4  16  -2   24.10    7.80
  -4  16   2   17.40    7.20
   4  16  -2   -2.90    4.20
  -4  16   2   21.50    9.90
  -4  16   2   29.40   11.00
  -3 -16   2   14.70    5.70
   3 -16  -2   17.90    6.60
  -3 -16   2   18.00    6.10
   3 -16  -2   10.00    6.50
   3 -16  -2    7.90    5.80
  -3 -16   2    8.80    5.10
  -3  16   2   10.50    7.90
  -3  16   2   14.40    9.10
   3  16  -2    7.00    5.30
   3  16  -2   10.30    6.00
   3  16  -2   15.20    7.70
  -3  16   2   23.00    9.00
  -2 -16   2  127.29   14.70
  -2 -16   2  149.19   16.30
   2 -16  -2  143.69   14.20
   2 -16  -2  148.79   15.00
   2 -16  -2  139.09   11.20
   2 -16  -2  140.49   14.10
  -2 -16   2  135.59   13.60
   2  16  -2  122.89   15.70
   2  16  -2  124.19   17.50
  -2  16   2  144.99   16.20
   2  16  -2  136.19   16.00
  -2  16   2  145.19   17.80
  -2  16   2  136.29   17.30
  -2  16   2  171.68   18.10
   2  16  -2  144.19   17.20
   1 -16  -2   -0.80    3.40
  -1 -16   2    5.20    4.50
  -1 -16   2   -2.10    4.20
   1 -16  -2    3.50    4.80
   1 -16  -2    1.00    3.00
  -1 -16   2    2.70    3.30
  -1 -16   2   -1.20    3.70
   1 -16  -2    4.10    3.70
  -1  16   2    1.30    4.90
   1  16  -2    5.00    5.40
  -1  16   2    0.40    3.80
  -1  16   2   -0.50    4.00
   1  16  -2   10.70    5.40
  -1  16   2   -8.00    5.90
   1  16  -2   -2.90    4.20
   1  16  -2   -4.20    4.80
  -1  16   2   -1.20    4.00
  -1  16   2   -2.00    3.90
   0 -16  -2    5.30    4.70
   0 -16   2    1.40    3.80
   0 -16  -2    6.00    3.70
   0 -16  -2    2.00    2.80
   0 -16   2   -1.40    4.50
   0 -16  -2    7.80    4.10
   0 -16   2    4.80    4.40
   0 -16  -2    1.70    3.50
   0 -16  -2   -0.90    4.20
   0 -16  -2   10.70    4.40
   0  16   2    1.80    6.10
   0  16  -2    4.30    5.20
   0  16   2   -0.10    4.60
   0  16   2   -1.90    3.00
   0  16   2    4.30    4.40
   0  16   2   -4.10    3.20
   0  16   2    0.10    3.60
   0  16   2   -4.00    5.50
   0  16  -2   -1.70    5.50
   0  16  -2   11.70    6.10
   0  16  -2    3.80    6.60
  -1 -16  -2   10.20    4.20
  -1 -16  -2   10.80    4.60
  -1 -16  -2    8.60    4.10
  -1 -16  -2   14.90    5.20
  -1 -16  -2   12.20    4.70
   1 -16   2   10.80    5.40
   1 -16   2    5.70    4.60
   1 -16   2   14.70    6.40
  -1 -16  -2   10.20    5.30
  -1 -16  -2   11.50    5.70
   1  16   2    3.80    4.60
   1  16   2   19.00    6.70
   1  16   2    6.90    5.50
   1  16   2   13.80    6.50
  -1  16  -2   11.00    6.50
   1  16   2   12.50    6.00
  -1  16  -2   14.20    8.20
  -1  16  -2   12.70    5.20
   1  16   2    6.40    5.70
   1  16   2   19.20    8.60
  -2 -16  -2   86.19   11.40
  -2 -16  -2   88.59   10.60
  -2 -16  -2   74.09   10.20
   2 -16   2  109.49   12.90
  -2 -16  -2   83.39   11.10
   2 -16   2   80.49   11.60
   2 -16   2   61.49   10.80
  -2  16  -2   84.49   14.90
   2  16   2   91.39   13.40
  -2  16  -2   71.39   11.90
   2  16   2   58.79   11.60
   2  16   2   75.79   12.80
   2  16   2   68.39   12.30
   2  16   2   93.89   12.40
  -2  16  -2  106.29   15.30
   2  16   2   63.49   13.60
  -3 -16  -2   44.10    8.20
   3 -16   2   36.60    8.40
  -3 -16  -2   45.40    8.40
  -3 -16  -2   41.30    9.10
   3 -16   2   42.60    8.70
   3  16   2   26.80   10.20
   3  16   2   29.80   10.30
  -3  16  -2   30.70    8.00
   3  16   2   45.00   10.50
   3  16   2   47.30   11.80
   3  16   2   39.20    9.50
  -3  16  -2   51.59   12.50
  -3  16  -2   54.09   11.40
  -4 -16  -2   37.90    8.50
   4 -16   2   61.49   10.20
   4 -16   2   73.59   12.20
  -4 -16  -2   33.20    7.90
   4  16   2   40.30   10.60
   4  16   2   59.09   12.80
   4  16   2   61.49   14.60
  -4  16  -2   48.00   11.90
  -4  16  -2   35.20    9.50
  -4  16  -2   49.10   12.00
   5 -16   2    9.30    5.40
  -5 -16  -2   18.20    6.70
   5 -16   2   16.30    5.80
  -5 -16  -2    4.60    4.80
   5 -16   2    8.70    5.00
   5  16   2    1.70    8.10
  -5  16  -2    8.60    6.50
   5  16   2   20.70    9.70
  -5  16  -2   24.80    7.30
  -5  16  -2    8.00    6.90
   5  16   2    3.30    6.40
   5 -17  -2   16.90    6.50
  -5 -17   2   20.90    7.30
  -5  17   2   12.60    8.60
   5  17  -2   11.30    8.60
   5  17  -2   17.90    9.50
  -5  17   2    9.60   11.00
  -4 -17   2   23.70    7.60
   4 -17  -2   14.30    6.30
   4 -17  -2   32.80    8.80
   4 -17  -2   31.70    8.20
  -4 -17   2   35.30    8.70
   4  17  -2   34.60   10.90
  -4  17   2   15.10    7.90
  -4  17   2   28.50    9.80
  -4  17   2   18.70    7.90
   4  17  -2   25.70    8.80
   4  17  -2   22.30    7.90
  -3 -17   2   19.60    6.40
  -3 -17   2   23.00    8.70
   3 -17  -2   12.90    6.10
  -3 -17   2   20.60    7.00
   3 -17  -2   17.90    6.20
   3 -17  -2   23.50    6.90
  -3  17   2   20.10    8.10
  -3  17   2   16.60    8.20
   3  17  -2   34.20   10.40
   3  17  -2   10.90    8.20
  -3  17   2   24.70    9.40
   3  17  -2   23.10    8.00
   3  17  -2   18.20    8.00
  -2 -17   2    0.50    3.30
   2 -17  -2   -0.10    5.00
  -2 -17   2    0.50    5.90
   2 -17  -2   -0.10    4.90
  -2 -17   2   -0.80    5.40
   2 -17  -2   -3.20    4.30
   2  17  -2    3.00    7.00
  -2  17   2    6.80    8.20
  -2  17   2   -3.20    6.40
  -2  17   2   -0.70    4.30
   2  17  -2    8.40    6.80
   2  17  -2   -4.60    5.30
  -2  17   2   -3.20    6.50
   1 -17  -2   94.49   11.60
  -1 -17   2   83.59   12.10
  -1 -17   2   83.49   11.60
  -1 -17   2  102.29   12.80
   1 -17  -2   73.99   11.20
   1 -17  -2   78.39   10.80
   1 -17  -2   94.39   11.40
   1  17  -2  108.79   15.70
  -1  17   2   99.89   15.40
   1  17  -2   97.59   13.90
  -1  17   2   53.69   11.70
  -1  17   2   92.69   14.50
  -1  17   2   74.19   14.30
   1  17  -2  116.89   15.20
  -1  17   2  113.99   15.60
   1  17  -2  102.99   15.00
   0 -17  -2   44.70    8.30
   0 -17  -2   46.50    8.80
   0 -17  -2   52.39    9.20
   0 -17  -2   56.39    9.20
   0 -17  -2   60.49    9.80
   0 -17   2   31.50    8.00
   0 -17   2   44.40    9.40
   0 -17   2   57.19    8.70
   0 -17  -2   33.20    7.80
   0 -17  -2   55.59    8.90
   0  17   2   69.39   12.20
   0  17  -2   65.09   13.20
   0  17   2   37.20   10.50
   0  17   2   56.59   10.30
   0  17   2   66.09   11.20
   0  17   2   30.30   10.40
   0  17   2   39.60   10.80
   0  17  -2   33.50    8.40
   0  17  -2   52.69   11.60
   0  17   2   48.80   12.10
   0  17  -2   49.00    9.20
  -1 -17  -2   10.00    4.70
   1 -17   2   14.90    6.60
  -1 -17  -2   19.10    6.10
   1 -17   2   13.00    5.50
  -1 -17  -2   16.90    6.00
   1 -17   2   -0.80    5.80
  -1 -17  -2    5.70    3.90
  -1 -17  -2   19.00    6.10
  -1 -17  -2   32.60    7.10
  -1 -17  -2    6.50    5.80
  -1  17  -2    4.40    7.30
   1  17   2    9.70    7.90
   1  17   2   11.50    6.20
   1  17   2   14.00    8.60
   1  17   2   16.10    5.90
   1  17   2   13.50    7.00
   1  17   2    4.20    6.80
  -1  17  -2   15.30    7.60
  -1  17  -2   14.80    8.60
   1  17   2   24.80    7.70
  -2 -17  -2    7.70    6.50
  -2 -17  -2    5.20    4.10
  -2 -17  -2    6.70    6.20
   2 -17   2    2.90    5.50
   2 -17   2    9.50    6.10
   2  17   2   17.80    8.50
  -2  17  -2   -1.70    8.10
   2  17   2   10.20    8.80
  -2  17  -2   -0.60    6.20
   2  17   2   -0.40    6.20
  -2  17  -2    8.70    6.40
   2  17   2    1.30    4.50
   2  17   2   11.10    8.40
  -3 -17  -2   62.89   10.70
   3 -17   2   52.39   10.60
   3 -17   2   36.80    9.20
  -3 -17  -2   38.10    8.30
   3  17   2   45.80   12.30
   3  17   2   72.49   13.10
  -3  17  -2   39.80    8.80
   3  17   2   51.29   11.60
   3  17   2   41.00   10.80
  -3  17  -2   52.69   12.00
  -3  17  -2   50.39   13.20
  -4 -17  -2   13.00    5.70
  -4 -17  -2   19.20    6.50
   4 -17   2   30.80    8.20
   4 -17   2   35.00    8.80
   4  17   2   15.80    8.10
  -4  17  -2   29.70   10.40
   4  17   2   26.60    9.60
  -4  17  -2   11.80    7.50
  -4  17  -2   30.80   11.60
   4  17   2   16.50    9.80
   4  17   2   22.00    8.50
   3 -18  -2    6.90    6.90
   3 -18  -2    4.80    5.00
  -3 -18   2    3.90    4.80
  -3 -18   2   -0.60    6.10
   3 -18  -2    4.30    4.50
   3  18  -2   -0.60    7.80
   3  18  -2   -1.30    4.70
  -3  18   2    3.60    5.70
  -3  18   2   -8.00    7.20
   3  18  -2    7.30    6.20
  -3  18   2   -0.70    4.90
   2 -18  -2   98.89   12.30
   2 -18  -2   86.39   12.00
  -2 -18   2   85.69   11.80
   2 -18  -2   95.99   13.60
  -2 -18   2   82.19   12.40
  -2 -18   2  101.19   13.80
  -2  18   2   86.29   15.70
   2  18  -2  101.49   16.10
  -2  18   2   92.99   15.00
   2  18  -2  108.99   16.30
   2  18  -2   91.99   15.20
   2  18  -2   86.69   13.80
  -2  18   2   95.29   15.20
  -2  18   2  115.19   16.80
  -1 -18   2    3.60    4.10
  -1 -18   2    0.70    4.50
   1 -18  -2    8.60    4.70
   1 -18  -2   -2.00    5.10
   1 -18  -2    0.50    3.80
  -1  18   2    1.10    5.10
   1  18  -2    4.60    5.50
   1  18  -2    5.00    5.50
  -1  18   2   -8.30    6.90
  -1  18   2   10.80    6.50
  -1  18   2    5.80    6.50
   1  18  -2    6.60    6.70
   1  18  -2   11.70    8.30
   0 -18   2   -3.80    4.40
   0 -18  -2   -0.90    3.40
   0 -18   2    1.00    3.40
   0 -18  -2    4.00    5.90
   0 -18   2    5.80    6.80
   0 -18  -2    2.60    5.80
   0 -18  -2    1.70    5.50
   0 -18  -2    0.60    4.00
   0  18   2    2.60    5.70
   0  18  -2   -0.90    7.20
   0  18  -2   -2.40    4.60
   0  18   2    5.80    7.40
   0  18  -2   -2.90    4.60
   0  18   2    4.30    7.40
   0  18   2   -2.60    4.40
   0  18   2   11.90    8.70
   0  18  -2   14.10    8.80
   1 -18   2    4.50    5.00
   1 -18   2   -2.40    3.00
  -1 -18  -2   14.10    6.30
  -1 -18  -2   10.80    4.60
   1 -18   2    2.20    4.50
  -1 -18  -2    3.60    5.20
  -1 -18  -2   11.10    4.90
  -1 -18  -2    5.10    5.70
   1  18   2   15.60    8.70
   1  18   2    0.90    6.90
  -1  18  -2    2.90    6.00
   1  18   2   12.40    7.30
   1  18   2    2.40    4.70
   1  18   2   11.50    7.90
  -1  18  -2   12.90    7.10
   1  18   2   18.20    9.10
  -1  18  -2    6.30    5.10
  -2 -18  -2    5.60    4.60
  -2 -18  -2    2.70    6.00
  -2 -18  -2    7.80    5.10
   2 -18   2   10.60    5.70
   2 -18   2   16.90    7.20
   2  18   2   15.70    7.80
   2  18   2    1.60    7.80
   2  18   2    1.70    5.60
  -2  18  -2    6.40    5.40
  -2  18  -2    8.20    7.00
   2  18   2    9.60    5.80
  -2  18  -2    5.70    6.50
   3  18   2    2.40    6.30
  11   0  -3   96.79   15.10
  11   0  -3  126.59   15.80
 -11   0   3  116.19   17.10
 -11   0   3  130.09   14.50
  10   0  -3    5.00    6.40
 -10   0   3   -3.90    4.30
  10   0  -3   -0.80    4.90
 -10   0   3    4.40    5.10
  -9   0   3   57.09   10.00
  -9   0   3   65.59   10.40
   9   0  -3   42.50    8.70
   9   0  -3   66.19    9.60
  -9   0   3   64.09    8.50
  -8   0   3   -3.00    3.40
   8   0  -3    1.60    2.00
  -8   0   3    2.40    3.60
   8   0  -3    1.00    3.10
   8   0  -3    3.30    3.30
   8   0  -3    1.70    4.00
  -8   0   3    0.20    3.00
   7   0  -3  220.28   13.10
  -7   0   3  255.87   13.40
   7   0  -3  230.88   14.90
   7   0  -3  227.58   15.10
   7   0  -3  227.98   10.90
  -7   0   3  225.98   15.40
  -7   0   3  243.38   16.60
  -6   0   3    2.20    2.80
  -6   0   3   -3.30    2.00
  -6   0   3   -3.00    1.70
   6   0  -3   -0.30    2.40
   6   0  -3   -1.50    1.90
   6   0  -3   -0.70    1.30
   6   0  -3    1.40    1.70
  -5   0   3  632.54   23.00
   5   0  -3  670.63   24.10
  -5   0   3  676.83   26.50
   5   0  -3  644.14   21.30
   5   0  -3  646.24   26.00
   5   0  -3  663.53   24.90
  -5   0   3  663.43   26.50
  -4   0   3    2.10    1.40
  -4   0   3   -2.20    2.10
   4   0  -3    0.50    1.40
  -4   0   3    1.10    1.60
   4   0  -3   -0.10    1.40
  -4   0   3    4.20    2.90
   4   0  -3    1.60    1.40
   4   0  -3    1.00    1.10
  -3   0   3  995.50   32.90
  -3   0   3 1016.40   34.20
  -3   0   3 1024.40   31.70
   3   0  -3 1013.00   29.80
  -3   0   3  995.00   30.10
   3   0  -3 1053.49   32.10
   3   0  -3 1007.00   31.50
   3   0  -3  989.00   33.00
   2   0  -3    0.30    0.80
  -2   0   3   -0.40    0.50
  -2   0   3   -1.50    1.00
  -2   0   3    0.80    1.00
  -2   0   3    0.70    0.70
  -2   0   3    0.20    1.90
   2   0  -3    0.40    1.10
   2   0  -3   -0.20    0.50
   2   0  -3    0.90    1.40
   2   0  -3    0.00    0.80
  -2   0   3   -0.20    0.60
  -1   0   3 1218.08   37.70
  -1   0   3 1123.29   34.80
  -1   0   3 1243.78   37.20
   1   0  -3 1236.58   36.60
   1   0  -3 1243.48   34.70
   1   0  -3 1284.87   35.30
   1   0  -3 1235.88   37.20
  -1   0   3 1264.37   35.30
   1   0  -3 1221.28   36.40
   1   0  -3 1297.97   35.20
  -1   0   3 1217.28   35.50
   0   0  -3    0.70    0.60
   0   0  -3    0.00    0.80
   0   0   3    0.40    0.80
   0   0   3   -0.40    0.60
   0   0  -3   -0.90    0.70
   0   0  -3    0.00    0.50
   0   0   3   -0.30    1.20
   0   0  -3   -0.10    1.10
   0   0  -3   -0.40    0.60
   0   0   3    0.20    0.70
   0   0  -3    1.00    1.30
   0   0   3   -0.50    0.40
   0   0   3    0.20    0.80
   0   0   3    0.10    0.60
  -1   0  -3 5631.34  148.09
   1   0   3 5430.66  148.59
  -1   0  -3 5501.35  149.29
  -1   0  -3 5567.34  149.29
   1   0   3 5299.57  150.38
  -1   0  -3 5647.14  148.19
   1   0   3 5571.04  148.09
   1   0   3 5167.28  150.48
  -1   0  -3 5529.45  147.39
   2   0   3    0.20    1.10
   2   0   3    0.70    1.40
  -2   0  -3    1.10    1.30
   2   0   3   -0.80    1.30
  -2   0  -3    0.60    1.00
  -2   0  -3   -1.30    0.90
  -2   0  -3    1.70    1.10
   2   0   3   -1.70    0.70
  -2   0  -3   -0.80    0.70
   3   0   3 1127.19   38.90
  -3   0  -3 1205.48   37.60
   3   0   3 1127.09   37.30
   3   0   3 1151.98   34.20
   3   0   3 1202.78   38.20
  -3   0  -3 1189.58   36.60
  -3   0  -3 1182.28   35.40
  -3   0  -3 1154.78   36.00
  -4   0  -3    0.50    1.80
   4   0   3   -0.30    1.10
   4   0   3   -0.10    1.80
  -4   0  -3    0.60    1.40
   4   0   3   -0.80    2.20
   4   0   3   -0.40    1.40
  -4   0  -3    3.10    2.60
   5   0   3   35.90    3.70
  -5   0  -3   31.30    4.30
  -5   0  -3   34.50    5.50
   5   0   3   37.50    5.70
  -5   0  -3   30.10    5.30
  -5   0  -3   28.00    4.00
   5   0   3   20.00    4.90
   5   0   3   25.10    5.10
  -6   0  -3    0.50    2.40
  -6   0  -3    2.10    2.30
  -6   0  -3   -0.40    2.20
   6   0   3   -0.70    1.30
   6   0   3   -2.10    1.90
   6   0   3    0.50    2.30
   6   0   3    3.20    2.70
  -6   0  -3    3.80    3.00
  -7   0  -3   14.20    4.80
   7   0   3    6.50    4.80
  -7   0  -3   11.80    4.40
  -7   0  -3    8.00    3.00
  -7   0  -3   16.80    5.20
   7   0   3   14.80    5.20
   7   0   3   14.90    4.00
   8   0   3   -2.70    3.50
  -8   0  -3   -2.30    4.00
  -8   0  -3    0.00    2.90
   8   0   3   -1.50    3.30
   8   0   3    1.10    2.90
  -8   0  -3   -1.50    4.40
  -9   0  -3  258.07   19.90
   9   0   3  212.68   14.30
   9   0   3  220.08   17.70
   9   0   3  199.18   19.50
  -9   0  -3  233.98   17.20
  10   0   3   -0.70    5.60
  10   0   3    2.80    6.20
 -10   0  -3   -0.90    4.50
 -10   0  -3   -1.80    3.90
  11  -1  -3   19.00    7.10
 -11  -1   3    6.90    5.80
 -11  -1   3   12.50    6.20
  11  -1  -3    6.30    6.30
 -11   1   3   11.90    6.40
  11   1  -3    4.00    6.70
  11   1  -3    8.00    6.30
 -11   1   3    8.90    5.50
  10  -1  -3  266.67   18.80
  10  -1  -3  231.58   18.10
 -10  -1   3  241.18   16.30
 -10  -1   3  219.28   21.00
  10   1  -3  268.27   19.60
 -10   1   3  237.08   16.50
[truncated: 912,167 more chars]
