# Supplementary material for: Effects of changing ions on the crystal design, non-covalent interactions, antimicrobial activity, and molecular docking of Cu(II) complexes with a pyridoxal-hydrazone ligand
Source: Front Chem. 2024 Feb 1;12:1347370. doi: 10.3389/fchem.2024.1347370 (PMC10867249; doi:10.3389/fchem.2024.1347370)
Supplement: Supplementary file 1 [file DataSheet1.ZIP › CCDC (4).cif]

data_ccg_cap_cu3_0m
_audit_creation_date               2023-09-20
_audit_creation_method
;
Olex2 1.5
(compiled 2023.03.06 svn.rbb2c1857 for OlexSys, GUI svn.r6748)
;
_shelx_SHELXL_version_number       '2018/3'
_publ_contact_author_name          'Claudia Cristina Gatto'
_publ_contact_author_address     
;University of Bras\'ilia - UnB
Institute of Chemistry
LASIC - Laboratorio de S\'intese Inorg\^anica e Cristalografia
70904-970
Bras\'ilia - DF
Brazil
;
_publ_contact_author_email       ccgatto@gmail.com
_publ_contact_author_phone       556131073872
_publ_contact_author_fax         556131073900
loop_
_publ_author_name
_publ_author_address
'Gatto, C. C.'
; University of Bras\'ilia - UnB
Institute of Chemistry
LASIC - Laboratorio de S\'intese Inorg\^anica e Cristalografia
70904-970
Bras\'ilia - DF
Brazil
;
_publ_contact_author_id_orcid      https://orcid.org/0000-0002-3736-6861
_publ_section_references
;
Dolomanov, O.V., Bourhis, L.J., Gildea, R.J, Howard, J.A.K. & Puschmann, H.
 (2009), J. Appl. Cryst. 42, 339-341.

Sheldrick, G.M. (2015). Acta Cryst. A71, 3-8.

Sheldrick, G.M. (2015). Acta Cryst. C71, 3-8.
;

_chemical_name_common              ?
_chemical_name_systematic          ?
_chemical_formula_moiety           'C15 H17 Cu N3 O8 S, 3(H2 O)'
_chemical_formula_sum              'C15 H23 Cu N3 O11 S'
_chemical_formula_weight           516.96
_chemical_melting_point            ?
loop_
  _atom_type_symbol
  _atom_type_description
  _atom_type_scat_dispersion_real
  _atom_type_scat_dispersion_imag
  _atom_type_scat_source
 'C' 'C' 0.0033 0.0016 'International Tables Vol C Tables 4.2.6.8 and 6.1.1.4'
 'H' 'H' 0.0000 0.0000 'International Tables Vol C Tables 4.2.6.8 and 6.1.1.4'
 'Cu' 'Cu' 0.3201 1.2651 'International Tables Vol C Tables 4.2.6.8 and 6.1.1.4'
 'N' 'N' 0.0061 0.0033 'International Tables Vol C Tables 4.2.6.8 and 6.1.1.4'
 'O' 'O' 0.0106 0.0060 'International Tables Vol C Tables 4.2.6.8 and 6.1.1.4'
 'S' 'S' 0.1246 0.1234 'International Tables Vol C Tables 4.2.6.8 and 6.1.1.4'

_shelx_space_group_comment
;
The symmetry employed for this shelxl refinement is uniquely defined
by the following loop, which should always be used as a source of
symmetry information in preference to the above space-group names.
They are only intended as comments.
;
_space_group_crystal_system        'monoclinic'
_space_group_IT_number             14
_space_group_name_H-M_alt          'P 1 21/c 1'
_space_group_name_Hall             '-P 2ybc'
loop_
  _space_group_symop_operation_xyz
 'x, y, z'
 '-x, y+1/2, -z+1/2'
 '-x, -y, -z'
 'x, -y-1/2, z-1/2'

_cell_length_a                     7.5775(7)
_cell_length_b                     16.8716(16)
_cell_length_c                     16.6649(15)
_cell_angle_alpha                  90
_cell_angle_beta                   91.085(2)
_cell_angle_gamma                  90
_cell_volume                       2130.1(3)
_cell_formula_units_Z              4
_cell_measurement_reflns_used      6784
_cell_measurement_theta_min        2.4143
_cell_measurement_theta_max        22.6981
_cell_measurement_temperature      273.(2)
_exptl_crystal_description         Block
_exptl_crystal_colour              green
_shelx_estimated_absorpt_T_max     0.829
_shelx_estimated_absorpt_T_min     0.653
_exptl_absorpt_coefficient_mu      1.186
_exptl_absorpt_correction_T_min    0.69
_exptl_absorpt_correction_T_max    0.83
_exptl_absorpt_correction_type     Multi-Scan
_exptl_absorpt_process_details          
;
SADABS-2016/2 - Bruker AXS area detector scaling and absorption correction
;

_exptl_crystal_density_diffrn      1.612
_exptl_crystal_density_meas        ?
_exptl_crystal_density_method      ?
_exptl_crystal_F_000               1068
_exptl_crystal_preparation         ?
_exptl_crystal_size_max            0.393
_exptl_crystal_size_mid            0.24
_exptl_crystal_size_min            0.164
_exptl_transmission_factor_max     ?
_exptl_transmission_factor_min     ?
_diffrn_reflns_av_R_equivalents    0.0708
_diffrn_reflns_av_unetI/netI       0.0334
_diffrn_reflns_Laue_measured_fraction_full  1.000
_diffrn_reflns_Laue_measured_fraction_max  0.999
_diffrn_reflns_limit_h_max         9
_diffrn_reflns_limit_h_min         -9
_diffrn_reflns_limit_k_max         20
_diffrn_reflns_limit_k_min         -20
_diffrn_reflns_limit_l_max         20
_diffrn_reflns_limit_l_min         -20
_diffrn_reflns_number              48277
_diffrn_reflns_point_group_measured_fraction_full  1.000
_diffrn_reflns_point_group_measured_fraction_max  0.999
_diffrn_reflns_theta_full          25.242
_diffrn_reflns_theta_max           25.410
_diffrn_reflns_theta_min           1.718
_diffrn_ambient_temperature        273.15
_diffrn_detector_area_resol_mean   ?
_diffrn_measured_fraction_theta_full  1.000
_diffrn_measured_fraction_theta_max  0.999
_diffrn_measurement_device_type     'Bruker APEX-II CCD'
_diffrn_measurement_method          '\w and \f scans'
_diffrn_radiation_type             MoK\a
_diffrn_radiation_wavelength       0.71073
_diffrn_source                     ?
_reflns_Friedel_coverage           0.000
_reflns_Friedel_fraction_full      .
_reflns_Friedel_fraction_max       .
_reflns_number_gt                  3151
_reflns_number_total               3921
_reflns_special_details
;
 Reflections were merged by SHELXL according to the crystal
 class for the calculation of statistics and refinement.
 
 _reflns_Friedel_fraction is defined as the number of unique
 Friedel pairs measured divided by the number that would be
 possible theoretically, ignoring centric projections and
 systematic absences.
;
_reflns_threshold_expression       'I > 2\s(I)'
_computing_cell_refinement         'SAINT V8.38A (Bruker, 2018)'
_computing_data_collection         'SAINT V8.38A (Bruker, 2018)'
_computing_data_reduction          'SAINT V8.38A (Bruker, 2018)'
_computing_molecular_graphics      'Olex2 1.5 (Dolomanov et al., 2009)'
_computing_publication_material    'Olex2 1.5 (Dolomanov et al., 2009)'
_computing_structure_refinement    'SHELXL 2018/3 (Sheldrick, 2015)'
_computing_structure_solution      'olex2.solve 1.5 (Bourhis et al., 2015)'
_refine_diff_density_max           0.296
_refine_diff_density_min           -0.310
_refine_diff_density_rms           0.061
_refine_ls_extinction_coef         0.0003(2)
_refine_ls_extinction_expression  
 'Fc^*^=kFc[1+0.001xFc^2^\l^3^/sin(2\q)]^-1/4^'
_refine_ls_extinction_method       'SHELXL-2018/3 (Sheldrick 2018)'
_refine_ls_goodness_of_fit_ref     1.024
_refine_ls_hydrogen_treatment      constr
_refine_ls_matrix_type             full
_refine_ls_number_parameters       287
_refine_ls_number_reflns           3921
_refine_ls_number_restraints       0
_refine_ls_R_factor_all            0.0481
_refine_ls_R_factor_gt             0.0328
_refine_ls_restrained_S_all        1.024
_refine_ls_shift/su_max            0.000
_refine_ls_shift/su_mean           0.000
_refine_ls_structure_factor_coef   Fsqd
_refine_ls_weighting_details      
 'w=1/[\s^2^(Fo^2^)+(0.0340P)^2^+1.8074P] where P=(Fo^2^+2Fc^2^)/3'
_refine_ls_weighting_scheme        calc
_refine_ls_wR_factor_gt            0.0745
_refine_ls_wR_factor_ref           0.0810
_refine_special_details            ?
_olex2_refinement_description
;
1. Fixed Uiso
 At 1.2 times of:
  All C(H) groups, All C(H,H) groups, All N(H) groups
 At 1.5 times of:
  All C(H,H,H) groups, All O(H) groups, All O(H,H) groups
2.a Free rotating group:
 O10(H10A,H10B,O9,H9A,H9B), O11(H11A,H11B)
2.b Rotating group:
 O4(H4A,H4B)
2.c Secondary CH2 refined with riding coordinates:
 C1(H1B,H1C)
2.d Aromatic/amide H refined with riding coordinates:
 N3(H3), N1(H1A), C8(H8), C15(H15), C11(H11), C3(H3A), C12(H12), C13(H13),
 C14(H14)
2.e Idealised Me refined as rotating group:
 C5(H5A,H5B,H5C)
2.f Idealised tetrahedral OH refined as rotating group:
 O1(H1)
;
_atom_sites_solution_hydrogens     mixed
_atom_sites_solution_primary       iterative
_atom_sites_solution_secondary     ?
loop_
  _atom_site_label
  _atom_site_type_symbol
  _atom_site_fract_x
  _atom_site_fract_y
  _atom_site_fract_z
  _atom_site_U_iso_or_equiv
  _atom_site_adp_type
  _atom_site_occupancy
  _atom_site_site_symmetry_order
  _atom_site_calc_flag
  _atom_site_refinement_flags_posn
  _atom_site_refinement_flags_adp
  _atom_site_refinement_flags_occupancy
  _atom_site_disorder_assembly
  _atom_site_disorder_group
 Cu1 Cu 0.85357(4) 0.34423(2) 0.49031(2) 0.02282(11) Uani 1 1 d . . . . .
 S1 S 0.44542(8) 0.31552(4) 0.42377(4) 0.02604(17) Uani 1 1 d . . . . .
 O3 O 0.8963(2) 0.41666(10) 0.39611(10) 0.0276(4) Uani 1 1 d . . . . .
 O5 O 0.6278(2) 0.28390(11) 0.42664(11) 0.0284(4) Uani 1 1 d . . . . .
 O4 O 0.9860(2) 0.25533(11) 0.44514(11) 0.0304(4) Uani 1 1 d . . . . .
 H4A H 1.094879 0.260457 0.457267 0.046 Uiso 1 1 d R U . . .
 H4B H 0.955571 0.212597 0.468199 0.046 Uiso 1 1 d R U . . .
 O2 O 0.8299(3) 0.29377(11) 0.59174(11) 0.0332(5) Uani 1 1 d . . . . .
 N2 N 0.7807(3) 0.44419(12) 0.53591(12) 0.0215(5) Uani 1 1 d . . . . .
 O1 O 0.7281(3) 0.56508(12) 0.76220(12) 0.0381(5) Uani 1 1 d . . . . .
 H1 H 0.704788 0.603384 0.733621 0.057 Uiso 1 1 calc R U . . .
 N3 N 0.7788(3) 0.50503(12) 0.48028(12) 0.0238(5) Uani 1 1 d . . . . .
 H3 H 0.743202 0.552065 0.491540 0.029 Uiso 1 1 calc R U . . .
 O8 O 0.3315(2) 0.26052(13) 0.46695(14) 0.0445(6) Uani 1 1 d . . . . .
 O6 O 0.4484(3) 0.39309(12) 0.46375(14) 0.0449(6) Uani 1 1 d . . . . .
 O7 O 0.3876(3) 0.32273(13) 0.34023(13) 0.0484(6) Uani 1 1 d . . . . .
 N1 N 0.6963(3) 0.29853(15) 0.79292(14) 0.0346(6) Uani 1 1 d . . . . .
 H1A H 0.690594 0.266105 0.832604 0.041 Uiso 1 1 calc R U . . .
 O10 O 0.8618(3) 0.10684(12) 0.49422(12) 0.0549(6) Uani 1 1 d G . . . .
 H10A H 0.761397 0.113051 0.515280 0.082 Uiso 1 1 d G U . . .
 H10B H 0.851787 0.064172 0.467389 0.082 Uiso 1 1 d G U . . .
 O9 O 0.8359(3) 0.54797(13) 0.92205(12) 0.0631(7) Uani 1 1 d G . . . .
 H9A H 0.822969 0.564000 0.873971 0.095 Uiso 1 1 d G U . . .
 H9B H 0.932262 0.568830 0.938271 0.095 Uiso 1 1 d G U . . .
 C9 C 0.8366(3) 0.48519(15) 0.40761(15) 0.0213(5) Uani 1 1 d . . . . .
 C7 C 0.7158(3) 0.40300(15) 0.66943(15) 0.0242(6) Uani 1 1 d . . . . .
 C10 C 0.8295(3) 0.54621(15) 0.34390(15) 0.0241(6) Uani 1 1 d . . . . .
 C8 C 0.7266(3) 0.46088(16) 0.60650(15) 0.0247(6) Uani 1 1 d . . . . .
 H8 H 0.692891 0.512736 0.617345 0.030 Uiso 1 1 calc R U . . .
 C2 C 0.6495(3) 0.42748(16) 0.74432(15) 0.0262(6) Uani 1 1 d . . . . .
 C6 C 0.7704(4) 0.32347(16) 0.65724(16) 0.0280(6) Uani 1 1 d . . . . .
 C15 C 0.8836(4) 0.52592(18) 0.26738(16) 0.0326(7) Uani 1 1 d . . . . .
 H15 H 0.925236 0.475067 0.257456 0.039 Uiso 1 1 calc R U . . .
 C1 C 0.5851(4) 0.51080(17) 0.75936(17) 0.0336(7) Uani 1 1 d . . . . .
 H1B H 0.502638 0.526137 0.716910 0.040 Uiso 1 1 calc R U . . .
 H1C H 0.523356 0.512444 0.809792 0.040 Uiso 1 1 calc R U . . .
 C11 C 0.7689(4) 0.62323(17) 0.35796(18) 0.0350(7) Uani 1 1 d . . . . .
 H11 H 0.733638 0.637891 0.409013 0.042 Uiso 1 1 calc R U . . .
 C3 C 0.6418(4) 0.37344(18) 0.80466(16) 0.0319(7) Uani 1 1 d . . . . .
 H3A H 0.598510 0.388324 0.854295 0.038 Uiso 1 1 calc R U . . .
 C4 C 0.7584(4) 0.27124(17) 0.72442(16) 0.0333(7) Uani 1 1 d . . . . .
 C12 C 0.7616(4) 0.67729(19) 0.2961(2) 0.0449(8) Uani 1 1 d . . . . .
 H12 H 0.721088 0.728431 0.305426 0.054 Uiso 1 1 calc R U . . .
 C13 C 0.8139(4) 0.6560(2) 0.2205(2) 0.0490(9) Uani 1 1 d . . . . .
 H13 H 0.807268 0.692646 0.178816 0.059 Uiso 1 1 calc R U . . .
 C14 C 0.8759(4) 0.5808(2) 0.20611(18) 0.0454(8) Uani 1 1 d . . . . .
 H14 H 0.912730 0.566965 0.155063 0.054 Uiso 1 1 calc R U . . .
 C5 C 0.8122(5) 0.18664(19) 0.7191(2) 0.0568(10) Uani 1 1 d . . . . .
 H5A H 0.804572 0.162427 0.771058 0.085 Uiso 1 1 calc R U . . .
 H5B H 0.931490 0.183457 0.700970 0.085 Uiso 1 1 calc R U . . .
 H5C H 0.735304 0.159436 0.681870 0.085 Uiso 1 1 calc R U . . .
 O11 O 0.5037(4) 0.1234(2) 0.5260(3) 0.1326(18) Uani 1 1 d G . . . .
 H11A H 0.420045 0.092717 0.511468 0.199 Uiso 1 1 d G U . . .
 H11B H 0.461329 0.169726 0.520269 0.199 Uiso 1 1 d G U . . .

loop_
  _atom_site_aniso_label
  _atom_site_aniso_U_11
  _atom_site_aniso_U_22
  _atom_site_aniso_U_33
  _atom_site_aniso_U_23
  _atom_site_aniso_U_13
  _atom_site_aniso_U_12
 Cu1 0.02836(19) 0.02121(18) 0.01892(18) 0.00011(13) 0.00127(13) 0.00090(14)
 S1 0.0223(3) 0.0253(4) 0.0304(4) -0.0021(3) -0.0016(3) 0.0022(3)
 O3 0.0363(11) 0.0233(10) 0.0234(10) -0.0009(8) 0.0060(8) 0.0029(8)
 O5 0.0208(9) 0.0328(10) 0.0316(10) -0.0106(8) 0.0006(8) 0.0022(8)
 O4 0.0232(10) 0.0295(10) 0.0385(11) -0.0015(9) 0.0030(8) 0.0017(8)
 O2 0.0516(13) 0.0253(10) 0.0228(10) 0.0026(8) 0.0033(9) 0.0048(9)
 N2 0.0245(11) 0.0219(11) 0.0179(11) 0.0044(9) -0.0014(9) -0.0027(9)
 O1 0.0441(12) 0.0331(12) 0.0367(12) 0.0019(9) -0.0077(9) -0.0032(10)
 N3 0.0349(13) 0.0187(11) 0.0180(11) 0.0030(9) 0.0034(9) 0.0012(9)
 O8 0.0259(11) 0.0484(14) 0.0593(14) 0.0126(11) 0.0058(10) -0.0065(10)
 O6 0.0368(12) 0.0346(12) 0.0634(15) -0.0200(11) 0.0009(10) 0.0095(10)
 O7 0.0567(14) 0.0463(14) 0.0414(13) 0.0078(10) -0.0210(11) -0.0014(11)
 N1 0.0434(15) 0.0373(15) 0.0230(13) 0.0117(11) 0.0004(11) -0.0071(12)
 O10 0.0559(15) 0.0454(14) 0.0632(16) -0.0029(12) -0.0027(12) -0.0005(11)
 O9 0.0757(18) 0.0661(17) 0.0468(15) 0.0023(13) -0.0186(13) -0.0067(14)
 C9 0.0188(13) 0.0260(14) 0.0192(13) 0.0000(11) 0.0003(10) -0.0059(11)
 C7 0.0257(14) 0.0266(14) 0.0204(13) 0.0006(11) 0.0001(11) -0.0047(11)
 C10 0.0239(14) 0.0291(15) 0.0193(13) 0.0058(11) -0.0011(11) -0.0032(11)
 C8 0.0295(14) 0.0243(14) 0.0204(14) 0.0001(11) 0.0005(11) 0.0006(11)
 C2 0.0250(14) 0.0326(15) 0.0209(14) -0.0006(12) 0.0004(11) -0.0044(12)
 C6 0.0312(15) 0.0307(15) 0.0221(14) 0.0024(11) -0.0010(12) -0.0051(12)
 C15 0.0337(16) 0.0388(17) 0.0253(15) 0.0021(13) 0.0040(12) -0.0006(13)
 C1 0.0355(16) 0.0412(17) 0.0243(15) -0.0019(13) 0.0082(12) -0.0001(14)
 C11 0.0430(18) 0.0322(16) 0.0300(16) 0.0063(13) 0.0043(13) 0.0016(14)
 C3 0.0354(16) 0.0419(17) 0.0185(14) 0.0013(12) 0.0058(12) -0.0068(14)
 C4 0.0457(18) 0.0298(16) 0.0244(15) 0.0074(12) 0.0003(13) -0.0034(13)
 C12 0.048(2) 0.0376(19) 0.049(2) 0.0170(15) 0.0036(16) 0.0098(15)
 C13 0.0451(19) 0.058(2) 0.044(2) 0.0306(17) 0.0036(16) 0.0006(17)
 C14 0.050(2) 0.063(2) 0.0231(16) 0.0146(15) 0.0069(14) 0.0013(17)
 C5 0.093(3) 0.0360(19) 0.041(2) 0.0145(16) 0.0091(19) 0.0058(19)
 O11 0.073(2) 0.094(3) 0.232(5) 0.091(3) 0.037(3) 0.0244(19)

_geom_special_details
;
 All esds (except the esd in the dihedral angle between two l.s. planes)
 are estimated using the full covariance matrix.  The cell esds are taken
 into account individually in the estimation of esds in distances, angles
 and torsion angles; correlations between esds in cell parameters are only
 used when they are defined by crystal symmetry.  An approximate (isotropic)
 treatment of cell esds is used for estimating esds involving l.s. planes.
;
loop_
  _geom_bond_atom_site_label_1
  _geom_bond_atom_site_label_2
  _geom_bond_distance
  _geom_bond_site_symmetry_2
  _geom_bond_publ_flag
 Cu1 O3 2.0203(18) . ?
 Cu1 O5 2.2405(17) . ?
 Cu1 O4 1.9627(18) . ?
 Cu1 O2 1.9041(18) . ?
 Cu1 N2 1.934(2) . ?
 S1 O5 1.4813(18) . ?
 S1 O8 1.465(2) . ?
 S1 O6 1.468(2) . ?
 S1 O7 1.457(2) . ?
 O3 C9 1.258(3) . ?
 O4 H4A 0.8502 . ?
 O4 H4B 0.8508 . ?
 O2 C6 1.290(3) . ?
 N2 N3 1.383(3) . ?
 N2 C8 1.284(3) . ?
 O1 H1 0.8200 . ?
 O1 C1 1.419(3) . ?
 N3 H3 0.8600 . ?
 N3 C9 1.338(3) . ?
 N1 H1A 0.8600 . ?
 N1 C3 1.345(4) . ?
 N1 C4 1.325(4) . ?
 O10 H10A 0.8500 . ?
 O10 H10B 0.8501 . ?
 O9 H9A 0.8496 . ?
 O9 H9B 0.8502 . ?
 C9 C10 1.479(3) . ?
 C7 C8 1.436(3) . ?
 C7 C2 1.416(4) . ?
 C7 C6 1.420(4) . ?
 C10 C15 1.390(4) . ?
 C10 C11 1.399(4) . ?
 C8 H8 0.9300 . ?
 C2 C1 1.511(4) . ?
 C2 C3 1.360(4) . ?
 C6 C4 1.429(4) . ?
 C15 H15 0.9300 . ?
 C15 C14 1.379(4) . ?
 C1 H1B 0.9700 . ?
 C1 H1C 0.9700 . ?
 C11 H11 0.9300 . ?
 C11 C12 1.377(4) . ?
 C3 H3A 0.9300 . ?
 C4 C5 1.488(4) . ?
 C12 H12 0.9300 . ?
 C12 C13 1.376(5) . ?
 C13 H13 0.9300 . ?
 C13 C14 1.376(5) . ?
 C14 H14 0.9300 . ?
 C5 H5A 0.9600 . ?
 C5 H5B 0.9600 . ?
 C5 H5C 0.9600 . ?
 O11 H11A 0.8501 . ?
 O11 H11B 0.8495 . ?

loop_
  _geom_angle_atom_site_label_1
  _geom_angle_atom_site_label_2
  _geom_angle_atom_site_label_3
  _geom_angle
  _geom_angle_site_symmetry_1
  _geom_angle_site_symmetry_3
  _geom_angle_publ_flag
 O3 Cu1 O5 92.23(7) . . ?
 O4 Cu1 O3 94.22(8) . . ?
 O4 Cu1 O5 82.10(7) . . ?
 O2 Cu1 O3 168.35(8) . . ?
 O2 Cu1 O5 97.66(8) . . ?
 O2 Cu1 O4 93.22(8) . . ?
 O2 Cu1 N2 90.50(8) . . ?
 N2 Cu1 O3 80.16(8) . . ?
 N2 Cu1 O5 111.16(8) . . ?
 N2 Cu1 O4 165.63(8) . . ?
 O8 S1 O5 108.29(12) . . ?
 O8 S1 O6 110.23(13) . . ?
 O6 S1 O5 107.47(11) . . ?
 O7 S1 O5 108.93(13) . . ?
 O7 S1 O8 110.66(13) . . ?
 O7 S1 O6 111.15(13) . . ?
 C9 O3 Cu1 111.98(16) . . ?
 S1 O5 Cu1 123.72(10) . . ?
 Cu1 O4 H4A 109.4 . . ?
 Cu1 O4 H4B 109.2 . . ?
 H4A O4 H4B 104.4 . . ?
 C6 O2 Cu1 128.15(17) . . ?
 N3 N2 Cu1 112.52(15) . . ?
 C8 N2 Cu1 130.50(18) . . ?
 C8 N2 N3 116.9(2) . . ?
 C1 O1 H1 109.5 . . ?
 N2 N3 H3 122.5 . . ?
 C9 N3 N2 114.9(2) . . ?
 C9 N3 H3 122.5 . . ?
 C3 N1 H1A 117.7 . . ?
 C4 N1 H1A 117.7 . . ?
 C4 N1 C3 124.5(2) . . ?
 H10A O10 H10B 104.5 . . ?
 H9A O9 H9B 104.5 . . ?
 O3 C9 N3 119.5(2) . . ?
 O3 C9 C10 122.6(2) . . ?
 N3 C9 C10 117.9(2) . . ?
 C2 C7 C8 118.1(2) . . ?
 C2 C7 C6 120.7(2) . . ?
 C6 C7 C8 121.1(2) . . ?
 C15 C10 C9 118.7(2) . . ?
 C15 C10 C11 119.1(2) . . ?
 C11 C10 C9 122.3(2) . . ?
 N2 C8 C7 122.9(2) . . ?
 N2 C8 H8 118.6 . . ?
 C7 C8 H8 118.6 . . ?
 C7 C2 C1 122.6(2) . . ?
 C3 C2 C7 118.5(3) . . ?
 C3 C2 C1 118.9(2) . . ?
 O2 C6 C7 126.5(2) . . ?
 O2 C6 C4 116.9(2) . . ?
 C7 C6 C4 116.6(2) . . ?
 C10 C15 H15 119.8 . . ?
 C14 C15 C10 120.3(3) . . ?
 C14 C15 H15 119.8 . . ?
 O1 C1 C2 110.9(2) . . ?
 O1 C1 H1B 109.5 . . ?
 O1 C1 H1C 109.5 . . ?
 C2 C1 H1B 109.5 . . ?
 C2 C1 H1C 109.5 . . ?
 H1B C1 H1C 108.0 . . ?
 C10 C11 H11 120.1 . . ?
 C12 C11 C10 119.9(3) . . ?
 C12 C11 H11 120.1 . . ?
 N1 C3 C2 120.3(3) . . ?
 N1 C3 H3A 119.8 . . ?
 C2 C3 H3A 119.8 . . ?
 N1 C4 C6 119.3(3) . . ?
 N1 C4 C5 119.1(3) . . ?
 C6 C4 C5 121.6(3) . . ?
 C11 C12 H12 119.8 . . ?
 C13 C12 C11 120.3(3) . . ?
 C13 C12 H12 119.8 . . ?
 C12 C13 H13 119.8 . . ?
 C14 C13 C12 120.3(3) . . ?
 C14 C13 H13 119.8 . . ?
 C15 C14 H14 120.0 . . ?
 C13 C14 C15 120.0(3) . . ?
 C13 C14 H14 120.0 . . ?
 C4 C5 H5A 109.5 . . ?
 C4 C5 H5B 109.5 . . ?
 C4 C5 H5C 109.5 . . ?
 H5A C5 H5B 109.5 . . ?
 H5A C5 H5C 109.5 . . ?
 H5B C5 H5C 109.5 . . ?
 H11A O11 H11B 104.5 . . ?

loop_
  _geom_hbond_atom_site_label_D
  _geom_hbond_atom_site_label_H
  _geom_hbond_atom_site_label_A
  _geom_hbond_distance_DH
  _geom_hbond_distance_HA
  _geom_hbond_distance_DA
  _geom_hbond_angle_DHA
  _geom_hbond_site_symmetry_A
  _geom_hbond_publ_flag
 O4 H4A S1 0.85 2.88 3.6503(19) 151.8 1_655 yes
 O4 H4A O8 0.85 1.80 2.638(3) 169.6 1_655 yes
 O4 H4B O10 0.85 1.97 2.804(3) 165.4 . yes
 O1 H1 O7 0.82 1.88 2.685(3) 167.8 3_666 yes
 N3 H3 S1 0.86 3.02 3.836(2) 159.8 3_666 yes
 N3 H3 O6 0.86 1.89 2.617(3) 141.8 3_666 yes
 N1 H1A S1 0.86 2.79 3.497(2) 141.1 4_566 yes
 N1 H1A O5 0.86 1.85 2.686(3) 163.6 4_566 yes
 C8 H8 O1 0.93 2.58 3.134(3) 118.7 . yes
 C8 H8 O6 0.93 2.33 3.023(3) 130.7 3_666 yes
 C5 H5A O3 0.96 2.56 3.475(4) 159.4 4_566 yes

loop_
  _geom_torsion_atom_site_label_1
  _geom_torsion_atom_site_label_2
  _geom_torsion_atom_site_label_3
  _geom_torsion_atom_site_label_4
  _geom_torsion
  _geom_torsion_site_symmetry_1
  _geom_torsion_site_symmetry_2
  _geom_torsion_site_symmetry_3
  _geom_torsion_site_symmetry_4
  _geom_torsion_publ_flag
 Cu1 O3 C9 N3 9.3(3) . . . . ?
 Cu1 O3 C9 C10 -171.61(18) . . . . ?
 Cu1 O2 C6 C7 -3.1(4) . . . . ?
 Cu1 O2 C6 C4 176.97(19) . . . . ?
 Cu1 N2 N3 C9 -3.7(3) . . . . ?
 Cu1 N2 C8 C7 2.2(4) . . . . ?
 O3 C9 C10 C15 2.9(4) . . . . ?
 O3 C9 C10 C11 -177.6(2) . . . . ?
 O2 C6 C4 N1 -179.3(3) . . . . ?
 O2 C6 C4 C5 0.1(4) . . . . ?
 N2 N3 C9 O3 -4.0(3) . . . . ?
 N2 N3 C9 C10 176.9(2) . . . . ?
 N3 N2 C8 C7 177.9(2) . . . . ?
 N3 C9 C10 C15 -178.0(2) . . . . ?
 N3 C9 C10 C11 1.5(4) . . . . ?
 O8 S1 O5 Cu1 -114.90(14) . . . . ?
 O6 S1 O5 Cu1 4.16(17) . . . . ?
 O7 S1 O5 Cu1 124.69(13) . . . . ?
 C9 C10 C15 C14 178.9(3) . . . . ?
 C9 C10 C11 C12 -178.7(3) . . . . ?
 C7 C2 C1 O1 -70.9(3) . . . . ?
 C7 C2 C3 N1 0.1(4) . . . . ?
 C7 C6 C4 N1 0.8(4) . . . . ?
 C7 C6 C4 C5 -179.8(3) . . . . ?
 C10 C15 C14 C13 -0.2(5) . . . . ?
 C10 C11 C12 C13 -0.1(5) . . . . ?
 C8 N2 N3 C9 179.9(2) . . . . ?
 C8 C7 C2 C1 2.0(4) . . . . ?
 C8 C7 C2 C3 -178.8(2) . . . . ?
 C8 C7 C6 O2 -1.5(4) . . . . ?
 C8 C7 C6 C4 178.4(2) . . . . ?
 C2 C7 C8 N2 -178.3(2) . . . . ?
 C2 C7 C6 O2 178.7(3) . . . . ?
 C2 C7 C6 C4 -1.3(4) . . . . ?
 C6 C7 C8 N2 1.9(4) . . . . ?
 C6 C7 C2 C1 -178.2(2) . . . . ?
 C6 C7 C2 C3 0.9(4) . . . . ?
 C15 C10 C11 C12 0.8(4) . . . . ?
 C1 C2 C3 N1 179.3(2) . . . . ?
 C11 C10 C15 C14 -0.7(4) . . . . ?
 C11 C12 C13 C14 -0.8(5) . . . . ?
 C3 N1 C4 C6 0.2(4) . . . . ?
 C3 N1 C4 C5 -179.2(3) . . . . ?
 C3 C2 C1 O1 110.0(3) . . . . ?
 C4 N1 C3 C2 -0.7(4) . . . . ?
 C12 C13 C14 C15 0.9(5) . . . . ?

_shelx_res_file
;
TITL ccg_cap_cu3_0m_a.res in P2(1)/c
    ccg_cap_cu3_0m.res
    created by SHELXL-2018/3 at 16:51:51 on 19-Sep-2023
CELL 0.71073 7.5775 16.8716 16.6649 90 91.085 90
ZERR 4 0.0007 0.0016 0.0015 0 0.002 0
LATT 1
SYMM -X,0.5+Y,0.5-Z
SFAC C H Cu N O S
UNIT 60 92 4 12 44 4
EQIV $1 1+X,+Y,+Z
EQIV $2 1-X,1-Y,1-Z
EQIV $3 +X,0.5-Y,0.5+Z

L.S. 15
PLAN  1
SIZE 0.164 0.24 0.393
TEMP 0
HTAB O4 S1_$1
HTAB O4 O8_$1
HTAB O4 O10
HTAB O1 O7_$2
HTAB N3 S1_$2
HTAB N3 O6_$2
HTAB N1 S1_$3
HTAB N1 O5_$3
HTAB C8 O1
HTAB C8 O6_$2
HTAB C5 O3_$3
CONF
MORE -1
HTAB
BOND
BOND $H
LIST 4
fmap 2
acta
MERG 2
REM <olex2.extras>
REM <HklSrc "%.\\CCG_CAP_Cu3_0m.hkl">
REM </olex2.extras>

WGHT    0.034000    1.807400
EXTI    0.000297
FVAR       0.37244
CU1   3    0.853569    0.344232    0.490310    11.00000    0.02836    0.02121 =
         0.01892    0.00011    0.00127    0.00090
S1    6    0.445421    0.315525    0.423775    11.00000    0.02231    0.02528 =
         0.03045   -0.00209   -0.00164    0.00217
O3    5    0.896306    0.416660    0.396110    11.00000    0.03634    0.02328 =
         0.02345   -0.00095    0.00601    0.00292
O5    5    0.627803    0.283904    0.426639    11.00000    0.02078    0.03284 =
         0.03161   -0.01062    0.00064    0.00217
O4    5    0.985988    0.255327    0.445138    11.00000    0.02324    0.02945 =
         0.03849   -0.00149    0.00296    0.00168
AFIX   7
H4A   2    1.094879    0.260457    0.457267    11.00000   -1.50000
H4B   2    0.955571    0.212597    0.468199    11.00000   -1.50000
AFIX   0
O2    5    0.829879    0.293767    0.591737    11.00000    0.05163    0.02534 =
         0.02281    0.00264    0.00327    0.00477
N2    4    0.780704    0.444187    0.535915    11.00000    0.02450    0.02195 =
         0.01794    0.00435   -0.00137   -0.00265
O1    5    0.728090    0.565084    0.762201    11.00000    0.04411    0.03314 =
         0.03669    0.00195   -0.00774   -0.00317
AFIX 147
H1    2    0.704788    0.603384    0.733621    11.00000   -1.50000
AFIX   0
N3    4    0.778818    0.505034    0.480278    11.00000    0.03487    0.01874 =
         0.01804    0.00302    0.00336    0.00119
AFIX  43
H3    2    0.743202    0.552065    0.491540    11.00000   -1.20000
AFIX   0
O8    5    0.331545    0.260518    0.466946    11.00000    0.02590    0.04836 =
         0.05930    0.01260    0.00584   -0.00647
O6    5    0.448357    0.393093    0.463752    11.00000    0.03682    0.03458 =
         0.06337   -0.01999    0.00085    0.00950
O7    5    0.387592    0.322734    0.340230    11.00000    0.05666    0.04626 =
         0.04143    0.00783   -0.02096   -0.00140
N1    4    0.696343    0.298526    0.792918    11.00000    0.04339    0.03734 =
         0.02300    0.01173    0.00036   -0.00714
AFIX  43
H1A   2    0.690594    0.266105    0.832604    11.00000   -1.20000
AFIX   6

O10   5    0.861757    0.106842    0.494219    11.00000    0.05591    0.04544 =
         0.06323   -0.00287   -0.00272   -0.00047
H10A  2    0.761397    0.113051    0.515280    11.00000   -1.50000
H10B  2    0.851787    0.064172    0.467389    11.00000   -1.50000
O9    5    0.835882    0.547970    0.922051    11.00000    0.07565    0.06610 =
         0.04680    0.00229   -0.01863   -0.00665
H9A   2    0.822969    0.564000    0.873971    11.00000   -1.50000
H9B   2    0.932262    0.568830    0.938271    11.00000   -1.50000
AFIX   0

C9    1    0.836600    0.485187    0.407610    11.00000    0.01876    0.02601 =
         0.01923    0.00002    0.00032   -0.00589
C7    1    0.715756    0.403002    0.669429    11.00000    0.02568    0.02658 =
         0.02037    0.00056    0.00008   -0.00465
C10   1    0.829452    0.546209    0.343901    11.00000    0.02393    0.02910 =
         0.01932    0.00582   -0.00108   -0.00322
C8    1    0.726573    0.460883    0.606498    11.00000    0.02952    0.02427 =
         0.02038    0.00005    0.00054    0.00058
AFIX  43
H8    2    0.692891    0.512736    0.617345    11.00000   -1.20000
AFIX   0
C2    1    0.649522    0.427483    0.744321    11.00000    0.02497    0.03258 =
         0.02091   -0.00059    0.00043   -0.00444
C6    1    0.770397    0.323466    0.657241    11.00000    0.03123    0.03068 =
         0.02213    0.00244   -0.00102   -0.00507
C15   1    0.883610    0.525919    0.267383    11.00000    0.03371    0.03881 =
         0.02531    0.00207    0.00401   -0.00058
AFIX  43
H15   2    0.925236    0.475067    0.257456    11.00000   -1.20000
AFIX   0
C1    1    0.585085    0.510798    0.759356    11.00000    0.03549    0.04118 =
         0.02433   -0.00186    0.00822   -0.00009
AFIX  23
H1B   2    0.502638    0.526137    0.716910    11.00000   -1.20000
H1C   2    0.523356    0.512444    0.809792    11.00000   -1.20000
AFIX   0
C11   1    0.768889    0.623232    0.357962    11.00000    0.04296    0.03223 =
         0.02998    0.00625    0.00435    0.00161
AFIX  43
H11   2    0.733638    0.637891    0.409013    11.00000   -1.20000
AFIX   0
C3    1    0.641760    0.373437    0.804662    11.00000    0.03542    0.04190 =
         0.01854    0.00134    0.00579   -0.00679
AFIX  43
H3A   2    0.598510    0.388324    0.854295    11.00000   -1.20000
AFIX   0
C4    1    0.758354    0.271242    0.724420    11.00000    0.04575    0.02984 =
         0.02441    0.00743    0.00027   -0.00336
C12   1    0.761582    0.677286    0.296066    11.00000    0.04847    0.03756 =
         0.04867    0.01697    0.00364    0.00979
AFIX  43
H12   2    0.721088    0.728431    0.305426    11.00000   -1.20000
AFIX   0
C13   1    0.813891    0.656000    0.220452    11.00000    0.04508    0.05778 =
         0.04413    0.03061    0.00361    0.00058
AFIX  43
H13   2    0.807268    0.692646    0.178816    11.00000   -1.20000
AFIX   0
C14   1    0.875938    0.580798    0.206112    11.00000    0.05020    0.06298 =
         0.02315    0.01460    0.00688    0.00126
AFIX  43
H14   2    0.912730    0.566965    0.155063    11.00000   -1.20000
AFIX   0
C5    1    0.812205    0.186638    0.719109    11.00000    0.09317    0.03597 =
         0.04144    0.01447    0.00911    0.00578
AFIX 137
H5A   2    0.804572    0.162427    0.771058    11.00000   -1.50000
H5B   2    0.931490    0.183457    0.700970    11.00000   -1.50000
H5C   2    0.735304    0.159436    0.681870    11.00000   -1.50000
AFIX   6

O11   5    0.503677    0.123406    0.526017    11.00000    0.07250    0.09449 =
         0.23199    0.09100    0.03741    0.02442
H11A  2    0.420045    0.092717    0.511468    11.00000   -1.50000
H11B  2    0.461329    0.169726    0.520269    11.00000   -1.50000
AFIX   0
HKLF 4


REM  ccg_cap_cu3_0m_a.res in P2(1)/c
REM wR2 = 0.0810, GooF = S = 1.024, Restrained GooF = 1.024 for all data
REM R1 = 0.0328 for 3151 Fo > 4sig(Fo) and 0.0481 for all 3921 data
REM 287 parameters refined using 0 restraints

END

WGHT      0.0340      1.8001

REM Instructions for potential hydrogen bonds
HTAB O4 S1_$1
HTAB O4 O8_$1
HTAB O4 O10
HTAB O1 O7_$2
HTAB N3 S1_$2
HTAB N3 O6_$2
HTAB N1 S1_$3
HTAB N1 O5_$3
HTAB C8 O1
HTAB C8 O6_$2
HTAB C5 O3_$3

REM Highest difference peak  0.296,  deepest hole -0.310,  1-sigma level  0.061
Q1    1   0.5044  0.1590  0.5622  11.00000  0.05    0.30
;
_shelx_res_checksum                90990
_shelx_hkl_file
;
   1   0   0   60.89    3.80
   1   0   0   60.59    3.70
  -1   0   0   71.99    4.20
  -1   0   0   59.89    4.30
  -1   0   0   62.99    4.00
  -1   0   0   61.59    3.80
  -1   0   0   58.09    4.50
  -1   0   0   60.79    3.90
   1   0   0   56.09    3.60
   1   0   0   64.09    4.00
   1   0   0   59.49    3.90
   1   0   0   59.79    4.30
   1   0   0   66.19    4.10
  -1   0   0   63.89    4.00
  -1   0   0   62.59    4.10
  -1   0   0   69.59    3.70
  -2   0   0 4416.86  169.68
   2   0   0 4520.55  169.68
   2   0   0 4528.55  169.58
   2   0   0 4553.44  169.38
  -2   0   0 4408.76  169.18
  -2   0   0 4695.03  172.48
   2   0   0 4451.05  168.98
   2   0   0 4491.05  169.78
   2   0   0 4614.54  169.88
   2   0   0 4574.34  170.88
  -2   0   0 4437.06  169.98
  -2   0   0 4515.55  174.78
  -2   0   0 4293.77  170.48
   3   0   0 3707.13  141.09
   3   0   0 3615.74  141.89
   3   0   0 3726.53  142.09
   3   0   0 3550.74  143.19
   3   0   0 3679.03  141.99
   3   0   0 3746.33  141.99
   3   0   0 3677.33  141.29
  -3   0   0 3681.13  149.59
  -3   0   0 3876.51  146.29
  -3   0   0 3654.63  142.09
   4   0   0  592.84   29.10
   4   0   0  623.34   29.50
   4   0   0  575.04   30.70
  -4   0   0  533.45   36.20
  -4   0   0  591.54   28.60
  -4   0   0  584.54   33.80
   4   0   0  577.54   27.90
  -4   0   0  549.25   29.30
   4   0   0  575.14   29.30
   4   0   0  614.24   28.70
   4   0   0  629.64   29.70
   5   0   0   51.49    9.10
   5   0   0   50.09    8.70
   5   0   0   21.90    8.30
   5   0   0   36.70    7.50
  -5   0   0   57.59   16.10
  -5   0   0   18.30   11.70
  -5   0   0   53.19   12.30
   5   0   0   47.80    8.30
  -5   0   0   52.29    8.80
   5   0   0   48.30    8.50
  -5   0   0   53.09    9.90
   5   0   0   35.30    8.10
   6   0   0  171.58   17.40
   6   0   0  216.38   18.30
   6   0   0  223.08   19.80
  -6   0   0  167.38   27.90
  -6   0   0  184.18   17.50
  -6   0   0  192.08   24.50
   6   0   0  159.58   17.60
   6   0   0  190.18   19.30
   6   0   0  179.68   17.10
   6   0   0  167.08   19.60
  -6   0   0  190.88   28.00
  -6   0   0  197.68   18.20
  -6   0   0  216.78   20.90
  -7   0   0  406.06   39.20
   7   0   0  440.36   31.20
   7   0   0  414.66   26.30
   7   0   0  426.26   31.40
  -7   0   0  435.56   34.10
  -7   0   0  384.06   29.00
  -7   0   0  345.77   42.00
   7   0   0  394.36   27.20
   7   0   0  438.56   28.30
   7   0   0  385.66   26.60
  -7   0   0  385.56   27.00
  -7   0   0  422.66   42.70
   7   0   0  470.55   28.10
  -7   0   0  388.56   27.10
  -8   0   0   37.40   21.50
  -8   0   0   23.70   13.70
  -8   0   0   -1.30   16.70
  -8   0   0   34.70   11.10
   8   0   0   26.00   11.30
  -8   0   0   38.00   14.20
   8   0   0   13.50   10.40
  -8   0   0   12.40   16.70
   8   0   0   23.80   10.30
   8   0   0   18.00   12.10
   9   0   0   11.10   12.10
  -9   0   0   -3.50   16.50
  -9   0   0   -8.20   19.00
  -9   0   0   32.00   25.20
   9   0   0   -0.40   11.30
  -9   0   0    8.10   14.20
   9   0   0   19.10   12.30
   0  -1   0    0.10    0.50
   0  -1   0    1.60    0.50
   0  -1   0    0.40    0.50
   0  -1   0   -0.30    0.30
   0  -1   0    0.00    0.10
   0  -1   0    0.40    0.50
   0  -1   0    0.30    0.30
   0  -1   0    1.30    0.40
   0   1   0    0.50    0.40
   0   1   0    0.40    0.50
   0   1   0    1.00    0.80
   0   1   0    0.40    0.40
   0   1   0    0.00    0.20
   0   1   0    0.00    0.10
   0   1   0    0.00    0.40
   0   1   0    0.70    0.30
   1  -1   0 1903.31   74.09
   1  -1   0 1905.11   73.19
   1  -1   0 1916.51   72.59
  -1  -1   0 1907.41   73.29
   1  -1   0 1860.31   75.29
  -1  -1   0 1920.71   73.79
  -1  -1   0 1860.51   71.99
  -1  -1   0 2065.69   75.39
  -1  -1   0 1968.90   73.29
  -1  -1   0 1950.50   73.49
   1  -1   0 1993.80   73.19
  -1  -1   0 1941.91   72.59
  -1  -1   0 1946.31   73.19
  -1  -1   0 1863.91   72.19
   1  -1   0 1974.00   72.19
  -1  -1   0 1896.51   73.29
   1  -1   0 1862.71   73.29
   1  -1   0 1909.81   72.99
  -1   1   0 1917.91   75.39
   1   1   0 1916.81   72.29
  -1   1   0 1907.51   72.99
  -1   1   0 1840.92   72.19
   1   1   0 1965.10   73.19
   1   1   0 1937.41   72.19
   1   1   0 1990.20   73.49
  -1   1   0 1828.52   73.89
   1   1   0 2191.78   75.49
   1   1   0 1939.51   73.29
  -1   1   0 1864.91   73.29
  -1   1   0 1915.51   75.19
  -1   1   0 1891.81   72.59
   1   1   0 1931.11   73.29
   1   1   0 1914.31   73.69
  -1   1   0 1928.51   74.29
  -1   1   0 1869.91   73.19
  -1   1   0 1926.61   73.09
   2  -1   0 2749.23  103.49
   2  -1   0 2682.93  103.59
   2  -1   0 2801.82  104.19
   2  -1   0 2714.03  105.69
  -2  -1   0 2688.33  102.69
   2  -1   0 2733.43  102.99
  -2  -1   0 2908.81  107.79
   2  -1   0 2722.53  104.29
   2  -1   0 2736.93  103.99
  -2  -1   0 2645.14  104.59
  -2  -1   0 2600.64  104.29
  -2  -1   0 2634.74  102.79
  -2  -1   0 2708.43  103.19
   2   1   0 2667.83  104.09
   2   1   0 2684.13  103.99
  -2   1   0 2879.31  105.59
  -2   1   0 2712.63  103.19
   2   1   0 2674.83  103.99
   2   1   0 2726.53  104.49
   2   1   0 2746.03  104.49
  -2   1   0 2640.94  104.29
   2   1   0 2727.33  103.19
   2   1   0 2677.33  102.89
  -2   1   0 2677.03  108.49
  -2   1   0 2686.73  104.49
  -2   1   0 2703.73  108.59
   3  -1   0   26.90    5.20
   3  -1   0   26.70    4.80
   3  -1   0   23.20    4.40
   3  -1   0   26.00    5.10
   3  -1   0   15.90    5.20
  -3  -1   0   31.40    5.00
  -3  -1   0   27.20    5.70
   3  -1   0   22.30    4.40
   3  -1   0   25.60    4.40
  -3  -1   0   29.80    7.40
   3   1   0   24.10    3.90
   3   1   0   24.20    5.20
   3   1   0   30.20    5.10
  -3   1   0   28.50    6.00
   3   1   0   26.90    5.30
  -3   1   0   21.70    7.50
  -3   1   0   25.40    7.90
   3   1   0   22.10    4.30
   3   1   0   26.20    5.10
   3   1   0   24.30    4.50
  -4  -1   0   32.70    8.10
   4  -1   0   34.90    5.90
   4  -1   0   30.30    5.90
   4  -1   0   38.70    7.30
   4  -1   0   42.90    7.00
  -4  -1   0   43.70    7.00
   4  -1   0   22.10    7.00
   4  -1   0   44.50    7.40
   4  -1   0   50.29    7.10
  -4  -1   0   34.80    7.40
  -4  -1   0   35.20   11.10
   4   1   0   34.50    5.90
   4   1   0   35.60    6.00
  -4   1   0   56.89   12.20
  -4   1   0   26.10    6.30
   4   1   0   28.00    6.20
   4   1   0   29.50    6.10
   4   1   0   31.00    6.70
  -4   1   0   39.40    8.90
  -4   1   0   25.50    9.70
   4   1   0   33.90    6.30
   4   1   0   52.69    8.10
  -5  -1   0 1014.80   44.50
   5  -1   0  962.70   45.50
  -5  -1   0 1016.30   53.49
   5  -1   0  964.50   44.80
  -5  -1   0 1006.60   57.59
   5  -1   0  996.40   46.60
   5  -1   0  918.01   47.50
   5  -1   0  882.81   43.90
   5  -1   0  940.01   44.40
   5  -1   0  941.01   43.50
  -5  -1   0  973.80   47.00
  -5   1   0  997.30   45.80
   5   1   0  951.90   45.20
   5   1   0  967.60   45.60
   5   1   0  960.10   45.80
   5   1   0  941.61   43.60
  -5   1   0  988.50   55.99
  -5   1   0 1002.40   51.59
   5   1   0  970.20   45.20
   5   1   0  986.20   44.90
   5   1   0  874.31   45.90
  -5   1   0 1007.50   56.49
  -6  -1   0    4.90    7.10
   6  -1   0    8.10    5.70
  -6  -1   0   17.90   11.20
   6  -1   0    2.00    5.60
   6  -1   0    8.40    7.10
   6  -1   0    3.90    5.70
   6  -1   0   -7.10    5.60
  -6  -1   0   -7.30    4.70
  -6  -1   0    4.70    6.30
   6  -1   0   -1.70    6.20
  -6  -1   0  -13.60   10.00
  -6  -1   0    2.20    8.50
   6  -1   0    1.80    5.50
  -6   1   0    6.90    6.70
  -6   1   0    2.30   11.60
   6   1   0    1.30    4.40
   6   1   0    4.10    6.60
   6   1   0    5.50    6.00
  -6   1   0   -2.70    6.10
  -6   1   0   -1.50    8.60
  -6   1   0   -9.10    8.00
   6   1   0   13.50    8.10
  -6   1   0    5.80   11.80
   6   1   0    6.30    6.50
   6   1   0   -1.50    5.20
   6   1   0    2.10    5.20
   7  -1   0    9.00    7.30
  -7  -1   0   22.20    9.90
  -7  -1   0    3.10   16.20
   7  -1   0   18.80   11.10
   7  -1   0   14.50    8.40
  -7  -1   0    9.10   10.40
   7  -1   0   22.40    8.80
  -7  -1   0   18.50    8.50
  -7  -1   0   23.20   12.50
  -7  -1   0   18.00   14.30
   7  -1   0   33.00   10.70
   7  -1   0   29.00   11.10
  -7  -1   0   16.70   10.60
   7  -1   0   -1.70    5.30
  -7   1   0    9.00   14.60
   7   1   0   19.90   11.90
   7   1   0    9.00    8.00
  -7   1   0   22.20   12.20
  -7   1   0   24.20   10.10
   7   1   0   13.60    8.90
   7   1   0   33.50    9.30
  -7   1   0   12.80    8.80
  -7   1   0   27.10    9.90
   7   1   0   18.10   10.20
  -7   1   0    3.30   11.90
  -7   1   0   27.20   13.40
   7   1   0   19.50    9.70
  -8  -1   0  123.79   21.00
  -8  -1   0  124.49   19.50
  -8  -1   0  144.39   28.60
   8  -1   0  158.28   19.70
  -8  -1   0  132.79   29.80
  -8  -1   0  122.99   21.40
   8  -1   0  125.79   18.50
   8  -1   0   99.09   19.90
   8  -1   0  140.49   21.40
  -8  -1   0  121.59   27.80
   8  -1   0  161.98   20.00
   8   1   0  156.28   20.50
  -8   1   0   83.39   22.60
  -8   1   0  128.59   21.80
  -8   1   0  153.48   31.10
  -8   1   0  165.18   19.70
  -8   1   0  118.89   27.60
   8   1   0  146.19   20.20
  -8   1   0  144.89   18.40
   8   1   0  140.99   18.00
   9  -1   0   52.99   15.00
  -9  -1   0   93.89   28.10
  -9  -1   0  104.09   30.90
  -9  -1   0   82.49   19.80
  -9  -1   0   34.00   25.40
   9  -1   0   68.39   16.30
   9   1   0   66.79   17.00
  -9   1   0   56.89   24.60
   9   1   0   55.89   14.40
   9   1   0   77.29   17.50
  -9   1   0   41.70   25.30
  -9   1   0   50.29   18.70
   0  -2   0  329.77   13.90
   0  -2   0  315.07   13.30
   0  -2   0  316.07   14.70
   0  -2   0  301.97   13.80
   0  -2   0  311.97   12.90
   0  -2   0  298.87   13.80
   0   2   0  320.97   12.80
   0   2   0  324.87   14.80
   0   2   0  327.47   13.30
   0   2   0  315.87   13.90
   0   2   0  331.87   13.80
   0   2   0  315.47   14.00
   0   2   0  310.17   13.40
  -1  -2   0  274.87   10.50
  -1  -2   0  271.57   12.20
   1  -2   0  274.67   13.70
  -1  -2   0  269.97   12.90
  -1  -2   0  260.47   10.50
   1  -2   0  247.98   12.70
  -1  -2   0  302.07   15.00
  -1  -2   0  261.47   13.70
   1  -2   0  257.87   13.10
  -1  -2   0  263.67   12.60
   1  -2   0  257.97   13.70
  -1  -2   0  266.17   11.40
   1  -2   0  278.27   14.30
   1  -2   0  278.07   12.60
  -1  -2   0  273.67   12.70
   1  -2   0  261.37   14.30
   1  -2   0  275.47   10.80
   1   2   0  270.97   12.70
   1   2   0  271.87   11.40
  -1   2   0  264.57   13.60
  -1   2   0  270.47   14.20
  -1   2   0  264.17   12.70
   1   2   0  309.67   15.00
  -1   2   0  268.97   12.50
   1   2   0  269.87   13.60
   1   2   0  284.77   12.80
  -1   2   0  270.27   13.40
  -1   2   0  261.07   13.90
  -1   2   0  269.87   11.00
  -1   2   0  282.37   13.70
   1   2   0  285.27   13.10
  -2  -2   0  138.69    7.70
   2  -2   0  141.59    9.40
  -2  -2   0  132.59    8.50
   2  -2   0  134.59    8.80
  -2  -2   0  155.88   12.40
   2  -2   0  145.89   10.50
  -2  -2   0  133.09    7.10
   2  -2   0  149.79    9.00
   2  -2   0  147.69    7.60
  -2  -2   0  142.19   10.40
   2  -2   0  136.09    9.00
  -2  -2   0  134.89    9.10
  -2   2   0  134.99    7.80
   2   2   0  128.99    8.10
  -2   2   0  151.68    9.60
  -2   2   0  147.29   11.80
   2   2   0  148.79    9.00
  -2   2   0  153.68    9.20
   2   2   0  155.78    9.50
  -2   2   0  140.59    8.20
  -2   2   0  144.29   12.00
  -2   2   0  165.28   11.60
   2   2   0  135.49    7.70
   2   2   0  137.79    9.30
   2   2   0  140.59    7.60
   3  -2   0  398.76   21.00
  -3  -2   0  410.76   25.10
   3  -2   0  378.06   19.80
   3  -2   0  378.06   19.10
  -3  -2   0  411.36   22.00
   3  -2   0  392.16   18.50
   3  -2   0  414.56   20.30
   3  -2   0  391.26   20.20
   3  -2   0  377.26   22.40
  -3  -2   0  394.06   19.10
   3   2   0  369.06   20.40
   3   2   0  373.86   20.20
  -3   2   0  391.96   23.10
   3   2   0  397.06   18.80
  -3   2   0  415.16   21.80
  -3   2   0  409.86   25.60
   3   2   0  395.16   20.40
  -3   2   0  393.26   25.70
   3   2   0  404.16   20.60
   3   2   0  380.16   18.60
   3   2   0  375.36   20.50
  -4  -2   0   -4.40    4.70
   4  -2   0    7.10    4.20
   4  -2   0    6.20    3.90
  -4  -2   0   -0.20    4.00
   4  -2   0    8.70    4.10
   4  -2   0    6.80    3.80
   4  -2   0   12.90    5.00
   4  -2   0    3.40    4.90
   4  -2   0    7.10    3.30
  -4  -2   0    6.20    6.50
   4   2   0    9.40    4.90
   4   2   0   13.80    5.00
  -4   2   0   -3.20    3.50
  -4   2   0   13.70    8.00
   4   2   0    5.40    3.40
  -4   2   0    7.60    6.20
   4   2   0    4.10    4.00
   4   2   0    5.30    4.30
   4   2   0    7.50    3.40
   4   2   0    9.70    4.60
  -4   2   0    6.40    7.60
  -5  -2   0   90.19   12.80
   5  -2   0   79.29    9.60
   5  -2   0   87.29   11.70
   5  -2   0   78.79   12.00
   5  -2   0   94.69   11.50
  -5  -2   0   77.79   16.70
   5  -2   0   64.49   12.30
   5  -2   0   82.99   10.30
  -5  -2   0   93.89   11.30
   5  -2   0   72.49   10.30
  -5  -2   0   88.19   16.40
  -5  -2   0   83.09   10.10
   5   2   0   81.69   11.40
   5   2   0   93.69   11.30
  -5   2   0   99.69   17.80
  -5   2   0   93.09   14.70
   5   2   0   93.79   10.40
   5   2   0   69.69   10.30
  -5   2   0   79.39   13.30
   5   2   0  100.99   12.20
  -5   2   0   93.39   11.80
   5   2   0  101.99   13.00
  -5   2   0   94.59   18.50
   6  -2   0   84.79   12.10
   6  -2   0   85.79   11.80
   6  -2   0   56.39   10.40
   6  -2   0  101.19   16.00
   6  -2   0   67.99   11.90
   6  -2   0   93.49   14.40
   6  -2   0   82.69   10.80
  -6  -2   0   73.59   17.60
  -6  -2   0   74.39   10.70
  -6  -2   0   68.69   13.90
  -6  -2   0   92.59   12.60
  -6  -2   0   68.79   19.10
  -6   2   0  117.59   19.10
   6   2   0   76.49   12.10
   6   2   0   85.09   13.20
   6   2   0   95.59   14.90
  -6   2   0   78.79   18.20
  -6   2   0   90.79   13.10
   6   2   0   93.69   12.10
  -6   2   0   72.69   14.20
   6   2   0  116.39   14.30
  -6   2   0   88.09   20.90
   6   2   0   77.69   12.60
  -7  -2   0    4.60   14.20
   7  -2   0   27.70    9.00
  -7  -2   0   36.30    9.20
  -7  -2   0    1.40    9.90
  -7  -2   0   18.20    8.50
   7  -2   0   -3.70    8.70
  -7  -2   0   21.20   11.10
   7  -2   0   26.30    9.50
   7  -2   0   29.10   11.60
  -7  -2   0   18.70   12.70
   7  -2   0   24.10   10.00
  -7   2   0    7.80   14.60
   7   2   0   22.00    9.80
   7   2   0   15.40    9.30
  -7   2   0   14.90    9.50
   7   2   0   21.50    7.80
  -7   2   0   12.10   12.40
   7   2   0   30.00    8.70
  -7   2   0   16.90    9.30
  -7   2   0   28.70   10.00
  -7   2   0   53.29   15.70
  -7   2   0   20.10   13.80
   7   2   0   27.10    9.90
  -8  -2   0    2.00   11.40
  -8  -2   0    2.80   11.60
   8  -2   0   -0.50   10.70
  -8  -2   0   -9.70    9.70
  -8  -2   0    0.60   11.30
   8  -2   0   -8.30   10.50
  -8  -2   0    5.20   16.50
   8  -2   0   11.80   10.00
   8  -2   0   -2.50    8.50
  -8   2   0   -5.70   11.90
   8   2   0    4.40    7.20
  -8   2   0   17.20   18.50
  -8   2   0    2.40   15.70
   8   2   0   -0.10    6.70
  -8   2   0    6.30    9.30
   8   2   0   19.00    8.80
  -8   2   0    5.50    9.30
  -8   2   0   -9.10   13.60
  -9  -2   0   17.60   23.40
   9  -2   0   21.70   13.00
  -9  -2   0    5.00   16.40
  -9  -2   0    9.80   15.20
  -9  -2   0   21.90   25.90
   9  -2   0   12.90   15.30
   9  -2   0   20.20   12.20
  -9   2   0   34.70   25.10
  -9   2   0   14.30   12.30
   9   2   0    8.20    9.40
  -9   2   0   39.20   22.60
   9   2   0    7.10    9.50
  -9   2   0   19.60   15.40
   0  -3   0    0.10    0.80
   0  -3   0   -0.10    1.20
   0  -3   0    3.50    1.80
   0  -3   0    0.80    1.20
   0  -3   0    0.40    0.70
   0  -3   0    0.60    0.80
   0  -3   0    2.10    1.70
   0  -3   0   -0.30    1.20
   0   3   0    0.60    0.70
   0   3   0   -0.10    2.10
   0   3   0    0.10    1.20
   0   3   0    0.30    0.80
   0   3   0    1.40    1.50
   0   3   0   -0.70    1.00
   0   3   0    0.90    1.20
   0   3   0    2.70    1.20
  -1  -3   0   32.20    5.40
   1  -3   0   29.40    3.90
   1  -3   0   31.80    4.80
  -1  -3   0   39.60    5.50
  -1  -3   0   28.40    4.00
   1  -3   0   28.40    3.90
   1  -3   0   30.80    4.70
   1  -3   0   28.20    5.60
  -1  -3   0   33.80    3.90
  -1  -3   0   36.50    3.30
  -1  -3   0   37.60    4.70
   1  -3   0   47.80    5.70
  -1   3   0   34.30    5.30
   1   3   0   36.30    4.10
  -1   3   0   40.50    5.60
   1   3   0   30.70    4.20
   1   3   0   39.60    6.10
  -1   3   0   33.60    4.90
  -1   3   0   33.20    4.50
   1   3   0   36.30    3.10
   1   3   0   33.80    4.10
   2  -3   0   79.89    7.50
  -2  -3   0   61.69    4.90
  -2  -3   0   77.09    6.60
   2  -3   0   61.69    4.20
   2  -3   0   85.79   10.30
  -2  -3   0   63.99    8.50
   2  -3   0   95.99   10.10
  -2  -3   0   69.79    4.00
   2  -3   0   65.79    7.40
   2  -3   0   71.59    7.10
  -2  -3   0   78.19   10.30
  -2  -3   0   64.29    3.80
   2   3   0   71.79    6.50
   2   3   0   62.69    6.80
  -2   3   0   70.69    9.50
   2   3   0   74.49    7.30
   2   3   0   68.99    4.40
   2   3   0   70.29    7.30
  -2   3   0   66.09    9.20
  -2   3   0   77.19    8.90
   2   3   0   70.89    5.00
  -2   3   0   79.19    4.90
  -2   3   0   61.59    5.10
  -2   3   0   71.39    5.50
   3  -3   0   67.79   10.00
   3  -3   0   77.79    8.50
  -3  -3   0   69.29    5.50
  -3  -3   0   73.09    5.80
   3  -3   0   87.09    9.10
  -3  -3   0   87.29   12.70
   3  -3   0   83.09    6.30
  -3  -3   0   83.19   10.50
   3  -3   0   76.89    8.70
  -3  -3   0   82.69    7.90
   3  -3   0   98.29   10.20
   3   3   0   78.59    7.00
   3   3   0   81.79    9.10
   3   3   0   87.49    9.10
  -3   3   0   74.09   12.40
   3   3   0   78.09    8.70
   3   3   0   83.39    6.60
  -3   3   0   99.79    9.60
  -3   3   0   90.89   11.20
  -3   3   0  105.49   13.60
   4  -3   0  103.19   11.10
  -4  -3   0  136.09   11.70
   4  -3   0  107.19    8.60
   4  -3   0  140.69   12.60
  -4  -3   0   90.79   12.70
  -4  -3   0  123.59    9.10
  -4  -3   0  131.69   17.10
   4  -3   0  101.89   10.90
   4  -3   0  111.29   12.40
   4  -3   0  117.49   14.80
  -4   3   0  114.79   15.00
  -4   3   0   95.29   14.70
   4   3   0  109.79   10.00
   4   3   0  123.29   10.60
   4   3   0  119.69   12.70
  -4   3   0  128.19   18.40
   4   3   0  112.99   12.10
   4   3   0  117.29   12.00
  -4   3   0  137.69   14.10
   5  -3   0   84.39   12.00
   5  -3   0  101.39   12.50
  -5  -3   0  125.39   22.40
   5  -3   0  107.79   12.40
   5  -3   0   99.59   13.80
  -5  -3   0  124.19   12.40
  -5  -3   0   88.09    9.70
   5  -3   0   84.29   14.60
  -5  -3   0   97.39   16.30
  -5  -3   0   84.59   13.90
   5  -3   0   98.39   10.20
  -5   3   0   81.59   14.60
   5   3   0   81.89   11.10
   5   3   0   90.99   10.20
   5   3   0  103.59   11.60
  -5   3   0   70.59   16.40
   5   3   0  106.29   13.30
  -5   3   0  110.69   15.40
  -5   3   0   52.59   14.60
   5   3   0  126.09   14.70
   6  -3   0   42.10   10.00
   6  -3   0   36.50    7.50
  -6  -3   0   41.20    8.60
   6  -3   0   38.60   10.60
   6  -3   0   36.60    9.90
   6  -3   0   29.70    8.30
  -6  -3   0   40.70   15.30
  -6  -3   0   22.30   15.50
  -6  -3   0   44.60   11.90
  -6  -3   0   37.70    7.80
   6  -3   0   31.50   11.60
   6   3   0   32.70    7.80
  -6   3   0   49.30   13.10
  -6   3   0   38.80   15.30
   6   3   0   29.00    9.80
   6   3   0   29.40    9.30
   6   3   0   30.10    8.10
  -6   3   0   26.40   14.60
  -6   3   0   42.00    9.90
  -6   3   0   37.10   12.80
   6   3   0   21.40    8.20
  -7  -3   0    4.60    9.80
   7  -3   0    0.10    7.70
  -7  -3   0    6.60    7.60
   7  -3   0    0.20    6.80
  -7  -3   0    9.70    7.60
  -7  -3   0    9.90   12.30
  -7  -3   0   -6.20    9.20
   7  -3   0   -6.60    6.00
   7  -3   0    7.60    8.30
   7  -3   0   -8.00    9.50
  -7   3   0    8.80   11.10
  -7   3   0    1.10    7.40
  -7   3   0   -1.20   10.00
  -7   3   0    7.70    9.20
  -7   3   0   -1.60   12.40
   7   3   0   -3.00    5.10
   7   3   0   -1.60   10.70
   7   3   0   -2.70    6.00
  -7   3   0   -1.30   13.00
   7   3   0    2.20    6.20
   7   3   0    5.70    6.80
  -7   3   0    3.60    8.40
   8  -3   0   10.60   12.90
  -8  -3   0   24.60   13.40
  -8  -3   0   -1.70   15.80
   8  -3   0   11.90   10.30
   8  -3   0   24.60   13.30
   8  -3   0   11.00   10.60
  -8  -3   0    4.80   11.60
  -8  -3   0   11.20   13.60
  -8  -3   0   12.30   17.90
  -8   3   0   -5.20   12.60
   8   3   0   13.40    9.30
  -8   3   0   23.90   18.50
   8   3   0    5.50    9.90
  -8   3   0   13.00   11.50
  -8   3   0   26.40   18.80
  -8   3   0   27.40   11.90
   8   3   0    5.10    7.70
   9  -3   0   -3.80   13.30
  -9  -3   0   -7.50   14.60
  -9  -3   0   -0.80   22.10
   9  -3   0   -4.20    7.00
  -9  -3   0   23.90   20.40
   9   3   0   11.80   12.40
  -9   3   0   11.10   12.80
  -9   3   0  -22.00   14.70
  -9   3   0   -3.00    9.70
   9   3   0   -2.80    7.80
   0  -4   0  350.06   18.30
   0  -4   0  340.57   16.60
   0  -4   0  314.67   15.40
   0  -4   0  312.47   14.50
   0  -4   0  323.77   14.30
   0  -4   0  323.07   16.30
   0   4   0  366.86   16.30
   0   4   0  327.27   15.30
   0   4   0  320.67   16.50
   0   4   0  342.27   14.60
   0   4   0  331.97   15.60
   1  -4   0   26.30    5.20
  -1  -4   0   30.30    3.40
   1  -4   0   41.10    5.60
  -1  -4   0   34.10    6.30
  -1  -4   0   27.50    1.90
  -1  -4   0   25.80    4.20
  -1  -4   0   40.80    6.20
   1  -4   0   34.80    4.60
   1  -4   0   28.60    2.70
   1  -4   0   36.50    5.40
  -1   4   0   35.50    6.70
   1   4   0   29.20    4.30
   1   4   0   18.40    4.20
   1   4   0   32.10    4.00
  -1   4   0   23.50    3.90
  -1   4   0   33.80    2.40
   1   4   0   35.80    4.80
   1   4   0   30.50    1.80
   1   4   0   24.90    3.10
  -1   4   0   32.10    5.10
  -1   4   0   29.90    5.20
  -2  -4   0   48.30    8.20
  -2  -4   0   36.90    2.20
   2  -4   0   51.09    7.10
  -2  -4   0   40.30    5.40
  -2  -4   0   49.90    8.40
  -2  -4   0   42.20    2.30
   2  -4   0   41.40    5.80
   2  -4   0   53.99    8.00
   2  -4   0   44.20    8.70
   2  -4   0   44.60    5.90
   2  -4   0   41.60    2.90
   2   4   0   43.70    6.20
  -2   4   0   49.99    7.10
  -2   4   0   42.50    3.90
   2   4   0   46.90    4.40
  -2   4   0   40.00    3.40
   2   4   0   39.00    6.00
  -2   4   0   45.00    7.60
  -2   4   0   45.20    7.30
   2   4   0   51.09    6.00
   3  -4   0 1247.78   57.99
   3  -4   0 1256.67   55.39
  -3  -4   0 1255.17   60.79
  -3  -4   0 1264.27   57.19
   3  -4   0 1333.57   54.99
   3  -4   0 1223.18   53.99
  -3  -4   0 1271.17   52.69
   3  -4   0 1324.87   50.49
  -3  -4   0 1273.57   49.70
  -3  -4   0 1245.18   49.50
   3   4   0 1302.57   55.59
   3   4   0 1343.97   54.99
  -3   4   0 1241.98   59.39
   3   4   0 1271.27   54.69
  -3   4   0 1288.77   57.59
   3   4   0 1261.57   50.79
  -3   4   0 1251.87   59.19
  -3   4   0 1380.16   53.49
  -3   4   0 1305.57   51.49
   3   4   0 1291.37   51.59
  -4  -4   0  236.88   12.50
  -4  -4   0  229.38   14.70
   4  -4   0  210.88   15.90
   4  -4   0  218.88   15.50
   4  -4   0  254.37   18.10
  -4  -4   0  211.68   23.10
  -4  -4   0  231.88   18.90
   4  -4   0  225.98   12.90
   4  -4   0  256.67   20.30
  -4   4   0  202.28   22.60
  -4   4   0  251.77   21.90
   4   4   0  246.88   16.80
  -4   4   0  242.18   24.40
   4   4   0  222.28   16.30
   4   4   0  217.18   16.90
   4   4   0  244.18   13.90
  -4   4   0  226.18   16.60
   4   4   0  236.28   13.80
  -5  -4   0  140.59   10.70
   5  -4   0  141.59   19.00
   5  -4   0  146.09   16.50
  -5  -4   0  196.18   24.60
  -5  -4   0  161.88   18.40
   5  -4   0  151.48   15.10
  -5  -4   0  145.29   13.90
   5  -4   0  153.28   11.80
   5  -4   0  146.39   15.20
  -5   4   0  160.18   17.80
   5   4   0  157.98   15.70
   5   4   0  136.49   15.10
  -5   4   0  162.68   19.80
   5   4   0  130.29   15.60
   5   4   0  146.79   13.30
  -5   4   0  100.89   18.70
   5   4   0  156.78   12.00
  -5   4   0  142.89   22.10
  -6  -4   0   12.60    7.90
   6  -4   0    9.60    8.50
   6  -4   0   14.90    6.70
   6  -4   0    1.40    8.90
  -6  -4   0   13.20   12.20
  -6  -4   0   16.40    5.40
  -6  -4   0   11.60   13.00
  -6  -4   0    3.20    8.80
   6  -4   0    7.70    7.00
   6  -4   0   17.00    6.50
   6   4   0   10.50    7.60
   6   4   0   17.80    6.70
   6   4   0   16.30    8.20
  -6   4   0    9.10    6.80
  -6   4   0   -5.60   10.60
  -6   4   0   -4.70    9.50
  -6   4   0    6.70    8.80
   6   4   0    4.10    5.30
  -6   4   0   10.30   10.30
   6   4   0    4.40    7.20
  -7  -4   0   61.09   11.60
   7  -4   0   39.00   14.00
   7  -4   0   42.90   10.50
  -7  -4   0   90.99   22.40
   7  -4   0   68.39   13.40
  -7  -4   0   30.70   17.40
   7  -4   0   91.59   16.80
  -7  -4   0   48.40   15.10
  -7   4   0   18.60   14.50
  -7   4   0   68.09   12.70
  -7   4   0   82.69   20.10
   7   4   0   55.39   10.60
  -7   4   0   61.39   14.20
   7   4   0   72.59   14.60
  -7   4   0   48.00   17.60
   7   4   0   51.19   12.40
   7   4   0   64.59   13.20
  -7   4   0   47.80   15.70
   8  -4   0   19.00   10.50
  -8  -4   0   16.40   13.30
  -8  -4   0   19.60   19.20
   8  -4   0   13.70   14.30
  -8  -4   0   24.80   14.20
   8  -4   0    4.20   11.90
  -8   4   0   16.20   11.70
  -8   4   0   25.10   12.10
  -8   4   0   28.20   19.30
  -8   4   0   14.20   11.00
   8   4   0   13.10    8.90
  -8   4   0   24.40   14.70
   8   4   0   12.00    9.00
   8   4   0    6.10   10.60
   0  -5   0    0.80    2.30
   0  -5   0    1.30    1.30
   0  -5   0   -0.20    2.40
   0  -5   0   -2.50    2.80
   0  -5   0    1.10    1.40
   0   5   0    1.20    2.20
   0   5   0    1.80    2.30
   0   5   0   -2.30    1.70
   0   5   0    3.80    2.20
   0   5   0    2.20    2.00
   1  -5   0  621.34   28.50
   1  -5   0  578.24   22.40
  -1  -5   0  584.24   29.50
   1  -5   0  595.54   26.30
  -1  -5   0  560.64   22.70
  -1  -5   0  587.44   26.40
  -1  -5   0  602.84   25.50
  -1  -5   0  608.24   29.80
   1  -5   0  523.75   24.20
   1  -5   0  526.15   26.70
   1  -5   0  627.14   30.00
   1   5   0  592.84   26.60
  -1   5   0  591.44   27.10
   1   5   0  546.25   22.40
  -1   5   0  587.44   23.30
  -1   5   0  572.14   25.90
   1   5   0  559.64   24.40
   1   5   0  638.34   26.00
   1   5   0  568.94   26.90
  -1   5   0  578.34   27.90
   2  -5   0 1846.02   74.59
   2  -5   0 1839.12   77.49
   2  -5   0 1911.11   75.29
   2  -5   0 1866.11   68.89
  -2  -5   0 1896.31   73.69
  -2  -5   0 1926.71   80.29
  -2  -5   0 1893.51   78.19
   2  -5   0 1872.21   76.79
   2   5   0 1815.42   75.09
   2   5   0 1864.51   74.89
  -2   5   0 1597.24   69.79
   2   5   0 1842.32   71.39
   2   5   0 1916.71   74.49
  -2   5   0 1833.92   77.59
  -2   5   0 1763.02   75.49
  -2   5   0 1853.21   76.49
  -2   5   0 1951.50   69.59
  -3  -5   0   68.69    4.10
  -3  -5   0   76.29    8.80
  -3  -5   0   87.49   14.20
   3  -5   0   81.59   12.10
   3  -5   0   73.19    9.70
  -3  -5   0   77.59   12.10
   3  -5   0   74.19    8.40
   3  -5   0   72.39    9.50
  -3  -5   0   76.99    4.30
   3  -5   0   77.49    5.10
   3   5   0   58.69    8.40
   3   5   0   59.09    8.10
  -3   5   0   87.29   12.50
  -3   5   0   83.19   10.90
  -3   5   0   79.29   11.60
  -3   5   0   82.99    6.20
   3   5   0   69.99    9.30
   3   5   0   85.29    7.20
  -3   5   0   73.29    7.30
   4  -5   0   15.30    6.10
   4  -5   0   14.40    4.80
  -4  -5   0   23.20    5.80
   4  -5   0   16.20    7.70
  -4  -5   0   31.30    9.00
   4  -5   0   12.70    6.20
   4  -5   0   16.30    3.40
  -4  -5   0   16.80    3.40
  -4  -5   0   14.90    7.70
  -4  -5   0   15.00    3.10
   4   5   0   22.40    5.90
  -4   5   0   14.80    4.80
   4   5   0   20.30    5.90
  -4   5   0   24.60    8.90
   4   5   0   21.70    7.00
   4   5   0   20.80    4.50
  -4   5   0   -0.80    4.20
  -4   5   0   21.40    8.90
  -5  -5   0 1155.58   48.60
   5  -5   0 1166.08   54.89
   5  -5   0 1209.28   54.39
  -5  -5   0 1220.58   59.79
  -5  -5   0 1210.98   52.69
   5  -5   0 1203.78   57.49
  -5  -5   0 1116.09   64.09
   5  -5   0 1195.78   61.29
   5  -5   0 1177.88   49.60
   5   5   0 1212.28   55.49
   5   5   0 1136.29   55.69
  -5   5   0 1238.88   64.99
  -5   5   0 1279.97   61.29
  -5   5   0 1209.48   62.79
   5   5   0 1197.78   55.29
  -5   5   0 1091.59   54.89
   5   5   0 1195.88   51.19
   5   5   0 1198.98   51.09
  -6  -5   0  241.68   25.50
   6  -5   0  249.48   24.50
  -6  -5   0  166.88   29.20
  -6  -5   0  216.68   17.80
   6  -5   0  265.77   20.00
   6  -5   0  231.78   21.10
   6  -5   0  237.78   26.60
  -6  -5   0  245.88   30.10
   6   5   0  271.27   20.60
   6   5   0  247.58   17.90
  -6   5   0  276.17   33.20
  -6   5   0  231.68   28.20
   6   5   0  253.67   22.90
  -6   5   0  304.37   26.90
  -6   5   0  223.38   24.70
   6   5   0  250.47   23.90
   7  -5   0   -3.30    8.20
   7  -5   0    4.40    7.30
  -7  -5   0  -15.50   13.10
  -7  -5   0    4.20   15.60
   7  -5   0  -12.50    8.70
   7  -5   0    4.10   11.70
  -7  -5   0    2.20    8.00
   7   5   0    5.20    9.20
   7   5   0    9.30    7.20
  -7   5   0   -7.00   11.30
   7   5   0   -1.80    6.10
   7   5   0  -10.60    7.60
  -7   5   0   -1.30   14.30
  -7   5   0   10.80    8.20
  -7   5   0   18.90   13.00
  -8  -5   0  101.19   27.90
   8  -5   0  113.39   18.60
  -8  -5   0   78.19   20.40
   8  -5   0  109.09   20.70
  -8  -5   0   81.29   22.80
   8  -5   0  103.89   21.90
  -8   5   0   84.29   20.30
   8   5   0  110.19   18.30
   8   5   0  129.19   19.10
  -8   5   0   73.59   22.10
  -8   5   0   81.99   16.30
  -8   5   0   27.20   19.50
   0  -6   0  565.34   27.30
   0  -6   0  562.64   23.90
   0  -6   0  537.75   26.80
   0  -6   0  522.05   24.00
   0  -6   0  524.45   28.90
   0   6   0  562.44   27.20
   0   6   0  539.55   25.40
   0   6   0  557.74   25.00
   0   6   0  631.84   28.60
  -1  -6   0   16.10    4.40
   1  -6   0   14.20    3.30
  -1  -6   0   12.10    5.90
   1  -6   0   11.80    1.80
  -1  -6   0   14.80    2.10
   1  -6   0    6.60    4.00
   1  -6   0    6.90    3.40
   1  -6   0   14.20    5.40
  -1  -6   0    6.70    4.70
  -1   6   0   11.90    3.90
  -1   6   0    8.40    2.30
   1   6   0   10.20    1.80
   1   6   0    3.50    2.60
  -1   6   0   12.20    3.40
   1   6   0   13.50    3.50
   1   6   0    7.50    3.50
  -1   6   0   17.30    4.50
   1   6   0   13.10    3.00
   2  -6   0   76.49   10.30
  -2  -6   0   46.80    9.50
  -2  -6   0   53.49    9.40
  -2  -6   0   68.69    8.00
   2  -6   0   69.29   10.00
   2  -6   0   74.59    9.00
   2   6   0   67.09    8.50
  -2   6   0   65.49    9.20
   2   6   0   66.79    7.60
  -2   6   0   82.19    9.40
  -2   6   0   45.90    8.20
   2   6   0   62.09    8.30
   2   6   0   63.99    5.90
   3  -6   0 2071.29   78.39
  -3  -6   0 2048.70   92.99
   3  -6   0 2094.79   87.29
  -3  -6   0 2070.79   89.99
  -3  -6   0 2130.29   83.89
   3  -6   0 2065.09   85.49
   3  -6   0 2142.89   90.59
   3  -6   0 2041.80   86.39
   3   6   0 2115.99   85.39
  -3   6   0 2118.29   88.39
  -3   6   0 2000.70   80.09
   3   6   0 2132.89   86.19
   3   6   0 2070.29   81.29
  -3   6   0 2056.69   88.19
   3   6   0 2092.79   86.59
  -3   6   0 2077.79   89.69
  -3   6   0 2125.89   80.39
  -4  -6   0  215.08   10.10
  -4  -6   0  200.78   24.20
   4  -6   0  255.57   17.60
   4  -6   0  245.78   17.70
   4  -6   0  204.38   19.10
  -4  -6   0  225.38   15.30
  -4  -6   0  201.08    9.90
  -4  -6   0  217.28   22.50
   4  -6   0  221.68   11.40
   4  -6   0  266.07   24.20
   4   6   0  213.48   16.70
  -4   6   0  250.97   24.20
  -4   6   0  217.08   21.20
   4   6   0  194.38   13.20
  -4   6   0  251.27   24.00
   4   6   0  216.38   17.40
  -4   6   0  222.88   15.00
   4   6   0  214.58   16.30
  -5  -6   0  163.38   15.70
   5  -6   0  180.28   17.50
  -5  -6   0  152.28   22.80
   5  -6   0  154.68   20.80
  -5  -6   0  162.28   10.00
  -5  -6   0  157.18   19.50
   5  -6   0  169.88   18.40
   5  -6   0  169.88   16.60
  -5   6   0  108.39   17.60
   5   6   0  170.68   17.50
   5   6   0  157.98   16.50
   5   6   0  149.79   17.90
   5   6   0  149.69   12.00
  -5   6   0  164.78   16.60
  -5   6   0  140.59   22.20
  -5   6   0  165.08   21.90
  -6  -6   0    2.50    7.10
   6  -6   0   15.30    8.70
  -6  -6   0   14.60    8.30
   6  -6   0   27.50   10.50
  -6  -6   0   21.70   12.70
   6  -6   0   -7.80    9.30
   6  -6   0   17.40    7.90
   6   6   0   15.30    8.70
  -6   6   0    6.80   11.60
   6   6   0   15.60    6.20
  -6   6   0   15.10   11.80
   6   6   0   22.00    9.30
  -6   6   0   10.50    9.90
   6   6   0    5.10    7.10
  -7  -6   0  125.49   27.10
   7  -6   0  144.49   21.40
   7  -6   0  138.89   24.30
   7  -6   0  157.58   20.10
  -7  -6   0  141.59   22.40
  -7  -6   0  115.49   25.90
  -7   6   0  158.78   23.20
   7   6   0  135.89   18.90
  -7   6   0   86.59   20.20
   7   6   0  118.39   17.20
   7   6   0  130.89   14.80
  -7   6   0  130.29   25.50
   8  -6   0    0.80    9.50
  -8  -6   0   15.00   18.90
  -8  -6   0   -4.50   13.00
   8  -6   0   -3.80    8.80
  -8  -6   0   -6.10   14.10
   8  -6   0   -3.10   13.40
  -8   6   0    2.50   13.60
  -8   6   0    9.20   12.10
   8   6   0   -3.70   10.20
   8   6   0   20.80   12.50
  -8   6   0    3.10   14.10
   0  -7   0    0.10    1.90
   0  -7   0   -1.60    3.00
   0  -7   0    0.50    2.60
   0  -7   0   -6.20    3.10
   0   7   0   -1.80    2.30
   0   7   0   -0.20    2.50
   0   7   0    4.50    3.80
   1  -7   0    0.60    2.90
   1  -7   0    3.40    3.30
  -1  -7   0    3.20    3.40
   1  -7   0    0.70    4.10
  -1  -7   0   -7.30    3.90
   1  -7   0    2.20    1.60
  -1  -7   0    3.30    5.00
   1  -7   0    2.80    2.70
  -1  -7   0    3.00    1.70
  -1   7   0    3.00    2.80
  -1   7   0   -0.60    3.20
  -1   7   0   -0.10    4.20
   1   7   0    5.90    2.70
   1   7   0   -2.00    2.20
   1   7   0   -0.10    2.70
   1   7   0    4.70    1.70
   1   7   0   -1.90    3.10
  -2  -7   0  163.98   17.30
   2  -7   0  148.29   13.70
  -2  -7   0  177.58   12.60
  -2  -7   0  142.29   16.80
   2  -7   0  148.49   16.10
   2  -7   0  178.38   17.70
   2   7   0  182.08   12.20
  -2   7   0  145.49   14.40
  -2   7   0  167.58   12.50
   2   7   0  151.68   13.00
  -2   7   0  179.38   16.60
   2   7   0  171.28   13.30
   2   7   0  164.38   10.00
   3  -7   0  280.67   18.80
  -3  -7   0  291.47   17.80
  -3  -7   0  298.07   27.80
  -3  -7   0  297.47   23.30
   3  -7   0  288.37   19.90
   3  -7   0  261.07   21.00
   3  -7   0  257.37   19.10
   3   7   0  314.17   19.00
  -3   7   0  249.28   20.90
   3   7   0  272.17   19.20
  -3   7   0  260.57   19.00
   3   7   0  279.67   18.60
  -3   7   0  270.67   20.80
   3   7   0  290.77   15.00
   4  -7   0    8.50    5.50
  -4  -7   0    4.90    6.80
  -4  -7   0   20.40    7.10
   4  -7   0   14.10    6.60
   4  -7   0   14.20    6.90
  -4  -7   0   16.00    9.30
   4  -7   0   18.60    6.50
   4   7   0    7.00    3.80
   4   7   0    6.60    4.70
  -4   7   0    8.90    8.40
  -4   7   0    8.20    6.70
   4   7   0   12.70    5.10
  -4   7   0   16.20    8.30
   4   7   0    4.70    6.30
  -4   7   0   12.40    4.30
  -4   7   0    8.20    3.60
   5  -7   0  149.39   16.50
  -5  -7   0  154.58   15.10
  -5  -7   0  165.38   23.80
   5  -7   0  190.88   20.30
  -5  -7   0  183.28   22.20
   5  -7   0  163.58   22.40
   5  -7   0  137.99   16.90
  -5   7   0  140.89   17.00
  -5   7   0  148.19   21.20
  -5   7   0  165.08   21.20
  -5   7   0  185.98   21.80
   5   7   0  182.58   19.50
   5   7   0  151.28   16.20
   5   7   0  180.58   18.40
   5   7   0  187.48   12.80
  -6  -7   0   -1.60    7.00
   6  -7   0   -2.30   10.30
   6  -7   0   -5.10    6.60
  -6  -7   0   -8.10    9.30
   6  -7   0   -4.40    8.30
   6  -7   0   -6.80    4.90
  -6  -7   0   20.20   13.70
   6   7   0   -5.30    7.10
  -6   7   0   -4.40    6.40
   6   7   0    3.20    5.00
   6   7   0    2.20    5.30
  -6   7   0  -12.40   12.20
   6   7   0   -4.40    6.50
  -6   7   0   -0.50    9.70
   7  -7   0   -2.40   11.60
  -7  -7   0    6.50   13.20
   7  -7   0    3.70    7.30
  -7  -7   0   11.20   11.90
  -7  -7   0    1.80   14.20
   7  -7   0   19.50   12.60
   7   7   0   -4.30    8.60
  -7   7   0    9.30   12.80
   7   7   0    5.60    9.80
  -7   7   0    7.10    8.60
   8  -7   0   15.80   11.90
  -8  -7   0   12.20   17.80
  -8  -7   0   18.10   21.20
   8  -7   0   15.90   17.40
  -8  -7   0    2.60   14.30
   8   7   0    5.30   11.60
   8   7   0    7.80   12.00
  -8   7   0   12.60   13.60
  -8   7   0   -6.20   13.70
   0  -8   0  362.06   21.40
   0  -8   0  334.27   23.90
   0  -8   0  339.77   17.90
   0  -8   0  359.86   22.20
   0   8   0  376.46   19.70
   0   8   0  343.67   20.70
   0   8   0  368.86   19.00
  -1  -8   0    4.00    2.10
   1  -8   0   -3.00    4.10
  -1  -8   0    8.70    6.70
  -1  -8   0    5.00    5.30
   1  -8   0    1.50    3.20
  -1  -8   0    7.70    4.40
   1  -8   0    5.20    3.70
   1  -8   0    1.00    1.60
   1  -8   0    6.20    3.50
   1   8   0    7.00    2.30
  -1   8   0    9.50    5.40
  -1   8   0    5.30    4.50
   1   8   0   11.90    4.30
   1   8   0   15.00    4.80
   1   8   0    8.10    3.30
  -1   8   0    6.60    3.40
   2  -8   0  241.28   21.80
  -2  -8   0  223.48   22.10
   2  -8   0  213.58   20.00
   2  -8   0  191.28   15.10
  -2  -8   0  210.98   15.00
  -2  -8   0  209.28   21.50
  -2   8   0  225.38   16.80
  -2   8   0  204.98   14.40
  -2   8   0  192.48   18.30
   2   8   0  188.48   15.40
   2   8   0  188.68   14.70
   2   8   0  228.48   14.40
   2   8   0  212.48   12.30
  -3  -8   0  119.99   12.00
   3  -8   0  107.89   14.40
  -3  -8   0  117.29   15.70
   3  -8   0   88.29   13.70
  -3  -8   0  108.79   17.90
   3  -8   0  103.79   13.00
   3   8   0  100.99   11.70
  -3   8   0   95.49   14.40
   3   8   0  106.39    9.10
   3   8   0  100.39   12.60
  -3   8   0  112.49   12.80
   3   8   0  107.49   13.10
  -3   8   0   84.19   12.70
  -4  -8   0    5.10    6.50
   4  -8   0    2.30    6.10
   4  -8   0    2.10    5.50
  -4  -8   0    1.20    8.40
   4  -8   0    0.80    5.10
  -4  -8   0    9.20    9.00
   4  -8   0   14.50    7.40
  -4   8   0    7.00    2.90
  -4   8   0    5.40    6.20
   4   8   0   14.00    6.80
   4   8   0    3.60    5.00
   4   8   0   -8.20    5.00
  -4   8   0   -2.90    7.00
   4   8   0    3.30    3.40
  -4   8   0    4.30    5.80
   5  -8   0    3.90    4.80
  -5  -8   0    9.90   10.30
   5  -8   0   11.30    6.70
  -5  -8   0   -7.10    4.90
  -5  -8   0    3.90   12.10
   5  -8   0   -3.80    8.50
   5  -8   0    7.00    8.20
  -5   8   0    4.00    8.80
  -5   8   0   -6.80    5.60
   5   8   0   -0.80    4.00
   5   8   0  -11.20    6.00
   5   8   0    3.40    5.10
  -5   8   0    9.60    9.30
   5   8   0   -0.80    6.30
   6  -8   0   36.40   10.10
  -6  -8   0   33.90   10.40
  -6  -8   0   69.39   16.10
   6  -8   0   59.29   15.40
   6  -8   0   42.40   10.40
  -6  -8   0   21.40   15.40
   6  -8   0   50.19   13.70
   6   8   0   35.90   11.10
   6   8   0   45.10   12.90
  -6   8   0   34.90   11.40
   6   8   0   50.89   12.10
   6   8   0   50.09    9.10
  -6   8   0   27.30   13.70
  -6   8   0   48.60   13.00
  -7  -8   0    0.30   15.70
   7  -8   0    8.40   11.70
   7  -8   0   13.30   15.30
   7  -8   0    3.70   10.70
  -7  -8   0   14.40   12.40
  -7  -8   0    4.30   16.20
   7   8   0   16.00    9.00
  -7   8   0    5.30   13.00
  -7   8   0    2.70   12.40
   7   8   0   18.70   11.70
   8  -8   0   56.99   21.00
  -8  -8   0   31.40   17.30
  -8  -8   0   33.40   17.50
  -8  -8   0   -5.20   20.40
   8  -8   0   38.20   14.90
  -8   8   0   52.69   19.60
  -8   8   0   14.00   16.00
   8   8   0   17.50   13.80
   8   8   0   40.10   12.50
   0  -9   0   10.10    6.10
   0  -9   0   -3.00    3.40
   0  -9   0   -0.90    2.30
   0  -9   0   -6.00    3.40
   0   9   0    2.80    4.60
   0   9   0   -3.20    3.00
   0   9   0    0.30    2.30
   1  -9   0   18.30    5.70
  -1  -9   0   14.80    3.50
   1  -9   0   21.10    3.40
  -1  -9   0   30.30    9.10
   1  -9   0   25.50    6.70
  -1  -9   0   18.80    5.80
   1  -9   0   24.50    8.70
   1  -9   0   27.50    6.10
  -1  -9   0   38.70    9.80
   1   9   0   20.00    4.90
  -1   9   0   27.30    5.90
  -1   9   0   23.10    7.30
   1   9   0   31.00    6.80
   1   9   0   18.70    5.70
  -1   9   0   20.00    5.60
  -2  -9   0   -0.50    3.80
  -2  -9   0    1.10    4.90
   2  -9   0    1.00    5.70
   2  -9   0   -5.80    3.60
  -2  -9   0    7.80    6.10
   2  -9   0    2.20    5.30
  -2   9   0   -7.50    4.80
   2   9   0    8.80    3.50
  -2   9   0    2.00    3.60
  -2   9   0   -7.20    4.80
   2   9   0    1.10    1.20
   2   9   0   -2.30    2.60
   2   9   0   -1.60    3.10
   2   9   0    1.60    2.90
   2   9   0    2.70    1.30
   3  -9   0  144.49   18.60
  -3  -9   0  138.99   20.50
  -3  -9   0  139.79   14.00
  -3  -9   0  152.28   20.20
   3  -9   0  154.38   18.20
   3  -9   0  124.29   14.30
  -3   9   0  126.59   13.80
  -3   9   0  150.08   16.30
  -3   9   0  121.09   16.00
   3   9   0  152.18   15.90
   3   9   0  119.99   13.50
   3   9   0  120.09   10.40
   3   9   0  125.79   15.10
  -4  -9   0  208.48   16.30
  -4  -9   0  159.98   22.60
   4  -9   0  198.58   23.60
  -4  -9   0  228.98   28.20
   4  -9   0  189.38   20.50
   4  -9   0  215.38   21.70
  -4   9   0  155.48   17.90
   4   9   0  208.58   20.20
  -4   9   0  186.28   21.90
  -4   9   0  170.18   19.80
   4   9   0  195.48   20.10
   4   9   0  197.98   12.80
   4   9   0  166.38   17.40
   5  -9   0   19.40   12.00
  -5  -9   0   42.60   14.10
   5  -9   0   26.30    9.00
   5  -9   0   38.90   10.50
  -5  -9   0   13.40   11.80
  -5  -9   0   32.00    8.50
   5  -9   0   30.90   11.10
  -5   9   0   29.30   11.90
   5   9   0   34.60    9.00
   5   9   0   25.50    5.90
  -5   9   0   39.10   12.20
   5   9   0   47.70   11.40
   5   9   0   32.90   10.20
  -5   9   0   27.80   10.90
  -6  -9   0   91.19   21.20
   6  -9   0  110.69   17.40
   6  -9   0  100.89   15.20
   6  -9   0   93.39   18.90
  -6  -9   0  115.59   21.80
   6  -9   0  102.99   18.10
  -6   9   0   74.59   16.60
   6   9   0  104.79   17.70
  -6   9   0   74.29   15.70
   6   9   0   97.49   17.10
   7  -9   0    2.70   11.20
  -7  -9   0    3.70   11.00
   7  -9   0   -5.00   14.00
  -7  -9   0   36.50   16.60
   7  -9   0   20.60   12.30
   7   9   0    9.20    8.70
   7   9   0    2.00    7.30
  -7   9   0   25.40   14.70
  -7   9   0   24.60   15.20
   8  -9   0   41.50   19.70
  -8  -9   0   37.10   19.30
  -8  -9   0   15.10   18.20
  -8  -9   0   -5.50   19.10
   8   9   0   39.80   12.50
  -8   9   0   29.20   13.30
  -8   9   0   19.60   16.90
   8   9   0   48.90   16.70
   0 -10   0   72.39    8.30
   0 -10   0   58.09   12.30
   0 -10   0   76.39   12.00
   0 -10   0   55.69    9.40
   0  10   0   70.79    9.10
   0  10   0   62.59   10.80
   0  10   0   67.39    9.00
  -1 -10   0  819.82   43.60
   1 -10   0  780.82   37.20
  -1 -10   0  814.12   33.90
   1 -10   0  779.22   44.10
  -1 -10   0  736.83   38.70
   1 -10   0  808.82   41.50
  -1 -10   0  790.72   44.10
   1 -10   0  725.93   37.50
  -1  10   0  801.12   40.90
  -1  10   0  778.42   36.70
   1  10   0  812.12   35.90
  -1  10   0  788.42   38.20
   1  10   0  742.63   39.30
   1  10   0  808.22   38.40
  -2 -10   0  156.28    8.20
   2 -10   0  141.19   19.00
   2 -10   0  165.58   19.00
  -2 -10   0  137.19   19.30
   2 -10   0  163.58   15.80
  -2 -10   0  164.58   16.10
  -2 -10   0  148.39   20.20
  -2  10   0  167.28   13.30
   2  10   0  151.38   15.90
   2  10   0  150.18    7.30
  -2  10   0  138.89   16.00
   2  10   0  157.58    7.50
  -2  10   0  138.09   15.40
   2  10   0  184.58   17.90
   2  10   0  147.59   11.40
  -3 -10   0  103.69   19.20
  -3 -10   0   43.20    9.20
   3 -10   0   74.49   12.20
   3 -10   0   83.09   14.00
  -3 -10   0   73.89   14.70
   3 -10   0   70.39   13.70
   3  10   0   61.29    7.70
  -3  10   0   56.69   12.60
  -3  10   0   61.79   11.90
   3  10   0   76.89   11.10
  -3  10   0   58.59    9.80
   3  10   0   78.59   12.40
   3  10   0   54.49   10.70
   4 -10   0   77.29   14.40
  -4 -10   0   68.89   11.10
   4 -10   0   59.69   12.50
  -4 -10   0   86.99   17.60
  -4 -10   0   68.49   17.80
   4 -10   0   81.79   16.40
  -4  10   0   82.09   12.40
   4  10   0   62.49    8.50
   4  10   0   54.99   11.90
   4  10   0   70.59   12.00
  -4  10   0   70.89   14.40
  -4  10   0   40.90   12.10
   4  10   0   84.99   13.90
   5 -10   0   -2.10    8.40
  -5 -10   0    1.70    7.50
  -5 -10   0  -14.40    8.50
  -5 -10   0    0.90   13.20
   5 -10   0    1.70    7.80
   5 -10   0   -9.40    7.60
  -5  10   0   -1.50    6.50
  -5  10   0   13.20   10.00
   5  10   0   -2.40    5.00
  -5  10   0    7.70    9.30
   5  10   0    4.90    5.80
   5  10   0   -1.20    7.40
  -6 -10   0  256.67   37.00
   6 -10   0  199.38   30.50
  -6 -10   0  183.08   27.90
   6 -10   0  188.28   23.40
   6  10   0  195.18   24.20
  -6  10   0  215.08   26.70
   6  10   0  210.28   23.90
  -6  10   0  224.28   28.00
  -7 -10   0    5.40   18.70
  -7 -10   0   31.60   16.90
   7 -10   0   64.09   17.70
   7 -10   0   47.90   20.60
  -7  10   0   30.20   12.60
   7  10   0   54.59   15.80
   7  10   0   32.10   13.50
  -7  10   0   39.00   15.20
   0 -11   0   -5.10    5.10
   0 -11   0   -2.90    7.20
   0 -11   0    3.80    3.50
   0 -11   0   -4.50    4.80
   0  11   0   -0.30    4.30
   0  11   0   -4.80    2.30
   0  11   0    2.40    4.40
  -1 -11   0   21.60    9.60
   1 -11   0   13.10    8.40
  -1 -11   0   41.20   11.00
   1 -11   0   14.80    6.90
   1 -11   0   22.30    6.60
  -1 -11   0   12.50    6.80
  -1 -11   0   28.20    5.30
   1 -11   0   22.70    8.40
   1  11   0   14.30    6.30
  -1  11   0   17.80    6.90
   1  11   0   25.00    7.50
   1  11   0   16.50    5.60
  -1  11   0   13.90    5.50
  -1  11   0   20.90    7.00
  -2 -11   0  360.76   15.90
   2 -11   0  337.67   27.80
   2 -11   0  329.07   14.40
  -2 -11   0  292.67   21.90
   2 -11   0  328.17   22.70
  -2 -11   0  330.27   32.00
   2 -11   0  349.87   26.80
  -2 -11   0  383.16   30.20
  -2  11   0  302.57   19.90
   2  11   0  345.17   22.70
  -2  11   0  397.76   24.90
   2  11   0  347.87   24.40
   2  11   0  365.06   19.80
   2  11   0  345.57   15.00
  -2  11   0  386.86   26.40
   3 -11   0  192.18   22.80
  -3 -11   0  194.78   18.50
   3 -11   0  179.68   22.20
  -3 -11   0  215.88   25.80
  -3 -11   0  153.88   24.10
   3 -11   0  194.18   20.00
  -3  11   0  179.68   20.60
  -3  11   0  212.58   16.00
   3  11   0  198.78   19.90
   3  11   0  184.78   19.40
  -3  11   0  183.98   20.00
   3  11   0  212.08   13.80
   4 -11   0  147.89   22.00
   4 -11   0  165.18   19.10
  -4 -11   0  147.39   16.60
  -4 -11   0  182.18   27.30
   4 -11   0  163.68   21.10
  -4 -11   0  150.98   23.80
  -4  11   0  162.98   18.00
   4  11   0  143.09   17.80
  -4  11   0  165.58   19.50
   4  11   0  187.98   20.60
  -4  11   0  150.58   19.90
   4  11   0  164.98   12.50
   5 -11   0   22.20    9.20
  -5 -11   0   -2.40   11.50
   5 -11   0   11.30    9.40
   5 -11   0   26.10   13.20
  -5 -11   0    0.40   13.10
  -5 -11   0    5.80    7.00
   5  11   0   23.10   10.40
  -5  11   0   -5.00    5.80
  -5  11   0   14.20    8.70
   5  11   0  -12.20    7.50
   6 -11   0   20.30   15.30
   6 -11   0   63.39   17.30
  -6 -11   0   17.80   12.70
  -6 -11   0   68.09   20.30
   6  11   0   46.90   13.70
  -6  11   0   67.69   18.10
  -6  11   0   33.80   15.30
   6  11   0   36.70   11.50
   7 -11   0    1.80   15.50
  -7 -11   0   -3.90   11.80
  -7 -11   0   -2.80   13.30
   7  11   0   -1.50   11.10
  -7  11   0   23.20   14.30
  -7  11   0    2.00   12.70
   7  11   0   -4.50    7.50
  -7  11   0    1.10   12.70
   0 -12   0  321.37   19.50
   0 -12   0  340.57   27.40
   0 -12   0  327.67   24.00
   0 -12   0  321.07   24.80
   0  12   0  300.47   20.50
   0  12   0  311.07   20.50
   0  12   0  340.37   24.30
  -1 -12   0  177.88   18.00
  -1 -12   0  156.58   11.30
   1 -12   0  142.49   18.00
   1 -12   0  179.38   16.60
  -1 -12   0  139.79   20.00
  -1 -12   0  144.79   20.20
   1 -12   0  139.19   16.00
   1 -12   0  165.08   21.70
  -1  12   0  167.78   18.70
   1  12   0  151.38   14.00
  -1  12   0  157.88   16.00
  -1  12   0  166.58   15.90
   1  12   0  175.48   19.10
   1  12   0  184.68   17.30
  -2 -12   0    3.00    6.50
   2 -12   0    1.40    8.40
  -2 -12   0   23.30   11.80
   2 -12   0   -2.60    7.20
  -2 -12   0   16.80   11.30
   2 -12   0   12.50    7.30
   2  12   0    1.40    4.90
  -2  12   0   11.80    7.60
  -2  12   0    5.20    6.30
   2  12   0   -1.60    4.50
   2  12   0   10.30    5.10
  -2  12   0   13.70    5.80
   3 -12   0   38.70   14.20
   3 -12   0   50.99   11.90
  -3 -12   0   64.89   11.30
  -3 -12   0   45.20   15.00
  -3 -12   0   49.50   17.10
   3 -12   0   76.39   15.60
  -3  12   0   50.09    9.20
   3  12   0   54.29   12.30
  -3  12   0   62.19   13.80
   3  12   0   43.60   11.00
   3  12   0   63.09    8.40
  -3  12   0   41.70    9.60
  -4 -12   0   54.19   17.10
  -4 -12   0   50.29   16.00
   4 -12   0   73.99   17.10
  -4 -12   0   47.30   10.40
   4 -12   0   52.39   14.30
   4 -12   0   69.89   14.10
   4  12   0   68.89   12.80
   4  12   0   61.69    8.50
   4  12   0   91.39   14.40
  -4  12   0   56.69   13.60
  -4  12   0   28.10   11.90
   5 -12   0   -1.40    8.50
  -5 -12   0  -12.30   14.70
   5 -12   0   -6.80    8.80
  -5 -12   0   11.80   13.90
  -5 -12   0   -3.00    6.60
   5 -12   0    2.80    8.40
  -5  12   0    5.30   10.00
  -5  12   0    3.00    9.20
   5  12   0   -1.10    8.40
   5  12   0   -4.10    5.60
   6 -12   0    8.10   12.10
   6 -12   0    1.10   10.60
  -6 -12   0  -26.10   15.80
  -6 -12   0    2.60   14.20
  -6  12   0   17.00   13.80
   6  12   0   14.20   11.00
   6  12   0   17.90    9.40
  -6  12   0   -4.00   10.50
  -7 -12   0   30.40   23.70
   7 -12   0   52.99   18.90
  -7 -12   0   26.80   14.80
  -7  12   0   33.00   17.10
  -7  12   0   58.99   19.60
   7  12   0   47.20   14.30
  -7  12   0   32.80   16.20
   7  12   0   76.79   16.10
   0 -13   0   -0.10    4.20
   0 -13   0   -2.90    8.20
   0 -13   0    5.90    5.80
   0 -13   0    2.80    7.00
   0  13   0   -6.00    4.10
   0  13   0   -0.30    4.90
   0  13   0    4.20    6.00
  -1 -13   0    1.60    7.20
   1 -13   0   16.00    9.40
   1 -13   0   10.20    7.80
  -1 -13   0   17.10   11.10
  -1 -13   0   10.90    4.40
   1 -13   0   18.30    7.40
  -1 -13   0   10.60    7.60
   1 -13   0    2.30    7.10
   1  13   0   12.20    7.30
  -1  13   0   26.40    9.20
   1  13   0    8.60    4.60
   1  13   0    7.10    5.80
   1  13   0   10.30    8.10
  -1  13   0    7.60    5.40
  -1  13   0   15.50    7.70
   2 -13   0  395.96   30.40
  -2 -13   0  378.76   24.90
   2 -13   0  432.56   33.10
  -2 -13   0  298.27   32.90
  -2 -13   0  350.56   34.10
   2 -13   0  316.37   24.50
  -2  13   0  353.16   24.40
   2  13   0  310.97   24.20
  -2  13   0  340.57   21.70
   2  13   0  330.37   25.20
  -2  13   0  354.36   28.00
   2  13   0  364.66   21.20
   3 -13   0   68.19   14.30
  -3 -13   0   51.09   11.80
   3 -13   0   66.79   16.30
   3 -13   0  107.39   20.10
  -3 -13   0   85.99   19.60
  -3 -13   0  105.59   23.20
   3  13   0   91.49   11.30
  -3  13   0  108.49   13.20
   3  13   0   81.09   14.20
   3  13   0  102.69   16.50
  -3  13   0   72.39   14.60
  -3  13   0   78.09   14.10
  -4 -13   0   27.60   15.30
   4 -13   0   11.50   11.60
   4 -13   0   36.70   15.00
  -4 -13   0   38.90   10.50
   4 -13   0   21.30    9.20
  -4 -13   0   32.80   13.20
  -4  13   0   28.60   12.00
   4  13   0   18.50    7.90
   4  13   0   38.20   12.10
  -4  13   0   17.20   10.80
   5 -13   0   21.00   10.40
  -5 -13   0   23.80   16.10
  -5 -13   0   24.90   14.30
  -5 -13   0   31.80   14.50
   5 -13   0   -0.20   10.00
   5 -13   0   19.50   14.80
   5  13   0    2.50   10.40
   5  13   0   38.40   13.10
  -5  13   0   40.30   13.70
  -5  13   0    3.10   10.90
   6 -13   0    2.00    9.20
   6 -13   0    4.10   15.50
  -6 -13   0   27.40   21.00
  -6 -13   0    9.30   16.00
   6  13   0   -1.70   10.50
  -6  13   0   13.80   12.60
   6  13   0   -2.80    7.10
  -6  13   0   -9.20    7.20
  -7 -13   0    6.10   15.00
   7 -13   0    0.40   14.60
  -7 -13   0    1.30   17.40
   7 -13   0   -6.30   16.20
  -7  13   0   22.20   14.30
  -7  13   0   10.20   10.10
  -7  13   0   -9.70   12.80
   7  13   0   10.00   13.80
   7  13   0   -2.40    8.00
   0 -14   0   11.00    9.80
   0 -14   0   17.30    6.30
   0 -14   0   25.50   10.20
   0 -14   0   17.00   11.30
   0  14   0   21.70    8.20
   0  14   0   21.40    7.70
   0  14   0   28.70   10.60
   1 -14   0  101.09   19.90
  -1 -14   0   89.99   19.00
  -1 -14   0   91.99   15.40
  -1 -14   0  114.59   20.10
   1 -14   0   77.99   12.20
   1 -14   0   81.79   16.10
   1  14   0  119.69   17.50
  -1  14   0   97.29   17.00
  -1  14   0   84.49   13.00
  -1  14   0  109.19   13.20
   1  14   0   88.29   13.20
   1  14   0  115.29   13.20
  -2 -14   0  116.89   16.70
  -2 -14   0   91.59   18.70
   2 -14   0  107.89   15.40
   2 -14   0  125.19   20.20
  -2 -14   0  123.49   22.50
   2 -14   0  112.29   20.80
   2  14   0  140.19   14.20
  -2  14   0  113.89   13.40
  -2  14   0  100.69   15.30
   2  14   0  101.49   15.10
  -2  14   0  115.89   17.90
   2  14   0   80.59   14.50
   3 -14   0    0.80   10.20
  -3 -14   0  -10.10   10.40
   3 -14   0   17.00    9.50
  -3 -14   0  -15.60   11.60
  -3 -14   0    6.30    8.00
   3 -14   0    8.90   10.60
   3  14   0    2.10    5.40
  -3  14   0    6.90    9.30
  -3  14   0   -2.10    8.40
   3  14   0    3.10    6.30
   3  14   0    0.00    7.90
   4 -14   0   99.39   22.10
  -4 -14   0  119.09   16.50
   4 -14   0  133.19   19.00
   4 -14   0   96.79   18.80
  -4 -14   0  126.29   24.90
  -4 -14   0   59.89   21.80
  -4  14   0  115.59   18.50
   4  14   0  121.99   18.20
  -4  14   0   67.29   16.60
   4  14   0  114.19   17.70
   5 -14   0   -6.90   10.00
  -5 -14   0   15.10   17.60
   5 -14   0    4.60   13.60
  -5 -14   0   11.70   11.90
  -5  14   0   13.10    9.30
   5  14   0   -0.30   10.70
   5  14   0    4.10    9.60
  -5  14   0   11.90   11.80
  -6 -14   0    9.30   15.00
   6 -14   0   28.90   18.90
   6 -14   0    8.90   13.10
  -6 -14   0   36.70   20.70
   6  14   0   14.50   12.60
  -6  14   0   36.10   16.10
  -6  14   0   21.20   10.50
   6  14   0   18.50   13.70
   0 -15   0   -4.10    8.10
   0 -15   0    4.00    6.30
   0 -15   0   10.90    8.50
   0  15   0    3.10    6.60
   0  15   0  -10.50    8.20
   0  15   0    0.80    6.70
  -1 -15   0  327.97   36.10
  -1 -15   0  345.17   27.70
   1 -15   0  343.37   36.20
   1 -15   0  391.06   29.60
   1 -15   0  295.07   23.80
  -1  15   0  381.76   24.80
  -1  15   0  410.56   30.70
   1  15   0  385.96   24.20
   1  15   0  376.96   29.80
   1  15   0  354.26   25.50
  -1  15   0  376.86   26.00
   2 -15   0   31.10   14.00
  -2 -15   0   30.20   13.00
  -2 -15   0   23.10   11.00
   2 -15   0   38.30   11.10
  -2 -15   0   25.10   14.80
   2 -15   0   67.79   15.70
  -2  15   0   51.39   14.40
   2  15   0   44.00   11.50
  -2  15   0   43.80   11.30
   2  15   0   44.60   11.40
   2  15   0   29.20    8.20
  -3 -15   0  158.68   19.90
  -3 -15   0  199.98   29.20
   3 -15   0  207.68   28.20
   3 -15   0  211.58   23.50
  -3 -15   0  206.08   32.60
   3 -15   0  212.58   26.90
   3  15   0  190.98   21.90
  -3  15   0  189.88   24.30
  -3  15   0  183.18   22.50
   3  15   0  225.88   24.90
   4 -15   0  146.59   26.10
  -4 -15   0  102.69   24.50
  -4 -15   0   96.79   16.20
  -4 -15   0   60.29   23.80
   4 -15   0  158.38   24.40
   4 -15   0  100.69   18.60
  -4  15   0  143.49   22.00
   4  15   0  121.59   20.40
  -4  15   0  121.69   18.10
   4  15   0  125.69   19.90
  -5 -15   0   23.20   17.70
  -5 -15   0   63.19   25.40
   5 -15   0   62.99   15.60
   5 -15   0   63.19   20.60
   5  15   0   39.10   14.60
  -5  15   0   50.39   14.90
  -5  15   0   66.69   16.60
   5  15   0   54.09   16.20
  -6 -15   0  150.98   33.80
   6 -15   0   79.39   21.00
  -6 -15   0   90.69   24.90
   6  15   0  140.99   23.50
  -6  15   0   93.29   18.70
  -6  15   0  124.79   22.80
   6  15   0  115.69   20.60
  -6  15   0  114.99   19.50
   0 -16   0   23.80    9.60
   0 -16   0   27.00   14.60
   0  16   0   -5.60    5.60
   0  16   0    0.60    7.50
   0  16   0    3.40    6.90
  -1 -16   0  222.98   30.50
   1 -16   0  269.77   23.70
  -1 -16   0  187.38   23.30
   1 -16   0  250.37   28.20
  -1 -16   0  226.48   31.50
   1 -16   0  250.87   32.20
   1  16   0  293.47   28.90
  -1  16   0  274.67   24.30
   1  16   0  314.07   21.40
  -1  16   0  261.37   28.40
  -1  16   0  281.37   20.90
   1  16   0  247.48   20.60
  -2 -16   0   48.70   18.40
   2 -16   0   48.60   15.90
   2 -16   0   32.70   16.10
  -2 -16   0   21.20   12.70
  -2 -16   0   14.60   10.10
   2 -16   0   36.70   11.20
   2  16   0   24.20    8.30
   2  16   0   35.60   13.10
  -2  16   0   47.30   14.50
  -2  16   0   45.90   12.70
   2  16   0   40.40   11.70
   3 -16   0   94.39   20.90
  -3 -16   0  112.09   18.00
  -3 -16   0   74.89   19.10
   3 -16   0   71.99   15.50
   3 -16   0  124.29   23.90
  -3 -16   0  103.69   25.90
   3  16   0  140.29   20.00
   3  16   0  101.09   16.20
  -3  16   0  108.79   16.70
  -3  16   0  121.39   21.10
   4 -16   0  306.37   34.10
   4 -16   0  298.57   36.00
  -4 -16   0  254.47   25.40
   4 -16   0  267.87   28.20
  -4 -16   0  295.57   37.90
  -4 -16   0  201.48   35.10
  -4  16   0  244.68   29.70
  -4  16   0  273.17   28.70
   4  16   0  246.28   27.50
   4  16   0  253.27   28.70
  -5 -16   0   61.29   26.10
  -5 -16   0   43.00   22.00
   5 -16   0   87.09   23.50
   5  16   0   17.70   10.70
  -5  16   0   34.10   14.80
  -5  16   0   74.29   18.60
  -5  16   0   43.50   14.00
   5  16   0   57.59   16.70
   0 -17   0   -8.30   10.60
   0 -17   0   -6.00    8.80
   0  17   0   -9.50    6.80
   0  17   0   -4.50    9.80
   0  17   0    1.30    6.80
  -1 -17   0  127.49   25.00
   1 -17   0  154.68   18.60
   1 -17   0  146.39   26.30
   1 -17   0  112.29   20.00
  -1 -17   0  159.08   22.70
   1  17   0  205.28   21.60
  -1  17   0  160.98   17.90
  -1  17   0  181.48   20.30
  -1  17   0  135.69   21.90
   1  17   0  153.08   17.20
   1  17   0  155.58   22.10
   2 -17   0    6.10   13.50
  -2 -17   0   -6.80   14.00
  -2 -17   0   16.30   12.10
  -2 -17   0    7.90   10.10
   2 -17   0   12.00    9.90
   2 -17   0   14.10   12.40
   2  17   0   12.60   11.40
  -2  17   0   -0.30    9.40
  -2  17   0   19.50   13.00
   2  17   0   25.20   11.20
   3 -17   0   11.20   10.90
   3 -17   0   66.39   19.30
  -3 -17   0   16.60   11.00
  -3 -17   0   15.70   17.30
   3 -17   0    1.40   10.70
  -3 -17   0    5.80   11.00
   3  17   0    9.50   10.40
  -3  17   0   -9.70    9.60
   3  17   0    9.20    8.70
  -3  17   0   17.60   11.00
   4 -17   0   41.30   18.60
  -4 -17   0   44.80   23.80
   4 -17   0   30.80   13.40
  -4 -17   0   33.40   18.00
  -4  17   0   10.30   13.40
  -4  17   0   24.80   14.20
  -4  17   0   54.59   17.60
   4  17   0   43.40   16.10
   4  17   0   32.00   14.30
  -5 -17   0   13.90   19.40
   5 -17   0   -4.90   16.20
  -5  17   0   -5.00    9.20
   5  17   0    1.60    9.00
  -5  17   0   -5.60    8.40
   0 -18   0   18.00   11.80
   0 -18   0   15.20   13.00
   0  18   0    7.20   12.90
   0  18   0   31.30   11.20
  -1 -18   0    8.10   11.80
   1 -18   0    0.30   12.90
  -1 -18   0    4.90   13.50
   1 -18   0   -2.60   11.40
   1  18   0   -2.80    8.20
  -1  18   0   -5.60    9.20
   1  18   0   -3.40   10.70
  -1  18   0   19.00   12.40
   2 -18   0   42.20   13.50
   2 -18   0   52.59   15.10
   2 -18   0   82.09   21.20
  -2 -18   0   70.49   16.00
  -2 -18   0   64.19   22.20
  -2  18   0   55.29   17.20
   2  18   0   85.19   18.90
  -2  18   0   60.09   14.60
   2  18   0   53.19   13.80
  -2  18   0   54.09   13.50
  -3 -18   0   38.50   15.80
  -3 -18   0   44.00   14.80
   3 -18   0   63.59   16.70
   3 -18   0    9.50   16.00
  -3 -18   0   29.60   21.30
   3 -18   0   22.30   15.10
  -3  18   0   37.80   13.20
  -3  18   0   31.00   13.50
   3  18   0   47.80   13.80
   3  18   0   28.30   12.90
  -3  18   0   25.60   12.80
  -4 -18   0    3.90   17.80
  -4 -18   0   -2.10   22.10
   4 -18   0   10.30   13.50
   4 -18   0   -8.40   14.90
  -4  18   0    1.30   12.00
   4  18   0   -4.60   12.90
  -4  18   0   -9.00   11.90
   4  18   0    6.90    8.50
  -4  18   0    6.00   10.30
   0 -19   0    8.20   16.40
   0 -19   0    7.10   12.90
   0  19   0   -8.10    8.30
   0  19   0    1.80    9.50
   1 -19   0   26.60   15.30
   1 -19   0   37.50   15.10
  -1 -19   0   38.60   15.90
  -1 -19   0   19.30   12.90
  -1  19   0   20.80   11.70
   1  19   0   19.30   11.20
  -1  19   0   33.80   13.20
  -2 -19   0   -1.10   15.70
  -2 -19   0   -3.70   10.90
   2 -19   0    3.20   13.80
   2 -19   0   -5.30   15.50
  -2  19   0   12.60   14.10
  -2  19   0  -14.90    9.60
   2  19   0   -1.40   10.00
   2  19   0   -1.70    8.70
   3 -19   0   13.60   16.60
  -3 -19   0    3.50   11.50
  -3 -19   0   13.40   13.70
   3 -19   0   14.40   12.80
   3 -19   0   -5.70   14.90
   3  19   0    7.60   13.60
  -3  19   0    5.00   11.90
  -3  19   0    2.20   11.70
  -3  19   0   12.00   15.10
   3  19   0   -1.80   10.40
   0 -20   0   38.40   20.40
   0 -20   0   43.10   17.90
   0  20   0   48.10   17.70
   1 -20   0   51.29   18.80
  -1 -20   0   50.79   14.80
  -1 -20   0   64.49   23.50
   1 -20   0   74.19   24.00
   1  20   0   81.59   21.20
  -1  20   0   61.79   16.40
  -1  20   0   67.09   15.80
   9   0  -1   -4.90   10.00
   9   0  -1    4.20    8.10
  -9   0   1    9.40   13.60
  -9   0   1   10.40   22.90
  -9   0   1  -17.80   18.80
  -9   0   1  -16.50   13.90
  -8   0   1    7.40    9.20
   8   0  -1   -2.40    6.50
   8   0  -1   -0.30    9.40
  -8   0   1    3.40   14.90
   8   0  -1   -6.00    9.20
   8   0  -1   -1.00    6.30
  -8   0   1    8.50    9.40
  -8   0   1  -10.80   13.50
  -8   0   1   11.90   18.40
   7   0  -1   -0.50    7.30
   7   0  -1    7.50    7.80
   7   0  -1    9.60    9.10
  -7   0   1   -5.10   11.90
   7   0  -1   -2.40    6.50
  -7   0   1    2.20    7.00
  -7   0   1    5.10   14.70
  -7   0   1   11.60   14.00
  -7   0   1   -0.20    7.60
  -7   0   1    6.40    7.90
   7   0  -1   -0.90    7.90
  -6   0   1  -11.30    5.60
  -6   0   1   -1.10    7.80
  -6   0   1   -6.10    5.50
   6   0  -1    4.20    6.30
   6   0  -1    1.00    6.90
   6   0  -1    0.00    6.10
   6   0  -1   -2.60    4.60
  -6   0   1   -7.90   10.40
   6   0  -1   -2.50    4.00
   6   0  -1   -0.50    5.40
  -6   0   1   -9.60    5.90
   5   0  -1    5.40    5.50
   5   0  -1   -2.50    4.00
   5   0  -1    5.00    4.50
  -5   0   1    0.50    9.70
   5   0  -1    2.10    4.10
   5   0  -1   -0.50    3.90
  -5   0   1   12.10    8.90
   5   0  -1   -1.20    4.60
  -5   0   1   10.40    9.30
  -5   0   1   -9.10    4.30
  -5   0   1    1.40    4.20
   5   0  -1   -0.10    3.60
  -4   0   1    1.50    4.10
   4   0  -1    4.30    3.80
   4   0  -1   -1.70    2.90
   4   0  -1   -1.00    3.20
   4   0  -1   -1.80    2.90
  -4   0   1    2.10    3.90
   4   0  -1   -0.30    2.20
   4   0  -1    0.80    3.80
   4   0  -1   -1.40    2.80
  -4   0   1   -1.30    6.40
   3   0  -1   -2.40    2.20
   3   0  -1   -0.60    2.80
  -3   0   1   -2.60    6.00
  -3   0   1   -1.50    2.50
   3   0  -1   -1.90    2.20
   3   0  -1    0.40    2.40
   3   0  -1   -1.70    2.40
  -3   0   1    0.80    4.30
   3   0  -1   -1.70    2.00
   3   0  -1    3.20    2.60
  -2   0   1   10.30    2.60
  -2   0   1    1.20    4.40
  -2   0   1   -2.90    1.50
   2   0  -1    0.30    1.50
   2   0  -1    2.40    1.50
   2   0  -1    0.90    2.20
  -2   0   1    0.90    1.50
   2   0  -1   -0.70    1.60
  -2   0   1   -4.90    2.90
   2   0  -1   -1.00    1.50
   2   0  -1   -0.90    1.60
  -2   0   1    0.60    1.80
   2   0  -1   -0.80    1.80
  -1   0   1    5.20    1.60
   1   0  -1    1.00    1.60
  -1   0   1   -0.20    1.70
   1   0  -1    9.60    1.50
  -1   0   1    5.40    1.10
  -1   0   1    4.00    1.10
   1   0  -1    1.50    0.90
  -1   0   1    4.70    1.30
   1   0  -1    3.40    1.10
   1   0  -1    1.20    2.00
  -1   0   1    3.30    2.60
  -1   0   1    4.30    1.40
  -1   0   1    3.20    1.00
  -1   0   1    3.80    1.20
   1   0  -1    2.40    1.20
   1   0  -1    3.10    1.00
   1   0  -1    3.30    1.30
   0   0  -1    0.40    0.30
   0   0   1    2.30    0.60
   0   0  -1    1.20    0.50
   0   0   1   -0.20    0.50
   0   0   1    2.50    0.60
   0   0  -1    0.00    0.30
   0   0  -1    0.70    0.80
   0   0  -1    2.60    0.70
   0   0  -1    0.10    0.60
   0   0   1    0.10    0.40
   0   0  -1    3.00    0.60
   0   0   1    1.30    0.40
   0   0   1    1.40    0.60
  -1   0  -1   -0.60    0.80
   1   0   1    0.10    0.80
   1   0   1   -0.50    0.90
  -1   0  -1    0.20    1.30
  -1   0  -1   -0.20    0.70
   1   0   1    1.20    1.20
   1   0   1    0.00    0.50
   1   0   1   -0.50    0.60
  -1   0  -1    1.30    1.00
  -1   0  -1    0.00    0.70
   1   0   1    0.00    0.90
  -1   0  -1   -1.40    1.20
  -1   0  -1    0.10    0.80
  -1   0  -1    1.40    1.10
   1   0   1    0.50    0.60
  -1   0  -1    1.90    1.20
  -1   0  -1    2.00    0.90
   1   0   1    0.10    0.80
   1   0   1    3.30    1.20
  -2   0  -1    3.10    2.10
   2   0   1    1.90    1.60
   2   0   1    2.60    1.70
  -2   0  -1    4.10    2.20
   2   0   1    5.20    2.60
   2   0   1    1.40    2.50
   2   0   1   -0.20    1.90
   2   0   1    0.30    2.10
  -2   0  -1    0.80    1.90
   2   0   1   -0.20    1.80
   3   0   1   -1.80    2.40
   3   0   1   -0.20    2.80
   3   0   1    1.80    2.40
   3   0   1   -1.30    2.30
   3   0   1   -1.00    2.60
  -3   0  -1   -1.20    3.10
   3   0   1   -1.30    1.80
  -3   0  -1    1.20    2.70
   3   0   1    0.30    2.60
  -3   0  -1   -0.60    3.10
  -4   0  -1   -0.30    6.50
   4   0   1    1.60    3.90
  -4   0  -1   11.70    5.20
  -4   0  -1   -2.10    3.40
   4   0   1    2.70    3.60
  -4   0  -1    0.20    4.40
   4   0   1    6.50    4.10
   4   0   1    1.40    2.50
   4   0   1   -6.50    3.50
   4   0   1    5.90    3.70
   4   0   1   -1.00    3.80
  -4   0  -1    4.00    4.30
  -5   0  -1   -0.10    6.70
   5   0   1    3.00    5.10
   5   0   1   -2.10    4.80
   5   0   1    3.70    5.80
   5   0   1    1.50    3.40
   5   0   1    4.00    5.50
  -5   0  -1   13.90    8.30
  -5   0  -1    6.20    9.80
  -5   0  -1    0.70    5.20
   5   0   1   -4.20    3.90
   5   0   1    3.90    4.70
  -5   0  -1   -3.90    4.50
  -5   0  -1   -9.10    3.90
  -5   0  -1   16.50    7.60
  -6   0  -1    5.70   10.90
  -6   0  -1   -0.70    7.90
  -6   0  -1   -6.20    6.30
   6   0   1    2.00    6.00
  -6   0  -1   -7.10    5.90
   6   0   1    5.20    6.40
   6   0   1    3.90    6.00
  -6   0  -1   -1.40    9.20
  -6   0  -1   10.00   11.40
  -6   0  -1   -1.50    6.50
   6   0   1   -2.80    5.40
   6   0   1   -3.80    5.00
   6   0   1   -1.80    7.30
   6   0   1   11.00    6.10
  -7   0  -1    2.40   15.00
  -7   0  -1    8.30   12.90
   7   0   1    2.50    9.60
  -7   0  -1    8.50   10.90
   7   0   1    6.30    7.50
   7   0   1    7.30    9.10
  -7   0  -1   10.40    8.00
  -7   0  -1    8.50    9.60
   7   0   1    5.60    8.30
   7   0   1   -5.30    5.90
  -7   0  -1   -1.60    7.70
   7   0   1    0.30    7.50
   7   0   1    4.40    7.00
  -7   0  -1   -8.90   12.10
  -8   0  -1   -0.60   16.10
  -8   0  -1   11.50   10.50
   8   0   1    4.50   11.60
   8   0   1    4.90    9.20
  -8   0  -1   -5.10    8.20
   8   0   1   -7.00   10.80
   8   0   1    7.30    9.40
   8   0   1    7.50    9.50
   8   0   1   -0.90    9.30
  -8   0  -1    3.10   14.80
  -8   0  -1   -1.30   10.40
   8   0   1   -0.50    8.70
  -8   0  -1    9.60   10.90
  -8   0  -1   -6.40   15.10
  -9   0  -1  -19.00   10.80
  -9   0  -1  -21.30   14.00
   9   0   1   15.60   10.70
  -9   0  -1    6.90   18.10
   9   0   1   -3.60   10.70
   9   0   1   -0.20   11.20
  -9   0  -1   14.00   21.70
  -9  -1   1    7.80   15.40
  -9  -1   1  -14.80   19.60
   9  -1  -1   -8.30   10.80
  -9  -1   1   -9.00   17.10
  -9  -1   1  -14.20   19.00
   9  -1  -1    1.10   11.00
   9   1  -1    6.60   10.90
   9   1  -1   -1.40   10.40
  -9   1   1   16.90   15.90
  -9   1   1    3.30   16.90
  -9   1   1   12.60   23.50
   9   1  -1    3.40   11.50
  -8  -1   1   -1.90   15.00
   8  -1  -1    2.90    9.00
  -8  -1   1   26.50   20.60
   8  -1  -1   -2.00   10.00
   8  -1  -1    4.90    6.60
  -8  -1   1    0.00   14.90
  -8  -1   1   -4.50    9.60
  -8  -1   1    6.30    9.10
   8   1  -1    7.50   10.40
  -8   1   1   -9.70    7.00
   8   1  -1   -0.20    9.40
  -8   1   1    0.80    9.10
  -8   1   1    7.50   18.10
  -8   1   1    3.60   16.00
   8   1  -1   -0.20    5.80
  -8   1   1    3.10   14.40
   7  -1  -1   58.39   13.10
  -7  -1   1   67.99   11.60
  -7  -1   1   49.90   12.70
  -7  -1   1   50.79   18.80
   7  -1  -1   51.59   13.00
   7  -1  -1   78.99   13.00
  -7  -1   1   39.50    9.70
   7  -1  -1   45.50    9.90
   7  -1  -1   48.70   11.10
  -7  -1   1   66.39   18.80
   7  -1  -1   52.89   12.50
  -7  -1   1   16.70   13.20
  -7   1   1   67.09   18.60
   7   1  -1   69.89   12.50
  -7   1   1   49.50   11.20
   7   1  -1   54.99   12.30
  -7   1   1   32.20   16.40
   7   1  -1   60.59   11.60
   7   1  -1   60.89   12.80
  -7   1   1   55.79   12.70
  -7   1   1   30.00   14.60
   7   1  -1   66.99   13.50
  -7   1   1   51.49   16.40
  -6  -1   1   -0.70    5.30
   6  -1  -1   12.50    7.70
   6  -1  -1    1.50    4.30
  -6  -1   1   -8.00    7.00
   6  -1  -1   -2.80    6.10
   6  -1  -1    2.70    6.70
  -6  -1   1    1.80    6.70
  -6  -1   1    5.80   10.50
  -6  -1   1    3.00   12.60
   6  -1  -1   -0.50    6.00
   6  -1  -1    2.40    4.90
   6   1  -1    2.10    6.30
  -6   1   1  -10.10    8.10
   6   1  -1    3.70    6.30
  -6   1   1   -3.70    7.00
  -6   1   1   -9.00    6.90
   6   1  -1    5.50    5.90
   6   1  -1    0.40    5.90
  -6   1   1    1.00    5.40
  -6   1   1    3.70   10.70
   6   1  -1   -0.30    5.40
   5  -1  -1    4.30    4.60
   5  -1  -1   11.90    4.70
  -5  -1   1    6.40    8.80
   5  -1  -1   18.80    7.00
  -5  -1   1   14.60    6.70
   5  -1  -1   12.10    5.10
   5  -1  -1   20.90    5.70
  -5  -1   1    9.40    4.90
   5  -1  -1   13.10    6.50
   5  -1  -1    2.00    5.10
  -5  -1   1    1.90    6.80
   5   1  -1   17.50    6.30
  -5   1   1    6.90    5.60
  -5   1   1   15.00    9.40
   5   1  -1   15.10    5.70
  -5   1   1   11.50   10.30
   5   1  -1    5.30    4.90
  -5   1   1    2.70    8.00
   5   1  -1   14.50    5.60
   5   1  -1   10.70    5.50
   5   1  -1   23.20    6.40
  -4  -1   1   61.39   14.40
  -4  -1   1   77.79    8.30
   4  -1  -1   74.69    8.50
   4  -1  -1   97.19   10.00
   4  -1  -1   80.69    9.20
  -4  -1   1   84.69   13.80
   4  -1  -1   92.79   11.30
  -4  -1   1   76.99   10.10
   4  -1  -1   78.99    8.50
   4  -1  -1   86.19    9.90
   4  -1  -1   86.29   10.20
   4   1  -1   71.39    9.40
   4   1  -1   70.19    9.50
  -4   1   1   69.49   14.80
   4   1  -1   65.39    9.20
  -4   1   1   81.69    9.20
  -4   1   1   68.99   14.30
   4   1  -1   89.29    9.30
   4   1  -1   82.09    8.80
  -4   1   1   79.29   12.50
   4   1  -1   88.59    9.60
   3  -1  -1  138.89    9.90
   3  -1  -1  151.18   11.20
  -3  -1   1  158.58   16.00
  -3  -1   1  139.79   10.60
  -3  -1   1  128.99   16.50
   3  -1  -1  116.29    8.90
   3  -1  -1  130.89    9.90
   3  -1  -1  140.79    9.90
   3  -1  -1  134.59    8.90
   3  -1  -1  129.49   10.20
  -3  -1   1  122.69    8.50
   3   1  -1  139.59    9.50
  -3   1   1  149.49   17.20
   3   1  -1  142.29    9.90
   3   1  -1  123.69    9.50
   3   1  -1  126.09    9.90
   3   1  -1  140.59   10.50
  -3   1   1  130.49    9.50
  -3   1   1  118.19   16.10
   3   1  -1  138.99    9.40
  -3   1   1  168.18   15.00
   2  -1  -1  855.41   34.90
   2  -1  -1  866.91   35.80
   2  -1  -1  824.92   34.80
  -2  -1   1  857.91   40.60
  -2  -1   1  877.01   34.80
   2  -1  -1  865.11   34.80
  -2  -1   1  830.82   33.30
   2  -1  -1  838.82   35.30
  -2  -1   1  840.52   35.30
   2  -1  -1  824.32   33.70
  -2  -1   1  824.52   33.30
   2  -1  -1  747.63   35.50
  -2  -1   1  896.81   39.40
   2  -1  -1  855.31   33.90
  -2  -1   1  812.52   34.20
  -2   1   1  804.92   34.10
  -2   1   1  772.62   34.90
  -2   1   1  830.72   40.50
   2   1  -1  831.62   34.80
   2   1  -1  831.62   34.20
  -2   1   1  847.32   33.80
   2   1  -1  860.01   35.40
  -2   1   1  874.51   37.20
  -2   1   1  839.02   39.90
   2   1  -1  813.52   35.10
   2   1  -1  869.31   34.40
   2   1  -1  847.62   33.70
  -1  -1   1   40.30    3.10
  -1  -1   1   45.00    6.00
   1  -1  -1   41.10    5.60
  -1  -1   1   36.10    2.40
  -1  -1   1   37.90    3.10
   1  -1  -1   40.50    3.10
  -1  -1   1   45.40    4.00
   1  -1  -1   51.99    6.70
  -1  -1   1   34.50    5.10
   1  -1  -1   39.40    3.70
   1  -1  -1   44.80    4.00
   1  -1  -1   36.40    4.10
  -1  -1   1   42.80    4.00
  -1  -1   1   35.30    2.10
  -1  -1   1   37.70    2.40
   1  -1  -1   37.20    3.00
  -1  -1   1   40.10    4.10
   1  -1  -1   37.60    2.40
   1   1  -1   38.50    3.00
  -1   1   1   39.00    2.50
  -1   1   1   36.40    4.30
   1   1  -1   37.80    2.40
   1   1  -1   35.10    2.10
  -1   1   1   37.00    3.40
  -1   1   1   37.00    3.40
   1   1  -1   44.00    3.60
   1   1  -1   37.20    3.70
  -1   1   1   35.30    5.80
  -1   1   1   39.90    3.80
  -1   1   1   37.40    3.70
   1   1  -1   42.70    5.50
  -1   1   1   34.70    5.00
   0  -1   1 4399.96  162.78
   0  -1  -1 4238.28  161.58
   0  -1  -1 4221.68  162.38
   0  -1   1 4373.96  161.68
   0  -1  -1 4563.04  161.38
   0  -1   1 4289.47  160.98
   0  -1  -1 4536.65  161.68
   0  -1   1 4442.96  161.38
   0  -1  -1 4530.15  160.58
   0  -1   1 4421.46  161.58
   0  -1   1 3926.21  163.28
   0  -1  -1 4424.76  160.98
   0   1   1 4442.36  161.68
   0   1  -1 4223.18  162.68
   0   1  -1 4501.65  161.08
   0   1   1 4336.97  161.58
   0   1   1 4309.07  162.28
   0   1   1 4305.07  160.98
   0   1   1 4358.46  161.58
   0   1  -1 3910.01  160.58
   0   1   1 4457.75  161.28
   0   1  -1 4444.76  161.58
   0   1   1 4607.94  161.18
   0   1  -1 3846.92  163.18
   0   1  -1 4471.55  161.18
   0   1  -1 4313.67  161.28
  -1  -1  -1  386.36   17.60
  -1  -1  -1  385.46   17.10
   1  -1   1  398.16   16.40
   1  -1   1  411.16   17.00
   1  -1   1  392.46   17.60
  -1  -1  -1  395.66   16.50
   1  -1   1  399.06   18.50
   1  -1   1  401.26   18.00
  -1  -1  -1  402.26   17.70
  -1  -1  -1  409.76   18.20
  -1  -1  -1  387.36   15.60
  -1  -1  -1  406.36   17.40
   1  -1   1  411.46   17.80
   1  -1   1  397.36   16.00
  -1  -1  -1  394.76   16.90
  -1  -1  -1  377.06   17.40
   1  -1   1  405.26   17.00
  -1  -1  -1  407.86   16.20
   1   1   1  407.66   17.40
   1   1   1  404.76   17.60
   1   1   1  328.87   16.00
  -1   1  -1  387.26   16.00
  -1   1  -1  368.36   17.90
  -1   1  -1  410.66   18.50
  -1   1  -1  403.66   16.40
  -1   1  -1  402.86   16.80
  -1   1  -1  395.66   17.10
  -1   1  -1  422.26   18.10
   1   1   1  401.26   16.60
   1   1   1  404.96   17.20
  -1   1  -1  421.76   17.60
   1   1   1  398.96   17.40
  -1   1  -1  416.56   17.70
  -1   1  -1  411.46   17.30
   1   1   1  405.36   17.60
   1   1   1  412.36   15.70
  -2  -1  -1 6449.35  250.87
  -2  -1  -1 6711.33  253.77
   2  -1   1 6786.12  255.37
   2  -1   1 6812.62  251.87
   2  -1   1 6743.52  252.17
   2  -1   1 6830.42  252.17
  -2  -1  -1 6899.31  251.67
   2  -1   1 6678.03  253.77
   2  -1   1 6728.43  252.27
  -2  -1  -1 6702.33  252.57
   2  -1   1 6799.82  253.57
  -2  -1  -1 6483.85  251.87
  -2   1  -1 6600.44  256.17
   2   1   1 6739.53  251.17
   2   1   1 6808.12  253.17
  -2   1  -1 6629.84  253.37
   2   1   1 6928.01  253.77
   2   1   1 6822.52  252.67
   2   1   1 6987.00  253.27
   2   1   1 6843.62  252.27
   2   1   1 6721.23  254.27
  -2   1  -1 6702.33  252.67
  -2   1  -1 6650.53  254.17
  -2   1  -1 7123.09  256.47
  -2   1  -1 6494.35  251.77
   3  -1   1  706.73   30.20
  -3  -1  -1  724.33   35.10
  -3  -1  -1  659.43   29.60
   3  -1   1  663.23   33.40
  -3  -1  -1  654.23   31.80
   3  -1   1  690.03   31.70
  -3  -1  -1  667.23   30.30
   3  -1   1  686.23   30.10
   3  -1   1  664.83   29.90
   3  -1   1  667.63   30.20
   3  -1   1  670.93   31.50
   3   1   1  687.23   30.50
   3   1   1  658.13   30.60
   3   1   1  685.73   29.20
  -3   1  -1  651.33   35.50
   3   1   1  677.83   30.90
   3   1   1  652.63   32.00
   3   1   1  649.34   31.30
  -3   1  -1  659.13   32.90
   3   1   1  689.83   30.80
  -3   1  -1  693.43   35.80
  -4  -1  -1    2.60    4.50
  -4  -1  -1    6.70    4.00
   4  -1   1   11.10    4.30
   4  -1   1    8.10    4.40
  -4  -1  -1   28.40    8.70
   4  -1   1   10.80    4.30
   4  -1   1   10.80    5.00
  -4  -1  -1    9.20    4.10
   4  -1   1    8.40    3.70
   4  -1   1   16.80    5.70
   4  -1   1   -1.90    4.10
  -4   1  -1    5.80    6.90
  -4   1  -1    7.30    6.10
   4   1   1    2.60    3.80
  -4   1  -1    9.20    6.00
  -4   1  -1    9.00    7.10
   4   1   1   12.00    4.70
   4   1   1   18.40    5.50
   4   1   1    2.60    4.70
   4   1   1    9.60    4.10
   4   1   1   14.10    5.10
   4   1   1    9.10    3.80
  -5  -1  -1  221.38   27.30
   5  -1   1  209.08   20.70
   5  -1   1  192.68   14.90
   5  -1   1  184.58   14.30
  -5  -1  -1  211.78   20.10
   5  -1   1  220.98   16.80
   5  -1   1  204.68   15.40
  -5  -1  -1  214.68   17.00
   5  -1   1  218.68   15.60
   5  -1   1  211.18   19.10
  -5  -1  -1  182.38   14.90
  -5  -1  -1  178.18   22.00
   5   1   1  201.58   19.80
   5   1   1  172.68   14.00
  -5   1  -1  255.47   21.40
  -5   1  -1  224.98   16.90
  -5   1  -1  160.28   22.40
  -5   1  -1  190.28   23.60
   5   1   1  227.98   16.90
   5   1   1  201.28   15.80
   5   1   1  190.98   18.10
   5   1   1  188.88   17.40
  -5   1  -1  217.98   17.40
  -5   1  -1  188.78   20.00
  -5   1  -1  208.48   18.10
   5   1   1  224.88   15.70
  -6  -1  -1   -7.70    6.70
  -6  -1  -1    2.20    6.50
  -6  -1  -1   -0.30    9.30
  -6  -1  -1    3.30    7.30
  -6  -1  -1    3.80    7.70
   6  -1   1    5.20    6.30
  -6  -1  -1    5.70    8.00
   6  -1   1   12.50    9.20
  -6  -1  -1    1.10    7.60
   6  -1   1   -1.80    6.40
   6  -1   1    7.80    6.20
   6  -1   1    3.70    5.50
   6  -1   1    3.80    5.70
   6  -1   1    9.70    6.00
   6   1   1    6.20    5.60
  -6   1  -1   14.60    7.70
   6   1   1    5.30    6.30
   6   1   1    7.60    8.50
  -6   1  -1    0.40    9.60
  -6   1  -1    8.80    8.90
   6   1   1   -5.00    6.00
   6   1   1    1.20    6.10
  -6   1  -1   -2.00   11.30
   6   1   1   -0.50    4.70
  -6   1  -1    9.30    7.30
  -6   1  -1    6.90    7.10
   6   1   1    2.70    4.40
  -6   1  -1   12.50   10.30
   7  -1   1   49.10   11.40
  -7  -1  -1   61.89   17.70
   7  -1   1   65.09   11.40
  -7  -1  -1   85.79   13.00
  -7  -1  -1   64.39   15.10
   7  -1   1  107.69   14.20
  -7  -1  -1   85.09   17.20
   7  -1   1   51.89   12.10
  -7  -1  -1   84.19   21.90
  -7  -1  -1   79.89   14.00
   7  -1   1   75.49   14.90
  -7  -1  -1   76.39   18.90
   7  -1   1   93.49   17.00
   7  -1   1   64.79   12.90
  -7   1  -1   64.19   13.60
   7   1   1   67.49   15.10
  -7   1  -1   77.79   13.40
   7   1   1   91.89   15.50
  -7   1  -1   64.29   14.00
   7   1   1   85.29   13.90
  -7   1  -1   69.79   14.30
  -7   1  -1   65.09   21.20
  -7   1  -1   95.99   20.80
   7   1   1   73.69   13.00
   7   1   1   62.99   11.30
   7   1   1   65.39   13.20
  -7   1  -1   58.29   18.20
   7   1   1   70.79   12.10
   8  -1   1    4.10    8.60
   8  -1   1   -4.50    7.90
   8  -1   1    4.20   11.60
  -8  -1  -1   29.50   19.70
  -8  -1  -1    6.90    9.50
  -8  -1  -1   14.30   17.00
   8  -1   1   -2.20    8.50
   8  -1   1    0.90    8.90
  -8  -1  -1    4.30   10.90
  -8  -1  -1  -10.90    9.90
  -8  -1  -1   -0.70   10.00
   8  -1   1   14.80   12.80
   8  -1   1    3.40    8.60
  -8  -1  -1   -5.10   11.10
  -8   1  -1   -1.30   15.60
  -8   1  -1   16.40   12.80
  -8   1  -1   -6.00    9.50
  -8   1  -1    2.10   14.60
   8   1   1   -1.40    7.70
   8   1   1   -7.20    6.00
   8   1   1    2.90    8.80
   8   1   1   27.00   15.60
   8   1   1    3.10    9.30
  -8   1  -1    4.50   11.70
  -8   1  -1  -11.40   12.90
  -8   1  -1   10.50   10.30
  -9  -1  -1   -8.50   17.90
  -9  -1  -1    9.60   23.70
   9  -1   1   13.70   10.80
  -9  -1  -1   18.90   20.10
   9  -1   1   12.90   11.40
   9   1   1    4.70   12.10
  -9   1  -1   -5.00   19.80
   9   1   1    5.70   12.40
  -9   1  -1   14.20   17.80
  -9   1  -1   12.60   13.60
   9  -2  -1   23.60   15.30
   9  -2  -1   40.50   14.50
   9  -2  -1   32.80   14.50
  -9  -2   1   21.40   19.30
  -9  -2   1    1.70   14.10
  -9  -2   1   37.50   18.50
  -9  -2   1   -6.40   13.60
  -9   2   1   40.70   17.60
  -9   2   1   28.70   13.00
   9   2  -1   31.20   12.00
   9   2  -1   38.80   14.80
  -9   2   1   21.80   19.60
  -9   2   1   -7.90   19.40
   9   2  -1   28.20   11.80
   8  -2  -1  152.38   19.20
  -8  -2   1  149.49   21.90
   8  -2  -1  180.78   23.70
  -8  -2   1  121.89   31.10
  -8  -2   1  162.38   31.60
   8  -2  -1  181.08   21.40
  -8  -2   1  177.88   30.40
  -8   2   1  140.09   27.90
   8   2  -1  177.88   21.70
  -8   2   1  131.99   22.10
   8   2  -1  167.58   18.70
  -8   2   1  178.88   30.30
  -8   2   1  156.68   20.50
  -8   2   1  192.68   34.00
   8   2  -1  176.68   22.20
  -7  -2   1   88.39   25.10
  -7  -2   1   68.09   11.70
   7  -2  -1   72.59   13.10
   7  -2  -1   98.59   15.50
   7  -2  -1   58.49   15.10
  -7  -2   1   86.79   12.30
  -7  -2   1  100.89   16.70
   7  -2  -1   77.59   14.90
   7  -2  -1   67.19   11.20
  -7  -2   1   62.89   21.90
  -7  -2   1   48.80   16.20
  -7   2   1   63.39   17.70
  -7   2   1   60.49   19.60
   7   2  -1   82.29   12.50
  -7   2   1   82.29   13.90
  -7   2   1   76.29   13.80
   7   2  -1   90.29   15.40
   7   2  -1   89.59   14.30
  -7   2   1   77.59   22.20
  -7   2   1   72.09   16.60
   7   2  -1   88.49   14.70
   6  -2  -1   -7.00    3.40
  -6  -2   1    3.30   12.40
   6  -2  -1    2.00    4.80
  -6  -2   1    9.50    8.10
  -6  -2   1    4.60   10.90
   6  -2  -1   -1.30    7.00
  -6  -2   1    3.20    6.50
   6  -2  -1    1.50    7.10
   6  -2  -1    5.20    6.40
   6   2  -1    6.60    7.10
  -6   2   1   11.40    9.90
  -6   2   1    3.00    5.70
  -6   2   1  -11.50    7.70
   6   2  -1    0.20    6.90
  -6   2   1    0.00    7.50
   6   2  -1   -0.70    6.00
   6   2  -1    5.90    5.70
  -6   2   1   14.10   10.60
   6   2  -1    0.00    5.10
  -5  -2   1  749.03   46.70
   5  -2  -1  747.23   36.20
   5  -2  -1  845.62   38.60
  -5  -2   1  743.53   35.90
   5  -2  -1  748.23   38.90
   5  -2  -1  751.42   41.00
  -5  -2   1  710.93   39.30
   5  -2  -1  777.22   38.70
  -5  -2   1  720.13   48.60
   5  -2  -1  759.92   37.30
   5   2  -1  813.82   36.90
   5   2  -1  727.63   37.50
  -5   2   1  739.13   48.90
  -5   2   1  757.32   43.10
   5   2  -1  711.83   37.80
   5   2  -1  810.42   39.50
  -5   2   1  736.23   47.30
   5   2  -1  820.42   37.10
  -5   2   1  810.82   37.50
   5   2  -1  820.72   39.30
   4  -2  -1   10.70    3.90
  -4  -2   1   -4.10    6.40
   4  -2  -1   15.00    4.10
   4  -2  -1   14.90    4.80
   4  -2  -1   12.40    5.20
   4  -2  -1   17.10    5.20
  -4  -2   1   22.50    6.60
  -4  -2   1    5.50    5.20
   4  -2  -1   18.50    6.10
  -4  -2   1   20.30    4.50
   4  -2  -1   24.40    5.60
   4   2  -1   21.50    6.00
   4   2  -1   12.00    5.50
   4   2  -1   27.30    5.40
   4   2  -1   15.60    4.40
  -4   2   1   15.50    4.60
  -4   2   1   17.80    7.80
  -4   2   1    9.10    8.10
   4   2  -1    9.70    4.80
   4   2  -1   23.00    5.70
  -4   2   1   22.10    7.10
  -3  -2   1   -0.50    3.80
   3  -2  -1   -1.40    2.70
   3  -2  -1    3.00    2.10
   3  -2  -1    6.10    2.90
  -3  -2   1    3.40    2.80
  -3  -2   1    5.20    6.00
   3  -2  -1    5.50    3.30
   3  -2  -1    9.50    4.30
  -3  -2   1    4.20    5.10
   3  -2  -1    5.00    3.40
  -3   2   1    9.80    6.40
   3   2  -1    1.60    2.40
   3   2  -1    1.00    3.00
   3   2  -1    2.60    3.20
   3   2  -1    4.10    2.20
  -3   2   1    5.00    6.40
  -3   2   1    2.00    3.80
   3   2  -1    1.30    2.70
   3   2  -1    5.80    3.60
  -2  -2   1  439.06   19.40
  -2  -2   1  427.76   18.40
  -2  -2   1  430.06   17.90
   2  -2  -1  399.46   19.90
   2  -2  -1  429.86   21.60
   2  -2  -1  432.46   20.40
   2  -2  -1  432.96   20.50
  -2  -2   1  454.75   25.00
   2  -2  -1  454.95   20.30
   2  -2  -1  425.76   19.20
  -2  -2   1  425.56   21.40
  -2   2   1  450.95   21.20
  -2   2   1  432.76   18.40
   2   2  -1  429.16   20.30
  -2   2   1  479.65   25.80
   2   2  -1  429.16   18.20
  -2   2   1  416.46   19.70
   2   2  -1  436.86   19.20
   2   2  -1  450.85   20.90
  -2   2   1  433.06   24.40
   2   2  -1  435.06   18.40
   2   2  -1  439.26   20.70
   1  -2  -1 1617.94   63.09
  -1  -2   1 1670.53   63.69
   1  -2  -1 1653.83   64.19
   1  -2  -1 1628.44   62.49
   1  -2  -1 1559.24   65.99
  -1  -2   1 1646.44   63.39
  -1  -2   1 1642.54   63.59
  -1  -2   1 1635.24   64.89
  -1  -2   1 1625.04   62.59
   1  -2  -1 1593.34   66.79
  -1  -2   1 1689.23   61.99
   1  -2  -1 1617.04   62.99
   1  -2  -1 1602.04   63.29
  -1  -2   1 1675.93   61.19
  -1  -2   1 1672.73   67.19
  -1   2   1 1672.63   66.09
   1   2  -1 1661.53   64.69
   1   2  -1 1647.14   61.19
   1   2  -1 1707.03   62.69
   1   2  -1 1726.63   66.89
  -1   2   1 1637.74   63.99
  -1   2   1 1517.35   62.79
  -1   2   1 1637.74   63.09
  -1   2   1 1624.04   66.39
  -1   2   1 1628.14   63.19
  -1   2   1 1654.93   63.09
   1   2  -1 1685.43   63.69
   1   2  -1 1579.74   61.89
   1   2  -1 1686.63   63.79
   0  -2  -1  457.65   18.30
   0  -2   1  491.65   19.50
   0  -2   1  481.85   21.10
   0  -2   1  468.45   19.00
   0  -2   1  454.95   18.80
   0  -2  -1  457.65   19.40
   0  -2  -1  466.65   18.10
   0  -2   1  455.05   18.40
   0  -2  -1  439.66   19.30
   0  -2   1  438.56   18.00
   0  -2  -1  458.95   19.50
   0  -2  -1  453.35   19.90
   0  -2  -1  452.95   18.60
   0  -2   1  467.35   19.00
   0  -2   1  429.36   20.90
   0   2   1  452.35   19.80
   0   2   1  481.35   19.50
   0   2  -1  385.66   20.40
   0   2  -1  461.15   18.40
   0   2  -1  443.96   20.80
   0   2   1  439.76   19.30
   0   2  -1  480.75   19.30
   0   2  -1  447.36   19.00
   0   2   1  485.25   18.50
   0   2  -1  453.75   18.80
   0   2   1  454.15   18.40
   0   2  -1  449.46   18.00
   0   2   1  490.05   19.50
   1  -2   1  275.57   12.50
   1  -2   1  287.17   13.70
  -1  -2  -1  282.27   13.10
   1  -2   1  271.97   14.40
  -1  -2  -1  263.17   12.70
  -1  -2  -1  287.27   11.10
  -1  -2  -1  281.07   11.40
   1  -2   1  273.67   13.90
  -1  -2  -1  277.67   14.10
  -1  -2  -1  275.47   13.60
   1  -2   1  269.27   12.50
   1  -2   1  290.57   14.70
  -1  -2  -1  274.87   13.30
  -1  -2  -1  252.77   13.20
   1  -2   1  277.27   13.70
   1   2   1  282.87   13.50
  -1   2  -1  259.17   13.20
  -1   2  -1  256.77   14.10
   1   2   1  265.07   11.30
   1   2   1  285.17   11.10
  -1   2  -1  275.37   13.00
  -1   2  -1  280.37   12.80
  -1   2  -1  276.67   12.90
  -1   2  -1  276.07   13.70
  -1   2  -1  287.87   13.70
   1   2   1  283.27   13.90
  -1   2  -1  281.27   14.40
   1   2   1  279.77   12.80
  -1   2  -1  276.37   11.20
   1   2   1  281.67   13.20
   1   2   1  273.97   12.90
   2  -2   1 7732.33  293.07
  -2  -2  -1 7691.83  291.67
  -2  -2  -1 7721.03  290.97
  -2  -2  -1 7734.43  292.97
   2  -2   1 7843.82  294.37
   2  -2   1 8047.99  292.97
   2  -2   1 7957.80  296.57
   2  -2   1 7831.02  294.67
  -2  -2  -1 7984.00  291.27
   2  -2   1 8035.40  292.17
   2  -2   1 8012.20  291.77
  -2  -2  -1 7924.41  295.17
   2   2   1 7930.61  292.57
   2   2   1 7904.31  291.17
   2   2   1 8031.70  294.27
   2   2   1 7728.83  292.97
   2   2   1 7859.81  294.27
  -2   2  -1 7534.75  292.57
  -2   2  -1 7937.21  296.67
  -2   2  -1 7645.64  294.97
   2   2   1 7842.02  293.87
  -2   2  -1 7674.83  295.97
  -2   2  -1 7729.63  291.77
   3  -2   1  109.39    8.00
   3  -2   1   90.69   10.00
   3  -2   1   96.19    7.70
   3  -2   1  101.89   12.00
   3  -2   1  102.09    8.20
  -3  -2  -1  109.09    9.70
   3  -2   1  117.69   11.00
   3  -2   1  109.19    8.50
  -3  -2  -1   99.59   12.30
  -3  -2  -1  112.09    7.90
  -3  -2  -1   98.19   11.00
   3   2   1  100.49   10.60
   3   2   1  120.09    8.80
   3   2   1  128.99   10.20
  -3   2  -1  120.99   11.70
   3   2   1   96.19    9.50
  -3   2  -1  121.49   14.00
   3   2   1   98.39    8.30
   3   2   1  105.99   10.40
  -3   2  -1  117.29   14.20
   3   2   1  108.59    7.60
   4  -2   1    4.00    5.90
   4  -2   1   22.80    5.00
   4  -2   1   30.00    6.10
   4  -2   1   21.30    5.80
  -4  -2  -1   26.10    6.90
   4  -2   1   15.50    4.80
  -4  -2  -1   19.00    6.70
  -4  -2  -1   26.20    5.20
   4  -2   1   26.20    6.40
   4  -2   1   24.40    5.20
  -4  -2  -1   16.60    5.50
  -4   2  -1   26.00    7.30
   4   2   1   19.50    6.30
   4   2   1   25.70    5.80
   4   2   1   24.20    4.80
   4   2   1   14.90    4.70
   4   2   1   43.60    7.60
  -4   2  -1   19.20    7.30
  -4   2  -1   30.50    7.80
  -4   2  -1   12.60    8.10
   4   2   1   22.50    5.50
   4   2   1   12.20    5.40
  -5  -2  -1  893.51   49.20
   5  -2   1  859.31   42.10
  -5  -2  -1  846.22   39.20
  -5  -2  -1  912.31   45.00
   5  -2   1  861.41   46.10
   5  -2   1  879.61   41.40
   5  -2   1  799.72   40.70
   5  -2   1  838.42   40.00
   5  -2   1  894.51   40.00
  -5  -2  -1  866.31   41.00
   5  -2   1  848.12   43.50
   5   2   1  831.02   41.20
   5   2   1  857.61   42.60
  -5   2  -1  836.02   50.69
  -5   2  -1  876.91   42.30
   5   2   1  850.11   41.40
   5   2   1  874.91   43.90
   5   2   1  856.51   39.20
   5   2   1  849.61   41.30
   5   2   1  896.81   42.30
  -5   2  -1  862.51   42.50
  -5   2  -1  808.02   49.40
  -5   2  -1  819.82   45.30
  -5   2  -1  948.41   46.70
   6  -2   1   63.59   12.60
  -6  -2  -1   49.10   11.90
   6  -2   1   46.00   12.20
   6  -2   1   48.00    8.70
   6  -2   1   43.60    9.50
  -6  -2  -1   52.69   10.50
  -6  -2  -1   45.80   17.00
   6  -2   1   47.20    8.80
   6  -2   1   39.10    9.30
   6  -2   1   64.09   11.20
  -6  -2  -1   43.60    8.80
  -6  -2  -1   44.50   13.60
  -6   2  -1   71.09   17.10
   6   2   1   29.20    9.60
  -6   2  -1   39.60    8.90
  -6   2  -1   30.70   14.00
   6   2   1   43.20    8.60
   6   2   1   49.80   11.30
   6   2   1   60.79   11.20
  -6   2  -1   44.70   12.40
  -6   2  -1   44.40   10.80
  -6   2  -1   45.20   10.70
   6   2   1   46.30   10.50
   6   2   1   41.30    8.70
  -6   2  -1   26.70   11.40
   6   2   1   24.90    9.00
  -7  -2  -1    9.20   10.20
  -7  -2  -1    5.30   13.30
   7  -2   1   -0.80    5.50
  -7  -2  -1    4.50    7.70
  -7  -2  -1    8.90    9.80
  -7  -2  -1  -15.00   12.40
   7  -2   1   14.80   11.30
  -7  -2  -1   -8.00    8.40
  -7  -2  -1    8.00    7.40
   7  -2   1   -8.30    6.80
   7  -2   1   14.10    8.20
   7  -2   1   -2.70    8.60
   7  -2   1    4.10    7.90
   7  -2   1   -1.40    7.00
  -7   2  -1    3.30   12.30
   7   2   1   -8.50    6.40
  -7   2  -1    4.00    8.50
  -7   2  -1    6.30   12.10
  -7   2  -1    4.60    8.80
   7   2   1    7.70    7.00
   7   2   1    0.80    8.00
  -7   2  -1   -1.80    7.80
  -7   2  -1   -0.10   10.30
  -7   2  -1    3.20   13.40
   7   2   1    3.50    5.80
   7   2   1   -8.00    7.50
   8  -2   1   48.70   16.40
   8  -2   1   58.59   16.60
  -8  -2  -1   83.39   18.90
   8  -2   1   63.59   14.00
   8  -2   1   58.69   13.70
  -8  -2  -1   33.60   13.90
   8  -2   1   73.79   13.30
   8  -2   1   96.79   15.70
  -8  -2  -1   72.89   23.80
  -8  -2  -1   57.49   22.90
  -8  -2  -1   58.89   22.30
  -8   2  -1   59.49   21.10
  -8   2  -1  116.79   20.80
   8   2   1   54.69   13.40
   8   2   1   67.19   14.50
  -8   2  -1   96.49   17.80
  -8   2  -1   19.90   18.40
   8   2   1   57.89   13.00
  -8   2  -1   50.59   14.30
   8   2   1   51.99   12.80
  -8   2  -1   72.59   21.70
  -8   2  -1   58.59   14.10
  -9  -2  -1   31.20   20.90
  -9  -2  -1   38.20   24.20
  -9  -2  -1   22.80   17.90
   9  -2   1   56.59   18.80
   9  -2   1   65.99   16.40
   9  -2   1   12.40   12.20
   9   2   1   38.90   12.20
  -9   2  -1   14.90   13.90
  -9   2  -1   38.70   25.20
   9   2   1   18.10   13.30
  -9   2  -1   30.90   13.50
  -9   2  -1   26.30   15.40
  -9  -3   1  -11.30   17.30
   9  -3  -1    0.10   11.00
  -9  -3   1   11.10   18.20
  -9  -3   1   24.40   18.60
   9  -3  -1  -10.50   13.20
   9   3  -1   15.90   13.40
  -9   3   1   19.50   22.70
  -9   3   1   18.60   13.40
  -9   3   1   -5.10   14.40
  -9   3   1   -9.30   17.70
   8  -3  -1    3.60    9.80
  -8  -3   1   -3.60   11.80
  -8  -3   1   21.40   16.50
   8  -3  -1    7.80   10.20
   8  -3  -1    3.50   12.60
  -8  -3   1   -6.80   17.30
   8  -3  -1   16.40   12.80
  -8  -3   1   26.20   16.50
  -8   3   1    4.90    9.60
   8   3  -1    8.90    6.80
   8   3  -1    1.70   10.60
   8   3  -1   15.00   11.10
  -8   3   1   -7.10   14.20
  -8   3   1   10.40   12.30
  -8   3   1   15.50    9.10
  -8   3   1   14.80   19.30
  -7  -3   1  212.28   31.00
  -7  -3   1  169.18   32.00
   7  -3  -1  230.18   19.00
   7  -3  -1  229.68   24.60
  -7  -3   1  205.88   21.40
   7  -3  -1  212.58   24.90
   7  -3  -1  249.88   24.40
  -7  -3   1  252.97   25.70
   7  -3  -1  233.18   22.70
  -7   3   1  264.17   31.20
   7   3  -1  232.08   20.50
  -7   3   1  234.28   31.60
  -7   3   1  210.18   20.90
  -7   3   1  241.78   35.10
  -7   3   1  184.28   25.80
   7   3  -1  235.28   23.10
   7   3  -1  264.87   25.20
  -6  -3   1  132.49   17.90
   6  -3  -1  121.99   16.90
   6  -3  -1  143.09   19.30
   6  -3  -1  164.48   17.70
   6  -3  -1  127.19   13.90
  -6  -3   1  121.29   13.20
  -6  -3   1  102.69   22.80
  -6  -3   1  150.68   14.70
   6  -3  -1  119.49   15.30
  -6  -3   1  167.68   25.30
  -6   3   1  122.29   18.70
   6   3  -1  134.69   16.70
  -6   3   1  193.58   17.40
  -6   3   1  105.79   21.80
  -6   3   1  144.49   23.70
   6   3  -1  176.18   18.80
  -6   3   1  114.19   19.20
   6   3  -1  146.79   14.90
   6   3  -1  148.29   15.50
   5  -3  -1   23.90    6.80
  -5  -3   1   12.90   12.80
   5  -3  -1   21.00    6.10
   5  -3  -1   31.20    8.80
  -5  -3   1   23.90    5.80
  -5  -3   1   11.60    8.00
   5  -3  -1   29.30    7.70
   5  -3  -1   14.60    7.40
  -5  -3   1   17.90   11.20
  -5   3   1   12.90    8.30
  -5   3   1   21.60    9.80
   5   3  -1   18.10    7.30
  -5   3   1   17.60   11.80
   5   3  -1   40.10    7.20
   5   3  -1   18.90    7.40
   5   3  -1   21.80    7.10
  -5   3   1   22.90    6.40
   5   3  -1   26.40    6.30
  -5   3   1   20.30    9.30
   4  -3  -1  846.72   38.40
  -4  -3   1  854.71   47.30
   4  -3  -1  877.51   43.40
  -4  -3   1  867.41   37.20
  -4  -3   1  883.81   42.10
  -4  -3   1  806.42   49.70
   4  -3  -1  830.02   40.10
   4  -3  -1  883.01   41.00
   4  -3  -1  881.11   40.00
   4   3  -1  877.91   40.70
  -4   3   1  821.42   41.90
   4   3  -1  907.51   41.30
   4   3  -1  822.52   37.60
  -4   3   1  877.41   44.90
  -4   3   1  776.62   46.90
  -4   3   1  808.22   48.50
   4   3  -1  882.61   40.00
   4   3  -1  870.61   37.30
   3  -3  -1 1346.97   56.99
   3  -3  -1 1404.76   58.89
   3  -3  -1 1371.96   60.89
   3  -3  -1 1366.56   58.09
  -3  -3   1 1405.66   65.39
  -3  -3   1 1460.25   60.79
  -3  -3   1 1359.66   54.39
   3  -3  -1 1405.26   59.09
  -3  -3   1 1419.36   55.89
  -3   3   1 1445.76   59.49
   3   3  -1 1411.96   58.89
  -3   3   1 1418.66   62.39
   3   3  -1 1416.16   56.49
  -3   3   1 1371.46   65.89
  -3   3   1 1424.06   65.19
   3   3  -1 1428.46   55.29
   3   3  -1 1388.46   58.49
   3   3  -1 1427.86   59.29
  -2  -3   1  231.68   17.60
  -2  -3   1  240.68   15.30
   2  -3  -1  246.98   13.60
   2  -3  -1  245.08   13.20
  -2  -3   1  228.68    9.90
   2  -3  -1  226.68   12.40
  -2  -3   1  224.68   11.50
   2  -3  -1  250.17   14.70
   2   3  -1  230.48   10.20
  -2   3   1  227.58   12.50
  -2   3   1  197.88   14.80
  -2   3   1  235.88   16.70
  -2   3   1  232.48   10.50
   2   3  -1  249.97   13.50
  -2   3   1  227.78   12.90
   2   3  -1  234.38   11.50
   2   3  -1  235.58   11.90
   2   3  -1  255.87   14.00
   2   3  -1  243.98   13.50
  -2   3   1  252.67   17.20
  -1  -3   1    2.70    1.40
  -1  -3   1    2.10    0.60
  -1  -3   1    2.00    2.50
  -1  -3   1    4.10    1.70
   1  -3  -1    3.30    2.10
  -1  -3   1    5.30    2.30
   1  -3  -1    3.80    2.90
   1  -3  -1    3.80    2.00
  -1  -3   1   -1.80    2.60
   1  -3  -1    4.70    1.90
   1  -3  -1    1.70    1.60
  -1   3   1    2.30    2.40
  -1   3   1    2.30    2.60
   1   3  -1    2.00    0.60
  -1   3   1   -0.20    1.60
   1   3  -1    0.40    1.20
   1   3  -1    2.90    1.80
  -1   3   1    2.60    2.20
   1   3  -1    0.40    1.30
   1   3  -1    0.80    1.80
   0  -3  -1 2588.94  101.69
   0  -3   1 2660.73   99.69
   0  -3  -1 2650.93   99.69
   0  -3   1 2494.55  102.89
   0  -3   1 2630.74  100.09
   0  -3   1 2636.14  101.09
   0  -3   1 2709.03  103.69
   0  -3   1 2682.13  101.09
   0  -3  -1 2583.84  101.39
   0  -3  -1 2714.63   99.49
   0  -3  -1 2578.34   99.99
   0  -3  -1 2690.13  101.39
   0  -3  -1 2825.82  102.19
   0  -3   1 2608.74  100.39
   0   3   1 2755.62   99.59
   0   3   1 2651.83  101.49
   0   3   1 2625.94   99.89
   0   3   1 2711.83  101.39
   0   3  -1 2571.64  100.89
   0   3  -1 2610.34  100.29
   0   3  -1 2691.63  103.69
   0   3  -1 2674.73   99.59
   0   3  -1 2659.93   99.69
   0   3   1 2615.94  101.59
   0   3  -1 2674.53  102.79
   0   3  -1 2654.63  101.09
   0   3   1 2554.64  101.19
  -1  -3  -1    3.80    1.90
  -1  -3  -1    2.40    1.00
   1  -3   1   -0.50    2.00
   1  -3   1    1.30    1.50
  -1  -3  -1    4.90    3.00
  -1  -3  -1    1.30    1.80
   1  -3   1    2.30    1.10
   1  -3   1    1.50    2.30
   1  -3   1    2.40    2.00
  -1  -3  -1    2.00    0.80
   1  -3   1    2.10    2.30
   1   3   1    4.50    1.70
  -1   3  -1    2.80    1.40
   1   3   1    3.50    0.90
  -1   3  -1    2.20    2.10
   1   3   1    1.80    0.90
  -1   3  -1    2.00    2.20
  -1   3  -1    1.10    1.50
   1   3   1    3.40    2.20
   1   3   1    2.40    1.80
   1   3   1    2.80    2.00
  -1   3  -1    3.40    2.70
   2  -3   1    3.70    3.20
   2  -3   1    4.80    3.40
  -2  -3  -1    5.70    1.80
  -2  -3  -1    6.60    3.80
  -2  -3  -1    5.10    3.40
   2  -3   1    3.20    2.00
   2  -3   1    5.10    1.60
   2  -3   1    3.60    3.50
  -2  -3  -1    3.70    4.10
  -2  -3  -1    4.70    1.60
   2  -3   1    3.70    3.00
  -2  -3  -1    7.30    1.80
  -2   3  -1    3.30    3.60
   2   3   1    6.90    2.60
   2   3   1    9.40    1.90
   2   3   1   10.30    3.50
  -2   3  -1    3.00    2.90
  -2   3  -1   16.90    3.00
  -2   3  -1    5.40    2.20
  -2   3  -1    4.20    3.30
   2   3   1    9.80    3.10
  -3  -3  -1  104.79    6.70
  -3  -3  -1   98.59   12.00
   3  -3   1  108.99    9.90
   3  -3   1   81.19    9.50
   3  -3   1  110.19   12.90
   3  -3   1   85.59    6.80
   3  -3   1   85.79    6.90
   3  -3   1   89.69   10.10
  -3  -3  -1   98.59   12.90
  -3  -3  -1   85.69    8.80
   3   3   1   93.09    9.60
  -3   3  -1   98.99   12.70
   3   3   1   82.09    9.40
  -3   3  -1  102.39   11.30
  -3   3  -1   97.09   12.90
   3   3   1  114.69    8.10
   3   3   1   91.99    6.70
   3   3   1   95.39    9.10
  -4  -3  -1  759.02   31.40
   4  -3   1  703.93   31.70
   4  -3   1  684.53   33.60
  -4  -3  -1  684.43   36.60
   4  -3   1  707.43   38.70
  -4  -3  -1  681.53   33.10
   4  -3   1  688.63   33.80
   4  -3   1  683.83   31.90
   4  -3   1  667.43   34.40
   4  -3   1  715.63   35.90
  -4  -3  -1  758.82   41.50
   4   3   1  722.83   35.30
   4   3   1  705.23   34.70
  -4   3  -1  728.93   40.50
  -4   3  -1  744.33   36.00
  -4   3  -1  633.24   39.50
  -4   3  -1  725.63   37.90
   4   3   1  678.53   32.90
   4   3   1  692.33   31.30
   4   3   1  731.53   34.30
  -5  -3  -1    7.60    5.80
   5  -3   1    6.10    6.50
  -5  -3  -1    4.40    9.00
  -5  -3  -1    8.70    7.60
   5  -3   1    6.90    4.50
  -5  -3  -1   13.00    5.30
   5  -3   1    2.50    3.90
   5  -3   1    1.40    4.00
   5  -3   1    4.90    4.40
   5  -3   1    1.30    5.10
   5  -3   1   -1.00    7.10
   5   3   1    3.70    5.50
  -5   3  -1    3.70    5.60
   5   3   1    5.30    5.30
  -5   3  -1   15.80    9.70
  -5   3  -1   -0.90    5.80
  -5   3  -1  -10.50    5.80
   5   3   1    4.70    4.10
   5   3   1   -2.30    4.70
   5   3   1    1.20    5.10
  -6  -3  -1   -6.40    8.10
   6  -3   1   14.00    7.00
  -6  -3  -1    6.80    6.90
  -6  -3  -1   -4.10   10.60
   6  -3   1   19.40    8.10
  -6  -3  -1   13.50    9.80
   6  -3   1    9.20    6.80
   6  -3   1    8.40    5.60
   6  -3   1   -3.30    7.70
   6  -3   1   -0.30    5.40
   6  -3   1    6.10    6.10
  -6  -3  -1    1.00    5.00
   6   3   1    5.60    6.80
   6   3   1    4.60    5.10
  -6   3  -1   -1.80    8.70
   6   3   1    4.10    6.00
  -6   3  -1   15.20    7.70
   6   3   1    4.60    6.80
  -6   3  -1   -5.00   10.10
   6   3   1    4.20    7.20
  -6   3  -1    9.00   11.20
  -6   3  -1   11.20    8.00
  -6   3  -1    4.90    8.50
   7  -3   1  452.45   35.40
  -7  -3  -1  427.86   28.30
  -7  -3  -1  464.95   34.60
   7  -3   1  438.16   29.90
  -7  -3  -1  426.46   26.40
   7  -3   1  414.86   31.60
  -7  -3  -1  398.86   40.70
   7  -3   1  452.05   29.90
   7  -3   1  456.95   29.90
   7  -3   1  440.76   26.90
  -7  -3  -1  489.05   33.70
  -7  -3  -1  452.25   48.40
  -7   3  -1  437.86   42.70
   7   3   1  429.56   30.70
   7   3   1  489.15   32.10
  -7   3  -1  433.06   30.80
   7   3   1  432.96   26.90
  -7   3  -1  435.86   34.80
  -7   3  -1  532.45   32.20
  -7   3  -1  431.06   29.60
   7   3   1  415.56   28.60
  -7   3  -1  485.85   48.30
  -7   3  -1  413.96   35.40
   7   3   1  421.56   28.80
  -8  -3  -1   -7.50   15.20
  -8  -3  -1    7.50   18.50
  -8  -3  -1    5.90   10.70
  -8  -3  -1  -11.30   14.30
   8  -3   1    2.60    8.90
   8  -3   1   -2.10   12.60
  -8  -3  -1   -0.70   11.50
   8  -3   1    4.10   13.00
  -8   3  -1    4.40   10.30
   8   3   1   -8.30    9.80
  -8   3  -1    9.90   10.90
  -8   3  -1  -17.40   14.70
   8   3   1   -0.90    9.20
  -8   3  -1    5.70   11.50
   8   3   1   -0.50    7.10
  -8   3  -1    0.60   14.20
   8   3   1    4.50    9.60
  -9  -3  -1    5.20   17.50
   9  -3   1   10.80   16.60
   9  -3   1    2.10   11.40
  -9  -3  -1  -16.20   19.70
  -9  -3  -1  -19.30   20.80
  -9  -3  -1  -12.10   18.80
   9   3   1    4.10   12.90
  -9   3  -1   -5.30   17.60
  -9   3  -1    4.20   14.20
  -9   3  -1    7.20   13.00
   8  -4  -1  104.59   19.80
  -8  -4   1   63.09   23.90
  -8  -4   1   83.49   19.20
  -8  -4   1  104.29   28.10
   8  -4  -1   73.79   17.90
   8  -4  -1   84.89   16.20
   8   4  -1   94.39   17.80
  -8   4   1   92.89   27.50
   8   4  -1   94.39   14.90
  -8   4   1   73.99   15.30
   8   4  -1  104.79   17.10
  -8   4   1   92.19   21.20
  -8   4   1  104.09   18.20
  -8   4   1   64.09   21.40
   7  -4  -1    7.70   10.20
  -7  -4   1   -2.50   13.50
   7  -4  -1   10.70    7.00
  -7  -4   1   24.50   11.70
   7  -4  -1   12.50    9.30
  -7  -4   1  -11.70    9.40
   7   4  -1    7.70    6.90
   7   4  -1   12.90    8.50
  -7   4   1    3.90    7.90
  -7   4   1    4.30    9.40
   7   4  -1   21.30   10.50
  -7   4   1   -3.50    8.10
  -6  -4   1    7.10    5.40
   6  -4  -1   -0.20    8.00
   6  -4  -1    2.70    7.10
   6  -4  -1    3.90    5.30
  -6  -4   1  -17.90    6.60
   6  -4  -1    8.20    8.40
   6  -4  -1   15.70    5.90
  -6  -4   1   -2.70    4.30
  -6  -4   1   -3.10   11.50
  -6  -4   1    6.90   10.50
  -6   4   1   -0.10    8.20
  -6   4   1   -1.20    5.40
   6   4  -1    2.10    6.80
   6   4  -1    4.80    6.60
  -6   4   1   11.50   11.90
   6   4  -1   -2.60    6.60
  -6   4   1   -0.50    5.80
   6   4  -1    5.50    5.30
  -6   4   1   -1.40   11.40
   5  -4  -1  908.91   42.70
   5  -4  -1  957.10   45.00
  -5  -4   1  907.41   41.30
  -5  -4   1  930.41   54.59
   5  -4  -1 1037.20   50.69
  -5  -4   1  785.22   55.39
  -5  -4   1  939.91   48.30
  -5  -4   1  938.51   40.40
   5  -4  -1  963.20   46.70
   5   4  -1  923.81   46.00
   5   4  -1  927.21   41.50
  -5   4   1  968.90   54.79
   5   4  -1  961.00   42.30
  -5   4   1  807.42   52.89
  -5   4   1  872.61   46.90
   5   4  -1  897.71   45.30
  -5   4   1  967.80   50.99
   5   4  -1  922.01   44.50
  -4  -4   1  101.19   16.80
   4  -4  -1  124.59   15.00
   4  -4  -1   90.99   10.90
  -4  -4   1   95.29   13.30
   4  -4  -1  108.49   10.50
   4  -4  -1   95.29   11.70
  -4  -4   1  107.89   10.00
   4   4  -1  100.09   11.40
   4   4  -1  109.69    9.90
   4   4  -1  100.39    8.10
  -4   4   1   72.39   15.60
  -4   4   1   93.19   13.90
   4   4  -1   78.09   10.30
   4   4  -1  109.89   12.20
  -4   4   1  109.99   16.90
  -4   4   1  109.39   12.70
   3  -4  -1    3.00    2.60
   3  -4  -1    1.90    2.70
   3  -4  -1   -0.60    2.40
  -3  -4   1   -2.00    1.40
  -3  -4   1    5.00    3.80
  -3  -4   1    2.70    2.60
  -3  -4   1    0.30    5.40
   3  -4  -1   -6.30    3.50
  -3   4   1   -0.80    4.70
   3   4  -1    3.20    2.00
  -3   4   1    1.60    2.10
   3   4  -1    3.00    3.80
  -3   4   1    4.90    5.60
  -3   4   1    1.20    2.70
   3   4  -1    3.30    2.70
   3   4  -1    2.40    3.60
   3   4  -1    2.80    3.90
  -3   4   1   -0.40    3.40
  -2  -4   1   60.39    9.80
   2  -4  -1   51.79    6.50
   2  -4  -1   68.09    8.80
  -2  -4   1   50.59    2.70
  -2  -4   1   58.79    5.70
   2  -4  -1   53.99    6.60
   2  -4  -1   52.99    6.60
  -2  -4   1   48.40    8.30
  -2   4   1   45.10    8.60
   2   4  -1   62.99    5.80
  -2   4   1   56.29    5.10
  -2   4   1   56.29    9.10
  -2   4   1   52.79    3.20
   2   4  -1   53.59    2.90
   2   4  -1   61.59    7.30
   2   4  -1   57.99    5.40
   2   4  -1   55.09    6.90
   2   4  -1   50.59    6.20
  -2   4   1   47.10    7.90
  -2   4   1   56.89    7.10
   1  -4  -1  195.18   12.20
  -1  -4   1  206.28   10.70
  -1  -4   1  189.68   13.60
   1  -4  -1  198.98   10.90
  -1  -4   1  209.18   14.90
   1  -4  -1  223.88   12.60
   1  -4  -1  189.08   10.70
   1   4  -1  182.18   11.30
   1   4  -1  204.08   10.80
  -1   4   1  188.18   12.90
  -1   4   1  196.28   12.40
   1   4  -1  194.08   10.20
  -1   4   1  190.88   12.10
  -1   4   1  201.68   12.20
   1   4  -1  198.88    8.30
   1   4  -1  187.38   10.90
   1   4  -1  194.98    8.20
   0  -4  -1   12.80    3.50
   0  -4   1   14.70    4.00
   0  -4   1   15.70    4.60
   0  -4  -1   15.20    4.10
   0  -4   1   23.40    4.00
   0  -4   1   21.40    3.10
   0  -4  -1   11.40    2.80
   0  -4   1   17.50    2.90
   0  -4  -1   16.40    2.40
   0  -4  -1   20.30    2.70
   0  -4  -1   19.80    3.90
   0   4   1   13.20    4.40
   0   4   1   18.50    2.40
   0   4   1    8.30    1.80
   0   4  -1   13.10    2.40
   0   4   1    9.20    2.00
   0   4  -1   18.20    3.20
   0   4  -1   19.80    2.80
   0   4  -1   19.90    3.50
   0   4   1   23.30    3.90
   0   4   1    8.70    3.00
   0   4  -1   15.60    3.90
   0   4   1   13.40    2.70
   0   4  -1   18.10    2.60
  -1  -4  -1  154.08    9.40
   1  -4   1  137.79    9.30
  -1  -4  -1  147.59   10.90
  -1  -4  -1  146.09    6.50
  -1  -4  -1  143.19   10.60
   1  -4   1  144.79   10.30
   1  -4   1  148.69   11.40
   1  -4   1  126.29    8.20
  -1  -4  -1  141.39    7.10
   1  -4   1  139.59    8.50
  -1   4  -1  123.39    8.80
   1   4   1  145.59    8.90
   1   4   1  143.69    9.40
  -1   4  -1  142.29    7.60
   1   4   1  133.09    6.50
  -1   4  -1  152.98    9.60
   1   4   1  137.29    9.30
  -1   4  -1  143.69    9.80
   1   4   1  145.39    6.90
   2  -4   1 2517.75   96.89
   2  -4   1 2467.95  100.19
  -2  -4  -1 2408.26   93.19
  -2  -4  -1 2364.46   92.79
   2  -4   1 2450.95   93.49
  -2  -4  -1 2463.45   92.19
   2  -4   1 2489.35   97.89
  -2  -4  -1 2495.45   99.49
   2  -4   1 2499.45   99.09
   2  -4   1 2441.06   97.69
  -2  -4  -1 2661.63  101.89
  -2  -4  -1 2458.65   96.29
   2   4   1 2520.85   97.79
  -2   4  -1 2424.36   97.29
  -2   4  -1 2466.95   98.19
  -2   4  -1 2381.56   94.79
   2   4   1 2527.75   96.99
  -2   4  -1 2446.86   98.79
   2   4   1 2462.85   93.09
  -2   4  -1 2460.95   93.49
   2   4   1 2550.34   96.69
   2   4   1 2366.86   92.39
  -3  -4  -1   18.70    3.10
  -3  -4  -1    6.10    4.70
  -3  -4  -1   19.40    3.00
   3  -4   1    7.30    3.50
   3  -4   1   14.50    5.10
   3  -4   1   22.70    4.90
  -3  -4  -1   16.80    6.70
   3  -4   1   28.50    7.40
   3  -4   1   14.40    3.00
  -3  -4  -1   12.90    4.60
  -3   4  -1   19.10    6.40
   3   4   1   16.40    4.80
   3   4   1   21.30    3.60
  -3   4  -1   23.00    7.90
  -3   4  -1   15.10    5.20
   3   4   1    8.10    3.60
   3   4   1   21.20    5.70
  -4  -4  -1  461.65   24.80
   4  -4   1  461.85   29.80
  -4  -4  -1  462.25   28.90
   4  -4   1  478.55   27.70
  -4  -4  -1  473.95   21.80
   4  -4   1  449.26   22.40
   4  -4   1  479.25   25.80
   4  -4   1  461.95   26.40
  -4  -4  -1  534.15   33.40
   4   4   1  457.05   26.70
  -4   4  -1  468.85   31.20
   4   4   1  485.35   26.50
   4   4   1  492.25   26.00
  -4   4  -1  502.85   26.40
  -4   4  -1  471.25   28.90
   4   4   1  463.25   22.40
  -4   4  -1  508.55   31.80
  -5  -4  -1  530.35   33.40
   5  -4   1  485.75   29.20
   5  -4   1  476.85   31.00
   5  -4   1  541.65   35.10
   5  -4   1  545.75   26.20
  -5  -4  -1  514.75   28.10
  -5  -4  -1  526.15   36.70
   5  -4   1  490.75   28.80
  -5  -4  -1  537.35   25.40
  -5   4  -1  560.14   34.20
   5   4   1  547.65   29.60
  -5   4  -1  542.05   31.30
  -5   4  -1  530.45   35.70
   5   4   1  518.05   28.00
  -5   4  -1  456.55   35.30
   5   4   1  516.45   26.20
   5   4   1  527.35   30.70
   5   4   1  510.65   28.80
   6  -4   1   20.10    6.20
   6  -4   1   14.20    8.10
   6  -4   1   17.60    7.90
  -6  -4  -1   -4.30    5.60
  -6  -4  -1    7.60   13.00
  -6  -4  -1    8.60    5.80
   6  -4   1    6.80    7.10
  -6  -4  -1   15.00    7.40
   6  -4   1    5.10    7.50
   6   4   1   11.90    6.60
   6   4   1   16.90    8.00
   6   4   1   14.70    7.90
   6   4   1    5.80    6.90
  -6   4  -1   -1.10    7.80
   6   4   1    8.70    6.40
  -6   4  -1   19.10   12.00
  -6   4  -1   11.30    9.10
  -6   4  -1   14.40    7.40
  -6   4  -1   15.70    9.80
   7  -4   1    8.80    8.70
  -7  -4  -1  -10.90   12.80
  -7  -4  -1   10.30    9.10
  -7  -4  -1   22.10   17.10
   7  -4   1   -1.50    5.10
   7  -4   1   16.20   10.70
   7  -4   1   -2.90    7.20
   7  -4   1   -8.30    9.70
  -7  -4  -1   -3.20   10.50
   7   4   1   -0.20    5.50
   7   4   1   -1.00    8.10
  -7   4  -1   13.20    8.60
  -7   4  -1   -6.80    9.40
  -7   4  -1    0.60   10.00
   7   4   1   14.20   10.30
   7   4   1   -2.00    8.30
  -7   4  -1   -2.00    9.30
  -7   4  -1   -3.70   12.30
  -7   4  -1    7.00    9.50
  -8  -4  -1   55.99   18.80
   8  -4   1   78.89   18.80
   8  -4   1   81.19   20.20
  -8  -4  -1  105.49   20.80
  -8  -4  -1   50.09   21.80
   8  -4   1   89.29   16.50
   8   4   1   67.19   15.80
  -8   4  -1   65.79   21.00
   8   4   1   58.69   14.40
  -8   4  -1   78.69   17.30
   8   4   1   53.29   12.60
  -8   4  -1   75.99   16.80
  -8   4  -1   67.19   17.80
  -8   4  -1   24.50   20.40
   8  -5  -1   19.10   12.80
  -8  -5   1   -4.50   17.40
  -8  -5   1  -10.00   17.50
  -8  -5   1   11.30   12.70
   8  -5  -1   -2.70   11.80
   8  -5  -1   -1.80    9.50
  -8   5   1    1.90   12.40
   8   5  -1   -2.90    9.50
   8   5  -1  -13.90    8.80
   8   5  -1   -0.10    7.70
  -8   5   1   -0.10   16.40
  -8   5   1   -1.30   13.80
  -7  -5   1    2.20   14.00
   7  -5  -1   27.70   13.60
   7  -5  -1   25.90   10.00
  -7  -5   1   22.20   12.60
  -7  -5   1   15.60   17.00
   7  -5  -1   22.60   12.30
  -7   5   1   31.70   12.80
   7   5  -1   32.80   11.80
   7   5  -1   44.10   10.00
  -7   5   1   25.50   17.90
  -7   5   1    6.20   12.00
   7   5  -1   17.50   11.00
   6  -5  -1   86.99   16.00
  -6  -5   1  187.18   22.30
  -6  -5   1  120.39   12.80
  -6  -5   1  124.99   23.90
   6  -5  -1  117.09   13.60
  -6  -5   1  138.09   26.70
   6  -5  -1  123.29   16.00
   6  -5  -1   95.09   17.70
  -6   5   1   95.19   22.30
   6   5  -1  105.99   12.60
  -6   5   1  153.78   19.30
  -6   5   1  113.69   20.10
   6   5  -1  109.69   16.00
   6   5  -1  122.99   16.30
  -6   5   1   73.59   17.00
   5  -5  -1    5.80    6.20
   5  -5  -1   -0.30    3.70
   5  -5  -1   21.20    7.70
  -5  -5   1   -2.10    4.10
  -5  -5   1   -2.60    3.00
   5  -5  -1    2.70    5.50
  -5  -5   1   -5.90    6.90
  -5  -5   1   -6.40    8.90
   5   5  -1   16.80    7.20
   5   5  -1    0.10    4.10
  -5   5   1   -0.70    6.50
  -5   5   1    1.00    7.00
  -5   5   1    0.80    9.30
  -5   5   1   15.90   10.20
   5   5  -1    8.40    7.00
   5   5  -1    4.90    4.00
   5   5  -1    5.20    4.90
   4  -5  -1    5.80    3.90
  -4  -5   1    9.00    9.20
  -4  -5   1    5.60    6.90
  -4  -5   1   13.10    3.20
   4  -5  -1    6.60    5.60
  -4  -5   1   16.80    5.20
   4  -5  -1    2.20    4.40
   4  -5  -1    6.90    6.70
  -4  -5   1    2.90    2.40
  -4   5   1   12.90    7.40
   4   5  -1    6.60    5.50
   4   5  -1    3.50    3.50
   4   5  -1    5.70    2.80
  -4   5   1   17.80    9.70
   4   5  -1   10.20    5.70
  -4   5   1   11.40    4.70
   4   5  -1    6.00    5.50
  -4   5   1   12.90    8.20
   3  -5  -1  563.74   33.30
  -3  -5   1  648.64   38.60
   3  -5  -1  660.03   31.30
  -3  -5   1  643.64   29.00
  -3  -5   1  664.43   34.60
  -3  -5   1  637.74   24.90
  -3  -5   1  621.94   25.10
   3  -5  -1  675.03   32.30
   3  -5  -1  645.64   30.80
  -3   5   1  666.13   36.50
   3   5  -1  624.94   31.60
   3   5  -1  640.54   28.50
  -3   5   1  648.54   29.00
  -3   5   1  624.74   34.20
   3   5  -1  665.53   25.80
  -3   5   1  639.64   26.50
  -3   5   1  631.94   35.70
   3   5  -1  608.34   31.20
   3   5  -1  697.43   31.80
  -2  -5   1   14.20    6.40
   2  -5  -1   17.00    4.30
   2  -5  -1   11.20    4.00
  -2  -5   1    2.10    5.20
  -2  -5   1   16.40    3.70
   2  -5  -1   17.00    4.80
   2  -5  -1   13.20    3.70
  -2   5   1   15.30    6.10
   2   5  -1   14.20    4.00
   2   5  -1    8.00    3.70
  -2   5   1   10.00    4.80
   2   5  -1   19.50    4.90
  -2   5   1    9.00    3.80
   2   5  -1   12.00    3.00
  -1  -5   1   32.40    6.80
  -1  -5   1   25.00    4.50
   1  -5  -1   30.90    5.70
   1  -5  -1   35.90    4.80
   1  -5  -1   30.10    4.60
   1  -5  -1   34.20    3.10
  -1  -5   1   40.60    7.20
   1  -5  -1   31.70    6.00
   1  -5  -1   25.30    2.20
  -1   5   1   25.30    5.70
   1   5  -1   30.70    2.50
  -1   5   1   30.90    5.40
   1   5  -1   33.60    5.50
   1   5  -1   37.60    5.20
   1   5  -1   39.80    4.60
  -1   5   1   35.90    6.00
   1   5  -1   29.70    2.60
   0  -5  -1 3027.60  114.39
   0  -5   1 3066.59  120.59
   0  -5  -1 2928.81  114.29
   0  -5  -1 3233.08  116.59
   0  -5   1 2889.81  115.09
   0  -5   1 2931.91  116.89
   0  -5  -1 3142.49  117.19
   0  -5   1 2932.91  114.79
   0  -5  -1 3086.69  117.39
   0  -5  -1 3002.70  118.69
   0  -5   1 2783.82  118.59
   0   5   1 3066.09  117.49
   0   5  -1 3002.40  114.59
   0   5   1 3061.19  116.89
   0   5  -1 3198.08  118.39
   0   5  -1 3023.50  115.59
   0   5  -1 2996.10  116.79
   0   5   1 2911.81  114.09
   0   5   1 3142.49  114.19
   0   5   1 2994.40  114.99
   0   5  -1 2988.70  114.79
  -1  -5  -1   34.90    6.30
  -1  -5  -1   38.30    5.70
   1  -5   1   32.60    5.90
  -1  -5  -1   35.40    2.90
   1  -5   1   37.50    5.10
  -1  -5  -1   28.40    3.50
   1  -5   1   28.80    4.80
   1  -5   1   26.80    6.50
  -1  -5  -1   38.10    6.80
   1  -5   1   21.60    4.40
   1   5   1   34.70    4.70
  -1   5  -1   24.10    4.80
   1   5   1   29.70    5.20
   1   5   1   29.30    3.40
  -1   5  -1   39.40    4.10
   1   5   1   34.40    2.90
  -1   5  -1   27.20    5.40
   1   5   1   38.50    5.60
  -1   5  -1   28.80    4.70
  -2  -5  -1   69.99    4.40
  -2  -5  -1   71.39    5.10
   2  -5   1   71.29    9.70
  -2  -5  -1   74.59    3.80
   2  -5   1   74.39    4.90
   2  -5   1   73.79    9.00
   2  -5   1   81.29   10.70
  -2  -5  -1   65.09    9.90
  -2  -5  -1   73.09   10.70
  -2  -5  -1   70.29    8.20
   2  -5   1   88.99   10.30
   2   5   1   82.99    9.50
  -2   5  -1   76.69    9.80
   2   5   1   73.39    8.10
   2   5   1   67.09    3.90
   2   5   1   78.89    5.20
  -2   5  -1   71.79    7.00
   2   5   1   67.69    7.90
  -2   5  -1   70.79    7.90
  -2   5  -1   62.89    8.40
   3  -5   1   70.49   10.10
  -3  -5  -1   61.69    4.30
  -3  -5  -1   59.79    4.30
  -3  -5  -1   63.79   11.40
   3  -5   1   55.99    5.00
   3  -5   1   76.99    9.90
  -3  -5  -1   53.49   10.10
   3  -5   1   60.09    8.00
   3  -5   1   63.49   10.60
  -3  -5  -1   62.69    8.10
  -3   5  -1   65.39    7.10
  -3   5  -1   59.59   10.00
   3   5   1   55.39    8.60
   3   5   1   64.79    6.00
  -3   5  -1   70.79   11.30
   3   5   1   65.89    8.40
   3   5   1   58.69    8.30
  -3   5  -1   67.09    9.80
  -4  -5  -1  187.58   14.90
   4  -5   1  272.57   24.70
   4  -5   1  211.38   19.20
  -4  -5  -1  210.48   11.40
   4  -5   1  227.68   12.60
   4  -5   1  226.58   16.50
   4  -5   1  208.88   16.60
  -4  -5  -1  186.58   20.10
  -4  -5  -1  259.97   25.30
   4   5   1  211.28   15.80
  -4   5  -1  215.38   21.50
  -4   5  -1  236.78   15.90
  -4   5  -1  212.88   20.30
  -4   5  -1  218.98   22.00
   4   5   1  216.18   12.80
   4   5   1  229.88   16.30
   4   5   1  223.38   16.70
   5  -5   1  287.17   19.90
   5  -5   1  256.27   20.00
   5  -5   1  270.87   24.20
   5  -5   1  275.27   16.10
  -5  -5  -1  326.47   25.60
   5  -5   1  280.37   27.70
  -5  -5  -1  258.27   19.00
  -5  -5  -1  274.47   15.40
  -5  -5  -1  274.57   29.80
   5   5   1  253.67   20.80
   5   5   1  263.17   16.30
  -5   5  -1  315.07   30.40
  -5   5  -1  305.77   21.30
  -5   5  -1  293.27   23.30
   5   5   1  303.37   21.20
   5   5   1  286.77   20.70
  -5   5  -1  253.87   27.00
   6  -5   1    3.80    4.40
   6  -5   1    9.10    7.10
  -6  -5  -1    1.50    6.70
  -6  -5  -1    4.30    9.40
   6  -5   1    1.80    9.70
   6  -5   1    7.80    5.60
   6  -5   1    4.70    8.50
  -6  -5  -1    1.70    9.40
  -6  -5  -1    5.40    5.80
   6   5   1    2.60    5.80
  -6   5  -1    4.70   11.20
   6   5   1    3.40    4.80
   6   5   1    6.80    7.40
  -6   5  -1   -3.30    7.20
  -6   5  -1    1.80    7.00
  -6   5  -1    9.50   11.00
   6   5   1   10.60    5.90
  -6   5  -1    0.30    8.00
  -7  -5  -1   24.20   18.20
  -7  -5  -1    9.40   16.40
  -7  -5  -1   22.20    9.30
   7  -5   1   10.60    8.30
   7  -5   1   -4.70   11.40
   7  -5   1   15.30   12.00
  -7  -5  -1   10.40   11.70
   7  -5   1   11.20    8.90
  -7   5  -1    6.20   12.90
  -7   5  -1    6.50   13.10
   7   5   1   -3.00    7.90
   7   5   1   11.70    6.90
  -7   5  -1    2.40    9.40
  -7   5  -1   21.20    9.40
  -7   5  -1   12.00   10.80
   7   5   1   28.60   10.90
   7   5   1    6.70    9.30
  -8  -5  -1   -4.60   14.60
   8  -5   1   -0.60   12.40
  -8  -5  -1    1.80   12.20
   8  -5   1    3.90    9.80
   8  -5   1    8.60   12.40
  -8  -5  -1   -3.00   16.40
   8   5   1    2.90    9.30
  -8   5  -1    5.50   12.40
   8   5   1    2.40    9.40
  -8   5  -1    1.80   14.30
   8   5   1   -9.30    9.20
  -8   5  -1   11.50   11.20
  -8   5  -1    4.40   11.20
   8  -6  -1   12.30   10.80
   8  -6  -1   29.80   14.90
  -8  -6   1   -8.00   16.70
  -8  -6   1   -7.30   13.00
   8  -6  -1   15.50   14.50
  -8  -6   1   -0.90   18.80
   8   6  -1   11.70   11.00
  -8   6   1    5.30   13.70
  -8   6   1   16.30   15.70
   8   6  -1    6.80   11.20
  -7  -6   1   11.70   17.50
   7  -6  -1   19.30   13.40
  -7  -6   1   10.80   17.00
  -7  -6   1    6.60   12.50
   7  -6  -1   25.70   11.10
   7  -6  -1    6.20   10.30
  -7   6   1   16.40   15.60
   7   6  -1    9.40    7.40
  -7   6   1  -11.00   11.00
  -7   6   1   14.40   11.40
   7   6  -1   15.10    8.80
   7   6  -1   15.30   10.60
  -6  -6   1  153.18   28.70
   6  -6  -1  163.08   16.70
   6  -6  -1  144.59   21.80
   6  -6  -1  148.29   17.90
  -6  -6   1  140.29   14.20
   6  -6  -1  165.98   20.40
  -6  -6   1  119.59   20.00
  -6  -6   1  144.09   25.70
   6   6  -1  173.08   18.90
  -6   6   1  120.69   23.40
  -6   6   1  165.08   24.50
   6   6  -1  154.38   14.70
   6   6  -1  159.58   19.30
  -6   6   1  135.19   20.90
   5  -6  -1   21.30    8.40
   5  -6  -1    5.70    6.60
  -5  -6   1   17.50    3.90
  -5  -6   1    3.50    8.80
  -5  -6   1    4.20   11.00
  -5  -6   1   14.20    5.90
   5  -6  -1    9.60    9.20
   5  -6  -1   17.70    5.90
   5   6  -1   19.40    4.90
   5   6  -1    9.30    7.10
  -5   6   1    4.90    5.40
   5   6  -1    6.70    4.90
  -5   6   1    9.40   11.20
   5   6  -1   23.00    7.60
  -5   6   1    9.20    9.40
  -5   6   1   -0.60    8.90
   4  -6  -1    2.20    3.70
  -4  -6   1   -2.50    3.40
   4  -6  -1   -2.10    4.70
   4  -6  -1   -2.90    6.30
  -4  -6   1    3.60    5.60
  -4  -6   1   -5.10    7.70
   4  -6  -1    7.10    5.60
  -4  -6   1   -0.40    1.50
  -4  -6   1    0.50    1.50
   4   6  -1    3.40    5.10
  -4   6   1    1.20    6.70
   4   6  -1   -1.40    4.70
  -4   6   1   -0.60    7.40
  -4   6   1   -1.40    3.70
  -4   6   1   -0.30    6.40
   4   6  -1    5.60    5.00
   4   6  -1    0.80    3.10
  -4   6   1    0.40    2.40
   3  -6  -1  153.08   16.90
   3  -6  -1  163.38   13.50
  -3  -6   1  167.08   17.60
  -3  -6   1  154.78   11.10
   3  -6  -1  163.78   13.00
   3  -6  -1  141.69   14.10
  -3  -6   1  173.78   20.90
   3   6  -1  167.18   13.10
  -3   6   1  138.89    8.80
  -3   6   1  161.78    7.80
   3   6  -1  157.38   10.50
  -3   6   1  178.78   17.30
   3   6  -1  151.68   12.60
  -3   6   1  154.38   17.00
  -3   6   1  150.78   17.30
   3   6  -1  152.88   14.60
   2  -6  -1   46.00    8.00
  -2  -6   1   45.20    9.70
  -2  -6   1   75.59   11.80
   2  -6  -1   42.40    6.90
   2  -6  -1   54.69    7.60
   2  -6  -1   44.30    8.20
  -2  -6   1   75.19    7.70
   2   6  -1   56.59    6.10
   2   6  -1   60.09    8.30
  -2   6   1   53.39    9.40
  -2   6   1   55.69    8.90
   2   6  -1   61.89    8.50
  -2   6   1   70.29    9.50
  -1  -6   1  830.42   40.30
   1  -6  -1  759.82   37.60
  -1  -6   1  791.32   31.70
   1  -6  -1  808.32   37.00
   1  -6  -1  798.92   32.10
  -1  -6   1  767.62   34.50
  -1  -6   1  794.12   39.40
   1  -6  -1  733.53   30.70
   1  -6  -1  827.32   34.70
  -1   6   1  818.32   36.00
  -1   6   1  752.32   36.50
   1   6  -1  789.52   31.00
  -1   6   1  816.02   35.90
   1   6  -1  777.22   31.00
   1   6  -1  806.72   33.60
   1   6  -1  783.52   35.80
   1   6  -1  783.42   34.70
   0  -6   1   30.40    6.70
   0  -6  -1   12.60    4.50
   0  -6  -1   26.70    4.90
   0  -6   1   20.50    3.60
   0  -6   1   25.30    6.90
   0  -6  -1   15.50    5.40
   0  -6  -1   17.10    3.10
   0  -6   1   13.90    4.40
   0  -6  -1   13.20    2.80
   0   6   1   18.70    4.50
   0   6   1   24.90    3.30
   0   6  -1   17.10    4.30
   0   6   1   15.70    3.70
   0   6  -1   20.60    3.70
   0   6   1   25.30    5.60
   0   6  -1   22.50    4.50
  -1  -6  -1    9.10    4.20
  -1  -6  -1   16.10    2.30
   1  -6   1    4.60    3.20
  -1  -6  -1    9.30    5.10
   1  -6   1    4.20    4.50
   1  -6   1   13.90    3.90
   1  -6   1   18.50    4.90
   1  -6   1    9.70    3.30
  -1  -6  -1   19.70    3.70
  -1  -6  -1   10.70    4.10
   1   6   1   15.60    3.10
   1   6   1   18.00    4.80
  -1   6  -1    8.80    3.30
  -1   6  -1   18.00    4.10
   1   6   1   11.80    3.00
  -1   6  -1   19.60    3.60
  -1   6  -1   16.80    4.50
   1   6   1    9.40    4.00
   1   6   1   18.00    2.40
  -2  -6  -1   93.09    9.70
   2  -6   1   70.39   10.40
   2  -6   1   88.29   10.60
   2  -6   1   84.19    5.30
  -2  -6  -1   90.79    4.20
  -2  -6  -1   82.59   11.70
   2  -6   1   89.19   10.10
  -2  -6  -1   84.59   12.10
   2  -6   1   99.29   12.80
   2   6   1   86.49    9.90
   2   6   1   88.69    9.10
  -2   6  -1   67.69    9.20
   2   6   1   79.39    4.20
  -2   6  -1  118.79   12.20
  -2   6  -1   84.89    7.20
  -2   6  -1   90.89    8.80
   2   6   1   75.99    5.60
   2   6   1   75.39    9.30
   3  -6   1    0.00    4.20
  -3  -6  -1    7.80    4.70
  -3  -6  -1    5.30    1.40
  -3  -6  -1   -2.40    5.70
   3  -6   1    5.00    4.70
   3  -6   1   11.20    6.70
  -3  -6  -1   12.30    6.80
   3  -6   1    4.30    1.80
   3  -6   1    1.40    3.90
  -3  -6  -1    6.80    1.50
  -3   6  -1   -1.10    4.30
   3   6   1    1.20    2.00
   3   6   1    8.60    4.40
  -3   6  -1   15.10    6.30
   3   6   1   11.80    5.10
  -3   6  -1    7.80    3.30
   3   6   1    2.20    4.20
  -3   6  -1   -4.20    5.10
   4  -6   1   28.70    7.90
   4  -6   1   20.30    5.90
  -4  -6  -1   35.20   10.50
   4  -6   1   26.60    4.20
   4  -6   1   25.60    9.80
  -4  -6  -1   19.40    3.20
  -4  -6  -1   27.30    7.00
  -4  -6  -1   33.10   10.50
   4  -6   1   24.30    6.90
  -4  -6  -1   24.20    3.40
  -4   6  -1   32.40    9.10
   4   6   1   19.50    7.00
   4   6   1   24.80    4.80
  -4   6  -1   38.50   10.90
  -4   6  -1   23.20    5.80
  -4   6  -1   18.90    6.90
   4   6   1   24.30    6.20
   4   6   1   28.60    7.70
   5  -6   1   61.09   12.10
  -5  -6  -1   70.49    6.40
  -5  -6  -1   66.39   15.50
   5  -6   1   48.40   10.00
  -5  -6  -1   50.19   13.20
   5  -6   1   47.00    6.40
   5  -6   1   71.79   12.00
  -5  -6  -1   61.19   10.30
   5  -6   1   47.30   12.90
   5   6   1   77.49   12.20
  -5   6  -1   67.29   13.50
  -5   6  -1   63.09   14.30
   5   6   1   42.90    9.00
  -5   6  -1   70.19   16.20
   5   6   1   58.89    7.80
   5   6   1   51.99   11.20
  -5   6  -1   44.70    8.80
   6  -6   1   71.19   14.90
   6  -6   1   97.89   19.00
  -6  -6  -1   90.29   21.00
  -6  -6  -1   52.39   14.60
   6  -6   1   70.59   13.10
  -6  -6  -1   79.69   12.10
   6  -6   1   52.49   10.80
   6   6   1   81.09   13.60
  -6   6  -1   32.10   16.60
  -6   6  -1   64.49   15.70
   6   6   1   59.99   12.40
   6   6   1   71.19   12.70
   6   6   1   75.79    9.60
  -6   6  -1   67.69   15.30
  -6   6  -1   98.89   15.90
   7  -6   1   12.30   14.20
   7  -6   1   39.90   11.50
  -7  -6  -1    9.50   15.50
  -7  -6  -1   12.00    9.90
  -7  -6  -1   29.20   14.10
   7  -6   1   16.90   10.10
   7  -6   1   20.20   10.20
  -7  -6  -1    3.50   10.00
  -7   6  -1    8.90   11.90
  -7   6  -1   16.70    9.20
   7   6   1   27.80    9.30
   7   6   1   21.40   10.50
  -7   6  -1   15.40   14.60
   7   6   1   24.70   11.10
  -7   6  -1   24.70   13.40
   8  -6   1   13.90   15.80
  -8  -6  -1    9.30   19.30
   8  -6   1   10.30   14.30
   8  -6   1   16.30   12.70
  -8  -6  -1   13.70   13.60
  -8  -6  -1   -2.00   13.70
  -8   6  -1   -8.60   11.80
  -8   6  -1   10.90   10.50
   8   6   1   14.00    9.30
   8   6   1   -2.20    9.60
  -8   6  -1   26.40   15.80
   8   6   1    2.50   11.00
  -8  -7   1   -1.30   14.40
  -8  -7   1   16.80   19.00
   8  -7  -1  -16.50   12.60
   8  -7  -1   32.00   13.70
   8  -7  -1   -3.90   14.40
  -8  -7   1   18.80   12.20
   8   7  -1   18.90   15.40
  -8   7   1    4.50   10.30
  -8   7   1   31.20   15.50
   8   7  -1   -5.20   11.60
  -7  -7   1  194.38   34.50
  -7  -7   1  189.58   27.30
   7  -7  -1  228.78   26.40
   7  -7  -1  224.58   29.70
  -7  -7   1  155.78   32.90
   7  -7  -1  247.48   24.90
  -7   7   1  155.98   27.70
   7   7  -1  169.28   22.40
  -7   7   1  180.48   27.30
   7   7  -1  207.08   19.10
  -7   7   1  207.48   27.60
   7   7  -1  244.38   25.50
   6  -7  -1   26.50    8.40
   6  -7  -1   29.60   14.00
  -6  -7   1   28.90   13.20
   6  -7  -1   41.60   12.80
  -6  -7   1    7.10   14.10
  -6  -7   1   18.90   14.60
   6  -7  -1   26.80    8.50
   6   7  -1   44.40   11.90
  -6   7   1   32.50   15.10
  -6   7   1   36.00   15.20
   6   7  -1   16.50    7.00
  -6   7   1   24.10   10.10
   6   7  -1   22.80   10.00
   5  -7  -1   -2.70    4.30
   5  -7  -1   -0.60    4.20
  -5  -7   1   10.70    5.60
  -5  -7   1    9.20    8.90
   5  -7  -1    0.60    7.70
  -5  -7   1   16.50   11.20
   5  -7  -1    9.80    7.70
  -5   7   1   -4.10    9.00
   5   7  -1    9.20    7.50
   5   7  -1    0.20    4.40
   5   7  -1    3.30    4.30
  -5   7   1    7.60   10.30
  -5   7   1    9.50    7.10
  -4  -7   1  134.29   18.80
   4  -7  -1  143.59   15.10
   4  -7  -1  162.58   16.10
   4  -7  -1  105.29   16.40
   4  -7  -1  132.89   14.20
  -4  -7   1  118.49   20.30
  -4  -7   1  150.48   13.10
   4   7  -1  137.09   15.50
  -4   7   1  120.09   16.30
   4   7  -1  129.69   10.60
  -4   7   1  126.49    8.20
  -4   7   1  151.88   18.80
  -4   7   1  143.59   19.10
   4   7  -1  169.18   16.60
  -4   7   1  133.99   10.30
   3  -7  -1 1823.22   79.79
   3  -7  -1 1823.02   76.49
  -3  -7   1 1866.71   85.49
  -3  -7   1 1839.92   72.99
  -3  -7   1 1732.53   80.39
   3  -7  -1 1710.73   74.99
   3  -7  -1 1757.52   76.29
   3   7  -1 1777.02   76.09
  -3   7   1 1866.01   78.89
   3   7  -1 1772.02   71.59
  -3   7   1 1787.82   80.39
   3   7  -1 1805.42   76.19
  -3   7   1 1723.23   77.99
   2  -7  -1  162.48   16.20
  -2  -7   1  179.28   19.80
   2  -7  -1  167.98   14.20
  -2  -7   1  130.29   11.00
   2  -7  -1  175.58   16.40
  -2  -7   1  176.68   18.80
   2  -7  -1  158.48   12.60
   2   7  -1  160.08   14.30
   2   7  -1  173.78   12.90
  -2   7   1  150.08   14.60
  -2   7   1  132.39   14.80
  -2   7   1  156.98   15.00
   2   7  -1  165.38   10.50
  -1  -7   1 2485.35   95.59
   1  -7  -1 2427.86   99.49
   1  -7  -1 2405.16   92.69
  -1  -7   1 2363.76   91.59
  -1  -7   1 2372.06  100.69
   1  -7  -1 2345.87   90.59
   1  -7  -1 2413.86   97.69
   1  -7  -1 2465.75   94.69
  -1  -7   1 2512.45  101.79
   1   7  -1 2303.67   96.29
  -1   7   1 2301.27   95.39
   1   7  -1 2471.35   93.69
  -1   7   1 2258.07   97.09
   1   7  -1 2380.56   94.99
   1   7  -1 2463.65   90.79
   1   7  -1 2381.26   90.79
  -1   7   1 2386.36   95.99
   0  -7   1   50.29    7.60
   0  -7   1   47.30    8.40
   0  -7   1   52.29    6.20
   0  -7  -1   70.89    8.60
   0  -7  -1   54.79    8.10
   0  -7  -1   60.99    9.60
   0  -7  -1   47.20    5.60
   0  -7   1   51.59   10.10
   0   7   1   56.99    8.30
   0   7   1   49.50    5.30
   0   7  -1   52.99    6.20
   0   7   1   62.79    8.00
   0   7  -1   56.09    7.00
   0   7  -1   44.90    7.40
   0   7   1   56.79    6.60
  -1  -7  -1   19.50    7.10
   1  -7   1   -0.20    3.80
   1  -7   1   14.90    4.80
  -1  -7  -1    4.30    4.10
  -1  -7  -1   -0.50    3.40
  -1  -7  -1    4.10    1.60
   1  -7   1    0.70    4.90
   1  -7   1   10.70    3.80
   1   7   1    8.20    4.20
   1   7   1    5.30    1.70
   1   7   1    3.00    2.40
  -1   7  -1    2.40    3.00
  -1   7  -1    3.40    4.00
   1   7   1    4.40    3.20
  -1   7  -1    6.50    2.50
   1   7   1   14.10    3.70
  -1   7  -1    7.70    3.40
   2  -7   1  240.78   11.60
   2  -7   1  245.08   19.50
  -2  -7  -1  269.37   20.30
   2  -7   1  253.17   17.10
  -2  -7  -1  233.78   16.00
   2  -7   1  245.98   18.20
  -2  -7  -1  246.28   10.30
  -2  -7  -1  283.07   21.00
  -2   7  -1  239.28   17.10
   2   7   1  247.88   15.60
  -2   7  -1  249.78   17.10
   2   7   1  266.07   12.70
   2   7   1  234.88   16.60
  -2   7  -1  243.18   13.10
   2   7   1  279.77   17.10
  -2   7  -1  233.58   13.90
   2   7   1  243.78   10.30
   3  -7   1   10.80    2.20
   3  -7   1   25.50    7.20
  -3  -7  -1    4.80    5.00
  -3  -7  -1   26.90    9.40
  -3  -7  -1   15.20    6.70
   3  -7   1    1.80    5.00
   3  -7   1   18.10    8.00
   3   7   1   14.00    3.40
   3   7   1    8.90    4.80
   3   7   1   17.80    5.20
  -3   7  -1    0.80    2.80
  -3   7  -1   19.10    6.00
  -3   7  -1   15.50    5.90
  -3   7  -1   14.90    5.60
   3   7   1   14.80    5.50
  -4  -7  -1  142.99   14.40
  -4  -7  -1  172.58   20.40
   4  -7   1  150.08   19.30
   4  -7   1  143.59   16.50
  -4  -7  -1  137.99    6.90
   4  -7   1  131.19   16.20
   4  -7   1  146.09    8.50
  -4  -7  -1  150.88   21.30
   4  -7   1  145.09   15.50
  -4  -7  -1  139.59    6.90
   4   7   1  141.79   16.20
   4   7   1  147.09   15.30
  -4   7  -1  142.19   17.60
  -4   7  -1  151.28   17.00
   4   7   1  154.98   15.60
   4   7   1  163.38   10.30
  -4   7  -1  189.28   20.20
  -4   7  -1  171.48   11.70
   5  -7   1   32.80    9.50
   5  -7   1   11.60    7.00
   5  -7   1   23.70    4.60
  -5  -7  -1   22.00   13.00
  -5  -7  -1   22.70    9.40
  -5  -7  -1    8.70    7.80
   5  -7   1   38.10   10.70
   5  -7   1   11.00    9.90
   5   7   1   23.90    7.10
  -5   7  -1   19.20   10.30
   5   7   1    8.50    7.30
   5   7   1   17.00    7.70
  -5   7  -1   21.30    6.90
  -5   7  -1   12.40   10.50
  -5   7  -1   28.00   10.90
   5   7   1   12.50    4.40
   6  -7   1  104.09   15.40
  -6  -7  -1  122.59   15.30
   6  -7   1  141.69   23.10
  -6  -7  -1  130.59   23.20
   6  -7   1  129.79   17.40
   6  -7   1  128.89   19.20
  -6  -7  -1  106.59   18.40
  -6   7  -1   96.19   16.10
   6   7   1  129.79   17.20
  -6   7  -1  124.49   20.70
   6   7   1  113.19   17.40
  -6   7  -1  130.59   21.80
   6   7   1  118.59   15.50
   6   7   1  114.89   12.10
  -6   7  -1   80.59   16.80
  -7  -7  -1   82.69   18.90
  -7  -7  -1   70.89   23.50
   7  -7   1   52.29   14.10
   7  -7   1   76.49   19.80
   7  -7   1   60.19   15.30
   7   7   1   52.79   13.40
   7   7   1   64.19   13.30
  -7   7  -1   63.59   16.80
  -7   7  -1   76.79   15.90
   7   7   1   75.39   15.00
  -7   7  -1   65.79   19.40
   8  -7   1   -1.90   13.60
  -8  -7  -1    9.00   18.20
  -8  -7  -1  -10.60    9.60
   8  -7   1   -7.60   15.60
  -8  -7  -1    5.50   20.70
   8  -7   1   18.10   10.20
  -8   7  -1    8.30   10.60
  -8   7  -1    4.70   13.40
   8   7   1    0.30   10.30
   8   7   1    3.40   11.60
  -8   7  -1   18.20   13.60
   8  -8  -1   85.69   20.40
  -8  -8   1   74.89   30.70
   8  -8  -1   91.19   18.40
   8  -8  -1   44.80   19.80
  -8  -8   1   56.39   22.30
  -8  -8   1   98.69   23.90
  -8   8   1   93.39   22.80
   8   8  -1   82.19   18.50
  -8   8   1   74.69   22.20
   8   8  -1   96.39   18.30
   7  -8  -1   -9.80    9.70
   7  -8  -1    7.60   13.90
  -7  -8   1    2.00   11.90
   7  -8  -1   -0.10   10.30
  -7  -8   1   27.00   15.30
  -7  -8   1   -4.70   10.00
  -7   8   1    4.00   12.00
   7   8  -1    6.30    7.60
   7   8  -1    8.20    9.50
  -7   8   1   -2.60   12.80
   6  -8  -1  233.18   25.60
  -6  -8   1  235.08   28.40
   6  -8  -1  222.78   28.90
   6  -8  -1  236.58   23.40
  -6  -8   1  185.38   30.40
   6   8  -1  203.88   22.20
   6   8  -1  206.58   16.40
  -6   8   1  289.27   29.20
  -6   8   1  181.28   25.70
   6   8  -1  229.78   23.40
  -6   8   1  229.48   29.00
   5  -8  -1  256.67   22.80
  -5  -8   1  253.87   31.30
  -5  -8   1  234.98   26.60
   5  -8  -1  231.38   22.10
  -5  -8   1  219.68   16.60
   5  -8  -1  224.88   18.20
   5  -8  -1  219.28   26.40
   5   8  -1  241.28   16.00
  -5   8   1  235.28   25.20
   5   8  -1  220.78   21.90
  -5   8   1  176.08   23.80
  -5   8   1  214.78   25.50
   5   8  -1  239.58   23.10
   4  -8  -1  126.39   14.40
  -4  -8   1  153.48   23.40
   4  -8  -1  150.08   20.10
   4  -8  -1  165.38   16.90
  -4  -8   1  150.08   13.80
  -4  -8   1  110.09   17.80
   4  -8  -1  127.49   15.80
  -4   8   1  153.88   18.90
   4   8  -1  159.98   11.70
   4   8  -1  152.48   16.50
  -4   8   1  142.09   19.60
  -4   8   1  141.39   17.50
   4   8  -1  152.58   16.70
   3  -8  -1    6.70    4.90
   3  -8  -1    2.90    4.70
   3  -8  -1    2.00    5.60
  -3  -8   1   12.10    9.20
   3  -8  -1    4.30    4.70
  -3  -8   1    5.10    4.20
  -3  -8   1   -6.30    4.20
  -3   8   1    2.30    5.70
  -3   8   1    2.50    5.50
   3   8  -1   -3.50    4.30
   3   8  -1   10.90    6.20
   3   8  -1    3.50    3.80
  -3   8   1   13.60    5.80
  -2  -8   1 1005.30   51.99
  -2  -8   1  953.10   49.20
   2  -8  -1 1006.40   44.40
  -2  -8   1  965.80   42.90
   2  -8  -1  906.81   46.60
   2  -8  -1  843.02   46.00
   2   8  -1  965.20   44.00
  -2   8   1  930.11   46.70
  -2   8   1  954.90   45.40
  -2   8   1  986.70   44.80
   2   8  -1  991.80   45.10
   2   8  -1  956.00   41.00
   1  -8  -1  884.31   43.80
  -1  -8   1  893.21   36.00
   1  -8  -1  856.41   38.60
  -1  -8   1  867.41   44.80
   1  -8  -1  838.82   34.70
   1  -8  -1  886.11   37.50
  -1  -8   1  843.02   44.70
  -1  -8   1  838.22   39.50
   1  -8  -1  889.71   42.10
   1   8  -1  866.51   35.00
   1   8  -1  878.41   39.00
  -1   8   1  857.51   39.40
   1   8  -1  863.41   34.80
  -1   8   1  852.71   39.50
  -1   8   1  876.61   42.00
   1   8  -1  855.41   37.70
   1   8  -1  830.12   40.60
   0  -8  -1   51.79    8.20
   0  -8  -1   48.90    5.90
   0  -8  -1   46.30    9.40
   0  -8   1   42.30    8.90
   0  -8   1   40.20    9.00
   0  -8  -1   29.60    6.90
   0  -8   1   51.39    8.50
   0  -8   1   41.10    5.80
   0   8   1   48.20    7.70
   0   8  -1   47.50    6.70
   0   8  -1   49.99    8.10
   0   8  -1   47.30    6.50
   0   8   1   62.09    7.10
   0   8   1   44.50    8.30
   0   8   1   48.00    5.60
   1  -8   1  245.48   20.40
  -1  -8  -1  238.28   19.10
   1  -8   1  244.98   12.00
  -1  -8  -1  250.37   16.70
   1  -8   1  229.88   16.10
   1  -8   1  240.48   18.10
  -1  -8  -1  222.78   12.10
   1  -8   1  238.38   15.60
  -1  -8  -1  261.27   19.20
   1   8   1  244.78   14.50
  -1   8  -1  266.07   17.30
   1   8   1  256.67   13.00
   1   8   1  254.27   16.70
   1   8   1  243.58   17.00
  -1   8  -1  239.38   14.60
   1   8   1  244.18   13.50
  -1   8  -1  246.78   16.30
  -1   8  -1  265.97   14.10
  -2  -8  -1  770.32   40.00
   2  -8   1  649.24   38.60
  -2  -8  -1  701.13   27.50
   2  -8   1  726.53   35.50
  -2  -8  -1  699.33   34.50
   2  -8   1  725.53   38.30
   2  -8   1  666.33   28.80
  -2  -8  -1  773.92   40.70
  -2   8  -1  685.23   29.40
   2   8   1  724.93   35.40
   2   8   1  730.43   35.60
  -2   8  -1  680.43   35.60
   2   8   1  671.33   27.30
   2   8   1  730.73   33.80
  -2   8  -1  683.73   31.60
  -2   8  -1  734.43   35.70
   2   8   1  710.33   30.30
  -3  -8  -1   17.70    9.70
  -3  -8  -1   20.90    6.70
   3  -8   1   27.60    2.50
  -3  -8  -1   27.20   10.50
   3  -8   1   40.80   11.00
   3  -8   1   32.60    9.40
   3  -8   1   25.70    7.80
  -3   8  -1   42.30    9.40
   3   8   1   43.40    8.70
  -3   8  -1   31.60    6.80
   3   8   1   33.90    6.90
  -3   8  -1   38.20    9.20
   3   8   1   29.30    4.70
   3   8   1   30.70    8.20
  -3   8  -1   24.90    4.10
  -4  -8  -1  137.89   14.70
   4  -8   1  142.89   19.60
  -4  -8  -1  129.29   20.70
   4  -8   1  137.69   16.80
  -4  -8  -1  161.88   20.60
   4  -8   1  146.49    7.50
   4  -8   1  138.49   16.90
   4   8   1  135.49   10.10
  -4   8  -1  116.89   16.10
   4   8   1  126.69   14.90
  -4   8  -1  145.19   16.40
   4   8   1  183.68   18.20
   4   8   1  112.89   14.00
  -4   8  -1  130.19    9.50
  -4   8  -1  122.59   17.40
  -5  -8  -1  294.07   29.40
  -5  -8  -1  254.17   21.10
   5  -8   1  284.67   22.90
  -5  -8  -1  297.27   33.70
   5  -8   1  277.77   30.30
   5  -8   1  262.57   25.30
   5   8   1  332.47   23.40
  -5   8  -1  234.68   25.10
   5   8   1  301.67   22.70
  -5   8  -1  284.27   27.70
  -5   8  -1  274.87   26.80
   5   8   1  267.67   16.30
   5   8   1  308.17   22.80
  -6  -8  -1  123.49   15.80
  -6  -8  -1  147.89   22.70
   6  -8   1  136.09   20.50
   6  -8   1  126.99   17.20
  -6  -8  -1  124.29   25.20
   6  -8   1  116.79   17.00
   6  -8   1  103.09   21.10
   6   8   1  156.78   19.00
  -6   8  -1  101.29   17.20
  -6   8  -1  156.38   23.30
   6   8   1  103.99   17.10
  -6   8  -1  134.79   20.40
   6   8   1  110.09   16.30
   7  -8   1   49.20   16.30
  -7  -8  -1   48.00   21.30
   7  -8   1   38.60   17.20
  -7  -8  -1   95.69   22.30
   7   8   1   69.49   14.90
  -7   8  -1   73.69   17.80
   7   8   1   51.59   12.30
  -7   8  -1   39.90   14.90
   7   8   1   30.60   13.10
  -7   8  -1   55.69   15.20
   8  -8   1   44.10   16.50
  -8  -8  -1   27.60   23.80
   8  -8   1   42.60   18.90
  -8  -8  -1   40.70   24.10
  -8  -8  -1   38.60   19.00
  -8   8  -1   80.89   19.90
   8   8   1   52.59   16.70
   8   8   1   69.39   14.40
  -8   8  -1   46.00   16.00
  -8   8  -1   69.69   17.20
  -8  -9   1   23.10   17.60
  -8  -9   1   29.20   24.20
   8  -9  -1   18.20   16.00
   8  -9  -1    8.10   16.20
   8  -9  -1   31.00   14.80
  -8  -9   1   51.19   25.50
   8   9  -1   28.90   14.90
  -8   9   1   46.60   18.70
   8   9  -1   16.10   13.70
  -8   9   1   12.40   14.10
  -7  -9   1  182.08   26.60
   7  -9  -1  127.39   25.80
  -7  -9   1   64.59   24.80
   7  -9  -1  156.28   20.70
   7  -9  -1  163.88   24.10
  -7  -9   1  129.89   30.30
  -7   9   1  124.19   21.30
   7   9  -1  145.39   21.10
   7   9  -1  151.78   22.20
  -7   9   1  138.29   24.80
  -6  -9   1   28.80   17.20
   6  -9  -1    9.70   12.50
   6  -9  -1    0.70    7.40
  -6  -9   1    4.50    7.50
   6  -9  -1   21.50    9.80
   6   9  -1    7.80    6.00
  -6   9   1   14.30   12.20
  -6   9   1   11.60   10.40
  -6   9   1   14.60   12.30
   6   9  -1    9.90   10.00
   6   9  -1   10.00    7.60
   5  -9  -1   49.20   14.60
  -5  -9   1   51.29   15.30
  -5  -9   1   68.49   10.10
   5  -9  -1   52.49   10.70
  -5  -9   1   43.10   14.70
   5  -9  -1   55.49   12.90
   5  -9  -1   59.59   12.50
  -5   9   1   70.39   16.40
  -5   9   1   38.00   11.60
   5   9  -1   23.50    8.50
   5   9  -1   38.70    7.60
  -5   9   1   64.89   14.90
   5   9  -1   70.49   13.20
   4  -9  -1  139.19   17.00
   4  -9  -1  159.58   17.90
  -4  -9   1  169.28   15.00
  -4  -9   1  105.39   19.60
   4  -9  -1  164.88   22.00
   4  -9  -1  152.98   17.00
  -4  -9   1  149.79   21.70
  -4   9   1  135.09   18.90
  -4   9   1  118.89   17.10
   4   9  -1  163.68   12.60
  -4   9   1  158.78   18.50
   4   9  -1  149.39   16.80
   4   9  -1  152.98   17.50
   3  -9  -1  533.15   34.00
   3  -9  -1  561.64   31.20
  -3  -9   1  517.75   36.00
  -3  -9   1  549.54   28.60
  -3  -9   1  537.05   38.70
   3  -9  -1  547.75   32.60
  -3   9   1  512.75   33.20
   3   9  -1  580.84   26.70
  -3   9   1  508.55   30.60
   3   9  -1  592.64   32.00
   3   9  -1  537.65   30.80
  -3   9   1  502.05   31.40
  -2  -9   1   73.99   14.10
   2  -9  -1   42.10    8.20
  -2  -9   1   41.80   11.80
  -2  -9   1   52.69    8.30
   2  -9  -1   21.50    7.80
   2  -9  -1   36.00    9.50
   2   9  -1   58.69    9.20
  -2   9   1   48.20   10.10
   2   9  -1   47.30    2.50
   2   9  -1   43.90    2.50
   2   9  -1   52.09    6.90
  -2   9   1   50.59    9.80
   2   9  -1   37.70    8.50
  -2   9   1   42.40    8.20
   1  -9  -1  116.99   11.60
  -1  -9   1  140.09   17.80
   1  -9  -1  138.59    8.30
  -1  -9   1  153.08   14.60
   1  -9  -1   95.19   14.40
   1  -9  -1  111.69   11.00
  -1  -9   1  134.99    9.30
  -1  -9   1  145.79   17.80
   1  -9  -1  132.39   15.00
  -1   9   1  160.78   15.90
   1   9  -1  141.79   12.00
  -1   9   1  160.68   12.50
   1   9  -1  136.79    8.50
  -1   9   1  118.89   12.50
   1   9  -1  147.59   11.90
   1   9  -1  154.68   15.40
   0  -9   1  311.97   22.50
   0  -9   1  313.47   17.60
   0  -9  -1  339.37   21.40
   0  -9   1  310.97   24.10
   0  -9  -1  321.47   17.30
   0  -9  -1  322.47   23.60
   0  -9   1  345.37   21.40
   0  -9  -1  322.97   20.60
   0   9   1  341.27   18.30
   0   9  -1  291.77   17.50
   0   9   1  322.77   21.20
   0   9  -1  353.46   19.30
   0   9   1  326.27   19.80
   0   9  -1  309.37   20.10
   1  -9   1   49.10    8.90
   1  -9   1   59.09   12.80
  -1  -9  -1   67.49    6.20
   1  -9   1   44.40    9.60
   1  -9   1   44.90    7.50
  -1  -9  -1   45.50    8.30
  -1  -9  -1   47.20   10.40
  -1  -9  -1   50.19   11.10
   1   9   1   53.89    8.80
  -1   9  -1   71.69    9.90
   1   9   1   62.89   10.00
  -1   9  -1   52.19    8.60
   1   9   1   55.09    7.30
  -1   9  -1   49.80    7.20
   1   9   1   60.99    7.10
  -2  -9  -1   41.50    3.80
  -2  -9  -1   39.50   10.10
  -2  -9  -1   53.89   11.20
  -2  -9  -1   34.70    8.00
   2  -9   1   39.00    8.30
   2  -9   1   46.00    5.20
   2  -9   1   42.10    3.60
   2  -9   1   74.79   12.50
   2  -9   1   54.69   12.00
  -2   9  -1   54.69    8.90
   2   9   1   47.50    3.80
   2   9   1   52.49    6.20
  -2   9  -1   51.69    6.90
  -2   9  -1   43.80    4.80
   2   9   1   45.40    7.00
   2   9   1   41.20    8.90
  -2   9  -1   53.29   10.10
   2   9   1   50.69    8.70
   3  -9   1  453.85   30.70
  -3  -9  -1  431.26   30.70
   3  -9   1  410.26   28.40
   3  -9   1  395.66   25.90
  -3  -9  -1  392.26   24.20
  -3  -9  -1  413.26   30.50
  -3   9  -1  386.56   25.50
   3   9   1  384.06   19.30
  -3   9  -1  384.56   26.60
  -3   9  -1  387.56   22.00
   3   9   1  398.26   25.30
   3   9   1  410.76   25.90
   3   9   1  401.26   23.70
   4  -9   1   80.99   14.40
  -4  -9  -1   92.79   13.00
   4  -9   1   84.79   15.80
  -4  -9  -1   69.39   14.50
  -4  -9  -1   93.19   18.70
   4  -9   1   76.69   13.30
   4   9   1   78.49   12.30
  -4   9  -1   80.19   14.00
  -4   9  -1   94.09   12.50
   4   9   1  107.19   15.20
  -4   9  -1   65.99   12.00
   4   9   1   70.19   12.30
   4   9   1  107.09    9.40
   5  -9   1    1.30    7.60
  -5  -9  -1   -1.80   10.10
  -5  -9  -1   -9.90    5.80
  -5  -9  -1    6.40    9.20
   5  -9   1    0.90    6.40
   5  -9   1    1.60   10.10
  -5   9  -1    7.00    8.30
   5   9   1   -1.40    4.50
   5   9   1  -16.60    5.30
   5   9   1    1.70    7.40
  -5   9  -1   -5.60    5.70
  -5   9  -1    4.30    8.60
   5   9   1    2.70    4.50
  -6  -9  -1   38.20   15.20
  -6  -9  -1   47.40   16.10
   6  -9   1   26.80   14.20
   6  -9   1   11.40    9.00
   6  -9   1   35.50   13.20
  -6  -9  -1   14.30    8.80
   6   9   1   46.60   13.30
  -6   9  -1   31.70   13.50
  -6   9  -1   22.50   12.50
  -6   9  -1   23.20   12.60
   6   9   1   20.10    8.50
   6   9   1   22.10   10.70
  -7  -9  -1   63.89   22.40
  -7  -9  -1   61.29   16.90
   7  -9   1   99.19   18.30
   7  -9   1   54.19   18.90
  -7   9  -1  110.69   19.90
   7   9   1   65.79   14.60
   7   9   1   53.69   14.90
  -7   9  -1   53.79   17.80
   7   9   1   91.99   18.80
  -7   9  -1   62.09   16.80
   8  -9   1   -2.60   14.60
  -8  -9  -1   16.20   16.90
  -8  -9  -1   40.80   24.70
   8  -9   1   -8.90   10.00
  -8  -9  -1   16.70   22.20
  -8   9  -1  -16.50    7.10
   8   9   1    4.50    8.20
  -8   9  -1    4.30   13.30
   8   9   1  -16.70   10.60
  -8   9  -1    3.30   14.00
   7 -10  -1   46.70   12.40
   7 -10  -1   35.10   15.50
  -7 -10   1   17.60   17.10
   7 -10  -1   49.99   20.30
  -7 -10   1   36.10   18.30
  -7 -10   1   17.50   14.40
  -7  10   1   10.80   14.10
   7  10  -1   17.00   10.40
  -7  10   1   19.30   11.40
   7  10  -1   39.40   14.20
   6 -10  -1    1.00    8.50
  -6 -10   1    9.30   14.70
   6 -10  -1   10.30    8.10
   6 -10  -1   -2.50   10.10
  -6 -10   1   17.40   14.40
   6  10  -1   15.10    8.30
  -6  10   1   15.70    9.30
  -6  10   1    7.70    8.90
   6  10  -1    0.90    8.90
   5 -10  -1   24.00   10.40
  -5 -10   1   38.70    8.80
  -5 -10   1   33.40   14.80
  -5 -10   1   43.00   17.90
   5 -10  -1   35.70   14.30
   5 -10  -1   33.20    9.50
   5 -10  -1   34.30   11.90
   5  10  -1   35.80   11.70
  -5  10   1   27.80   12.10
   5  10  -1   41.20    8.70
  -5  10   1   30.90   12.70
  -5  10   1   41.30   14.20
   5  10  -1   39.50   11.40
  -4 -10   1    4.30   11.70
   4 -10  -1    8.90    6.90
   4 -10  -1    5.70    7.30
   4 -10  -1   28.40    9.80
  -4 -10   1    1.90    5.70
  -4 -10   1   16.40    9.80
   4  10  -1    2.90    4.90
  -4  10   1    8.10    9.20
  -4  10   1    1.90    6.20
  -4  10   1    6.40    6.90
   4  10  -1    8.80    4.80
   4  10  -1    1.10    6.70
   3 -10  -1    9.80    7.70
   3 -10  -1   -0.50    6.20
   3 -10  -1   12.10    5.70
  -3 -10   1    8.70    9.40
  -3 -10   1    7.40    5.80
  -3 -10   1   11.40    8.30
   3  10  -1    3.70    6.40
   3  10  -1   12.50    6.90
   3  10  -1    4.60    4.90
  -3  10   1    3.20    5.70
  -3  10   1    7.30    8.00
  -3  10   1    1.60    7.50
  -2 -10   1  399.06   24.00
  -2 -10   1  381.86   30.50
  -2 -10   1  425.16   32.50
   2 -10  -1  440.56   24.90
   2 -10  -1  411.86   28.10
   2 -10  -1  453.05   29.70
  -2  10   1  402.16   26.80
   2  10  -1  373.96   25.60
  -2  10   1  406.96   24.50
   2  10  -1  400.46   22.00
   2  10  -1  424.16   25.10
  -2  10   1  411.06   26.00
   2  10  -1  422.16   16.80
   2  10  -1  429.36   16.70
  -1 -10   1   92.99   15.80
   1 -10  -1  116.89   16.60
   1 -10  -1  123.99    9.20
  -1 -10   1  112.99    9.10
   1 -10  -1  107.69   13.80
   1 -10  -1  127.99   12.40
  -1 -10   1  128.59   14.30
   1 -10  -1  130.19   12.40
  -1 -10   1   97.09   16.00
   1  10  -1  130.19    8.60
  -1  10   1  114.69   12.60
   1  10  -1  114.19   11.50
  -1  10   1  110.39   14.90
   1  10  -1  148.29   13.80
  -1  10   1  138.49   13.70
   1  10  -1  112.59   13.90
   0 -10  -1  185.38   17.20
   0 -10  -1  159.48   16.50
   0 -10   1  123.59   17.60
   0 -10  -1  148.99   11.30
   0 -10   1  149.39   15.90
   0 -10   1  168.38   18.30
   0 -10   1  152.48   11.70
   0 -10  -1  174.08   20.00
   0  10   1  157.48   16.20
   0  10  -1  128.39   12.60
   0  10  -1  153.08   12.00
   0  10   1  155.58   12.20
   0  10   1  175.48   13.40
   0  10  -1  171.48   16.60
  -1 -10  -1   84.99   14.20
   1 -10   1  104.59   11.30
  -1 -10  -1   78.79    7.40
  -1 -10  -1   91.89   14.30
   1 -10   1   86.99   13.50
  -1 -10  -1   80.39   11.60
   1 -10   1   83.59   11.90
   1 -10   1   63.99   13.80
   1  10   1   99.39    9.90
  -1  10  -1   87.89    9.30
  -1  10  -1   85.79   12.80
   1  10   1   77.19   10.70
   1  10   1   74.79    8.60
  -1  10  -1   95.69   11.80
   1  10   1   82.79   12.20
   2 -10   1  208.38   11.80
  -2 -10  -1  220.48   17.50
   2 -10   1  222.48   24.10
  -2 -10  -1  218.98   24.10
   2 -10   1  218.68   19.00
  -2 -10  -1  206.88   10.50
   2 -10   1  212.68   10.00
   2 -10   1  228.38   22.60
  -2 -10  -1  184.88   22.10
   2  10   1  199.08   19.20
   2  10   1  214.78   10.20
  -2  10  -1  238.88   18.40
   2  10   1  204.28   15.50
  -2  10  -1  206.98   13.60
   2  10   1  203.78   17.10
   2  10   1  196.58   12.90
  -2  10  -1  238.38   21.20
   3 -10   1   49.20   11.20
  -3 -10  -1   33.10   10.90
   3 -10   1   36.00    9.80
   3 -10   1   34.70   11.60
  -3 -10  -1   44.70   12.00
  -3 -10  -1   42.30    9.60
  -3  10  -1   33.40   10.30
   3  10   1   46.90    6.40
   3  10   1   39.50    8.20
  -3  10  -1   36.80   10.10
  -3  10  -1   40.30    7.20
   3  10   1   36.60    8.60
   3  10   1   47.60   10.20
  -4 -10  -1   27.10   12.20
   4 -10   1   28.30    9.80
   4 -10   1   17.20    9.60
   4 -10   1   20.80   11.00
  -4 -10  -1   10.70    7.40
  -4 -10  -1   15.50   12.60
   4  10   1   29.70    9.20
  -4  10  -1   27.60   10.30
  -4  10  -1   25.20    7.60
   4  10   1   35.40   10.10
  -4  10  -1   21.10    9.80
   4  10   1   22.00    5.40
   4  10   1   32.40   10.00
   5 -10   1   99.99   17.30
  -5 -10  -1  126.89   22.30
  -5 -10  -1  160.18   17.60
   5 -10   1  145.39   23.00
   5 -10   1  119.49   17.90
  -5 -10  -1  136.19   25.20
  -5  10  -1  116.69   18.50
   5  10   1  134.19   17.20
   5  10   1  133.09   18.60
   5  10   1  117.99   16.10
  -5  10  -1  120.29   18.90
   6 -10   1   31.50   13.70
   6 -10   1   35.60   17.10
   6 -10   1   16.50   10.30
  -6 -10  -1   27.10   16.10
  -6 -10  -1   36.50   18.80
  -6 -10  -1   33.80   11.80
  -6  10  -1   36.20   13.60
  -6  10  -1   43.50   14.20
  -6  10  -1   44.60   14.70
   6  10   1   12.80    7.90
   6  10   1   34.30   12.40
   6  10   1   19.50    8.80
  -7 -10  -1   -3.30   17.70
  -7 -10  -1   -4.20   14.70
   7 -10   1    7.90   10.10
   7 -10   1    0.60   14.30
   7  10   1  -12.10    8.50
   7  10   1   10.50   10.20
  -7  10  -1   -2.30   12.30
  -7  10  -1   -0.90    8.00
  -7  10  -1   10.90   13.10
   7 -11  -1    8.80   16.00
  -7 -11   1    7.00   17.40
  -7 -11   1    6.50   18.10
   7 -11  -1   19.10   14.00
  -7 -11   1    1.00   16.20
   7  11  -1   12.30   12.00
   7  11  -1    6.20   11.80
  -7  11   1    4.10    9.50
  -7  11   1   -2.30   11.50
   6 -11  -1   21.70   13.20
  -6 -11   1   10.70   16.30
   6 -11  -1   43.20   17.40
  -6 -11   1   61.89   22.00
  -6  11   1   21.30   11.30
  -6  11   1   27.90   13.70
   6  11  -1    6.70    8.10
   6  11  -1   13.40   10.70
   5 -11  -1    8.30    8.00
   5 -11  -1    7.20    8.80
  -5 -11   1    1.10    8.50
  -5 -11   1    7.60   14.30
   5 -11  -1    1.10    8.50
  -5 -11   1   -0.40    5.90
   5  11  -1   12.30    6.50
  -5  11   1   -4.40    9.10
  -5  11   1    5.60    9.80
   5  11  -1    7.00    8.50
   5  11  -1   11.00   10.00
   4 -11  -1  129.19   18.60
   4 -11  -1   87.79   15.30
  -4 -11   1  111.29   21.10
  -4 -11   1   92.39   12.60
  -4 -11   1   76.89   20.90
   4 -11  -1  118.29   19.50
   4  11  -1  103.29   14.60
  -4  11   1  101.69   15.00
  -4  11   1   88.19   16.80
   4  11  -1  101.39   15.70
  -4  11   1  136.79   18.60
   4  11  -1  104.69   11.20
   3 -11  -1  207.38   24.60
  -3 -11   1  216.38   17.10
  -3 -11   1  182.18   23.80
  -3 -11   1  150.48   24.40
   3 -11  -1  199.18   23.10
   3 -11  -1  215.68   20.40
  -3  11   1  224.78   17.90
   3  11  -1  220.48   20.70
   3  11  -1  200.08   15.20
  -3  11   1  261.57   22.40
   3  11  -1  229.48   21.70
  -3  11   1  171.48   20.10
   2 -11  -1  518.95   29.80
  -2 -11   1  504.55   29.30
   2 -11  -1  542.35   34.00
  -2 -11   1  530.75   36.80
   2 -11  -1  493.95   34.20
  -2 -11   1  478.75   35.90
   2  11  -1  514.25   21.20
   2  11  -1  520.55   29.70
  -2  11   1  501.55   28.80
  -2  11   1  563.44   31.30
   2  11  -1  522.65   26.90
   2  11  -1  589.44   32.70
  -2  11   1  522.85   33.10
  -1 -11   1  131.19   11.00
  -1 -11   1  152.18   20.20
  -1 -11   1  128.59   18.60
   1 -11  -1  103.89   12.50
   1 -11  -1  107.79   15.30
   1 -11  -1  110.29   12.30
  -1 -11   1  107.59   13.90
   1 -11  -1  140.89   19.00
  -1  11   1  142.79   17.10
   1  11  -1  125.79   15.70
  -1  11   1  129.69   14.00
   1  11  -1  115.69   12.70
   1  11  -1  105.39   11.80
  -1  11   1  133.09   14.20
   1  11  -1  129.79    9.20
   0 -11  -1   21.90    9.20
   0 -11   1   39.00   11.50
   0 -11   1   14.70    8.60
   0 -11  -1   43.40   11.80
   0 -11  -1   33.20    9.30
   0 -11   1   33.10    6.50
   0 -11   1   34.60    8.20
   0 -11  -1   28.50    5.90
   0  11   1   33.10    7.30
   0  11  -1   24.30    5.60
   0  11  -1   26.30    6.70
   0  11   1   27.30    8.60
   0  11   1   19.70    5.90
   0  11  -1   31.10    6.70
   0  11  -1   28.70    8.00
   1 -11   1  155.68   17.50
  -1 -11  -1  192.68   12.00
  -1 -11  -1  186.28   20.90
  -1 -11  -1  202.48   19.40
   1 -11   1  215.98   21.40
   1 -11   1  188.68   23.40
  -1 -11  -1  182.18   21.50
   1 -11   1  201.28   17.30
   1  11   1  186.58   14.00
  -1  11  -1  197.58   19.60
   1  11   1  190.88   18.60
  -1  11  -1  185.78   13.90
   1  11   1  227.28   17.10
  -1  11  -1  195.18   17.40
  -2 -11  -1    6.80    8.70
   2 -11   1    3.80    5.80
   2 -11   1   -9.10    6.70
   2 -11   1    3.00    3.00
   2 -11   1   17.40    8.50
  -2 -11  -1   16.70    9.30
  -2 -11  -1   -7.30    4.80
  -2 -11  -1    4.30    2.50
   2  11   1   -5.50    4.00
   2  11   1    5.90    4.10
  -2  11  -1    0.30    6.20
  -2  11  -1   12.00    5.00
   2  11   1    8.80    6.30
   2  11   1    1.80    6.20
  -2  11  -1    0.20    6.90
  -3 -11  -1    3.20    7.10
   3 -11   1   -1.00    7.30
   3 -11   1   -2.60    8.60
  -3 -11  -1   -9.20    8.70
   3 -11   1   -1.00    6.40
  -3 -11  -1   20.70    8.00
   3  11   1   -2.00    3.00
   3  11   1    3.40    7.60
   3  11   1   -3.00    5.40
   3  11   1    1.10    3.90
  -3  11  -1    6.50    5.90
  -3  11  -1   14.50    7.70
  -3  11  -1   -1.90    4.20
   4 -11   1   -5.80    7.00
   4 -11   1   -4.20    7.30
  -4 -11  -1   -8.80    6.80
  -4 -11  -1   -5.30    7.10
  -4 -11  -1   -0.40    6.60
   4 -11   1    7.50    9.80
   4  11   1    4.40    7.50
  -4  11  -1    1.70    5.60
   4  11   1   -0.60    3.20
   4  11   1    1.80    5.00
  -4  11  -1  -10.60    7.10
   4  11   1    1.50    5.20
   5 -11   1   10.60   12.10
  -5 -11  -1   11.30    7.60
   5 -11   1   -3.00    5.80
  -5 -11  -1   -3.70   12.90
   5 -11   1    3.90    9.00
  -5 -11  -1    6.30    7.70
  -5  11  -1   -1.30    7.00
   5  11   1   17.00    8.50
   5  11   1    0.90    8.90
   5  11   1    5.80    6.80
  -5  11  -1   -1.70    8.50
  -6 -11  -1   69.29   18.40
  -6 -11  -1   69.59   22.20
   6 -11   1   66.89   19.50
   6 -11   1   55.09   14.90
  -6  11  -1   68.99   14.40
   6  11   1   59.39   15.10
  -6  11  -1   62.59   16.30
   6  11   1   74.49   14.20
  -6  11  -1   44.80   15.40
   6  11   1   59.39   14.50
  -7 -11  -1   30.30   19.80
   7 -11   1    7.00   13.70
   7 -11   1    4.60   18.70
  -7 -11  -1    9.10   15.90
  -7  11  -1   14.00   14.00
  -7  11  -1   13.10   14.30
   7  11   1   14.20   11.60
  -7  11  -1   30.60   14.80
   7  11   1   -2.40   10.10
  -7 -12   1   -6.80   12.00
  -7 -12   1   32.50   20.00
   7 -12  -1   -4.10   12.40
   7 -12  -1    3.80   11.80
   7  12  -1  -10.50   10.60
   7  12  -1   18.90   13.70
  -7  12   1    8.40   13.00
  -7  12   1  -12.50   12.90
   6 -12  -1   84.99   17.10
   6 -12  -1   65.39   21.60
  -6 -12   1   88.59   23.70
  -6 -12   1   78.59   25.30
   6  12  -1   46.90   12.60
  -6  12   1   93.99   20.30
   6  12  -1   50.19   15.00
  -6  12   1   56.29   17.50
  -5 -12   1   19.90   14.00
   5 -12  -1   14.00   12.00
  -5 -12   1   14.40   14.50
   5 -12  -1    8.30   12.60
   5  12  -1   23.70    9.40
  -5  12   1   27.60   12.80
   5  12  -1   36.10   12.40
  -5  12   1    4.40    8.40
   4 -12  -1  419.26   38.30
  -4 -12   1  368.26   25.80
  -4 -12   1  482.45   38.20
   4 -12  -1  428.36   30.70
   4 -12  -1  394.36   31.80
  -4 -12   1  395.96   41.90
   4  12  -1  469.95   31.50
  -4  12   1  438.76   32.00
   4  12  -1  383.06   28.70
   4  12  -1  421.46   23.90
  -4  12   1  449.16   29.60
  -4  12   1  445.66   32.20
   3 -12  -1   81.29   16.10
   3 -12  -1   96.19   14.60
  -3 -12   1   92.09   13.10
  -3 -12   1   78.49   16.20
   3 -12  -1   80.49   15.50
  -3 -12   1  105.39   22.00
  -3  12   1  115.29   14.70
   3  12  -1   97.39   11.00
  -3  12   1   96.49   14.80
   3  12  -1   97.09   15.70
  -3  12   1   96.89   16.80
   3  12  -1   76.89   13.40
   2 -12  -1  300.07   28.80
  -2 -12   1  306.97   31.70
   2 -12  -1  303.47   28.30
  -2 -12   1  273.87   31.20
   2 -12  -1  330.87   22.80
  -2 -12   1  313.87   22.20
  -2  12   1  307.07   24.00
  -2  12   1  276.47   22.60
   2  12  -1  314.67   23.20
   2  12  -1  286.37   21.50
   2  12  -1  296.67   19.20
  -2  12   1  313.67   20.90
   1 -12  -1  159.38   16.30
   1 -12  -1  164.78   19.90
   1 -12  -1  201.98   15.90
   1 -12  -1  199.38   23.70
  -1 -12   1  206.68   24.20
  -1 -12   1  193.88   19.60
  -1 -12   1  198.08   13.70
  -1 -12   1  203.58   25.00
  -1  12   1  182.18   19.80
   1  12  -1  190.38   12.20
  -1  12   1  188.58   15.70
   1  12  -1  181.58   15.90
  -1  12   1  193.68   17.80
   1  12  -1  190.48   17.50
   1  12  -1  204.98   20.50
   0 -12   1    0.50    9.10
   0 -12  -1   13.60    7.90
   0 -12  -1   10.70   10.00
   0 -12   1   12.80    7.60
   0 -12   1   34.20   11.40
   0 -12   1   21.00    6.20
   0 -12  -1   30.00    6.40
   0 -12  -1   10.00    7.20
   0  12  -1   19.40    5.80
   0  12  -1   19.40    6.20
   0  12   1   12.60    5.40
   0  12   1    8.50    7.60
   0  12  -1    1.20    7.00
   0  12   1   16.50    6.50
   0  12  -1   29.40    7.80
   1 -12   1  853.71   45.40
   1 -12   1  714.63   41.10
  -1 -12  -1  793.82   45.60
  -1 -12  -1  792.42   35.50
  -1 -12  -1  783.62   47.60
   1 -12   1  786.42   48.60
   1 -12   1  800.52   39.90
  -1 -12  -1  826.42   42.80
   1  12   1  826.52   43.50
  -1  12  -1  801.82   40.10
   1  12   1  779.22   37.10
  -1  12  -1  845.42   43.10
  -1  12  -1  809.42   37.50
   1  12   1  792.82   40.80
   2 -12   1   -1.60    5.50
   2 -12   1    6.10    9.20
  -2 -12  -1   13.10    7.60
  -2 -12  -1   12.00    9.90
   2 -12   1   14.40    6.10
  -2 -12  -1    6.40    9.70
  -2  12  -1    1.90    5.50
   2  12   1   12.20    5.60
  -2  12  -1   17.90    8.10
  -2  12  -1   10.30    5.50
   2  12   1    7.60    6.00
   2  12   1   19.00    6.40
   3 -12   1  431.76   32.50
  -3 -12  -1  374.46   25.50
  -3 -12  -1  292.67   32.20
   3 -12   1  361.16   25.80
  -3 -12  -1  370.16   36.40
   3 -12   1  396.76   36.00
  -3  12  -1  345.87   21.10
   3  12   1  350.76   26.50
   3  12   1  430.16   28.60
  -3  12  -1  379.86   27.70
   3  12   1  349.67   19.80
   3  12   1  352.46   23.70
  -3  12  -1  400.86   29.00
  -4 -12  -1  190.38   27.70
   4 -12   1  134.59   23.40
  -4 -12  -1  210.28   28.60
   4 -12   1  159.18   20.80
  -4 -12  -1  216.88   20.90
   4 -12   1  211.78   25.00
  -4  12  -1  208.78   23.50
  -4  12  -1  202.18   22.40
   4  12   1  193.18   22.10
   4  12   1  178.58   21.20
   4  12   1  238.68   19.10
  -5 -12  -1   76.39   19.80
   5 -12   1   34.20   13.70
  -5 -12  -1   82.49   23.00
  -5 -12  -1   52.89   11.90
   5 -12   1   44.90   14.50
   5 -12   1   74.99   19.40
   5  12   1   70.99   15.10
  -5  12  -1   35.30   12.50
  -5  12  -1   56.89   15.30
   5  12   1   32.00   11.10
   5  12   1   84.79   14.80
  -6 -12  -1   40.80   17.50
   6 -12   1   78.59   19.50
  -6 -12  -1  112.89   25.20
   6 -12   1   30.80   17.50
  -6  12  -1   78.99   17.20
   6  12   1   53.19   15.30
  -6  12  -1   52.39   16.70
  -6  12  -1   81.49   18.50
   6  12   1   87.39   17.40
   7 -12   1    6.70   14.30
   7 -12   1  -14.50   10.10
  -7 -12  -1   21.90   15.20
  -7 -12  -1    4.60   16.50
   7  12   1    2.30    7.90
  -7  12  -1    3.50   13.10
  -7  12  -1   29.70   16.00
  -7  12  -1   12.60   14.80
   7  12   1    4.90   11.80
   7 -13  -1   44.60   23.20
  -7 -13   1   27.10   23.30
   7 -13  -1   17.70   16.50
  -7 -13   1   26.50   20.70
   7  13  -1   -1.30   12.60
   7  13  -1   25.60   14.60
  -7  13   1   24.90   14.60
  -7  13   1    9.50   15.70
   6 -13  -1   75.09   19.40
  -6 -13   1   66.59   22.00
   6 -13  -1   57.79   22.20
  -6 -13   1   97.39   23.40
   6  13  -1   70.89   17.00
   6  13  -1   95.99   17.50
  -6  13   1   68.09   17.50
  -6  13   1   48.10   16.70
  -5 -13   1    7.30   13.90
  -5 -13   1   11.50   18.00
   5 -13  -1  -15.70    8.90
   5 -13  -1  -10.00   12.40
   5  13  -1   14.20    9.30
   5  13  -1   -1.90    5.90
  -5  13   1   13.10   12.10
  -5  13   1   20.80   12.00
   4 -13  -1  260.27   31.60
   4 -13  -1  364.26   31.10
  -4 -13   1  324.97   36.20
  -4 -13   1  291.37   37.70
   4 -13  -1  270.17   29.40
  -4 -13   1  320.77   23.80
  -4  13   1  334.07   31.90
   4  13  -1  336.97   21.00
   4  13  -1  312.97   26.10
   4  13  -1  389.76   28.00
  -4  13   1  344.77   30.80
  -3 -13   1   16.20   13.40
   3 -13  -1   21.70   10.00
  -3 -13   1    6.70   13.60
  -3 -13   1    3.00    7.00
   3 -13  -1   21.80   10.20
   3 -13  -1   26.20   12.80
  -3  13   1   25.20    9.90
   3  13  -1   32.00    9.40
  -3  13   1   19.10    8.30
   3  13  -1   30.80    9.90
  -3  13   1   36.70    9.30
   3  13  -1   45.90    8.40
  -2 -13   1   94.59   20.60
   2 -13  -1   65.29   11.90
  -2 -13   1   86.79   14.00
   2 -13  -1   52.89   12.80
   2 -13  -1   73.29   15.60
  -2 -13   1   78.79   17.70
  -2  13   1   62.09   13.50
   2  13  -1   79.59   13.30
   2  13  -1   80.39   13.00
  -2  13   1   70.59   12.70
   2  13  -1   69.69   10.40
  -2  13   1   75.49   11.70
   1 -13  -1  526.95   37.60
  -1 -13   1  473.75   38.10
   1 -13  -1  543.55   30.50
  -1 -13   1  494.55   27.10
  -1 -13   1  524.75   32.00
   1 -13  -1  540.55   35.20
  -1 -13   1  517.55   38.70
   1 -13  -1  582.04   32.90
  -1  13   1  514.65   30.60
  -1  13   1  552.04   34.20
  -1  13   1  541.45   30.60
   1  13  -1  558.84   31.00
   1  13  -1  545.55   26.00
   1  13  -1  571.54   29.90
   1  13  -1  617.84   35.60
   0 -13   1  377.86   23.10
   0 -13  -1  370.26   22.90
   0 -13  -1  393.06   27.90
   0 -13  -1  397.86   29.10
   0 -13  -1  416.56   31.50
   0 -13   1  409.06   27.40
   0 -13   1  325.17   28.50
   0 -13   1  427.26   33.90
   0  13   1  368.66   26.60
   0  13  -1  397.86   23.50
   0  13  -1  363.26   27.60
   0  13  -1  418.86   22.60
   0  13   1  376.56   23.50
   0  13  -1  410.86   24.90
   0  13   1  383.06   24.90
  -1 -13  -1  327.87   29.30
  -1 -13  -1  403.66   32.90
   1 -13   1  380.86   28.00
   1 -13   1  354.66   35.00
  -1 -13  -1  415.96   27.00
   1 -13   1  353.16   26.80
   1 -13   1  374.26   24.70
  -1 -13  -1  388.46   21.00
   1  13   1  408.96   28.50
  -1  13  -1  394.76   25.30
   1  13   1  396.36   25.60
  -1  13  -1  385.26   27.00
  -1  13  -1  376.46   22.20
   1  13   1  378.76   22.30
   2 -13   1  118.09   17.40
  -2 -13  -1   72.29   13.10
   2 -13   1   80.19   17.60
  -2 -13  -1   71.79   17.50
  -2 -13  -1   97.59   18.80
   2 -13   1   67.99   12.60
  -2  13  -1  116.29   15.70
   2  13   1   86.19   13.90
  -2  13  -1   80.89   15.60
   2  13   1   81.29    9.90
   2  13   1   88.89   14.20
  -2  13  -1   95.69   11.50
  -3 -13  -1  280.17   32.40
   3 -13   1  393.16   36.90
  -3 -13  -1  295.97   24.40
   3 -13   1  393.36   28.00
   3 -13   1  263.47   28.80
  -3 -13  -1  279.77   33.00
   3  13   1  334.67   27.00
  -3  13  -1  367.66   26.90
  -3  13  -1  340.97   26.50
   3  13   1  357.66   19.80
   3  13   1  341.57   26.40
  -4 -13  -1  199.18   21.30
   4 -13   1  242.38   28.00
  -4 -13  -1  164.98   26.30
   4 -13   1  171.28   21.30
   4 -13   1  190.28   26.40
  -4 -13  -1  224.38   30.70
  -4  13  -1  184.48   23.00
   4  13   1  215.78   24.10
  -4  13  -1  220.88   23.20
   4  13   1  173.38   21.80
   5 -13   1   23.40   13.70
  -5 -13  -1    4.20   15.70
  -5 -13  -1   26.30   11.00
  -5 -13  -1   15.40   17.10
   5 -13   1    3.10   13.40
   5 -13   1  -11.60    9.20
  -5  13  -1   24.00   12.60
  -5  13  -1   17.00   11.60
  -5  13  -1   13.60   11.00
   5  13   1    2.40    6.70
   5  13   1   23.00   11.90
   6 -13   1  233.98   34.80
  -6 -13  -1  220.18   36.60
   6 -13   1  273.97   31.50
  -6 -13  -1  210.48   30.80
  -6  13  -1  200.58   26.00
   6  13   1  251.67   28.80
   6  13   1  289.37   29.60
  -6  13  -1  226.28   27.50
  -6  13  -1  250.27   29.70
  -7 -13  -1    6.10   13.60
   7 -13   1   27.30   20.30
   7  13   1   11.20   10.40
  -7  13  -1   20.10   14.50
  -7  13  -1   -0.70   14.30
  -6 -14   1  140.19   28.60
   6 -14  -1  127.39   27.00
  -6 -14   1  117.29   31.50
   6 -14  -1  172.08   24.50
   6  14  -1  165.58   24.30
  -6  14   1  126.89   23.10
   6  14  -1  154.68   22.20
  -6  14   1  146.49   25.30
  -5 -14   1  113.59   28.70
   5 -14  -1  112.39   24.60
  -5 -14   1   68.69   21.00
   5 -14  -1   98.29   18.90
   5  14  -1  113.29   17.80
  -5  14   1  104.79   19.90
   5  14  -1  134.19   21.20
  -5  14   1   99.09   20.00
  -4 -14   1    2.80   15.70
   4 -14  -1   31.00   12.50
  -4 -14   1   17.10   11.00
   4 -14  -1   28.50   12.90
   4 -14  -1   41.10   16.60
  -4 -14   1   20.70   16.80
  -4  14   1   33.60   11.20
   4  14  -1   19.20   10.30
   4  14  -1   18.40   11.90
  -4  14   1   23.80   11.10
   3 -14  -1   96.49   17.60
  -3 -14   1  135.49   23.90
   3 -14  -1  101.29   20.20
  -3 -14   1  126.69   25.10
  -3 -14   1   85.09   14.20
   3 -14  -1  100.19   15.00
   3  14  -1  125.59   17.00
  -3  14   1  110.99   17.20
   3  14  -1  105.79   16.50
  -3  14   1  147.09   20.50
  -3  14   1  118.19   17.40
   3  14  -1  100.09   12.50
   2 -14  -1  190.88   23.00
   2 -14  -1  160.68   18.00
  -2 -14   1  121.09   23.70
  -2 -14   1  132.59   17.00
  -2 -14   1  118.39   23.00
   2 -14  -1  111.59   20.20
   2  14  -1  153.18   15.20
  -2  14   1  150.98   16.70
  -2  14   1  195.68   20.50
   2  14  -1  151.78   20.10
  -2  14   1  126.59   18.80
   2  14  -1  180.98   19.10
   1 -14  -1  150.68   16.20
  -1 -14   1  161.68   19.80
   1 -14  -1  190.98   22.20
   1 -14  -1  125.59   21.50
  -1 -14   1  199.68   26.90
  -1 -14   1  149.59   22.80
  -1  14   1  153.48   19.70
   1  14  -1  176.58   18.10
   1  14  -1  183.38   17.30
  -1  14   1  206.88   19.10
  -1  14   1  167.68   17.60
   1  14  -1  207.18   22.20
   0 -14   1   -2.40    8.70
   0 -14  -1    3.90    8.20
   0 -14   1   11.20    7.10
   0 -14  -1    5.00    5.00
   0 -14  -1    7.10    6.30
   0 -14   1   -0.90    8.00
   0 -14  -1    7.60   10.90
   0 -14   1  -13.10    7.90
   0  14   1    4.10    6.70
   0  14  -1   12.40    6.50
   0  14   1    9.60    6.50
   0  14  -1    8.40    6.10
   0  14  -1    5.30    7.20
   0  14   1   10.70    8.80
   0  14  -1   -7.10    6.90
  -1 -14  -1  216.28   22.30
  -1 -14  -1  189.18   17.20
   1 -14   1  182.88   26.80
  -1 -14  -1  191.58   24.50
  -1 -14  -1  174.08   25.90
   1 -14   1  199.48   19.50
   1 -14   1  242.98   25.70
  -1  14  -1  188.38   19.00
  -1  14  -1  192.58   18.00
   1  14   1  208.78   22.10
  -1  14  -1  182.68   15.20
  -1  14  -1  258.47   24.80
   1  14   1  188.38   16.70
   1  14   1  246.98   22.40
   2 -14   1  190.98   26.30
   2 -14   1  214.78   21.60
  -2 -14  -1  131.19   23.30
  -2 -14  -1  189.18   21.00
  -2 -14  -1  226.18   26.90
   2 -14   1  194.48   24.70
   2  14   1  218.58   22.60
   2  14   1  177.18   21.70
  -2  14  -1  196.68   20.90
  -2  14  -1  231.88   25.20
   2  14   1  208.78   15.40
  -3 -14  -1  190.28   27.80
   3 -14   1  212.48   28.40
   3 -14   1  220.58   23.60
  -3 -14  -1  209.88   29.90
  -3 -14  -1  143.49   18.50
   3 -14   1  159.48   22.60
   3  14   1  152.58   19.70
   3  14   1  183.58   22.50
  -3  14  -1  160.58   21.90
  -3  14  -1  172.28   19.70
  -4 -14  -1  165.38   27.20
   4 -14   1  153.68   21.40
  -4 -14  -1  145.09   18.70
   4 -14   1  157.98   25.70
  -4 -14  -1  123.49   24.60
   4 -14   1  184.78   26.80
  -4  14  -1  130.59   19.90
  -4  14  -1   91.89   18.30
  -4  14  -1  128.09   19.60
   4  14   1  150.98   21.00
   4  14   1  199.28   23.30
   5 -14   1   46.00   15.90
  -5 -14  -1   45.70   17.80
  -5 -14  -1   48.70   20.10
   5 -14   1   29.40   14.10
  -5 -14  -1   46.10   12.50
   5 -14   1   37.10   17.40
  -5  14  -1   36.40   13.60
   5  14   1   36.70   11.10
   5  14   1   43.50   14.30
  -5  14  -1   12.90   13.00
  -5  14  -1   25.90   12.80
  -6 -14  -1   48.60   23.40
   6 -14   1   54.49   23.00
  -6 -14  -1   11.50   18.00
   6 -14   1   53.49   14.90
  -6  14  -1   39.10   13.50
   6  14   1   43.20   14.20
  -6  14  -1   31.50   12.80
   6  14   1   44.00   15.10
  -6  14  -1   69.09   17.60
  -6 -15   1   21.30   21.90
   6 -15  -1   44.70   16.60
  -6 -15   1   15.60   19.40
  -6  15   1    6.40   13.90
  -6  15   1   21.00   11.10
   6  15  -1   17.20   10.60
   6  15  -1   19.80   15.00
  -5 -15   1   90.29   28.60
   5 -15  -1   53.99   17.70
   5 -15  -1   64.49   17.60
  -5 -15   1   42.20   20.30
   5  15  -1   64.29   15.40
  -5  15   1   56.19   16.40
  -5  15   1   60.39   17.90
   5  15  -1   64.19   14.60
  -4 -15   1    3.30   13.40
   4 -15  -1    2.80   10.10
  -4 -15   1    9.30   17.70
  -4 -15   1   -1.20    8.10
   4 -15  -1    1.20   10.70
   4 -15  -1    2.40   13.30
   4  15  -1    2.50    9.50
  -4  15   1   19.10   11.60
   4  15  -1    6.00   10.00
  -4  15   1   10.50   10.90
  -3 -15   1   19.40   14.10
  -3 -15   1    5.60    8.90
   3 -15  -1   -5.70   10.80
   3 -15  -1   -1.20   10.80
  -3 -15   1    5.80   16.40
   3 -15  -1   23.60   10.80
   3  15  -1   -6.60    6.60
  -3  15   1    7.40   10.30
   3  15  -1   18.50   11.10
   3  15  -1   14.50    9.90
  -3  15   1    7.40   10.80
   2 -15  -1    2.60    9.90
   2 -15  -1   -5.10    7.40
   2 -15  -1   -9.80    8.60
  -2 -15   1   15.80    8.40
  -2 -15   1   -1.60   12.70
  -2 -15   1    6.10   13.30
  -2  15   1   12.70    7.80
   2  15  -1    1.70    7.20
  -2  15   1   -4.70    7.30
   2  15  -1    1.60    6.70
   2  15  -1    2.10    6.00
  -2  15   1  -12.70    8.80
   1 -15  -1   12.00   12.30
  -1 -15   1   19.40   12.60
   1 -15  -1   10.90   10.20
   1 -15  -1   19.80    8.10
  -1 -15   1   11.50    9.50
  -1 -15   1   13.20    9.70
  -1  15   1    8.10    7.10
   1  15  -1   22.60    8.30
  -1  15   1   14.40    8.10
  -1  15   1   13.70    7.80
   1  15  -1   11.40    7.90
   1  15  -1   17.80    8.30
   0 -15   1   89.59   20.00
   0 -15   1   95.99   13.80
   0 -15  -1  106.39   13.10
   0 -15  -1  124.79   21.60
   0 -15   1   66.59   16.60
   0 -15   1   85.79   16.20
   0 -15  -1   94.09   16.90
   0  15   1   99.79   17.10
   0  15  -1   83.79   11.50
   0  15  -1  106.19   13.50
   0  15  -1   72.49   15.50
   0  15  -1  131.09   16.10
   0  15   1   99.29   13.20
   0  15   1  116.69   15.50
   1 -15   1  -16.80    8.80
  -1 -15  -1    8.60    7.50
  -1 -15  -1   -3.40   10.30
  -1 -15  -1   -3.50   11.40
   1 -15   1    6.20    9.20
   1 -15   1  -16.60    7.20
  -1  15  -1    8.90    6.00
   1  15   1    4.70    7.10
   1  15   1    0.40    9.00
   1  15   1   -1.70    6.70
  -1  15  -1    4.40    8.00
  -1  15  -1    2.00    5.60
  -1  15  -1    4.50    9.20
   2 -15   1    1.30    7.80
  -2 -15  -1  -18.40    9.90
   2 -15   1   13.50   11.60
  -2 -15  -1   10.00    8.40
   2 -15   1    8.70   10.70
  -2 -15  -1    0.10   12.80
  -2  15  -1    0.30    7.20
  -2  15  -1   -6.30    8.90
  -2  15  -1   10.30    8.40
   2  15   1    0.10    8.90
   2  15   1   -9.90    6.70
   2  15   1   15.30    7.60
  -3 -15  -1   -2.10    8.10
   3 -15   1   20.90   14.20
  -3 -15  -1   14.10   15.30
   3 -15   1    9.20   10.00
   3 -15   1   -2.50    7.30
  -3 -15  -1    2.30   12.30
   3  15   1    8.70    9.90
   3  15   1   10.80    6.70
  -3  15  -1    8.80   10.50
  -3  15  -1   12.20   10.30
  -3  15  -1    4.00   11.00
  -4 -15  -1    8.70   12.30
   4 -15   1   12.90   16.00
   4 -15   1   19.50   13.80
   4 -15   1   16.00   12.10
  -4 -15  -1   -3.30   10.20
  -4 -15  -1   19.00   10.60
  -4  15  -1   12.90   11.80
   4  15   1   32.20   13.50
  -4  15  -1    6.30   11.30
   4  15   1   13.00   10.30
  -4  15  -1   29.30   11.30
  -5 -15  -1   -6.50    9.90
   5 -15   1    0.20   12.10
   5 -15   1    7.60   15.80
  -5 -15  -1  -20.00   10.10
   5  15   1   -8.00    6.50
   5  15   1   -7.70    6.50
  -5  15  -1    9.70   10.90
  -5  15  -1   11.00    9.60
  -5  15  -1   -0.80   11.20
   6 -15   1   35.40   17.20
   6 -15   1   41.60   17.00
  -6 -15  -1   -8.50   19.40
  -6 -15  -1   33.00   21.50
   6  15   1   19.30   14.90
   6  15   1   15.70   14.30
  -6  15  -1   27.70   15.50
  -6  15  -1   33.60   15.20
   5 -16  -1    8.20    9.40
   5 -16  -1    8.00   12.60
  -5 -16   1   16.10   17.10
  -5 -16   1    6.80   15.50
  -5  16   1    8.40   13.40
   5  16  -1   28.70   10.70
  -5  16   1   40.80   13.70
   5  16  -1   24.70   14.80
  -4 -16   1   57.89   24.30
   4 -16  -1   69.69   16.20
   4 -16  -1   26.10   16.40
  -4 -16   1   50.59   20.90
  -4  16   1   68.99   18.00
   4  16  -1   69.99   17.20
  -4  16   1   29.90   11.50
   4  16  -1   35.10   11.20
  -3 -16   1   95.79   22.90
   3 -16  -1   41.30   16.30
  -3 -16   1  102.09   16.30
   3 -16  -1  143.89   24.60
  -3 -16   1   77.89   23.40
   3 -16  -1   87.99   16.60
   3  16  -1  145.49   19.20
  -3  16   1  147.69   21.30
  -3  16   1   82.39   17.10
   3  16  -1  142.29   21.30
   2 -16  -1   35.00   11.30
  -2 -16   1   26.20   10.70
  -2 -16   1   48.50   18.40
   2 -16  -1   24.50   13.30
  -2 -16   1   30.80   17.40
   2 -16  -1   21.70   13.10
   2  16  -1   36.50    9.20
   2  16  -1   52.29   12.70
  -2  16   1   26.50   11.00
   2  16  -1   16.90    9.50
  -2  16   1   31.90   14.60
   1 -16  -1    8.10   11.40
   1 -16  -1    0.80    7.20
  -1 -16   1    2.60    9.60
  -1 -16   1   29.00   14.80
   1 -16  -1   11.40    8.10
  -1 -16   1    0.80   11.10
  -1  16   1   14.00    8.70
  -1  16   1    7.80    9.00
   1  16  -1   16.10    9.00
  -1  16   1   12.80   10.90
   1  16  -1    8.80    9.90
   1  16  -1   13.90    8.20
   0 -16   1    4.00   11.20
   0 -16  -1   -6.00   10.40
   0 -16  -1    0.90    8.90
   0 -16   1    2.80    8.80
   0  16   1   10.00    7.10
   0  16   1  -16.50    4.80
   0  16  -1   -1.20    6.10
   0  16   1   11.80   10.60
   0  16  -1    7.50    8.40
   0  16  -1   12.30    8.70
  -1 -16  -1   64.29   13.30
  -1 -16  -1   52.79   17.40
   1 -16   1    8.30   10.60
  -1 -16  -1   54.29   16.60
   1 -16   1   74.69   19.90
   1 -16   1   36.10   10.50
   1  16   1   41.50   10.30
  -1  16  -1   27.10    9.10
  -1  16  -1   26.00    8.60
   1  16   1   28.10   12.80
   1  16   1   34.10    8.70
  -1  16  -1   35.80   12.90
  -2 -16  -1   12.50   13.90
   2 -16   1    8.90   13.00
   2 -16   1   13.00   11.60
  -2 -16  -1    5.90   13.00
   2 -16   1    7.20    8.80
  -2 -16  -1   -2.70    8.50
  -2  16  -1   -3.70    8.10
  -2  16  -1    1.30    9.80
   2  16   1    9.00    9.60
   2  16   1   39.90   13.30
  -2  16  -1   19.00    9.70
  -3 -16  -1   30.80   19.30
  -3 -16  -1   58.19   14.50
   3 -16   1   38.10   12.80
   3 -16   1   30.20   15.50
   3 -16   1   31.90   13.80
  -3 -16  -1   12.90   14.50
  -3  16  -1   29.50   14.50
   3  16   1   37.90   12.50
  -3  16  -1   41.50   13.30
  -3  16  -1   50.69   13.50
   3  16   1   26.70   12.50
  -4 -16  -1  -14.00    9.00
   4 -16   1   15.50   11.90
  -4 -16  -1   11.20   14.00
  -4 -16  -1   -6.20   15.30
   4 -16   1   -8.80   12.00
   4 -16   1   21.70   16.50
  -4  16  -1    0.30   10.60
   4  16   1    2.90    7.60
  -4  16  -1   -2.50   10.80
  -4  16  -1    1.50   11.80
   4  16   1   -8.60    6.40
  -5 -16  -1   12.10   17.30
  -5 -16  -1   -1.90   14.60
   5 -16   1    1.30   12.50
   5 -16   1    0.20   15.10
  -5  16  -1    7.90   12.20
  -5  16  -1    2.90   12.30
   5  16   1   -7.00   12.60
   5  16   1   19.00   13.60
  -5  16  -1    8.80   10.00
  -5 -17   1   -3.20   16.10
   5 -17  -1   66.99   22.40
  -5  17   1   14.50   10.70
  -5  17   1   34.00   16.60
   5  17  -1   25.90   15.00
   4 -17  -1  193.68   23.60
  -4 -17   1   98.69   30.70
  -4 -17   1  160.58   30.40
   4 -17  -1  138.19   26.30
  -4  17   1  126.39   22.10
   4  17  -1  177.38   24.10
   4  17  -1  196.78   24.70
  -4  17   1  168.68   24.80
   3 -17  -1   15.50   11.20
  -3 -17   1   35.40   21.80
  -3 -17   1  -21.30   12.00
   3 -17  -1    0.00   14.20
  -3 -17   1   -7.80    8.90
   3 -17  -1   -2.10   13.20
  -3  17   1   -2.70   11.30
   3  17  -1    0.40   11.90
   3  17  -1    2.60    9.00
  -3  17   1    0.70    7.20
  -2 -17   1    7.50   10.10
  -2 -17   1   -1.30    8.50
  -2 -17   1   -7.80   15.00
   2 -17  -1    4.70   10.50
   2 -17  -1   13.60    9.60
   2 -17  -1   13.10   11.30
   2  17  -1   14.10   11.70
   2  17  -1   15.50    7.20
  -2  17   1    2.20   10.90
  -2  17   1   -7.70    7.70
  -1 -17   1  146.89   20.90
   1 -17  -1  123.79   21.70
  -1 -17   1   86.49   23.00
   1 -17  -1  142.59   17.00
   1 -17  -1  136.29   25.50
   1  17  -1  156.48   18.40
  -1  17   1  160.78   19.40
   1  17  -1  125.29   20.90
  -1  17   1  131.09   21.60
   1  17  -1  104.39   15.30
   0 -17   1   -1.10    9.10
   0 -17  -1    2.10   14.20
   0 -17   1   -9.20   11.90
   0 -17  -1   -1.80   10.20
   0  17   1    1.50    7.70
   0  17  -1  -14.70    8.70
   0  17  -1    8.80    8.90
   0  17   1   -1.20    7.20
   0  17   1   14.60    8.30
   1 -17   1   53.99   12.40
  -1 -17  -1   31.50   10.60
  -1 -17  -1   50.99   19.00
   1 -17   1   52.39   15.90
   1 -17   1   16.30   11.60
  -1  17  -1   35.00   10.00
   1  17   1   26.10   13.30
  -1  17  -1   49.10   14.60
   1  17   1   30.90   10.90
  -1  17  -1   22.10   11.30
   2 -17   1   13.90   10.30
  -2 -17  -1   14.10   15.60
  -2 -17  -1    3.20   14.90
   2 -17   1   13.70   14.70
  -2 -17  -1   -2.20    9.70
   2 -17   1    7.30    9.00
   2  17   1   -1.10   10.50
  -2  17  -1    0.10    9.40
  -2  17  -1    6.30    9.30
  -2  17  -1   22.90   12.60
   2  17   1    3.90    9.60
  -3 -17  -1  111.19   19.00
   3 -17   1  181.58   27.30
  -3 -17  -1  109.69   25.70
   3 -17   1  149.29   22.20
   3 -17   1  151.68   26.00
  -3 -17  -1  201.68   33.20
   3  17   1  162.78   24.00
  -3  17  -1  131.09   19.50
  -3  17  -1  148.59   21.30
   3  17   1  151.28   21.70
  -3  17  -1  134.59   23.40
  -4 -17  -1   58.59   21.40
   4 -17   1  109.59   24.60
   4 -17   1  117.29   21.10
  -4 -17  -1   48.70   19.00
   4 -17   1   41.30   19.30
  -4 -17  -1   55.19   15.40
  -4  17  -1   69.99   16.80
   4  17   1   99.79   18.90
  -4  17  -1   38.00   16.60
   4  17   1   87.59   18.60
  -4  17  -1   45.20   15.50
   5 -17   1   16.00   18.70
  -5  17  -1   33.00   15.30
   4 -18  -1   32.30   18.50
  -4 -18   1   62.99   24.50
  -4 -18   1   65.09   27.20
   4 -18  -1   52.19   16.60
   4  18  -1    9.60   10.10
   4  18  -1   48.20   15.70
  -4  18   1   20.40   14.90
  -4  18   1   79.29   18.90
   3 -18  -1    5.60   14.50
  -3 -18   1   29.00   13.00
  -3 -18   1    8.20   20.20
   3 -18  -1    6.60   15.00
   3 -18  -1   30.30   13.30
  -3 -18   1   20.70   15.00
  -3  18   1   19.70   16.10
   3  18  -1  -13.50   10.60
   3  18  -1    4.90   11.00
  -3  18   1   -3.50   11.20
   2 -18  -1   67.19   20.10
  -2 -18   1   48.20   17.50
   2 -18  -1   43.20   13.50
   2 -18  -1   53.79   17.80
  -2 -18   1   34.80   14.30
   2  18  -1   21.80   14.20
   2  18  -1   41.60   12.70
  -2  18   1   16.90   11.30
  -2  18   1   60.79   17.90
  -1 -18   1  153.08   22.80
  -1 -18   1  138.19   27.50
   1 -18  -1  143.39   27.10
   1 -18  -1  189.18   26.90
   1  18  -1  171.18   19.40
   1  18  -1  165.98   20.20
   1  18  -1  179.38   25.00
  -1  18   1  172.58   24.90
  -1  18   1  204.88   22.20
   0 -18  -1   36.20   15.20
   0 -18   1   24.70   11.30
   0 -18   1   30.90   17.30
   0 -18  -1   10.50    8.90
   0  18   1   55.79   13.30
   0  18   1   54.39   16.70
   0  18   1   14.10    9.70
   0  18  -1   18.40   10.40
   0  18  -1   52.39   13.00
  -1 -18  -1  294.57   31.50
  -1 -18  -1  339.07   39.80
   1 -18   1  287.77   38.00
   1 -18   1  300.57   32.50
  -1  18  -1  312.47   27.80
   1  18   1  269.47   26.80
  -1  18  -1  363.26   34.20
   1  18   1  276.57   31.90
  -2 -18  -1   10.40   17.00
   2 -18   1   35.50   18.10
  -2 -18  -1   21.30   10.40
   2 -18   1   31.50   13.20
   2 -18   1   27.00   15.00
  -2  18  -1   19.20   10.80
  -2  18  -1   55.49   14.90
  -2  18  -1    2.30   12.80
   2  18   1   21.10    9.50
   2  18   1   19.10   12.80
   3 -18   1   21.20   18.00
   3 -18   1   45.00   13.70
  -3 -18  -1   51.29   15.30
   3 -18   1   38.80   18.60
  -3 -18  -1   81.69   24.00
  -3 -18  -1   33.70   21.50
  -3  18  -1   67.19   16.50
  -3  18  -1   43.10   13.40
   3  18   1   74.49   18.70
  -3  18  -1   51.49   14.70
   3  18   1   38.70   13.50
  -4 -18  -1   65.29   23.70
   4 -18   1   60.99   19.20
   4 -18   1   68.89   16.20
  -4 -18  -1   73.89   24.40
  -4  18  -1   70.39   20.20
   4  18   1   52.99   15.60
  -4  18  -1   85.49   16.70
   4  18   1   71.79   18.20
  -4  18  -1   70.59   17.70
   3 -19  -1   51.19   15.80
  -3 -19   1   80.79   22.40
   3 -19  -1    8.20   15.00
  -3  19   1   31.30   16.70
   3  19  -1   39.90   12.40
   3  19  -1   47.90   15.10
  -3  19   1   54.19   15.50
   2 -19  -1  165.48   27.20
  -2 -19   1  186.38   31.40
  -2 -19   1  131.09   21.90
   2 -19  -1  192.48   31.50
   2  19  -1  181.78   26.90
  -2  19   1  175.38   22.20
   2  19  -1  147.29   20.80
  -2  19   1  152.28   25.20
   1 -19  -1   40.90   15.60
  -1 -19   1   74.89   17.30
  -1 -19   1   71.99   20.50
   1 -19  -1   43.00   13.60
  -1  19   1   37.00   12.80
   1  19  -1   37.30   15.20
  -1  19   1   84.19   20.10
   0 -19  -1   53.09   16.70
   0 -19   1   25.50   14.30
   0 -19  -1   60.39   20.90
   0 -19   1   47.40   20.20
   0  19  -1   74.79   18.70
   0  19   1   35.00   15.60
   0  19  -1   44.50   12.70
   1 -19   1   34.50   19.90
   1 -19   1   40.10   17.00
  -1 -19  -1   42.00   15.90
  -1 -19  -1   60.29   18.90
  -1  19  -1   57.49   15.40
   1  19   1   80.09   16.40
   1  19   1   62.39   17.70
  -1  19  -1   80.39   16.10
  -2 -19  -1   28.30   19.10
   2 -19   1    7.10   13.50
  -2 -19  -1   -1.20    8.30
   2 -19   1  -12.80   14.50
  -2  19  -1   -5.90   11.60
  -2  19  -1   -5.90   10.30
   2  19   1   12.30   11.30
   2  19   1   17.00   14.10
  -3 -19  -1   83.19   18.80
   3 -19   1   62.09   23.30
   3 -19   1  119.09   26.70
  -3 -19  -1  112.79   25.20
   3  19   1   81.19   18.00
  -3  19  -1  119.69   19.60
  -3  19  -1  120.29   21.20
  -3  19  -1   80.19   18.10
   3  19   1  148.29   24.40
   1 -20  -1   45.50   20.90
  -1 -20   1   45.70   17.30
  -1 -20   1   31.80   21.40
   1 -20  -1   34.00   18.00
   1  20  -1   71.89   18.80
  -1  20   1   50.99   19.30
   0 -20   1  -22.90   15.40
   0 -20   1   15.00   15.70
   0 -20  -1    4.90   13.50
   0 -20  -1    5.00   16.00
   0  20  -1   -3.80   11.00
   0  20  -1  -26.10   11.80
   0  20   1   -5.00    8.40
   1 -20   1   51.69   21.70
   1 -20   1   59.89   18.60
  -1 -20  -1   48.40   21.60
  -1 -20  -1   51.59   17.40
  -1  20  -1   43.90   14.40
  -1  20  -1   59.39   19.50
   1  20   1   76.19   16.90
  -9   0   2   21.70   28.80
  -9   0   2   28.00   24.50
  -9   0   2    7.70   15.40
   9   0  -2  -11.50    9.60
  -9   0   2   21.50   19.20
   9   0  -2   42.30   15.10
   8   0  -2   31.70   12.20
   8   0  -2   16.10   10.10
  -8   0   2   15.50    9.90
  -8   0   2   12.30   14.60
  -8   0   2   40.60   20.40
   8   0  -2   18.40   12.40
  -8   0   2    8.60   12.40
  -8   0   2   22.60   13.90
   7   0  -2  112.89   17.80
  -7   0   2  119.69   16.70
   7   0  -2  140.09   17.10
   7   0  -2  127.29   17.60
   7   0  -2  114.79   16.30
  -7   0   2  163.98   27.30
  -7   0   2  107.09   24.90
  -7   0   2  122.19   28.50
   7   0  -2  136.19   16.70
  -7   0   2  107.39   14.60
   6   0  -2  750.22   41.10
   6   0  -2  834.42   42.80
   6   0  -2  857.81   42.60
  -6   0   2  772.22   50.59
   6   0  -2  751.42   40.20
   6   0  -2  807.02   41.60
  -6   0   2  828.42   39.00
  -6   0   2  899.71   57.09
  -6   0   2  788.12   41.00
  -6   0   2  749.03   55.39
   5   0  -2  261.27   19.00
   5   0  -2  261.07   17.40
   5   0  -2  282.87   18.50
  -5   0   2  248.58   17.90
  -5   0   2  260.87   27.20
   5   0  -2  272.77   18.60
  -5   0   2  236.78   16.10
  -5   0   2  278.97   32.50
  -5   0   2  208.38   27.90
   5   0  -2  257.67   18.00
   4   0  -2   63.79    9.10
   4   0  -2   64.39    8.70
  -4   0   2   59.29    8.70
   4   0  -2   66.69    8.40
   4   0  -2   71.59    9.30
  -4   0   2   78.09   12.80
  -4   0   2   80.19   16.40
   4   0  -2   75.59    8.90
   3   0  -2 1978.00   78.19
   3   0  -2 2001.80   78.69
  -3   0   2 1913.31   84.59
   3   0  -2 1975.50   79.39
  -3   0   2 1974.90   88.99
   3   0  -2 2016.70   79.89
   3   0  -2 1953.10   78.69
  -3   0   2 1999.30   78.19
   2   0  -2 4059.99  154.08
  -2   0   2 4051.79  162.28
  -2   0   2 4098.89  152.88
  -2   0   2 3947.00  153.08
   2   0  -2 4079.19  153.68
   2   0  -2 4117.99  152.98
  -2   0   2 4147.79  159.58
  -2   0   2 4125.49  153.48
   2   0  -2 4124.19  154.88
   2   0  -2 4005.70  153.58
   2   0  -2 4084.29  155.08
  -1   0   2  357.16   15.10
  -1   0   2  349.17   15.30
   1   0  -2  355.26   19.00
  -1   0   2  348.97   14.20
   1   0  -2  349.67   15.70
   1   0  -2  348.57   15.30
   1   0  -2  349.77   15.00
   1   0  -2  343.57   14.50
  -1   0   2  324.57   15.50
  -1   0   2  329.97   18.70
   1   0  -2  372.86   20.00
   1   0  -2  361.26   14.30
  -1   0   2  367.86   15.80
  -1   0   2  355.46   14.80
  -1   0   2  376.86   20.10
   0   0   2 1965.50   73.19
   0   0  -2 1794.12   75.59
   0   0  -2 1960.90   72.89
   0   0   2 1799.62   72.49
   0   0   2 1856.91   75.59
   0   0   2 1983.20   72.89
   0   0   2 1950.90   74.79
   0   0  -2 1856.11   74.69
   0   0   2 1988.90   73.69
   0   0  -2 1987.70   72.09
   0   0  -2 1998.90   72.59
   0   0   2 1963.60   72.09
   0   0  -2 1953.10   72.89
   0   0   2 1961.90   72.89
   1   0   2  237.68   11.40
   1   0   2  238.58   12.20
   1   0   2  234.58   10.70
   1   0   2  218.18   10.70
  -1   0  -2  220.28   10.70
  -1   0  -2  222.68    9.40
  -1   0  -2  228.48   10.30
  -1   0  -2  235.08   12.50
   1   0   2  229.28   12.50
   1   0   2  174.98   10.10
  -1   0  -2  230.08   10.80
  -1   0  -2  232.98   12.10
   1   0   2  239.28    9.40
  -1   0  -2  225.48   12.00
   1   0   2  233.58   11.90
  -1   0  -2  238.98   12.30
  -1   0  -2  214.68   11.20
   2   0   2   13.60    2.70
  -2   0  -2   13.40    3.50
   2   0   2   14.50    2.70
   2   0   2   14.00    4.50
  -2   0  -2   20.90    4.00
  -2   0  -2   13.00    2.50
   2   0   2   13.80    3.70
   2   0   2   14.90    3.90
  -2   0  -2   16.10    4.00
   2   0   2   17.70    3.50
   2   0   2   21.60    3.60
  -2   0  -2   16.20    2.90
   3   0   2 2595.24  102.79
   3   0   2 2533.45  101.59
  -3   0  -2 2652.13  102.19
   3   0   2 2617.44  100.39
   3   0   2 2571.74  103.19
   3   0   2 2594.74  101.09
  -3   0  -2 2506.55  100.79
   3   0   2 2617.44  104.99
  -3   0  -2 2616.74  102.59
   3   0   2 2544.75   99.99
  -4   0  -2  844.62   39.50
   4   0   2  845.32   38.40
  -4   0  -2  810.52   45.20
   4   0   2  816.32   37.60
   4   0   2  802.82   42.00
  -4   0  -2  845.22   38.40
   4   0   2  834.82   40.20
  -4   0  -2  822.22   40.30
   4   0   2  852.61   37.40
   4   0   2  906.91   39.30
   4   0   2  832.42   40.30
  -4   0  -2  819.92   40.50
   5   0   2  549.05   29.60
  -5   0  -2  553.44   30.70
   5   0   2  514.55   33.20
  -5   0  -2  527.05   31.60
   5   0   2  539.85   31.40
   5   0   2  492.05   30.40
   5   0   2  504.35   28.40
  -5   0  -2  538.25   37.50
   5   0   2  594.64   30.10
  -5   0  -2  628.54   33.70
  -5   0  -2  622.84   40.20
  -5   0  -2  591.24   30.00
  -5   0  -2  578.34   36.10
   5   0   2  555.14   28.60
  -6   0  -2  145.69   21.80
   6   0   2  119.19   13.80
  -6   0  -2  120.29   19.90
  -6   0  -2  140.89   17.90
   6   0   2  155.68   19.50
   6   0   2  127.29   17.00
  -6   0  -2  122.49   16.40
  -6   0  -2  138.79   22.80
   6   0   2  157.28   16.60
   6   0   2  133.09   16.50
  -6   0  -2  123.99   14.70
   6   0   2  138.69   15.10
  -6   0  -2  157.08   17.30
   6   0   2  114.89   13.50
  -7   0  -2  402.86   27.60
  -7   0  -2  261.77   32.50
   7   0   2  413.86   30.40
   7   0   2  367.36   24.60
  -7   0  -2  309.67   29.30
  -7   0  -2  377.36   40.00
  -7   0  -2  302.17   38.20
  -7   0  -2  316.17   24.60
   7   0   2  326.57   24.60
   7   0   2  397.76   26.20
  -7   0  -2  329.97   30.80
   7   0   2  332.97   24.90
   7   0   2  335.67   26.30
   7   0   2  290.87   30.20
   8   0   2   12.10   13.00
  -8   0  -2   11.70   11.90
   8   0   2   10.70   12.60
  -8   0  -2    9.70   11.80
  -8   0  -2  -13.60   12.50
   8   0   2   22.80   10.80
   8   0   2    3.10    9.60
   8   0   2    8.20    9.50
  -8   0  -2  -20.60   14.50
   8   0   2   -4.70    7.40
  -8   0  -2   19.70   11.30
  -8   0  -2    5.30   11.20
   8   0   2   22.50   10.70
  -8   0  -2   16.10    9.90
  -9   0  -2    0.20   19.20
   9   0   2    7.70    8.20
   9   0   2   -8.20   10.30
  -9   0  -2    2.50   13.20
  -9   0  -2    8.10   22.10
  -9   0  -2   -1.00   19.30
   9   0   2   -7.40   10.10
  -9  -1   2  -15.00   15.00
   9  -1  -2   14.90   13.00
   9  -1  -2   25.10   13.30
  -9  -1   2   15.80   19.70
  -9  -1   2   12.20   15.40
  -9  -1   2   10.00   21.30
  -9   1   2    0.60   22.70
   9   1  -2   26.50   13.70
   9   1  -2    2.40   11.10
  -9   1   2   -8.30   14.20
  -9   1   2   24.50   19.90
  -8  -1   2  250.27   41.90
  -8  -1   2  171.48   31.80
   8  -1  -2  230.88   25.50
  -8  -1   2  226.18   36.50
   8  -1  -2  281.77   26.80
   8  -1  -2  291.47   26.20
  -8   1   2  154.48   34.70
   8   1  -2  228.68   26.10
  -8   1   2  235.68   34.00
   8   1  -2  255.67   26.40
  -8   1   2  202.48   28.70
   8   1  -2  237.98   23.50
  -8   1   2  186.08   32.20
  -7  -1   2  108.39   25.60
  -7  -1   2  121.99   18.40
  -7  -1   2  100.29   26.80
   7  -1  -2   80.89   14.70
   7  -1  -2   92.89   16.50
  -7  -1   2  117.99   24.10
   7  -1  -2  133.89   17.80
   7  -1  -2  109.89   15.40
   7   1  -2  112.09   15.70
   7   1  -2  133.99   16.00
  -7   1   2   99.39   14.70
   7   1  -2  108.39   16.30
  -7   1   2  122.79   27.70
  -7   1   2  135.59   24.60
  -7   1   2   92.29   14.40
  -7   1   2  128.29   27.20
   7   1  -2  106.49   16.30
  -6  -1   2    7.40    7.50
   6  -1  -2    9.50    7.00
  -6  -1   2   -2.90   10.60
  -6  -1   2   20.20    7.30
   6  -1  -2   16.50    8.10
   6  -1  -2   19.70    8.30
   6  -1  -2   13.90    7.70
   6  -1  -2   10.90    6.80
  -6  -1   2   12.50   11.70
  -6  -1   2   29.80   13.30
   6   1  -2   17.00    6.60
   6   1  -2    1.40    5.20
  -6   1   2   12.30   11.10
   6   1  -2   12.40    6.90
  -6   1   2   27.50    8.10
   6   1  -2   16.70    6.30
  -6   1   2    3.80   11.40
  -6   1   2   11.00   13.50
  -6   1   2   20.20    8.00
   6   1  -2    9.50    7.20
   5  -1  -2  614.24   31.30
  -5  -1   2  664.83   33.20
  -5  -1   2  652.23   44.60
   5  -1  -2  642.54   32.50
   5  -1  -2  568.84   29.20
   5  -1  -2  654.03   33.50
  -5  -1   2  597.24   29.30
   5  -1  -2  582.84   32.60
   5  -1  -2  617.84   31.70
  -5  -1   2  569.14   39.90
   5   1  -2  608.24   32.20
   5   1  -2  560.84   31.00
  -5   1   2  551.64   41.60
   5   1  -2  616.24   32.60
   5   1  -2  575.04   30.60
   5   1  -2  617.04   31.00
  -5   1   2  636.04   43.50
  -5   1   2  602.14   38.70
  -5   1   2  561.94   30.60
   4  -1  -2   33.20    5.90
  -4  -1   2   37.10    5.30
  -4  -1   2   27.30    6.30
   4  -1  -2   33.90    6.60
   4  -1  -2   36.40    5.50
   4  -1  -2   38.90    6.60
  -4  -1   2   41.50   11.60
   4  -1  -2   23.30    6.00
   4  -1  -2   23.40    6.60
  -4  -1   2    7.60    7.60
   4   1  -2   37.10    6.20
   4   1  -2   37.60    6.90
   4   1  -2   28.90    6.00
   4   1  -2   39.00    6.60
   4   1  -2   41.70    6.70
  -4   1   2   45.80   12.20
  -4   1   2   40.30   11.10
  -4   1   2   25.60    9.10
  -4   1   2   37.00    6.10
  -3  -1   2   80.49    7.60
   3  -1  -2   89.79    9.30
   3  -1  -2   83.49    8.30
  -3  -1   2   80.39    6.00
   3  -1  -2   84.29    8.40
   3  -1  -2   89.09    9.20
  -3  -1   2   73.29   11.80
   3  -1  -2   91.39    6.70
  -3  -1   2   81.99    8.70
  -3  -1   2   89.89   14.80
   3   1  -2  102.79    8.70
  -3   1   2   89.09    7.90
   3   1  -2   93.19    7.40
  -3   1   2   95.69   15.20
  -3   1   2  100.09   14.80
  -3   1   2  101.79   12.90
   3   1  -2   84.59    8.80
   3   1  -2   88.09    9.20
  -3   1   2   75.49    6.50
   3   1  -2   91.89    8.10
  -2  -1   2  480.65   21.50
  -2  -1   2  433.66   19.20
  -2  -1   2  454.95   27.20
   2  -1  -2  465.45   21.00
   2  -1  -2  443.76   20.80
   2  -1  -2  473.55   21.40
   2  -1  -2  441.16   18.90
  -2  -1   2  438.06   25.90
  -2  -1   2  461.85   18.60
  -2  -1   2  447.46   19.60
   2  -1  -2  476.05   21.70
   2   1  -2  466.45   19.30
   2   1  -2  458.85   19.80
  -2   1   2  471.65   24.60
  -2   1   2  475.95   20.10
  -2   1   2  471.95   27.80
  -2   1   2  446.26   19.10
   2   1  -2  464.75   21.60
   2   1  -2  477.05   21.80
  -2   1   2  468.75   19.30
   2   1  -2  448.76   20.60
   2   1  -2  447.36   20.70
  -2   1   2  479.15   20.70
  -2   1   2  465.05   26.20
  -1  -1   2 2031.60   78.09
  -1  -1   2 2182.18   78.89
  -1  -1   2 2085.39   82.79
  -1  -1   2 1856.11   82.29
   1  -1  -2 2033.60   77.69
  -1  -1   2 2023.20   77.59
  -1  -1   2 1974.50   77.89
  -1  -1   2 2004.80   76.89
   1  -1  -2 2054.19   77.69
   1  -1  -2 2088.39   83.39
   1  -1  -2 2052.39   78.19
   1  -1  -2 2026.20   81.59
   1  -1  -2 2110.59   77.79
  -1   1   2 1920.21   80.79
  -1   1   2 2020.70   77.59
  -1   1   2 2057.09   77.49
   1   1  -2 2034.10   76.89
   1   1  -2 2014.00   82.29
   1   1  -2 2073.79   78.19
   1   1  -2 2054.89   82.79
  -1   1   2 2023.90   81.39
   1   1  -2 2110.29   77.79
  -1   1   2 2051.89   78.19
  -1   1   2 2072.29   83.19
  -1   1   2 2033.00   77.69
   1   1  -2 2020.90   78.09
   0  -1   2  634.74   29.90
   0  -1  -2  650.83   28.40
   0  -1   2  682.73   27.00
   0  -1   2  656.03   26.40
   0  -1   2  687.93   28.40
   0  -1  -2  679.33   26.90
   0  -1   2  606.04   25.70
   0  -1  -2  677.33   26.90
   0  -1   2  677.43   26.40
   0  -1  -2  660.93   28.20
   0  -1   2  707.83   28.20
   0  -1  -2  684.83   26.40
   0  -1  -2  682.13   25.60
   0   1  -2  677.03   25.80
   0   1   2  669.43   28.30
   0   1   2  657.83   26.30
   0   1   2  678.63   26.80
   0   1  -2  642.94   28.00
   0   1  -2  671.73   26.50
   0   1  -2  675.13   28.00
   0   1   2  641.64   26.70
   0   1   2  671.13   28.10
   0   1   2  694.53   26.50
   0   1  -2  662.93   26.30
   0   1  -2  589.74   29.60
  -1  -1  -2   36.20    4.40
  -1  -1  -2   36.70    2.30
   1  -1   2   35.90    4.00
  -1  -1  -2   47.90    4.90
   1  -1   2   32.80    3.90
  -1  -1  -2   39.20    5.20
  -1  -1  -2   38.80    4.40
  -1  -1  -2   37.90    4.60
   1  -1   2   37.40    4.40
   1  -1   2   38.70    4.80
  -1  -1  -2   33.10    2.60
  -1  -1  -2   40.50    3.60
   1  -1   2   35.80    2.60
  -1  -1  -2   35.20    2.40
   1  -1   2   41.00    3.90
   1  -1   2   45.50    5.30
   1  -1   2   36.70    4.60
   1   1   2   41.20    4.40
  -1   1  -2   42.60    4.10
   1   1   2   31.70    3.30
   1   1   2   45.80    4.50
   1   1   2   43.90    4.80
  -1   1  -2   33.20    4.60
  -1   1  -2   39.80    5.00
   1   1   2   36.00    4.30
   1   1   2   33.30    2.60
  -1   1  -2   36.50    2.80
  -1   1  -2   35.00    2.40
   1   1   2   38.10    2.80
  -1   1  -2   37.60    3.90
  -1   1  -2   39.50    3.60
  -1   1  -2   36.10    4.70
  -1   1  -2   33.30    4.50
   2  -1   2 9641.04  358.36
  -2  -1  -2 9803.22  361.16
  -2  -1  -2 9389.76  358.46
  -2  -1  -2 9418.86  358.66
   2  -1   2 9600.74  359.16
  -2  -1  -2 9777.92  360.26
   2  -1   2 9694.53  358.36
   2  -1   2 9783.82  360.06
   2  -1   2 9572.94  361.66
  -2  -1  -2 9468.35  359.06
   2  -1   2 9999.00  361.66
   2  -1   2 9669.43  362.86
  -2  -1  -2 9395.66  357.46
  -2   1  -2 9396.36  358.46
  -2   1  -2 9663.83  361.86
   2   1   2 9951.50  360.16
  -2   1  -2 9406.26  360.26
   2   1   2 9601.04  360.66
   2   1   2 9675.83  361.26
   2   1   2 9923.61  360.76
   2   1   2 9895.31  362.46
   2   1   2 9729.13  357.76
   2   1   2 9465.65  358.46
  -2   1  -2 9547.04  358.36
  -2   1  -2 9639.64  359.86
   3  -1   2  867.01   40.20
   3  -1   2  888.21   41.90
  -3  -1  -2  865.11   37.30
  -3  -1  -2  896.41   39.00
  -3  -1  -2  835.62   39.80
   3  -1   2  848.42   38.10
  -3  -1  -2  880.01   39.00
   3  -1   2  867.11   37.40
   3  -1   2  882.01   37.60
   3  -1   2  889.51   40.20
   3  -1   2  840.22   37.20
   3   1   2  867.81   39.00
   3   1   2  876.41   41.10
   3   1   2  906.31   38.90
   3   1   2  887.41   39.40
  -3   1  -2  903.71   42.90
   3   1   2  895.21   37.60
  -3   1  -2  889.01   40.00
   3   1   2  875.71   36.50
   3   1   2  895.21   40.20
  -3   1  -2  906.01   38.90
   4  -1   2 1023.50   45.60
   4  -1   2 1028.60   47.90
  -4  -1  -2 1013.20   47.90
   4  -1   2 1016.50   48.00
   4  -1   2 1002.60   45.10
  -4  -1  -2 1057.29   46.80
  -4  -1  -2  980.50   47.20
   4  -1   2 1002.10   49.60
   4  -1   2 1052.59   45.30
  -4  -1  -2  995.50   44.80
   4  -1   2 1052.29   45.30
   4   1   2 1037.90   47.30
   4   1   2  996.00   43.80
   4   1   2 1095.19   46.90
   4   1   2 1083.39   45.70
  -4   1  -2 1019.60   52.89
  -4   1  -2 1049.40   47.10
  -4   1  -2 1029.10   48.40
  -4   1  -2 1035.80   46.40
   4   1   2 1107.99   47.10
  -4   1  -2 1000.80   52.09
   4   1   2 1090.79   48.00
   4   1   2 1034.80   49.30
   5  -1   2  570.84   28.90
   5  -1   2  541.35   30.70
  -5  -1  -2  508.15   30.80
   5  -1   2  540.05   28.40
  -5  -1  -2  538.15   29.70
  -5  -1  -2  518.45   34.50
   5  -1   2  590.24   29.20
   5  -1   2  530.85   31.50
   5  -1   2  498.75   27.50
  -5  -1  -2  525.65   31.70
  -5  -1  -2  574.74   28.60
   5  -1   2  543.95   33.70
   5   1   2  536.15   30.60
   5   1   2  526.25   29.20
   5   1   2  524.65   27.00
   5   1   2  576.34   33.30
  -5   1  -2  534.75   30.90
   5   1   2  506.25   28.60
  -5   1  -2  564.14   37.00
   5   1   2  525.65   28.60
  -5   1  -2  546.15   34.30
   5   1   2  502.45   30.10
  -5   1  -2  523.95   36.20
  -5   1  -2  545.65   30.60
  -5   1  -2  544.55   32.30
  -5   1  -2  512.65   29.40
   6  -1   2    0.60    5.80
   6  -1   2    2.90    5.70
  -6  -1  -2    8.50   10.80
   6  -1   2   -1.50    7.80
   6  -1   2   -0.20    5.50
   6  -1   2   10.20    8.40
  -6  -1  -2  -10.70    6.90
   6  -1   2    5.80    5.70
  -6  -1  -2   14.10   11.60
  -6  -1  -2   13.70   10.40
  -6  -1  -2    6.60    8.20
   6  -1   2   -0.50    3.60
  -6  -1  -2    1.60    5.60
  -6  -1  -2   10.60    7.50
  -6   1  -2    9.10    7.00
  -6   1  -2    9.10    7.20
  -6   1  -2    3.30    8.10
  -6   1  -2    7.40    9.90
  -6   1  -2    0.70    7.00
   6   1   2   -0.50    6.50
   6   1   2    4.40    8.10
   6   1   2   -7.00    5.70
   6   1   2    6.40    5.80
   6   1   2   -0.50    6.20
   6   1   2    3.10    5.80
   6   1   2    3.00    6.00
  -6   1  -2    5.70   10.70
  -6   1  -2   -5.40    6.10
  -7  -1  -2  -15.80   11.10
  -7  -1  -2  -12.50   10.90
   7  -1   2    4.40   10.00
   7  -1   2    1.60    6.90
  -7  -1  -2    6.30    7.60
   7  -1   2    4.90    8.20
  -7  -1  -2    7.80    9.10
   7  -1   2   -3.50    6.50
  -7  -1  -2   -1.00    9.50
  -7  -1  -2    0.50   13.20
   7  -1   2   -2.90    6.60
   7  -1   2    6.30    7.20
   7  -1   2   -7.30    8.20
  -7  -1  -2    5.20    8.60
   7   1   2    2.60    7.10
   7   1   2    5.40    8.20
  -7   1  -2   -5.90    6.90
  -7   1  -2    1.80   11.90
   7   1   2   17.50   10.10
  -7   1  -2   -9.30    7.50
  -7   1  -2    9.80   10.80
  -7   1  -2  -13.80    7.80
   7   1   2   -6.70    6.30
   7   1   2   10.00    9.70
  -7   1  -2    2.20    9.50
   7   1   2   -2.10    7.40
  -7   1  -2   12.70   12.40
   7   1   2    2.50    7.80
   8  -1   2  121.59   17.10
   8  -1   2  120.49   21.50
  -8  -1  -2  102.09   18.70
  -8  -1  -2   74.89   17.30
   8  -1   2  126.79   18.00
  -8  -1  -2  109.59   25.10
  -8  -1  -2   58.59   21.20
  -8  -1  -2  124.59   24.20
   8  -1   2  107.29   16.40
   8  -1   2   98.99   14.30
  -8  -1  -2  106.59   17.00
   8  -1   2  110.89   17.60
  -8  -1  -2  116.89   18.00
   8  -1   2  139.49   22.90
   8   1   2  101.99   15.70
  -8   1  -2  144.39   22.50
   8   1   2   99.49   16.70
  -8   1  -2   95.99   23.30
  -8   1  -2  115.69   24.50
   8   1   2   91.39   15.00
  -8   1  -2  130.29   20.60
   8   1   2   99.19   16.60
   8   1   2   99.59   17.60
  -8   1  -2  145.79   19.90
  -8   1  -2   46.20   12.70
  -8   1  -2   72.59   21.80
   8   1   2   84.49   19.60
   9  -1   2  175.88   22.30
  -9  -1  -2  112.19   30.60
   9  -1   2  160.38   19.80
   9  -1   2  126.19   20.00
  -9  -1  -2  140.99   30.50
  -9  -1  -2  145.89   34.80
  -9  -1  -2   75.69   26.70
  -9   1  -2  132.59   29.80
   9   1   2  160.88   23.30
  -9   1  -2   96.19   26.10
   9   1   2  111.49   19.20
  -9   1  -2  147.69   24.30
   9   1   2  146.79   21.40
  -9  -2   2    9.00   21.20
  -9  -2   2   -3.10   14.50
   9  -2  -2   13.30   14.30
   9  -2  -2   22.70   11.00
  -9  -2   2   26.30   21.90
   9  -2  -2    0.00   10.90
  -9  -2   2    2.20   14.00
  -9   2   2   39.50   15.60
  -9   2   2    5.90   13.60
  -9   2   2   38.10   18.50
   9   2  -2   11.70   10.80
  -9   2   2   -1.80   21.60
   9   2  -2   15.30   12.40
   9   2  -2   17.00   14.10
   8  -2  -2    9.00   10.50
   8  -2  -2    5.40    9.90
  -8  -2   2   -6.20   17.90
  -8  -2   2  -11.60   18.00
  -8  -2   2   28.60   20.40
   8  -2  -2   10.90   11.10
  -8   2   2   38.70   16.80
  -8   2   2  -19.90   15.90
   8   2  -2   10.00   10.80
   8   2  -2    8.20   10.80
  -8   2   2    8.70   18.30
  -8   2   2   13.00   16.90
   8   2  -2   22.60   10.30
   7  -2  -2   38.70   12.40
  -7  -2   2   25.60   11.60
   7  -2  -2   39.20   11.30
   7  -2  -2    8.60    9.60
  -7  -2   2   15.30   15.60
  -7  -2   2   24.20   13.20
  -7  -2   2   44.00   16.30
   7  -2  -2   31.90    8.90
  -7   2   2   24.70   11.80
  -7   2   2   14.80   14.70
   7   2  -2   36.00   11.60
  -7   2   2   39.70   10.50
   7   2  -2   40.80   10.30
   7   2  -2   32.40    9.60
  -7   2   2    7.70   14.00
   7   2  -2   38.50    9.10
  -7   2   2   40.80   16.60
   6  -2  -2  197.08   21.00
  -6  -2   2  132.99   17.20
  -6  -2   2  143.39   24.30
   6  -2  -2  143.79   16.20
  -6  -2   2  145.99   14.20
   6  -2  -2  137.99   17.00
  -6  -2   2  181.58   29.00
   6  -2  -2  167.58   17.70
   6  -2  -2  172.18   15.40
  -6   2   2  150.68   26.40
   6   2  -2  168.38   18.20
   6   2  -2  154.58   15.80
   6   2  -2  141.89   15.90
  -6   2   2  144.09   25.00
   6   2  -2  162.18   16.20
  -6   2   2  130.49   14.70
  -6   2   2  113.49   20.20
   6   2  -2  181.28   19.00
  -5  -2   2    9.10    6.40
   5  -2  -2    3.40    6.00
  -5  -2   2    8.10    9.40
   5  -2  -2    9.70    5.70
  -5  -2   2    8.30    9.40
   5  -2  -2   -2.40    4.00
  -5  -2   2   10.20    5.10
   5  -2  -2    6.60    4.70
   5  -2  -2    4.80    5.80
   5   2  -2   -3.30    5.20
  -5   2   2    7.70    7.70
  -5   2   2   10.10    5.20
   5   2  -2   -4.20    4.60
  -5   2   2   13.80    8.70
   5   2  -2   -2.20    4.00
   5   2  -2    9.20    4.80
   5   2  -2    1.10    4.20
  -5   2   2   -2.80   10.00
  -4  -2   2    3.80    6.00
   4  -2  -2   -4.40    3.30
   4  -2  -2   -0.90    4.40
  -4  -2   2    6.20    5.30
   4  -2  -2   -3.90    3.30
   4  -2  -2   -1.70    2.50
  -4  -2   2   -2.40    2.70
   4  -2  -2    2.20    3.20
  -4  -2   2   10.60    7.90
   4   2  -2   -0.50    3.40
  -4   2   2   -2.70    7.80
   4   2  -2   -0.70    3.30
  -4   2   2    1.20    5.30
  -4   2   2    6.10    3.60
   4   2  -2    6.10    3.70
  -4   2   2   -8.00    4.20
   4   2  -2   -0.50    3.20
   4   2  -2    2.70    3.00
   3  -2  -2    5.30    3.60
  -3  -2   2    3.10    2.50
  -3  -2   2   -0.20    5.40
  -3  -2   2   -1.20    3.90
   3  -2  -2   -0.70    2.70
  -3  -2   2   -2.60    1.60
  -3  -2   2    2.30    3.60
   3  -2  -2    0.80    2.80
   3  -2  -2    3.60    3.40
   3  -2  -2   -1.70    1.20
  -3   2   2    0.90    5.20
   3   2  -2   -1.90    1.80
   3   2  -2    2.00    3.30
   3   2  -2    3.90    2.70
  -3   2   2    6.00    6.60
  -3   2   2   -2.80    3.20
  -3   2   2   -0.40    2.20
  -3   2   2    0.40    1.70
   3   2  -2   -1.00    1.60
   2  -2  -2  116.49    6.30
  -2  -2   2  119.49    6.50
   2  -2  -2  113.99    8.60
  -2  -2   2  128.39   13.70
  -2  -2   2  123.99    6.00
   2  -2  -2  110.99    8.10
   2  -2  -2  124.39    9.00
  -2  -2   2  109.39    9.30
  -2  -2   2  106.29    6.30
  -2  -2   2  156.88   15.70
   2  -2  -2  127.29    9.20
   2  -2  -2  122.39    8.40
  -2   2   2  108.19    6.60
   2   2  -2  118.19    8.40
  -2   2   2  134.19   11.90
  -2   2   2  121.39   15.00
   2   2  -2  124.49    7.90
  -2   2   2  123.79    6.80
   2   2  -2  128.29    6.80
   2   2  -2  122.09    8.60
  -2   2   2  114.89   13.20
   1  -2  -2  923.01   41.90
  -1  -2   2  907.11   38.30
   1  -2  -2  936.21   36.20
   1  -2  -2  913.31   36.40
   1  -2  -2  812.62   37.60
   1  -2  -2  953.20   37.10
  -1  -2   2  897.41   36.60
  -1  -2   2  908.21   34.30
  -1  -2   2  880.91   36.00
   1  -2  -2  880.01   34.70
  -1  -2   2  926.31   36.60
  -1  -2   2  956.50   40.80
  -1  -2   2  911.91   34.80
  -1  -2   2  901.31   41.70
   1  -2  -2  863.01   40.90
   1   2  -2  919.51   38.30
   1   2  -2  900.71   34.20
  -1   2   2  904.01   36.70
  -1   2   2  924.71   34.50
  -1   2   2  888.91   39.40
   1   2  -2  883.01   34.80
   1   2  -2  880.71   36.00
  -1   2   2  922.31   37.00
  -1   2   2  901.51   36.10
  -1   2   2  900.31   37.10
   1   2  -2  899.31   36.70
  -1   2   2  835.42   37.50
   1   2  -2  920.51   36.60
  -1   2   2  915.11   40.80
   0  -2   2  562.74   28.40
   0  -2   2  649.74   27.60
   0  -2   2  620.24   24.20
   0  -2   2  607.34   25.10
   0  -2  -2  603.14   24.10
   0  -2  -2  578.04   26.50
   0  -2   2  606.34   24.70
   0  -2  -2  619.34   23.30
   0  -2  -2  583.04   25.20
   0  -2   2  599.04   25.30
   0  -2   2  602.64   23.40
   0  -2  -2  585.24   24.60
   0  -2  -2  621.24   25.30
   0   2  -2  547.35   28.00
   0   2  -2  614.54   23.40
   0   2  -2  582.94   25.00
   0   2   2  612.94   24.10
   0   2  -2  607.14   27.30
   0   2  -2  607.94   24.20
   0   2  -2  600.84   24.30
   0   2   2  582.74   25.00
   0   2  -2  592.44   24.60
   0   2   2  588.84   24.50
   0   2   2  576.34   26.30
   0   2   2  575.34   25.10
   0   2   2  632.44   25.30
   0   2   2  578.54   23.20
   1  -2   2  342.87   17.40
  -1  -2  -2  369.66   18.30
  -1  -2  -2  365.76   15.00
  -1  -2  -2  347.97   15.60
  -1  -2  -2  359.16   17.20
  -1  -2  -2  358.06   16.60
   1  -2   2  332.77   17.80
  -1  -2  -2  353.06   18.00
   1  -2   2  358.26   17.10
   1  -2   2  357.56   16.80
   1  -2   2  353.46   16.30
   1  -2   2  350.56   18.20
   1  -2   2  360.96   13.70
   1   2   2  355.26   15.00
   1   2   2  366.46   17.00
   1   2   2  357.76   15.50
  -1   2  -2  335.47   19.60
  -1   2  -2  348.47   13.80
  -1   2  -2  343.37   17.50
   1   2   2  341.37   16.50
   1   2   2  343.07   16.80
  -1   2  -2  344.77   16.30
   1   2   2  334.57   16.70
  -1   2  -2  337.27   16.30
  -1   2  -2  342.77   15.70
  -2  -2  -2 2994.60  115.79
   2  -2   2 2942.31  115.99
  -2  -2  -2 3009.60  117.99
   2  -2   2 3089.39  119.99
  -2  -2  -2 2993.70  114.49
   2  -2   2 3091.89  121.39
   2  -2   2 3046.30  114.09
  -2  -2  -2 3009.70  116.59
   2  -2   2 3015.90  115.99
   2  -2   2 3089.39  118.29
   2  -2   2 3032.20  118.49
  -2  -2  -2 2996.90  113.29
  -2   2  -2 3009.00  117.39
   2   2   2 3104.69  117.79
  -2   2  -2 3104.89  117.49
   2   2   2 2959.50  114.59
   2   2   2 3091.79  117.29
   2   2   2 2988.20  113.39
   2   2   2 3044.60  115.39
  -2   2  -2 3011.90  117.99
   2   2   2 3053.09  117.09
  -2   2  -2 3017.00  114.19
  -2   2  -2 3051.09  116.79
  -2   2  -2 2887.41  116.09
   3  -2   2  530.45   24.50
   3  -2   2  537.45   24.90
  -3  -2  -2  504.45   23.50
   3  -2   2  537.75   27.40
  -3  -2  -2  570.54   27.80
   3  -2   2  497.85   28.80
  -3  -2  -2  503.85   25.50
   3  -2   2  472.65   24.60
   3  -2   2  529.05   27.30
   3  -2   2  537.35   23.90
   3   2   2  561.84   25.00
   3   2   2  510.45   25.90
  -3   2  -2  518.75   26.00
   3   2   2  549.85   23.20
  -3   2  -2  519.25   28.60
   3   2   2  485.25   26.20
  -3   2  -2  517.85   27.00
  -3   2  -2  563.44   29.60
   3   2   2  520.35   25.70
   3   2   2  542.55   26.30
   4  -2   2 1902.21   78.89
   4  -2   2 1915.51   79.09
   4  -2   2 1918.81   82.49
   4  -2   2 1965.30   82.19
   4  -2   2 1903.51   84.79
  -4  -2  -2 2000.70   80.39
  -4  -2  -2 2282.87   88.99
  -4  -2  -2 2002.30   83.29
   4  -2   2 1876.81   79.29
   4  -2   2 1850.81   77.99
  -4  -2  -2 1958.80   77.99
   4   2   2 1974.10   82.19
  -4   2  -2 1889.91   82.49
  -4   2  -2 1914.51   80.69
   4   2   2 1936.91   83.29
   4   2   2 1985.10   77.49
   4   2   2 1919.71   80.69
  -4   2  -2 1899.81   86.19
   4   2   2 1971.70   79.49
   4   2   2 1962.10   80.99
   4   2   2 1969.20   80.89
  -4   2  -2 1947.21   86.89
   5  -2   2   69.09    9.60
   5  -2   2   81.99   14.20
   5  -2   2   56.69   11.10
   5  -2   2   92.79   12.50
  -5  -2  -2   72.09   12.50
  -5  -2  -2   72.19    9.80
   5  -2   2   41.70    8.00
  -5  -2  -2   49.80   10.90
   5  -2   2   73.49    9.90
  -5  -2  -2   60.29   13.80
   5  -2   2   72.49   10.20
  -5  -2  -2   73.49   11.10
   5   2   2   91.09   11.40
  -5   2  -2   66.09   11.80
   5   2   2   71.59    9.10
  -5   2  -2   69.99   12.60
  -5   2  -2   68.09   13.80
   5   2   2   66.39   11.40
   5   2   2   63.59   11.70
   5   2   2   65.99   10.50
   5   2   2   53.89   10.30
  -5   2  -2   55.59   10.20
  -5   2  -2   87.79   16.60
   5   2   2   64.19    9.80
  -6  -2  -2   10.40    8.60
   6  -2   2   28.60    8.00
  -6  -2  -2   26.70    7.60
   6  -2   2   27.00   10.90
   6  -2   2   23.50    8.10
  -6  -2  -2   23.00   11.50
  -6  -2  -2   39.50    9.80
   6  -2   2   15.40    8.90
   6  -2   2    9.30    5.10
   6  -2   2   34.70    8.30
  -6  -2  -2   19.80    9.40
  -6  -2  -2   24.30   15.20
   6  -2   2   41.20   10.40
   6   2   2   39.60    8.00
  -6   2  -2   23.90   13.50
   6   2   2   25.70    9.20
  -6   2  -2   20.50    9.90
  -6   2  -2   38.80   10.00
   6   2   2   28.90    8.50
   6   2   2   23.90    8.60
   6   2   2   13.30    7.70
  -6   2  -2   27.60    9.60
  -6   2  -2   26.60    9.50
  -6   2  -2   40.80   12.20
  -6   2  -2   13.40   10.80
   6   2   2   28.90    9.30
   7  -2   2  291.67   23.30
  -7  -2  -2  293.97   22.00
   7  -2   2  334.77   24.20
  -7  -2  -2  240.38   32.60
   7  -2   2  309.67   22.40
  -7  -2  -2  235.08   32.90
  -7  -2  -2  300.27   24.30
  -7  -2  -2  259.07   36.50
   7  -2   2  307.47   24.80
   7  -2   2  306.07   29.20
  -7  -2  -2  310.37   28.40
   7  -2   2  301.57   22.40
   7  -2   2  321.57   32.40
  -7  -2  -2  340.37   31.10
  -7   2  -2  287.77   28.60
  -7   2  -2  336.57   26.10
  -7   2  -2  288.17   32.50
   7   2   2  305.37   27.40
   7   2   2  284.87   26.30
  -7   2  -2  282.57   27.40
  -7   2  -2  239.08   33.20
  -7   2  -2  268.57   32.60
   7   2   2  266.57   26.40
   7   2   2  307.07   21.90
  -7   2  -2  317.47   25.30
   7   2   2  340.27   24.60
   7   2   2  304.27   24.20
  -8  -2  -2   -6.20    8.80
   8  -2   2    1.80   12.80
  -8  -2  -2   -7.10   14.00
   8  -2   2    6.60    8.20
   8  -2   2   -2.50    8.30
  -8  -2  -2   17.50   19.40
   8  -2   2   -5.40    7.60
   8  -2   2    0.00    9.00
   8  -2   2  -11.60   11.60
  -8  -2  -2   -1.80   10.40
  -8  -2  -2    2.70   11.80
   8  -2   2   -2.10    8.80
  -8  -2  -2    1.90   12.90
  -8   2  -2   -6.00    9.00
   8   2   2    5.90    6.60
   8   2   2    1.80    8.20
  -8   2  -2   -1.70   10.20
  -8   2  -2    7.50   11.60
   8   2   2   10.20    9.40
  -8   2  -2   -6.20   10.20
  -8   2  -2   -2.00   14.30
  -8   2  -2   12.00   17.00
  -8   2  -2  -19.10   11.50
   8   2   2   -1.00    9.00
  -9  -2  -2   24.60   20.20
   9  -2   2   -7.40   10.40
  -9  -2  -2    4.10   14.50
   9  -2   2    3.10   11.40
  -9  -2  -2  -29.30   17.30
   9  -2   2    6.60   15.70
  -9  -2  -2  -17.10   11.40
   9   2   2    0.60    7.80
  -9   2  -2   -5.00   14.40
   9   2   2   -0.20   11.10
  -9   2  -2    6.90   18.00
  -9   2  -2    3.40   12.40
   9   2   2    4.60    8.60
   9  -3  -2    3.40   12.00
  -9  -3   2   15.90   20.90
  -9  -3   2    6.70   16.10
   9  -3  -2   14.50   12.80
  -9   3   2    2.40   15.50
  -9   3   2   18.50   19.10
  -9   3   2  -21.50   19.60
   9   3  -2   11.60   12.90
   9   3  -2    8.00   10.20
   8  -3  -2   16.40   11.10
   8  -3  -2   -4.90    9.50
  -8  -3   2   11.00   17.60
  -8  -3   2   -0.10   15.80
   8  -3  -2   -9.00    9.80
  -8  -3   2   12.10   17.50
   8   3  -2   -8.70    9.70
   8   3  -2   22.20    9.70
  -8   3   2    9.20   14.40
  -8   3   2   -6.50   16.70
   8   3  -2    8.60   11.00
  -8   3   2   10.30   15.80
  -7  -3   2    3.90   12.00
  -7  -3   2  -24.70   12.10
   7  -3  -2   -1.70    7.70
  -7  -3   2   -7.20   10.00
   7  -3  -2    2.50   11.40
   7  -3  -2   -5.70    8.60
   7  -3  -2   -2.10    8.60
   7   3  -2   11.40    9.70
   7   3  -2   -6.90    5.00
  -7   3   2  -10.10    9.80
  -7   3   2   -5.30   11.50
   7   3  -2   -5.00    6.30
  -7   3   2    2.10   10.60
  -7   3   2    8.00   13.40
  -6  -3   2   61.09   18.20
  -6  -3   2   71.99    9.60
   6  -3  -2   67.69   14.30
   6  -3  -2   73.19   13.60
   6  -3  -2   71.89   11.90
  -6  -3   2   65.89   13.80
   6  -3  -2   84.99   12.60
   6  -3  -2   67.49   10.30
  -6  -3   2  114.49   22.00
   6   3  -2   71.49   10.80
  -6   3   2   51.69   15.90
   6   3  -2   63.49   12.20
  -6   3   2   74.89   15.80
  -6   3   2   38.90   16.60
   6   3  -2   65.19   12.30
  -6   3   2  101.89   17.80
   6   3  -2   59.59    9.60
  -6   3   2   82.49   11.80
   5  -3  -2    0.60    3.30
   5  -3  -2    4.60    6.30
   5  -3  -2    3.30    5.90
  -5  -3   2   14.80    7.70
  -5  -3   2    7.20    4.00
  -5  -3   2    5.80   10.20
   5  -3  -2   -2.40    3.80
   5  -3  -2    7.40    5.70
  -5  -3   2    8.60   11.00
  -5   3   2   -5.70    9.40
   5   3  -2    3.30    5.90
  -5   3   2   10.10   11.60
   5   3  -2   -2.40    5.60
   5   3  -2    2.70    4.60
  -5   3   2    1.90    7.20
   5   3  -2    9.30    4.70
  -5   3   2    9.80    4.70
   4  -3  -2  119.49   12.10
  -4  -3   2  118.29    8.70
   4  -3  -2  121.89    9.10
   4  -3  -2  127.09   14.20
  -4  -3   2  111.79   18.20
  -4  -3   2  113.59   17.70
   4  -3  -2  111.29   12.30
  -4  -3   2  131.89   14.60
   4  -3  -2  133.79   13.10
  -4   3   2  103.99   18.30
  -4   3   2  119.39   17.20
  -4   3   2  143.69   16.20
   4   3  -2  114.49   12.40
   4   3  -2  125.79   13.20
   4   3  -2  133.49   10.50
   4   3  -2  121.59    9.40
  -3  -3   2   19.90    3.50
  -3  -3   2   19.10    6.90
  -3  -3   2   22.70    4.10
  -3  -3   2   19.10    3.20
   3  -3  -2   18.50    4.60
  -3  -3   2   21.80    8.70
   3  -3  -2   13.70    3.20
   3  -3  -2   15.50    4.50
  -3  -3   2   18.00    6.00
   3  -3  -2   21.90    5.50
   3  -3  -2   26.30    6.30
  -3   3   2   24.60    8.00
   3   3  -2   20.60    5.60
  -3   3   2   15.50    4.10
   3   3  -2   20.70    3.50
  -3   3   2   27.10    8.70
   3   3  -2   15.30    4.00
  -3   3   2   20.70    5.90
   3   3  -2   24.90    5.60
   2  -3  -2  327.47   15.40
  -2  -3   2  336.37   14.40
  -2  -3   2  355.86   23.60
  -2  -3   2  337.37   19.50
   2  -3  -2  348.57   17.40
   2  -3  -2  374.46   19.00
  -2  -3   2  343.47   14.80
   2  -3  -2  336.37   17.50
   2  -3  -2  347.07   17.00
  -2   3   2  354.46   16.20
   2   3  -2  347.67   14.70
  -2   3   2  298.47   17.90
  -2   3   2  341.77   14.70
  -2   3   2  375.06   22.60
   2   3  -2  338.47   14.50
   2   3  -2  353.96   17.80
   2   3  -2  328.27   17.80
   2   3  -2  348.27   16.60
  -2   3   2  366.76   22.90
   1  -3  -2  466.05   23.90
  -1  -3   2  539.85   29.20
   1  -3  -2  558.94   24.00
   1  -3  -2  574.34   25.20
   1  -3  -2  573.04   23.80
  -1  -3   2  550.04   22.00
  -1  -3   2  571.24   26.80
   1  -3  -2  552.44   23.70
  -1  -3   2  571.84   22.70
   1   3  -2  546.35   22.00
   1   3  -2  553.94   22.70
  -1   3   2  585.14   23.50
   1   3  -2  556.24   23.80
   1   3  -2  571.14   24.20
  -1   3   2  543.75   23.40
   1   3  -2  551.74   24.40
  -1   3   2  584.24   27.10
  -1   3   2  580.04   27.70
   0  -3   2  744.43   29.90
   0  -3   2  738.03   31.50
   0  -3   2  727.73   30.60
   0  -3  -2  750.72   29.20
   0  -3   2  742.53   31.30
   0  -3  -2  746.73   31.60
   0  -3  -2  761.02   29.80
   0  -3  -2  778.42   34.80
   0  -3  -2  754.92   31.30
   0  -3   2  726.53   29.10
   0  -3   2  695.63   34.60
   0  -3   2  819.92   34.80
   0  -3  -2  745.33   31.50
   0   3  -2  746.03   29.90
   0   3   2  751.52   29.80
   0   3  -2  644.84   30.70
   0   3   2  747.43   29.10
   0   3   2  763.02   31.50
   0   3  -2  748.83   29.10
   0   3  -2  684.83   34.30
   0   3  -2  752.02   30.70
   0   3  -2  744.63   30.80
   0   3   2  710.53   32.20
   0   3   2  758.62   31.00
   0   3   2  756.42   30.10
   0   3   2  776.02   30.50
   1  -3   2 2544.15   97.69
  -1  -3  -2 2409.56   91.59
   1  -3   2 2536.05   96.39
  -1  -3  -2 2416.36   96.59
  -1  -3  -2 2469.65   95.79
  -1  -3  -2 2553.34   93.09
   1  -3   2 2492.25   96.49
   1  -3   2 2535.85   98.69
  -1  -3  -2 2386.26   94.69
   1   3   2 2523.05   95.59
   1   3   2 2473.25   94.79
  -1   3  -2 2483.35   95.59
  -1   3  -2 2251.07   96.59
  -1   3  -2 2530.95   94.99
   1   3   2 2503.05   96.39
   1   3   2 2438.96   91.49
   1   3   2 2480.85   93.09
  -1   3  -2 2478.25   95.19
   2  -3   2 1594.74   67.29
   2  -3   2 1633.84   68.49
  -2  -3  -2 1598.14   67.69
   2  -3   2 1614.54   69.29
  -2  -3  -2 1573.64   64.39
   2  -3   2 1698.23   62.69
  -2  -3  -2 1663.63   63.09
  -2  -3  -2 1646.14   62.09
   2  -3   2 1607.34   64.79
  -2  -3  -2 1668.53   66.09
  -2   3  -2 1573.44   66.89
   2   3   2 1683.23   63.29
   2   3   2 1720.03   67.09
   2   3   2 1653.93   66.59
   2   3   2 1639.64   62.19
   2   3   2 1613.34   64.99
   2   3   2 1737.13   67.39
  -2   3  -2 1626.94   66.39
  -2   3  -2 1526.65   65.79
  -2   3  -2 1695.43   67.19
  -2   3  -2 1640.84   62.79
  -2   3  -2 1682.43   66.09
   3  -3   2  777.62   31.00
   3  -3   2  748.03   32.20
   3  -3   2  732.83   35.50
   3  -3   2  770.92   38.20
  -3  -3  -2  698.13   35.70
  -3  -3  -2  700.83   30.60
   3  -3   2  723.23   35.40
   3  -3   2  715.53   33.30
  -3  -3  -2  718.03   33.50
   3   3   2  712.23   34.10
   3   3   2  732.53   30.20
  -3   3  -2  723.23   35.30
  -3   3  -2  739.93   36.70
  -3   3  -2  726.93   36.20
   3   3   2  705.43   34.20
   3   3   2  691.63   34.60
   3   3   2  735.63   32.70
  -3   3  -2  720.03   34.30
   4  -3   2  168.58   16.20
  -4  -3  -2  138.99   16.00
   4  -3   2  139.09   12.90
  -4  -3  -2  154.48   14.30
  -4  -3  -2  138.79   10.20
   4  -3   2  148.79   11.30
   4  -3   2  153.58   18.10
  -4  -3  -2  167.88   19.40
   4  -3   2  139.79   10.40
   4  -3   2  136.99   14.50
   4   3   2  152.28   12.50
   4   3   2  153.18   10.10
   4   3   2  125.09   13.90
  -4   3  -2  161.58   15.80
  -4   3  -2  150.28   13.80
  -4   3  -2  175.48   19.40
   4   3   2  143.89   14.00
  -4   3  -2  186.58   19.50
   4   3   2  134.79   13.90
   5  -3   2   62.49    9.00
  -5  -3  -2   75.39   10.80
   5  -3   2   54.39    8.30
   5  -3   2   95.59   13.10
   5  -3   2   65.39   12.00
  -5  -3  -2   55.29    8.00
  -5  -3  -2   58.59   12.30
   5  -3   2   54.69    9.20
   5  -3   2   70.09   13.50
  -5  -3  -2   44.20   12.30
   5  -3   2   70.29   10.60
  -5   3  -2   61.49   11.90
   5   3   2   51.69    9.00
   5   3   2   60.79    8.00
   5   3   2   53.59    9.60
   5   3   2   54.99   10.40
  -5   3  -2   63.39   10.90
   5   3   2   61.09   10.80
  -5   3  -2   73.39   12.60
  -5   3  -2   64.29   14.60
   5   3   2   54.19    9.50
  -5   3  -2   55.29   12.10
  -6  -3  -2  167.18   18.70
   6  -3   2  170.68   17.60
   6  -3   2  158.48   17.00
  -6  -3  -2  186.18   18.40
   6  -3   2  178.98   19.40
  -6  -3  -2  158.68   23.40
  -6  -3  -2  148.79   20.00
   6  -3   2  182.68   16.50
   6  -3   2  182.68   15.10
  -6  -3  -2  156.18   14.60
   6  -3   2  178.88   23.50
   6  -3   2  152.98   19.20
  -6   3  -2  201.48   22.30
   6   3   2  148.19   17.90
  -6   3  -2  165.88   20.40
   6   3   2   97.29   15.50
   6   3   2  159.88   14.60
   6   3   2  171.38   17.90
   6   3   2  203.78   19.00
  -6   3  -2  184.28   19.70
   6   3   2  154.88   17.20
  -6   3  -2  198.58   27.10
  -6   3  -2  182.88   24.30
  -7  -3  -2   46.20   17.90
   7  -3   2   27.10   10.00
   7  -3   2   37.00    9.70
   7  -3   2   21.80    9.20
  -7  -3  -2   39.40   14.10
   7  -3   2   22.70    9.80
  -7  -3  -2   10.80   11.00
  -7  -3  -2   30.60   11.20
   7  -3   2   21.10   12.70
   7  -3   2   31.60   10.40
  -7  -3  -2   30.70    9.30
  -7  -3  -2   10.10    9.30
   7  -3   2   28.00   12.80
  -7   3  -2   13.50   12.60
   7   3   2   20.20   11.70
  -7   3  -2   22.70   10.60
  -7   3  -2   37.90   16.50
   7   3   2   28.30   11.30
   7   3   2   30.00   10.90
  -7   3  -2   19.10   13.00
   7   3   2   14.00    8.90
  -7   3  -2   21.30   11.00
  -7   3  -2   23.00   11.10
  -7   3  -2   38.70   16.90
   7   3   2   40.20    9.10
  -8  -3  -2   18.60   14.30
   8  -3   2    7.40   13.90
  -8  -3  -2    4.10   17.20
   8  -3   2   -1.40    7.40
   8  -3   2   11.20   10.20
   8  -3   2    1.30   12.60
  -8  -3  -2  -16.80   13.20
  -8  -3  -2    0.20   14.80
   8   3   2    3.70    9.60
  -8   3  -2   -5.20   15.90
  -8   3  -2   -4.70    9.70
   8   3   2    2.50   10.10
   8   3   2   -7.30    8.50
  -8   3  -2    0.40   10.90
  -8   3  -2   19.70   15.20
  -8   3  -2    9.30   12.10
  -8   3  -2   10.80    9.30
  -8  -4   2   -6.20   11.10
  -8  -4   2    7.50   18.20
   8  -4  -2    8.60   10.60
   8  -4  -2    1.30    8.20
  -8  -4   2   -3.50   19.00
   8   4  -2   -4.70    8.10
  -8   4   2   10.20   16.20
   8   4  -2    2.30   10.00
  -8   4   2   -4.10   17.30
   8   4  -2   -0.70   10.20
  -8   4   2    4.10   14.60
  -7  -4   2   88.39   25.70
  -7  -4   2   84.69   17.00
   7  -4  -2  145.99   19.50
   7  -4  -2  117.59   18.00
  -7  -4   2   64.89   20.20
   7  -4  -2  141.69   17.60
   7  -4  -2  148.69   21.30
  -7   4   2  150.58   26.90
  -7   4   2   95.79   20.60
   7   4  -2  111.29   14.60
   7   4  -2  100.79   16.40
   7   4  -2  115.29   17.10
  -7   4   2   81.09   21.50
  -6  -4   2   18.20   13.80
   6  -4  -2   -4.70    6.90
  -6  -4   2    0.20    5.20
   6  -4  -2    6.70    6.80
   6  -4  -2    2.60    4.60
  -6  -4   2    4.90    8.70
   6  -4  -2    5.40    7.80
  -6  -4   2    3.50    8.10
   6  -4  -2   -0.70    7.70
   6   4  -2    8.40    6.00
  -6   4   2   -4.10    4.80
   6   4  -2   -0.30    4.80
   6   4  -2    0.10    4.70
  -6   4   2   15.20   10.80
  -6   4   2   -3.30   11.80
   6   4  -2   13.60    8.20
  -6   4   2   -3.30    9.30
  -6   4   2   -5.60    7.70
   5  -4  -2  172.18   12.90
   5  -4  -2  186.88   20.20
  -5  -4   2  149.59   11.70
  -5  -4   2  171.28   19.30
   5  -4  -2  169.08   16.70
  -5  -4   2  113.79   22.20
   5  -4  -2  165.88   17.10
   5  -4  -2  175.28   17.50
  -5  -4   2  169.28   24.40
  -5   4   2  119.49   18.60
  -5   4   2  165.78   14.20
   5   4  -2  187.38   17.40
  -5   4   2  207.98   21.60
   5   4  -2  173.88   13.80
  -5   4   2  172.88   25.00
   5   4  -2  163.28   17.50
  -5   4   2  139.09   22.70
   5   4  -2  166.98   12.30
  -4  -4   2  105.79   14.20
  -4  -4   2   93.89   18.10
  -4  -4   2  103.79    9.00
  -4  -4   2   87.39   16.60
   4  -4  -2  101.29   12.00
   4  -4  -2  104.89    8.70
   4  -4  -2  116.49   14.60
   4  -4  -2  119.89   12.20
   4   4  -2  119.89   10.90
   4   4  -2  106.49   12.40
  -4   4   2   99.89   14.80
  -4   4   2  102.09   13.20
   4   4  -2  122.09   13.20
   4   4  -2  106.29    8.20
  -4   4   2  104.29   18.60
  -4   4   2  120.39   17.70
   3  -4  -2 2458.85   95.89
  -3  -4   2 2476.25  101.49
   3  -4  -2 2559.34  101.39
   3  -4  -2 2411.36   98.79
   3  -4  -2 2485.85   98.29
  -3  -4   2 2377.06  106.89
  -3  -4   2 2444.16   95.79
  -3  -4   2 2527.95   94.69
  -3  -4   2 2401.66   93.09
   3   4  -2 2496.95   99.19
   3   4  -2 2459.45   94.39
  -3   4   2 2403.46  106.59
  -3   4   2 2309.67   98.59
   3   4  -2 2510.15   96.49
  -3   4   2 2521.25  105.79
   3   4  -2 2554.34   93.89
  -3   4   2 2512.65   94.09
   3   4  -2 2540.45   99.39
  -3   4   2 2381.46   99.39
   2  -4  -2  491.45   23.40
  -2  -4   2  511.35   31.10
   2  -4  -2  553.14   26.70
  -2  -4   2  549.25   28.30
  -2  -4   2  527.25   22.30
   2  -4  -2  536.45   22.60
   2  -4  -2  526.75   24.70
  -2  -4   2  521.05   20.80
   2  -4  -2  533.95   25.10
  -2   4   2  526.45   27.70
  -2   4   2  509.55   20.80
  -2   4   2  550.24   24.30
  -2   4   2  531.35   29.90
   2   4  -2  502.35   22.10
   2   4  -2  515.75   23.60
   2   4  -2  566.64   25.60
   2   4  -2  533.45   25.40
  -2   4   2  563.34   29.70
   2   4  -2  515.05   20.80
  -2   4   2  510.95   23.60
  -1  -4   2    3.20    1.30
  -1  -4   2   -1.00    2.70
   1  -4  -2    2.50    2.20
   1  -4  -2   -0.50    1.80
   1  -4  -2    0.90    1.70
  -1  -4   2    9.10    4.50
   1  -4  -2    1.90    2.20
   1  -4  -2   -0.90    2.20
  -1  -4   2    4.30    2.10
   1   4  -2    0.20    1.10
  -1   4   2    1.00    1.00
   1   4  -2    0.40    1.90
  -1   4   2   -1.60    2.60
  -1   4   2   -0.10    2.10
  -1   4   2    2.70    3.20
   1   4  -2    3.20    2.10
   1   4  -2    3.20    2.70
   1   4  -2    3.70    2.30
  -1   4   2    2.70    3.40
   0  -4  -2  320.47   14.80
   0  -4  -2  316.17   15.40
   0  -4   2  342.87   20.30
   0  -4   2  338.77   16.30
   0  -4  -2  340.57   14.70
   0  -4  -2  331.27   17.20
   0  -4   2  343.27   14.60
   0  -4   2  338.07   19.70
   0  -4  -2  321.47   17.00
   0  -4  -2  312.87   15.50
   0  -4   2  347.17   17.00
   0  -4   2  327.57   15.10
   0   4  -2  320.57   14.30
   0   4   2  353.16   15.30
   0   4   2  334.67   15.30
   0   4  -2  335.17   15.10
   0   4   2  320.87   17.90
   0   4  -2  313.17   19.40
   0   4   2  316.47   17.40
   0   4   2  331.67   14.30
   0   4  -2  329.57   16.40
   0   4   2  310.77   16.60
   0   4  -2  311.77   15.90
   1  -4   2    1.90    2.50
  -1  -4  -2    0.30    1.00
  -1  -4  -2    1.70    2.60
  -1  -4  -2    0.40    1.10
   1  -4   2   -1.10    1.60
   1  -4   2   -2.20    2.30
   1  -4   2    2.40    1.30
   1  -4   2   -2.50    1.60
  -1  -4  -2    1.10    2.20
   1   4   2    1.50    1.40
   1   4   2    1.10    1.60
   1   4   2    0.90    0.90
  -1   4  -2    0.60    2.80
   1   4   2    1.30    1.60
  -1   4  -2    3.40    2.90
  -1   4  -2    1.50    0.70
   1   4   2    2.80    2.70
  -1   4  -2    4.20    2.90
  -1   4  -2    1.00    1.80
   2  -4   2  222.38   14.90
  -2  -4  -2  244.08   14.10
   2  -4   2  211.28   15.90
   2  -4   2  236.68   12.60
  -2  -4  -2  243.98   10.90
  -2  -4  -2  253.57   16.50
   2  -4   2  240.18   16.40
  -2  -4  -2  227.88   10.20
  -2   4  -2  227.28   14.50
   2   4   2  239.88   13.50
  -2   4  -2  245.18   15.10
  -2   4  -2  213.28   14.10
  -2   4  -2  205.38   13.40
  -2   4  -2  234.78   13.00
   2   4   2  208.58   14.00
   2   4   2  243.68   10.20
   2   4   2  226.48   10.90
  -2   4  -2  229.58   10.40
   2   4   2  242.58   14.20
  -3  -4  -2 1265.37   53.19
   3  -4   2 1219.88   55.39
  -3  -4  -2 1219.38   56.19
   3  -4   2 1222.28   50.59
   3  -4   2 1192.28   57.59
   3  -4   2 1258.87   55.39
  -3  -4  -2 1189.48   48.90
  -3  -4  -2 1362.26   60.09
   3  -4   2 1278.97   53.49
  -3   4  -2 1215.88   55.89
   3   4   2 1189.98   53.49
  -3   4  -2 1316.57   54.49
   3   4   2 1306.27   54.79
  -3   4  -2 1263.37   55.29
   3   4   2 1250.47   52.49
  -3   4  -2 1163.68   54.89
   3   4   2 1236.78   48.80
   4  -4   2  473.15   25.60
   4  -4   2  438.66   27.20
   4  -4   2  433.56   26.40
  -4  -4  -2  431.36   21.10
   4  -4   2  396.66   28.90
  -4  -4  -2  483.75   32.10
  -4  -4  -2  511.85   29.60
   4  -4   2  455.35   22.50
  -4  -4  -2  463.55   25.10
  -4   4  -2  443.66   28.80
  -4   4  -2  426.46   26.10
   4   4   2  450.75   24.60
   4   4   2  451.15   21.20
  -4   4  -2  404.66   27.00
   4   4   2  472.05   26.20
  -4   4  -2  438.56   28.80
   4   4   2  486.25   26.30
  -5  -4  -2  109.59   19.00
  -5  -4  -2  108.89   10.00
  -5  -4  -2  114.19   16.80
  -5  -4  -2  108.99   13.30
   5  -4   2   84.19    9.90
   5  -4   2   86.69   12.90
   5  -4   2  103.79   12.90
   5  -4   2   83.69   15.80
   5  -4   2  122.49   15.90
  -5   4  -2  104.09   14.10
   5   4   2  101.69   13.20
  -5   4  -2   88.99   13.80
   5   4   2  100.19   12.50
  -5   4  -2  115.69   15.70
  -5   4  -2  120.09   19.10
   5   4   2   90.79    9.60
   5   4   2   90.69   13.30
  -5   4  -2   62.19   13.00
  -6  -4  -2    4.90   12.20
  -6  -4  -2   11.80    8.20
   6  -4   2    8.80    9.60
  -6  -4  -2    7.10    9.30
   6  -4   2    4.80    6.80
  -6  -4  -2    5.80    5.80
   6  -4   2    7.90    5.50
   6  -4   2    9.90    7.40
   6  -4   2    6.90    8.60
   6   4   2    4.10    7.20
   6   4   2    3.60    4.40
  -6   4  -2    2.50    9.20
   6   4   2    6.10    6.80
   6   4   2    5.00    7.10
  -6   4  -2   14.80   11.50
  -6   4  -2   -0.70    8.00
  -6   4  -2   21.10    9.10
  -6   4  -2   23.20   11.50
   7  -4   2  324.77   22.20
   7  -4   2  331.67   33.60
  -7  -4  -2  328.07   38.60
  -7  -4  -2  268.27   30.10
  -7  -4  -2  305.57   39.70
   7  -4   2  355.66   33.30
  -7  -4  -2  338.67   26.80
   7  -4   2  339.67   26.00
  -7  -4  -2  342.97   25.30
   7  -4   2  339.17   26.50
  -7   4  -2  318.37   31.40
   7   4   2  327.27   25.30
  -7   4  -2  241.28   31.70
   7   4   2  313.37   26.00
  -7   4  -2  311.17   27.70
  -7   4  -2  344.97   33.40
  -7   4  -2  297.67   28.30
   7   4   2  339.57   22.80
  -7   4  -2  308.47   37.00
  -7   4  -2  316.77   26.00
   7   4   2  312.57   25.30
  -8  -4  -2   45.00   21.30
   8  -4   2   16.10   11.70
   8  -4   2   38.00   14.00
   8  -4   2   34.10   17.00
  -8  -4  -2   54.99   21.60
  -8  -4  -2   24.50   15.30
  -8   4  -2   21.70   10.10
  -8   4  -2   -4.10   11.50
  -8   4  -2   46.70   16.00
   8   4   2   36.20   13.70
  -8   4  -2   31.80   12.60
   8   4   2   22.50    9.60
   8   4   2   36.60   12.80
  -8   4  -2   34.80   17.20
   8  -5  -2  146.29   20.80
  -8  -5   2  101.59   21.10
   8  -5  -2  111.19   22.50
  -8  -5   2  137.39   32.70
   8  -5  -2  143.69   22.30
  -8  -5   2  139.39   32.00
   8   5  -2  125.69   17.40
  -8   5   2  104.29   26.80
  -8   5   2   71.69   19.40
  -8   5   2  129.09   23.40
   8   5  -2  136.69   20.90
   8   5  -2  157.78   22.10
  -7  -5   2   -9.10   14.20
   7  -5  -2   -4.20   10.20
   7  -5  -2   -7.90    9.00
  -7  -5   2    0.30   15.00
   7  -5  -2   -2.90    8.50
  -7  -5   2    3.50   10.20
   7   5  -2    8.30    7.20
  -7   5   2    9.60   13.10
   7   5  -2   14.50    9.80
  -7   5   2    9.50   16.20
  -7   5   2   11.10   11.90
   7   5  -2   20.90   11.10
  -6  -5   2   54.49   18.40
   6  -5  -2   84.39   16.50
  -6  -5   2   77.49   12.30
   6  -5  -2   82.49   14.10
   6  -5  -2   46.50    8.60
  -6  -5   2   49.20   16.10
   6  -5  -2   79.49   12.80
  -6  -5   2   80.09   16.10
   6   5  -2   65.39   12.00
  -6   5   2   75.69   10.30
  -6   5   2   85.89   17.90
  -6   5   2   47.30   16.30
   6   5  -2   85.89   13.80
   6   5  -2   82.49   11.40
  -6   5   2   73.49   14.30
  -6   5   2   77.79   19.80
  -5  -5   2  866.71   40.10
  -5  -5   2  937.91   57.49
   5  -5  -2  912.51   41.70
   5  -5  -2  906.41   44.60
   5  -5  -2  933.71   49.99
  -5  -5   2  910.71   49.00
   5  -5  -2  944.11   47.00
  -5  -5   2  867.41   57.29
  -5   5   2  872.41   53.09
  -5   5   2  903.31   56.29
   5   5  -2  979.00   46.40
   5   5  -2  865.11   41.80
   5   5  -2  917.41   46.10
  -5   5   2 1050.59   52.59
   5   5  -2  995.70   40.60
  -5   5   2  868.41   47.10
   4  -5  -2    4.40    3.70
   4  -5  -2   -0.80    4.30
   4  -5  -2    3.30    6.10
  -4  -5   2   -3.60    8.80
  -4  -5   2    3.00    3.40
   4  -5  -2    2.40    4.70
  -4  -5   2    6.00    4.70
  -4   5   2    6.20    9.00
   4   5  -2    2.10    2.40
  -4   5   2    8.70    7.40
  -4   5   2   -1.90    4.40
   4   5  -2    0.50    5.00
  -4   5   2   -1.40    4.60
   4   5  -2    8.70    4.40
   4   5  -2    7.30    4.30
  -3  -5   2  321.97   16.10
  -3  -5   2  321.07   25.20
   3  -5  -2  338.87   21.60
  -3  -5   2  278.47   21.40
   3  -5  -2  303.87   17.00
  -3  -5   2  326.17   13.50
   3  -5  -2  348.67   19.60
   3  -5  -2  342.77   19.20
   3   5  -2  312.37   19.20
   3   5  -2  323.87   14.00
  -3   5   2  327.77   24.30
   3   5  -2  325.67   17.20
  -3   5   2  296.17   17.40
   3   5  -2  301.07   18.90
  -3   5   2  346.07   24.80
  -3   5   2  304.27   22.10
  -3   5   2  325.77   14.30
  -2  -5   2 1145.59   44.30
  -2  -5   2 1245.98   58.09
  -2  -5   2 1192.98   47.40
   2  -5  -2 1214.08   45.00
   2  -5  -2 1196.58   49.50
   2  -5  -2 1133.49   49.50
  -2  -5   2 1131.69   53.49
   2  -5  -2 1156.68   49.60
   2  -5  -2 1154.08   51.69
  -2   5   2 1128.79   53.69
   2   5  -2 1142.89   50.39
  -2   5   2 1178.98   52.39
  -2   5   2 1197.58   44.10
  -2   5   2 1134.99   45.00
  -2   5   2 1203.38   54.29
   2   5  -2 1144.29   47.10
   2   5  -2 1173.98   49.99
   2   5  -2 1206.58   44.30
  -2   5   2 1199.08   49.99
   2   5  -2 1208.48   48.20
   1  -5  -2  883.01   38.00
  -1  -5   2  966.90   39.70
  -1  -5   2  980.70   44.80
   1  -5  -2  961.10   39.70
   1  -5  -2  986.20   42.20
  -1  -5   2  923.11   46.50
   1  -5  -2  993.70   42.00
  -1  -5   2  989.10   37.40
   1  -5  -2  936.61   39.90
   1   5  -2  919.91   41.00
  -1   5   2  988.70   41.70
  -1   5   2  914.41   42.80
   1   5  -2  962.50   37.20
  -1   5   2  976.20   43.10
  -1   5   2  958.50   36.90
   1   5  -2  956.00   37.80
   1   5  -2  943.41   39.60
   1   5  -2  964.50   40.10
   0  -5  -2  169.78    9.40
   0  -5  -2  174.88   10.50
   0  -5   2  173.08    9.40
   0  -5   2  187.98   10.80
   0  -5   2  182.28   14.50
   0  -5  -2  168.88   11.90
   0  -5   2  189.48   14.70
   0  -5  -2  163.18    9.80
   0  -5   2  179.88   11.80
   0  -5  -2  160.58   12.20
   0   5   2  173.58   12.10
   0   5  -2  179.08    9.30
   0   5  -2  188.98   11.10
   0   5   2  168.98    9.40
   0   5  -2  174.58    9.70
   0   5   2  172.08    9.20
   0   5   2  183.08   10.00
   0   5   2  167.18   11.70
   0   5  -2  175.38   11.00
   1  -5   2  166.68   12.10
   1  -5   2  178.08   11.80
  -1  -5  -2  174.68    8.60
  -1  -5  -2  186.18   13.60
  -1  -5  -2  174.78    8.60
   1  -5   2  194.68   13.50
  -1  -5  -2  156.18   11.70
   1  -5   2  194.58   15.00
   1  -5   2  158.38    8.80
   1   5   2  187.58   12.20
  -1   5  -2  155.28   12.70
  -1   5  -2  188.78   11.40
   1   5   2  164.78   11.20
   1   5   2  169.18    8.60
   1   5   2  171.08    8.20
  -1   5  -2  174.28   11.20
  -1   5  -2  166.28    8.00
   1   5   2  161.38   10.50
  -1   5  -2  185.68   11.90
   2  -5   2  250.87   16.40
   2  -5   2  263.97   14.00
  -2  -5  -2  293.07   16.60
   2  -5   2  266.87   18.70
   2  -5   2  305.47   19.20
  -2  -5  -2  266.57   11.90
  -2  -5  -2  263.47   11.80
   2  -5   2  287.07   14.50
  -2  -5  -2  232.68   17.60
  -2   5  -2  272.07   17.00
  -2   5  -2  256.27   13.40
  -2   5  -2  271.57   11.80
   2   5   2  266.07   15.50
   2   5   2  280.67   16.20
  -2   5  -2  284.57   16.90
  -2   5  -2  273.87   16.00
  -2   5  -2  232.28   15.50
   2   5   2  276.07   11.70
   2   5   2  273.87   12.20
   2   5   2  242.38   16.30
  -3  -5  -2   70.29    5.30
  -3  -5  -2   81.99    6.20
   3  -5   2   97.99   12.20
   3  -5   2   60.89    9.70
  -3  -5  -2   65.89   10.50
  -3  -5  -2  103.99   10.90
   3  -5   2   85.99   12.80
  -3  -5  -2   84.69   13.40
   3  -5   2   80.39    6.50
  -3   5  -2   90.89   11.40
  -3   5  -2   72.19   10.10
  -3   5  -2   66.69    9.60
  -3   5  -2   68.29    9.50
   3   5   2   68.99    9.90
   3   5   2   73.29    9.40
   3   5   2   67.59    5.40
   3   5   2   73.19    8.50
   4  -5   2  183.98   14.30
   4  -5   2  189.18   18.10
  -4  -5  -2  201.08   22.60
   4  -5   2  154.98   19.20
   4  -5   2  137.79   15.60
   4  -5   2  172.08   11.30
  -4  -5  -2  195.08   15.30
  -4  -5  -2  175.48   19.10
  -4  -5  -2  173.58   10.50
  -4   5  -2  206.88   20.40
   4   5   2  182.88   15.00
  -4   5  -2  165.98   17.10
   4   5   2  196.08   15.60
   4   5   2  171.08   14.10
   4   5   2  182.68   10.90
  -4   5  -2  160.38   15.90
  -4   5  -2  160.78   18.50
   5  -5   2  567.64   28.80
   5  -5   2  606.84   36.20
   5  -5   2  637.24   40.50
   5  -5   2  588.14   34.40
  -5  -5  -2  557.94   40.90
  -5  -5  -2  620.74   28.00
  -5  -5  -2  636.54   33.10
   5  -5   2  556.94   32.40
  -5  -5  -2  585.44   37.60
  -5   5  -2  617.34   35.00
  -5   5  -2  662.23   36.80
  -5   5  -2  621.44   39.20
   5   5   2  592.94   33.60
   5   5   2  592.84   32.70
   5   5   2  681.23   35.70
   5   5   2  586.74   28.30
  -5   5  -2  614.64   38.70
  -5   5  -2  611.54   33.70
   6  -5   2   81.39   13.20
   6  -5   2   39.10   12.10
  -6  -5  -2   71.79   17.20
   6  -5   2   62.09   12.10
   6  -5   2   59.99   17.10
  -6  -5  -2   48.40    8.00
   6  -5   2   65.49    9.30
  -6  -5  -2   59.09   15.20
  -6  -5  -2   70.89   12.20
   6   5   2   81.29   14.80
   6   5   2   51.19    8.10
   6   5   2   65.29   11.50
  -6   5  -2   54.39   13.90
  -6   5  -2   41.20   14.90
   6   5   2   48.70   10.30
  -6   5  -2   56.99   14.30
  -6   5  -2   66.39   14.10
  -6   5  -2   66.69   13.50
   7  -5   2   77.99   17.70
   7  -5   2   88.89   20.00
  -7  -5  -2   65.99   12.90
  -7  -5  -2   71.39   21.40
   7  -5   2   73.69   14.40
  -7  -5  -2   68.89   15.40
   7  -5   2   75.29   14.50
   7   5   2   89.99   15.30
   7   5   2   93.99   15.30
  -7   5  -2   90.39   22.00
   7   5   2   66.19   14.80
  -7   5  -2   77.79   19.50
  -7   5  -2   76.59   17.30
  -7   5  -2   77.69   15.30
  -8  -5  -2    8.70   18.50
  -8  -5  -2   -4.60   15.30
   8  -5   2   22.80   16.80
   8  -5   2   -7.40   12.30
  -8  -5  -2    0.80   12.20
   8  -5   2   29.00   12.00
  -8   5  -2   -9.00   11.60
  -8   5  -2   18.50   11.70
   8   5   2   13.40   11.70
  -8   5  -2   12.40   12.00
  -8   5  -2    6.70   14.50
   8   5   2   16.50   11.60
   8   5   2   -0.80   10.60
   8  -6  -2   20.90   14.90
  -8  -6   2   38.60   16.90
  -8  -6   2   37.60   22.50
  -8  -6   2    9.50   21.10
   8  -6  -2   34.70   16.90
   8  -6  -2   36.90   11.40
   8   6  -2   46.80   12.40
  -8   6   2   30.50   20.40
  -8   6   2    7.80   15.40
  -8   6   2   49.10   16.20
   8   6  -2   49.80   13.40
   8   6  -2   35.40   14.30
   7  -6  -2  162.28   19.70
  -7  -6   2  155.18   31.20
   7  -6  -2  181.58   22.70
  -7  -6   2  161.18   22.80
   7  -6  -2  117.59   22.00
  -7  -6   2  166.68   30.90
  -7   6   2  164.08   30.80
  -7   6   2  122.59   24.00
  -7   6   2  152.88   22.20
   7   6  -2  162.88   16.90
   7   6  -2  150.88   20.70
   7   6  -2  139.89   20.30
   6  -6  -2   29.40    9.80
   6  -6  -2   39.70   11.70
  -6  -6   2   24.70   13.30
   6  -6  -2   25.80   11.90
  -6  -6   2   13.90   14.50
  -6  -6   2   35.40   13.40
  -6   6   2   29.60   13.60
  -6   6   2   67.39   18.50
   6   6  -2   34.80    9.80
  -6   6   2   36.20   13.80
   6   6  -2   17.90    7.10
   6   6  -2   25.00   10.00
  -5  -6   2  243.38   29.60
  -5  -6   2  235.78   15.90
  -5  -6   2  245.88   13.10
   5  -6  -2  244.18   24.70
   5  -6  -2  221.08   20.50
   5  -6  -2  233.58   16.00
  -5  -6   2  228.38   24.40
  -5  -6   2  226.28   30.30
   5  -6  -2  241.58   22.20
  -5   6   2  244.98   26.00
   5   6  -2  270.77   17.20
   5   6  -2  214.28   20.90
  -5   6   2  269.17   31.20
  -5   6   2  269.77   29.00
   5   6  -2  230.28   19.10
  -5   6   2  230.58   20.00
   5   6  -2  235.98   14.10
  -4  -6   2   41.20   11.30
  -4  -6   2   45.20    3.90
  -4  -6   2   53.99    7.20
  -4  -6   2   45.60    4.20
   4  -6  -2   51.99    9.70
  -4  -6   2   38.90   11.40
   4  -6  -2   34.40   10.30
   4  -6  -2   66.69    8.80
   4  -6  -2   55.59    9.50
  -4   6   2   50.79    5.40
  -4   6   2   30.90   11.90
   4   6  -2   49.50    9.30
  -4   6   2   51.79    8.70
   4   6  -2   51.49    7.50
   4   6  -2   56.89    5.10
  -4   6   2   54.79   11.80
  -4   6   2   55.19   13.80
   4   6  -2   53.29    9.30
   3  -6  -2 1366.36   59.09
   3  -6  -2 1415.06   63.89
   3  -6  -2 1337.17   59.69
  -3  -6   2 1414.06   70.09
   3  -6  -2 1430.36   60.99
  -3  -6   2 1361.86   52.19
  -3  -6   2 1413.56   65.39
  -3  -6   2 1460.05   56.99
   3   6  -2 1423.26   57.69
  -3   6   2 1432.66   66.59
   3   6  -2 1433.86   61.19
  -3   6   2 1405.36   53.19
  -3   6   2 1410.16   63.89
  -3   6   2 1432.56   66.39
   3   6  -2 1489.45   61.49
   3   6  -2 1397.16   52.39
  -3   6   2 1286.37   54.89
   2  -6  -2  114.39   10.60
  -2  -6   2   96.69   14.50
   2  -6  -2  112.79   10.60
  -2  -6   2  111.99    8.30
  -2  -6   2  111.99   14.30
   2  -6  -2  128.59   12.20
   2  -6  -2  107.09   12.20
   2   6  -2  114.59    4.90
  -2   6   2  127.59   14.20
  -2   6   2   90.49   11.40
   2   6  -2  105.39   11.20
   2   6  -2  130.79   11.70
  -2   6   2  116.89   14.00
   2   6  -2  109.19    5.10
   2   6  -2  107.49    8.50
   1  -6  -2   48.70    7.60
  -1  -6   2   37.20    5.50
   1  -6  -2   36.70    4.20
   1  -6  -2   42.10    5.70
   1  -6  -2   40.40    7.00
  -1  -6   2   35.80    8.90
  -1  -6   2   39.20    8.60
   1  -6  -2   47.10    6.10
   1   6  -2   40.80    5.50
  -1   6   2   48.80    8.10
  -1   6   2   38.10    7.10
   1   6  -2   41.30    3.90
   1   6  -2   39.70    4.00
  -1   6   2   36.10    3.10
   1   6  -2   47.70    6.00
  -1   6   2   35.50    6.50
   1   6  -2   58.49    7.50
   0  -6  -2   44.40    7.30
   0  -6   2   78.69    7.60
   0  -6  -2   69.29    6.30
   0  -6   2   40.60    8.40
   0  -6   2   81.29   11.60
   0  -6   2   80.09    8.90
   0  -6  -2   80.29    9.90
   0  -6   2   63.09    6.90
   0   6  -2   74.79    5.90
   0   6  -2   81.09    6.30
   0   6   2   62.09    6.40
   0   6   2   60.69    7.90
   0   6  -2   65.19    8.00
   0   6   2   67.39    5.70
   0   6  -2   88.89    8.30
   0   6   2   74.09    8.90
   1  -6   2  175.88   10.10
   1  -6   2  182.88   14.00
  -1  -6  -2  187.38    9.70
  -1  -6  -2  183.48    9.10
   1  -6   2  193.78   18.30
  -1  -6  -2  185.08   13.10
  -1  -6  -2  159.88   15.40
   1  -6   2  182.88   12.50
   1  -6   2  155.08   13.20
  -1   6  -2  172.58   13.70
  -1   6  -2  182.98    9.00
   1   6   2  195.38   13.50
   1   6   2  176.48    9.10
   1   6   2  172.58   11.00
  -1   6  -2  165.98   11.80
   1   6   2  177.88    9.10
  -1   6  -2  165.58   12.30
   1   6   2  177.78   12.70
  -1   6  -2  184.38   12.00
  -2  -6  -2  480.15   27.90
   2  -6   2  507.55   28.50
   2  -6   2  493.65   23.30
  -2  -6  -2  487.85   25.10
  -2  -6  -2  516.85   29.20
   2  -6   2  486.35   25.90
   2  -6   2  481.05   28.20
  -2  -6  -2  460.15   20.00
  -2  -6  -2  483.85   19.60
   2  -6   2  461.85   22.00
  -2   6  -2  407.66   23.90
   2   6   2  481.55   19.80
  -2   6  -2  498.05   25.70
  -2   6  -2  474.15   21.10
  -2   6  -2  453.35   24.60
   2   6   2  476.95   19.80
   2   6   2  504.85   24.90
   2   6   2  483.55   24.50
   2   6   2  493.05   25.70
  -2   6  -2  458.15   25.10
   3  -6   2   66.79   10.40
  -3  -6  -2   65.19   12.30
  -3  -6  -2   88.89   10.60
   3  -6   2   69.09   11.60
  -3  -6  -2   73.39    5.50
  -3  -6  -2   73.89    5.00
   3  -6   2   86.89   13.20
   3  -6   2   71.59    6.00
  -3  -6  -2   55.89   11.00
   3   6   2   69.89    5.20
  -3   6  -2   67.59    6.50
   3   6   2   78.59    5.60
  -3   6  -2   97.99   11.90
   3   6   2   69.19    9.50
   3   6   2   62.49    9.60
  -3   6  -2   74.49   10.40
   3   6   2   80.69   10.00
  -3   6  -2   73.39   10.20
  -3   6  -2   86.49   10.10
  -4  -6  -2  313.07   27.00
   4  -6   2  300.57   16.00
   4  -6   2  319.47   22.50
  -4  -6  -2  314.77   20.40
   4  -6   2  321.37   26.00
  -4  -6  -2  320.07   14.70
   4  -6   2  302.47   22.60
  -4  -6  -2  281.77   23.80
   4   6   2  302.17   21.00
  -4   6  -2  295.07   23.20
  -4   6  -2  332.77   22.60
   4   6   2  295.47   20.70
   4   6   2  315.37   15.80
   4   6   2  287.47   19.80
  -4   6  -2  303.37   22.10
  -4   6  -2  331.17   23.60
   5  -6   2   -0.40    2.90
  -5  -6  -2    3.40    7.70
   5  -6   2    4.40    8.50
  -5  -6  -2    6.10    7.00
   5  -6   2    0.50    6.10
  -5  -6  -2    2.80    3.30
  -5  -6  -2   -2.10    8.00
   5  -6   2    3.70    6.30
   5  -6   2    6.30    6.60
  -5   6  -2    1.00    9.40
  -5   6  -2    6.10    8.50
   5   6   2   -3.80    3.80
   5   6   2    0.90    3.60
   5   6   2    7.40    6.20
  -5   6  -2   -6.90    6.70
  -5   6  -2    3.40    5.40
  -5   6  -2    5.40    7.30
   5   6   2    1.50    6.60
  -6  -6  -2   51.19   10.80
   6  -6   2   62.19   15.10
   6  -6   2   74.79   12.70
  -6  -6  -2   52.19   17.10
   6  -6   2   46.00    7.80
   6  -6   2   58.39   12.40
   6  -6   2   49.60   13.50
  -6  -6  -2   41.80   13.90
  -6   6  -2   47.70   12.50
   6   6   2   35.20   10.00
   6   6   2   49.60   11.60
   6   6   2   33.90   10.60
   6   6   2   39.40    7.20
  -6   6  -2   36.70   12.60
  -6   6  -2   18.50   10.10
  -6   6  -2   28.50   10.00
  -6   6  -2   38.70   15.40
  -7  -6  -2  105.99   21.40
   7  -6   2  162.58   20.50
   7  -6   2  139.19   19.70
  -7  -6  -2  165.18   19.40
   7  -6   2  135.79   21.90
   7  -6   2  138.69   25.00
  -7  -6  -2  155.08   28.70
  -7   6  -2  113.79   20.00
   7   6   2  184.58   21.10
   7   6   2  204.08   23.30
  -7   6  -2  202.88   25.70
  -7   6  -2  173.28   22.00
   7   6   2  161.38   20.60
   8  -6   2    4.70   15.00
  -8  -6  -2   20.20   15.30
  -8  -6  -2   -3.30   13.00
   8  -6   2    3.70   14.40
  -8  -6  -2    2.40   18.60
   8   6   2   -5.10    6.50
  -8   6  -2  -15.70   11.50
  -8   6  -2   -2.50   12.30
   8   6   2   -9.80    9.40
   8   6   2    0.40    7.60
  -8   6  -2   13.50   11.90
  -8  -7   2   84.79   25.40
  -8  -7   2   64.49   27.60
   8  -7  -2   65.69   14.20
   8  -7  -2   60.49   18.80
   8  -7  -2   76.89   21.60
  -8  -7   2   49.80   18.20
  -8   7   2   68.39   21.60
  -8   7   2   42.40   15.40
   8   7  -2   82.29   15.90
   8   7  -2   41.40   15.20
  -7  -7   2   14.60   13.10
   7  -7  -2   30.30   13.50
  -7  -7   2   35.60   21.10
   7  -7  -2   41.90   16.00
   7  -7  -2   29.30   11.80
  -7  -7   2   43.10   16.40
   7   7  -2   30.70   10.30
  -7   7   2   22.50   14.90
  -7   7   2   42.80   17.40
   7   7  -2   33.10   10.50
   7   7  -2   43.50    9.90
  -7   7   2   23.70   17.40
   6  -7  -2   10.80   10.90
  -6  -7   2   -1.80    9.60
   6  -7  -2    0.00    7.30
   6  -7  -2   -2.80    7.60
  -6  -7   2  -11.80   13.90
  -6  -7   2    7.00   10.70
   6   7  -2   -4.50    5.20
   6   7  -2    6.00    6.60
  -6   7   2    2.80   11.60
  -6   7   2   19.00   11.10
  -6   7   2   15.20   13.00
   6   7  -2    6.20    6.20
   5  -7  -2  135.89   16.90
   5  -7  -2  112.59   12.80
  -5  -7   2   73.79   19.20
  -5  -7   2  149.99   12.90
  -5  -7   2   83.59   16.50
   5  -7  -2  120.09   18.80
   5  -7  -2  102.89   14.20
   5   7  -2  132.79   16.00
   5   7  -2  132.49   16.30
  -5   7   2  121.29   18.80
   5   7  -2  138.59   12.90
  -5   7   2  146.29   21.90
  -5   7   2  119.59   20.40
   4  -7  -2   24.60    9.70
  -4  -7   2   11.60    7.10
   4  -7  -2   15.70    6.50
  -4  -7   2   10.20    4.20
   4  -7  -2    2.80    3.70
  -4  -7   2   18.90   11.70
   4  -7  -2    5.70    6.10
  -4   7   2    9.30    3.80
   4   7  -2   11.00    6.60
   4   7  -2    8.90    5.20
  -4   7   2   10.30    9.00
  -4   7   2    2.00    9.00
  -4   7   2    3.00    7.40
   4   7  -2   12.80    5.60
  -4   7   2    9.50    2.50
   3  -7  -2    3.30    5.80
   3  -7  -2   -0.40    4.40
   3  -7  -2    1.20    4.90
  -3  -7   2   -5.50    5.80
  -3  -7   2   -2.40    4.60
  -3  -7   2    2.80    3.30
   3  -7  -2    1.30    3.90
   3   7  -2   -1.60    3.20
   3   7  -2    0.70    4.80
  -3   7   2   10.40    6.90
   3   7  -2    4.40    3.60
  -3   7   2    3.80    5.00
  -3   7   2    0.00    5.70
  -2  -7   2   72.79    8.10
  -2  -7   2   53.19   12.60
  -2  -7   2   96.69   13.80
   2  -7  -2   81.59   11.00
   2  -7  -2   60.59    9.70
   2  -7  -2   73.79    8.70
   2  -7  -2   75.49    8.90
  -2   7   2   74.89   11.30
  -2   7   2   83.59   10.50
   2   7  -2   83.89    8.40
   2   7  -2   72.99    3.60
  -2   7   2   82.39   11.30
   2   7  -2   68.79    9.70
   2   7  -2   78.39    3.60
   2   7  -2   86.99    9.80
   1  -7  -2 2016.10   86.09
   1  -7  -2 2036.20   86.79
  -1  -7   2 2079.39   90.29
  -1  -7   2 2201.88   92.29
  -1  -7   2 2035.80   83.59
   1  -7  -2 1996.30   80.19
   1  -7  -2 2033.10   83.09
   1  -7  -2 2252.17   81.09
   1   7  -2 2080.49   80.09
   1   7  -2 1991.50   84.89
  -1   7   2 2135.59   84.79
  -1   7   2 2153.28   79.09
   1   7  -2 2083.49   83.19
   1   7  -2 2144.89   82.99
  -1   7   2 2048.20   85.89
  -1   7   2 2055.79   86.59
   1   7  -2 2119.39   79.79
   0  -7  -2  159.68   15.20
   0  -7  -2  138.19   11.40
   0  -7   2  161.68   16.60
   0  -7   2  152.98   10.40
   0  -7   2  121.09   15.20
   0  -7  -2  142.09   10.80
   0  -7  -2  121.29    8.80
   0  -7   2  148.19   13.30
   0   7   2  158.18   12.00
   0   7   2  143.49    9.70
   0   7  -2  138.09    9.20
   0   7  -2  148.49   11.70
   0   7   2  150.38   11.90
   0   7  -2  143.69   10.20
   0   7  -2  141.79    9.30
   0   7   2  128.79    8.60
  -1  -7  -2   -4.80    3.10
   1  -7   2   -2.20    4.30
  -1  -7  -2    3.20    3.40
   1  -7   2    1.30    2.50
   1  -7   2    2.60    4.00
   1  -7   2   -1.00    2.60
  -1  -7  -2    3.30    5.20
   1  -7   2   -1.80    4.10
  -1  -7  -2   -2.20    1.50
   1   7   2    0.80    2.60
  -1   7  -2    0.40    1.40
  -1   7  -2    1.80    3.70
   1   7   2    2.70    4.10
   1   7   2   -1.50    2.00
   1   7   2    1.00    2.40
  -1   7  -2   -1.20    3.10
  -1   7  -2    1.90    2.90
   2  -7   2  147.79   14.30
  -2  -7  -2  164.18   16.60
  -2  -7  -2  140.49    8.40
   2  -7   2  173.88   17.90
   2  -7   2  137.19   11.50
  -2  -7  -2  163.08    7.80
  -2  -7  -2  151.88   14.00
  -2  -7  -2  156.68   17.00
   2  -7   2  148.39   10.00
   2  -7   2  200.18   19.40
   2   7   2  148.99   11.50
   2   7   2  151.38    7.90
  -2   7  -2  147.09   14.20
  -2   7  -2  145.19   14.20
   2   7   2  156.98   12.60
   2   7   2  144.69    8.20
  -2   7  -2  154.48   13.80
   2   7   2  148.09   14.10
  -2   7  -2  142.59   13.10
  -2   7  -2  152.78    8.90
   3  -7   2    1.00    1.90
  -3  -7  -2   -4.00    4.30
  -3  -7  -2   -9.20    3.70
  -3  -7  -2    1.50    6.80
   3  -7   2    2.20    3.70
  -3  -7  -2    3.70    1.50
  -3  -7  -2    4.60    2.20
   3  -7   2   -2.70    4.60
   3  -7   2    0.70    6.20
   3   7   2   -0.70    1.90
   3   7   2   -0.60    3.30
  -3   7  -2   -1.80    3.10
  -3   7  -2    4.20    4.00
   3   7   2    2.10    1.90
   3   7   2    2.40    4.60
   3   7   2    0.50    2.80
  -3   7  -2   -0.10    5.00
  -3   7  -2   13.20    6.10
  -4  -7  -2   25.60    7.70
   4  -7   2   19.90    8.40
  -4  -7  -2   32.60   10.40
   4  -7   2   17.90    3.90
  -4  -7  -2   19.60    3.40
   4  -7   2   21.50    8.30
  -4  -7  -2   18.50   10.40
   4  -7   2   21.20    9.80
  -4  -7  -2   18.70    3.00
  -4   7  -2   11.60    8.00
  -4   7  -2    4.20    7.60
   4   7   2   20.30    7.10
   4   7   2   18.20    3.70
  -4   7  -2   13.20    7.10
   4   7   2   18.90    7.00
   4   7   2   11.70    7.10
  -4   7  -2   12.30    7.30
   5  -7   2  139.09   18.40
  -5  -7  -2  191.08   26.00
   5  -7   2  147.19   10.50
  -5  -7  -2  155.38   16.80
  -5  -7  -2  208.48   24.10
   5  -7   2  131.29   17.30
   5  -7   2  180.78   24.30
  -5   7  -2  130.69   17.10
   5   7   2  166.48   17.40
  -5   7  -2  161.58   20.70
   5   7   2  111.89   15.20
  -5   7  -2  134.79   18.40
   5   7   2  152.08   17.80
  -5   7  -2  138.69   19.00
   5   7   2  168.48   11.50
  -5   7  -2  169.48   14.40
   6  -7   2   35.50   11.10
  -6  -7  -2   26.40   13.00
  -6  -7  -2   40.40   14.60
  -6  -7  -2   46.40   12.50
   6  -7   2   29.40   14.00
   6  -7   2   38.20   13.30
   6   7   2   25.30    9.20
   6   7   2   58.19   11.20
  -6   7  -2   40.70   11.20
   6   7   2   45.80   11.10
  -6   7  -2   55.89   12.90
  -6   7  -2   38.70   13.40
  -7  -7  -2    2.70    8.80
   7  -7   2   -0.50    8.70
   7  -7   2    1.20   12.00
  -7  -7  -2   -7.80    7.90
  -7  -7  -2    6.40   15.70
   7  -7   2    6.80   13.20
  -7   7  -2    1.00   12.10
  -7   7  -2    0.60    7.70
   7   7   2   -1.40    8.60
   7   7   2   -0.50    8.60
   7   7   2   16.30   10.80
  -7   7  -2   -1.80   10.60
   8  -7   2    2.70   11.40
  -8  -7  -2    2.30   17.10
  -8  -7  -2    4.80   18.50
  -8  -7  -2   18.70   16.10
   8  -7   2   -4.40    9.10
  -8   7  -2    0.70   13.20
   8   7   2    6.30   11.60
   8   7   2   11.20   11.00
  -8   7  -2    2.80    8.90
   8   7   2   -2.30   10.50
  -8   7  -2    1.10   14.40
   8  -8  -2   14.90   13.20
  -8  -8   2   10.80   21.20
   8  -8  -2   20.60   17.00
  -8  -8   2   22.80   15.80
  -8  -8   2  -10.10   20.20
   8   8  -2    4.10   12.00
  -8   8   2  -16.90   12.10
  -8   8   2    4.60   16.70
   8   8  -2    0.30   11.10
   7  -8  -2   13.30   11.10
  -7  -8   2    0.40   12.50
  -7  -8   2    1.40   15.70
   7  -8  -2  -12.60    8.00
   7  -8  -2  -22.10    9.20
  -7  -8   2    1.80   16.20
   7   8  -2   -0.10    6.70
  -7   8   2   -3.60   12.30
   7   8  -2   -6.80    8.60
   7   8  -2    1.40   10.50
  -7   8   2   18.10   15.10
  -7   8   2   -3.70   13.10
  -6  -8   2   67.59   20.00
  -6  -8   2   92.09   19.60
   6  -8  -2   57.29   11.60
   6  -8  -2   45.70   12.10
  -6  -8   2   52.39   20.00
   6  -8  -2   89.49   19.20
   6   8  -2   78.49   15.50
  -6   8   2   38.60   15.70
   6   8  -2   79.39   15.20
  -6   8   2   46.50   16.70
  -6   8   2   64.69   13.90
   6   8  -2   68.09   10.60
   5  -8  -2   35.50   10.30
  -5  -8   2   30.70   13.10
   5  -8  -2   25.90    7.00
  -5  -8   2   21.10    6.30
   5  -8  -2   31.10   12.20
  -5  -8   2   32.10   14.60
   5  -8  -2   24.90    8.40
  -5   8   2   22.90   11.30
  -5   8   2    9.10   11.40
   5   8  -2   24.60    7.00
   5   8  -2   25.30    9.70
  -5   8   2   16.10   11.70
   5   8  -2   13.70    6.90
  -4  -8   2  104.69   21.20
   4  -8  -2   96.19   12.10
   4  -8  -2  109.49   17.00
  -4  -8   2  105.09   17.50
  -4  -8   2   82.79   10.10
   4  -8  -2   73.29   11.60
   4  -8  -2   59.79   10.50
   4   8  -2   70.09    8.90
  -4   8   2  106.29   15.60
   4   8  -2   94.29   13.70
  -4   8   2  112.39   17.80
   4   8  -2  111.19   14.50
  -4   8   2  111.49   17.30
   3  -8  -2  102.69   13.20
  -3  -8   2  102.69   18.80
   3  -8  -2  110.59   12.90
   3  -8  -2   93.19   12.20
  -3  -8   2  111.79   16.60
  -3  -8   2  110.69   10.80
   3  -8  -2  128.19   15.80
   3   8  -2  120.59   10.90
   3   8  -2  127.99   14.20
  -3   8   2   82.79   13.30
  -3   8   2   95.69   15.40
  -3   8   2  119.59   15.40
   3   8  -2  110.69   12.80
   2  -8  -2  257.47   17.00
   2  -8  -2  225.18   17.90
  -2  -8   2  271.67   24.70
  -2  -8   2  255.77   15.50
  -2  -8   2  228.28   24.80
   2  -8  -2  230.68   18.50
   2  -8  -2  228.68   16.10
  -2   8   2  237.88   18.60
   2   8  -2  240.28   17.50
   2   8  -2  228.78    9.70
   2   8  -2  230.68   16.30
  -2   8   2  253.57   18.50
   2   8  -2  239.38    9.80
  -2   8   2  264.67   18.70
   2   8  -2  236.78   14.70
   1  -8  -2  365.26   23.70
   1  -8  -2  389.96   17.70
   1  -8  -2  372.86   23.20
  -1  -8   2  400.36   21.40
  -1  -8   2  397.46   26.40
   1  -8  -2  392.96   20.20
  -1  -8   2  367.86   26.40
   1  -8  -2  389.76   18.70
   1   8  -2  367.86   20.10
  -1   8   2  388.26   21.70
   1   8  -2  386.16   22.60
  -1   8   2  378.06   16.40
   1   8  -2  361.46   18.20
   1   8  -2  360.76   19.90
  -1   8   2  368.26   22.40
  -1   8   2  377.46   23.60
   1   8  -2  361.76   17.10
   0  -8  -2  641.14   33.50
   0  -8  -2  639.14   35.00
   0  -8   2  695.13   38.60
   0  -8   2  619.54   36.40
   0  -8  -2  693.63   30.00
   0  -8  -2  714.33   32.90
   0  -8   2  640.14   33.10
   0  -8   2  634.24   30.80
   0   8  -2  633.44   31.30
   0   8  -2  683.83   30.00
   0   8   2  704.83   29.40
   0   8  -2  663.53   33.30
   0   8  -2  654.83   29.80
   0   8   2  709.63   33.60
   0   8   2  652.83   33.60
   0   8   2  692.63   30.60
  -1  -8  -2   62.69    5.80
  -1  -8  -2   66.49   11.60
   1  -8   2   65.69   10.10
   1  -8   2   58.59    8.30
   1  -8   2   70.59   12.80
  -1  -8  -2   57.59   10.00
   1  -8   2   69.69   11.00
  -1  -8  -2   62.29    9.00
   1   8   2   57.99    9.40
  -1   8  -2   50.09    8.80
   1   8   2   47.60    6.70
  -1   8  -2   52.89    5.70
   1   8   2   54.89    9.00
  -1   8  -2   67.19    9.10
   1   8   2   60.99    6.30
  -1   8  -2   60.79    8.00
   2  -8   2    6.60    3.30
   2  -8   2   17.50    6.00
  -2  -8  -2   18.70    6.90
  -2  -8  -2   15.70    2.50
   2  -8   2   13.70    5.40
   2  -8   2   14.30    7.30
  -2  -8  -2   10.60    5.60
  -2  -8  -2   13.90    7.20
   2  -8   2    7.40    6.90
  -2   8  -2   10.50    5.60
  -2   8  -2    9.80    4.70
  -2   8  -2    7.30    2.80
   2   8   2   14.70    2.80
  -2   8  -2    8.60    5.00
   2   8   2   14.00    5.50
  -2   8  -2    8.50    4.70
   2   8   2    7.70    4.50
   2   8   2   15.80    5.20
   2   8   2   12.80    2.80
  -3  -8  -2    1.80    1.30
  -3  -8  -2   -0.50    6.20
  -3  -8  -2    2.70    7.40
   3  -8   2   -2.10    5.70
   3  -8   2   -0.50    5.50
  -3  -8  -2    1.90    2.10
   3  -8   2    2.80    2.40
  -3  -8  -2   -7.60    4.80
   3  -8   2   -0.50    4.90
   3   8   2    1.00    4.70
  -3   8  -2   -3.10    5.40
  -3   8  -2   -0.10    2.80
  -3   8  -2   -2.90    3.20
   3   8   2    1.70    1.60
   3   8   2    2.20    5.10
  -3   8  -2   -0.20    4.20
   3   8   2    2.50    4.40
   3   8   2    2.60    2.30
  -4  -8  -2  348.97   29.50
   4  -8   2  378.76   28.60
  -4  -8  -2  312.07   28.80
  -4  -8  -2  300.47   21.40
   4  -8   2  307.67   24.60
   4  -8   2  279.67   25.30
  -4  -8  -2  281.67   12.50
   4  -8   2  309.67   14.90
  -4   8  -2  297.87   23.90
   4   8   2  291.37   15.30
  -4   8  -2  228.98   21.70
   4   8   2  295.87   21.80
  -4   8  -2  302.07   19.90
  -4   8  -2  330.77   24.40
   4   8   2  301.37   21.30
   4   8   2  287.77   21.10
  -5  -8  -2  154.88   17.10
   5  -8   2  125.89   17.70
   5  -8   2  141.69   22.00
  -5  -8  -2  132.79   19.50
  -5  -8  -2  105.19   21.20
   5  -8   2  125.29   18.50
  -5   8  -2  161.58   18.80
   5   8   2  131.69   10.30
  -5   8  -2  101.59   15.60
   5   8   2  164.28   19.60
  -5   8  -2  124.39   18.50
   5   8   2  148.29   17.20
  -5   8  -2  128.09   18.40
   5   8   2  122.09   15.30
  -6  -8  -2   54.49   14.60
   6  -8   2   35.40   15.70
  -6  -8  -2   44.40   17.40
  -6  -8  -2   51.49   11.40
   6  -8   2   58.09   15.10
   6  -8   2   44.50   12.40
   6   8   2   39.70   11.10
  -6   8  -2   57.29   14.20
   6   8   2   24.60   10.00
  -6   8  -2   49.60   14.90
   6   8   2   39.90   12.40
  -6   8  -2   45.60   13.90
  -7  -8  -2    1.20   15.20
   7  -8   2    3.20   11.90
   7  -8   2   11.60   14.20
  -7  -8  -2    6.00   13.80
   7  -8   2   17.40   11.00
   7   8   2    5.40    9.50
  -7   8  -2   28.70   11.20
  -7   8  -2   19.50   10.80
   7   8   2    8.40    8.60
   7   8   2   14.10   10.80
  -7   8  -2   12.50   12.20
  -8  -8  -2   30.70   21.90
  -8  -8  -2   54.49   17.60
   8  -8   2   13.40   18.20
  -8  -8  -2   17.20   20.00
   8  -8   2   35.00   17.30
  -8   8  -2    4.90   15.30
   8   8   2   58.19   15.60
  -8   8  -2   32.80   15.60
   8   8   2   25.20   13.70
  -8   8  -2   48.30   15.90
   8   8   2   30.00   13.20
  -8  -9   2   25.60   23.70
   8  -9  -2   18.00   13.30
  -8  -9   2   23.60   20.20
   8  -9  -2   -0.60   16.50
   8  -9  -2    0.10    9.70
  -8  -9   2   11.90   17.70
  -8   9   2   13.40   16.00
   8   9  -2    6.10   12.90
  -8   9   2   12.40   12.90
   8   9  -2    5.30   12.80
   7  -9  -2   58.59   16.20
  -7  -9   2   59.69   24.40
  -7  -9   2   31.50   18.50
   7  -9  -2   68.49   20.80
  -7  -9   2   63.59   20.10
   7  -9  -2   36.20   12.90
   7   9  -2   96.29   18.10
   7   9  -2   28.50   13.20
  -7   9   2   33.60   17.20
  -7   9   2   57.99   17.50
  -6  -9   2  298.27   42.10
  -6  -9   2  370.56   43.10
   6  -9  -2  387.46   37.80
   6  -9  -2  404.06   31.00
  -6  -9   2  345.57   35.90
   6  -9  -2  356.26   28.10
  -6   9   2  304.97   32.20
   6   9  -2  367.56   28.70
   6   9  -2  336.77   22.70
  -6   9   2  294.67   34.00
   6   9  -2  386.66   28.10
  -6   9   2  271.67   32.90
   5  -9  -2   51.89   15.50
   5  -9  -2   59.79   12.60
   5  -9  -2   65.39   13.30
  -5  -9   2   92.39   18.90
  -5  -9   2   53.79    8.50
  -5  -9   2   41.70   17.00
   5  -9  -2   62.59   11.00
   5   9  -2   60.19   11.80
   5   9  -2   77.39   13.90
  -5   9   2   55.19   15.70
  -5   9   2   52.29   15.10
  -5   9   2   68.29   14.70
   5   9  -2   65.89    9.60
  -4  -9   2  180.38   14.10
  -4  -9   2  160.28   22.00
   4  -9  -2  175.48   19.30
   4  -9  -2  203.38   19.00
   4  -9  -2  178.68   22.10
  -4  -9   2  185.78   26.80
   4  -9  -2  187.28   18.30
   4   9  -2  181.88   14.00
  -4   9   2  208.18   22.90
   4   9  -2  194.38   19.70
  -4   9   2  181.38   21.30
  -4   9   2  191.38   23.50
   4   9  -2  193.68   19.50
   3  -9  -2   49.00   10.30
  -3  -9   2   36.50    7.00
  -3  -9   2   21.00   10.40
   3  -9  -2   30.90    9.20
  -3  -9   2   27.20   10.70
   3  -9  -2   35.30    8.40
   3  -9  -2   16.80    6.00
   3   9  -2   32.00    6.30
  -3   9   2   34.10    8.70
  -3   9   2   51.39   12.00
  -3   9   2   40.50    9.80
   3   9  -2   42.20    9.20
   3   9  -2   29.80    8.20
  -2  -9   2  374.56   29.90
  -2  -9   2  359.86   20.60
  -2  -9   2  345.07   27.10
   2  -9  -2  382.16   24.90
   2  -9  -2  356.06   24.00
   2  -9  -2  342.07   21.30
   2   9  -2  357.16   21.60
   2   9  -2  352.26   22.90
  -2   9   2  394.06   23.80
   2   9  -2  353.26   14.30
  -2   9   2  360.36   23.10
   2   9  -2  313.77   19.10
   2   9  -2  339.47   14.10
  -2   9   2  292.57   22.80
  -1  -9   2   -1.90    3.70
  -1  -9   2   -2.40    6.60
  -1  -9   2   -2.00    2.40
   1  -9  -2   -0.60    2.40
   1  -9  -2    3.50    3.60
   1  -9  -2   -0.40    2.60
   1  -9  -2   -2.20    3.20
   1  -9  -2    3.70    4.90
  -1  -9   2   -4.80    5.40
   1   9  -2    2.70    2.50
  -1   9   2    1.10    3.40
  -1   9   2    7.00    4.80
   1   9  -2    1.80    3.90
  -1   9   2   -0.40    4.10
   1   9  -2    0.80    3.00
   1   9  -2    3.40    3.60
   0  -9  -2  133.99   16.40
   0  -9   2  139.29   12.20
   0  -9   2  138.89   18.20
   0  -9  -2  139.69   14.60
   0  -9   2   88.69   12.10
   0  -9   2  111.29   15.70
   0  -9  -2  130.29    9.60
   0  -9  -2  148.99   12.50
   0   9  -2  133.59   10.00
   0   9   2  131.89   11.50
   0   9  -2  143.59   14.50
   0   9   2  127.59   14.00
   0   9  -2  152.48   13.30
   0   9   2  110.99    8.60
   0   9  -2  129.89    9.80
   0   9   2  133.79   14.00
   1  -9   2  576.74   36.20
  -1  -9  -2  602.64   32.60
  -1  -9  -2  572.84   25.50
   1  -9   2  625.54   33.60
  -1  -9  -2  563.74   30.70
   1  -9   2  567.24   29.60
   1  -9   2  521.75   31.40
  -1  -9  -2  610.64   35.20
   1   9   2  572.04   27.60
  -1   9  -2  556.74   28.50
   1   9   2  550.64   26.10
   1   9   2  586.84   31.50
  -1   9  -2  615.14   31.60
  -1   9  -2  558.14   25.80
  -1   9  -2  581.04   29.80
   1   9   2  589.94   30.90
  -2  -9  -2    5.70    5.30
   2  -9   2    2.80    3.10
   2  -9   2    6.00    5.10
  -2  -9  -2    6.80    6.90
  -2  -9  -2    2.30    1.90
  -2  -9  -2    5.30    5.50
   2  -9   2    8.30    7.90
   2  -9   2   14.20    6.10
   2   9   2   18.20    5.50
   2   9   2   -2.30    3.20
  -2   9  -2   -3.90    4.30
   2   9   2   -1.10    2.00
  -2   9  -2    4.90    2.80
  -2   9  -2    8.20    4.90
   2   9   2    3.60    3.90
  -2   9  -2   -1.10    5.30
   2   9   2    1.60    2.30
  -2   9  -2   11.70    5.80
   3  -9   2  233.98   21.40
  -3  -9  -2  228.78   24.30
  -3  -9  -2  220.78    9.40
  -3  -9  -2  223.58    9.90
  -3  -9  -2  215.68   24.10
   3  -9   2  242.98   24.90
  -3  -9  -2  206.58   16.70
   3  -9   2  266.47   25.80
   3  -9   2  215.98   11.20
  -3   9  -2  219.78   18.00
   3   9   2  221.68   18.70
  -3   9  -2  203.58   14.10
  -3   9  -2  209.18   19.60
  -3   9  -2  219.88   13.50
   3   9   2  244.48   17.70
   3   9   2  241.38   18.40
   3   9   2  247.08   12.40
  -3   9  -2  246.88   19.60
   4  -9   2   96.19   17.30
  -4  -9  -2   79.29   12.50
   4  -9   2  120.49   17.50
  -4  -9  -2   87.99   16.90
   4  -9   2   83.99   13.90
  -4  -9  -2   84.29   17.00
   4   9   2   88.99   13.30
  -4   9  -2   95.89   15.10
   4   9   2   85.39    7.90
   4   9   2   73.89   12.00
  -4   9  -2   95.99   11.50
  -4   9  -2  124.19   15.80
  -4   9  -2   78.99   13.80
   4   9   2   76.69   12.40
  -5  -9  -2   -0.30    6.70
  -5  -9  -2   -8.10    8.90
   5  -9   2    2.10    7.80
   5  -9   2    4.70    8.10
   5  -9   2    4.70    9.60
  -5  -9  -2   12.80   13.30
   5   9   2    1.40    7.10
   5   9   2    6.40    5.80
  -5   9  -2   -5.00    8.00
   5   9   2    0.30    6.50
  -5   9  -2   -7.20    7.10
  -5   9  -2   11.80   10.40
  -6  -9  -2   -2.40   12.40
   6  -9   2   -2.30    7.80
   6  -9   2    7.00   11.10
   6  -9   2   15.60   13.70
  -6  -9  -2   25.20   13.80
  -6  -9  -2   -4.00    7.40
   6   9   2   -5.30    5.40
  -6   9  -2    5.00   10.70
  -6   9  -2   -5.10    8.80
   6   9   2   -3.30    5.20
   6   9   2    6.10    8.70
  -6   9  -2    9.60   11.30
  -7  -9  -2   19.70   18.60
   7  -9   2   -8.20   13.50
  -7  -9  -2    2.50   13.40
   7  -9   2   36.60   16.20
   7   9   2    4.10   10.90
  -7   9  -2    0.30   11.70
   7   9   2   26.80   13.10
  -7   9  -2   22.30   11.40
   7   9   2   23.90   11.60
  -7   9  -2   -0.40   11.80
   8  -9   2   11.70   19.00
  -8  -9  -2   50.59   20.50
  -8  -9  -2   82.69   27.70
   8  -9   2   32.70   19.00
   8   9   2   70.89   17.00
  -8   9  -2   68.19   20.90
  -8   9  -2   62.39   18.70
   8   9   2   13.10   13.50
  -8   9  -2   71.59   18.80
   8   9   2   54.79   15.60
   7 -10  -2  175.58   25.70
   7 -10  -2  199.38   30.80
  -7 -10   2  171.28   28.90
  -7 -10   2  176.78   35.10
  -7 -10   2  153.28   33.80
   7 -10  -2  265.97   28.00
   7  10  -2  232.58   27.10
   7  10  -2  196.08   25.50
  -7  10   2  180.18   27.00
  -7  10   2  167.28   28.30
  -6 -10   2   25.60   14.40
  -6 -10   2   28.60   15.70
   6 -10  -2   51.29   16.60
   6 -10  -2   23.80   13.00
   6 -10  -2   22.50   10.90
  -6  10   2   48.70   16.40
   6  10  -2   26.80   12.40
   6  10  -2   34.80    8.90
   6  10  -2   31.50   12.60
  -6  10   2   21.20   13.10
  -6  10   2   40.20   14.80
   5 -10  -2   -6.10    5.60
   5 -10  -2   -8.10    9.40
  -5 -10   2   -4.40   11.10
  -5 -10   2    5.60   14.50
   5 -10  -2   -5.20    7.00
   5  10  -2    1.20    7.80
  -5  10   2   -5.30    9.20
   5  10  -2    0.60    9.00
  -5  10   2    6.10    9.80
   5  10  -2   -0.60    5.50
  -5  10   2    4.90   10.40
   4 -10  -2  467.05   34.90
  -4 -10   2  561.74   44.00
  -4 -10   2  467.45   36.40
  -4 -10   2  487.15   26.60
   4 -10  -2  484.95   30.20
   4 -10  -2  504.25   30.90
   4 -10  -2  509.45   32.00
  -4  10   2  482.25   32.40
   4  10  -2  512.65   26.50
   4  10  -2  499.35   31.20
  -4  10   2  463.55   33.50
   4  10  -2  486.75   30.80
  -4  10   2  455.45   34.80
   3 -10  -2   -4.80    5.70
  -3 -10   2   -4.40    9.10
   3 -10  -2    2.20    7.70
  -3 -10   2    0.90    8.00
  -3 -10   2    1.80    5.50
   3 -10  -2    0.50    6.70
  -3  10   2    6.30    8.20
  -3  10   2   -1.80    6.30
  -3  10   2    1.30    5.80
   3  10  -2   -0.90    5.70
   3  10  -2    1.40    4.10
   3  10  -2   10.00    6.60
   2 -10  -2   15.50    7.50
   2 -10  -2   15.30    6.40
   2 -10  -2   -2.60    5.60
  -2 -10   2   21.60    8.90
  -2 -10   2    1.90    8.00
  -2 -10   2    7.90    5.20
   2  10  -2    6.40    2.00
  -2  10   2    3.00    5.10
   2  10  -2   26.70    8.10
  -2  10   2   10.20    5.80
   2  10  -2    1.90    5.00
   2  10  -2    9.80    2.00
  -2  10   2   -1.70    6.10
   2  10  -2   13.70    5.30
   1 -10  -2  466.45   30.40
  -1 -10   2  469.75   27.10
   1 -10  -2  465.25   24.60
   1 -10  -2  503.55   29.80
  -1 -10   2  495.45   33.90
  -1 -10   2  519.75   34.00
   1 -10  -2  487.35   25.80
  -1 -10   2  498.65   24.10
   1  10  -2  452.15   21.90
  -1  10   2  470.75   27.50
  -1  10   2  512.65   26.90
  -1  10   2  495.05   29.80
   1  10  -2  471.15   25.40
   1  10  -2  480.35   25.70
   1  10  -2  518.25   29.00
   0 -10  -2  379.46   26.50
   0 -10   2  304.87   25.60
   0 -10  -2  377.26   23.10
   0 -10   2  385.46   29.00
   0 -10   2  352.06   23.40
   0 -10  -2  347.67   23.70
   0 -10   2  357.66   20.80
   0 -10  -2  369.86   19.70
   0  10   2  360.36   20.10
   0  10   2  391.46   18.70
   0  10   2  382.96   24.10
   0  10  -2  336.47   19.40
   0  10  -2  368.76   19.60
   0  10   2  373.66   23.00
   0  10  -2  364.86   21.60
   0  10  -2  367.66   23.20
   1 -10   2  184.68   19.30
  -1 -10  -2  202.98   12.00
   1 -10   2  192.68   19.50
  -1 -10  -2  203.68   21.40
  -1 -10  -2  205.58   20.10
  -1 -10  -2  184.98   18.00
   1 -10   2  217.18   23.60
   1 -10   2  182.98   16.50
   1  10   2  191.28   18.30
   1  10   2  187.38   12.50
  -1  10  -2  196.08   18.60
  -1  10  -2  203.38   16.30
  -1  10  -2  194.18   14.80
   1  10   2  204.08   19.10
  -1  10  -2  189.38   12.10
   1  10   2  215.78   14.00
  -2 -10  -2  215.68   19.20
  -2 -10  -2  166.28    9.40
  -2 -10  -2  158.48   21.00
   2 -10   2  133.89   15.20
   2 -10   2  200.88   21.80
   2 -10   2  195.68   23.60
   2 -10   2  165.58   12.30
  -2 -10  -2  162.98   20.10
   2  10   2  185.08   18.10
   2  10   2  157.48   17.20
  -2  10  -2  168.58   16.80
   2  10   2  193.78    9.90
  -2  10  -2  168.58   11.10
  -2  10  -2  192.68   15.10
   2  10   2  168.18   11.20
  -2  10  -2  191.48   18.80
   2  10   2  175.28   14.30
  -2  10  -2  166.18   14.40
   3 -10   2   85.09   14.00
   3 -10   2  120.49   18.70
   3 -10   2   93.99   16.90
   3 -10   2  109.69    6.70
  -3 -10  -2  119.99   18.60
  -3 -10  -2  110.09   14.30
  -3 -10  -2  136.29   20.30
   3  10   2  106.39   13.60
  -3  10  -2  119.29   14.60
  -3  10  -2   94.69   14.50
   3  10   2  118.09   13.70
  -3  10  -2  108.29   10.00
  -3  10  -2   94.09   13.70
   3  10   2  104.09    8.10
   3  10   2  118.39   16.00
   4 -10   2    3.90    9.90
  -4 -10  -2   -1.70    6.70
   4 -10   2   15.60    6.50
  -4 -10  -2   10.50    9.10
  -4 -10  -2   10.70    8.60
   4 -10   2   -2.20    7.50
   4  10   2    9.30    7.90
   4  10   2    5.10    3.70
   4  10   2    6.50    7.40
  -4  10  -2    9.40    8.50
  -4  10  -2   12.60    8.50
  -4  10  -2    7.50    6.40
   4  10   2    6.30    5.30
  -5 -10  -2   24.30    9.60
   5 -10   2   10.10   12.10
   5 -10   2   19.20    9.90
  -5 -10  -2   -3.20    9.10
   5 -10   2   13.50   10.20
  -5 -10  -2   16.40   12.20
  -5  10  -2    3.60    8.80
   5  10   2   16.30    9.30
  -5  10  -2    2.30    8.60
   5  10   2    7.00    6.30
  -5  10  -2    8.20    8.10
   5  10   2   20.90   10.60
   6 -10   2  211.48   30.50
   6 -10   2  207.08   26.20
  -6 -10  -2  237.78   22.60
  -6 -10  -2  244.08   29.90
  -6 -10  -2  159.78   28.00
   6 -10   2  190.78   23.50
   6  10   2  203.68   21.90
  -6  10  -2  179.78   24.50
  -6  10  -2  193.38   23.70
   6  10   2  209.18   23.60
  -6  10  -2  217.48   25.70
   6  10   2  223.18   25.30
   7 -10   2   15.10   14.80
  -7 -10  -2   19.50   13.30
   7 -10   2   25.90   17.50
  -7 -10  -2   20.00   19.20
  -7  10  -2   15.40   12.90
  -7  10  -2   13.90   13.70
   7  10   2   16.80   11.60
  -7  10  -2   28.80   12.10
   7  10   2   16.70   12.60
   7  10   2   20.70   12.30
  -7 -11   2   -8.30   11.50
  -7 -11   2   -3.90   15.00
  -7 -11   2    9.00   13.70
   7 -11  -2   -6.60    6.60
   7 -11  -2   17.40   18.30
   7  11  -2    6.90    8.60
  -7  11   2   -1.00    8.30
   7  11  -2   17.60   12.40
  -7  11   2   14.80   13.80
  -6 -11   2  116.99   21.90
  -6 -11   2  141.39   30.00
   6 -11  -2  131.09   19.10
   6 -11  -2  104.39   17.10
   6 -11  -2  125.69   25.00
   6  11  -2   95.19   17.90
  -6  11   2  132.99   23.40
  -6  11   2  100.49   18.30
   6  11  -2  111.69   17.50
   5 -11  -2   15.60   10.20
  -5 -11   2   25.20   14.30
  -5 -11   2   -6.90   14.00
   5 -11  -2    0.10   11.50
   5 -11  -2    6.80    9.30
   5  11  -2    2.70    5.90
   5  11  -2    4.70    5.70
  -5  11   2    8.70   10.80
   5  11  -2   11.60    7.90
  -5  11   2   14.90    9.80
  -5  11   2   24.50   13.10
  -4 -11   2   76.79   10.80
   4 -11  -2   87.29   17.10
  -4 -11   2   73.19   20.40
   4 -11  -2   90.19   14.40
   4 -11  -2   85.59   14.40
  -4 -11   2   89.99   17.70
  -4  11   2   89.99   15.00
   4  11  -2  107.09   15.60
   4  11  -2   85.89   13.90
  -4  11   2   96.99   17.50
  -4  11   2   64.79   14.70
   4  11  -2   85.79   10.90
  -3 -11   2   41.60   13.90
   3 -11  -2   19.10    8.30
  -3 -11   2   -1.00   10.40
   3 -11  -2   11.40    9.00
  -3 -11   2   20.80    6.60
   3 -11  -2   21.60    9.30
   3  11  -2   14.00    6.80
   3  11  -2   17.50    7.80
   3  11  -2   16.80    5.80
  -3  11   2   17.50    8.00
  -3  11   2   13.50    7.20
  -3  11   2   15.30    8.30
   2 -11  -2  348.57   22.90
  -2 -11   2  291.67   32.40
  -2 -11   2  329.97   21.90
   2 -11  -2  360.76   26.20
   2 -11  -2  303.77   25.50
  -2 -11   2  365.46   30.30
   2  11  -2  339.27   14.80
  -2  11   2  322.57   23.50
   2  11  -2  367.56   25.10
  -2  11   2  366.06   26.70
   2  11  -2  309.57   20.10
   2  11  -2  356.66   22.10
  -2  11   2  377.36   24.10
   1 -11  -2   90.59   10.70
  -1 -11   2   72.79   11.60
  -1 -11   2   68.69   15.20
   1 -11  -2   69.99   12.40
   1 -11  -2   86.09   14.90
  -1 -11   2   86.39   16.40
   1 -11  -2   74.29   10.20
  -1 -11   2   96.69    9.60
   1  11  -2   99.09   11.60
   1  11  -2   83.79   13.00
   1  11  -2   80.49    7.60
  -1  11   2   84.29   13.60
  -1  11   2   88.79   11.80
   1  11  -2   55.19    9.20
  -1  11   2  101.79   12.90
   0 -11   2   40.70   11.20
   0 -11   2   44.70    8.30
   0 -11   2   28.80    8.20
   0 -11  -2   21.50    7.90
   0 -11  -2   40.20    6.60
   0 -11  -2   42.90   11.20
   0 -11   2   13.50    7.90
   0 -11  -2   23.20    7.60
   0  11  -2   30.30    7.80
   0  11   2   26.30    8.90
   0  11   2   34.70    5.50
   0  11   2   43.00    9.30
   0  11  -2   29.70    6.60
   0  11  -2   21.00    8.00
   0  11   2   22.80    6.00
   0  11  -2   41.20    7.10
  -1 -11  -2  963.20   53.89
  -1 -11  -2 1007.10   50.09
   1 -11   2  890.51   49.90
  -1 -11  -2 1016.60   52.29
   1 -11   2 1002.80   51.59
   1 -11   2 1098.99   48.80
   1 -11   2 1114.99   58.19
  -1 -11  -2  987.00   43.00
  -1  11  -2  999.70   43.80
  -1  11  -2 1051.69   47.00
   1  11   2 1039.80   49.50
   1  11   2 1023.80   44.30
  -1  11  -2 1025.30   50.29
  -1  11  -2 1020.50   47.70
   1  11   2 1023.60   50.49
   1  11   2 1096.69   45.90
  -2 -11  -2  311.47   29.10
   2 -11   2  275.87   26.90
   2 -11   2  276.47   21.50
  -2 -11  -2  279.07   14.30
  -2 -11  -2  277.07   27.90
  -2 -11  -2  292.07   22.00
   2 -11   2  320.67   31.50
   2 -11   2  260.17   17.10
   2  11   2  318.97   19.90
  -2  11  -2  296.27   21.20
  -2  11  -2  275.27   15.70
   2  11   2  296.97   16.10
   2  11   2  277.87   22.00
  -2  11  -2  297.17   21.80
  -2  11  -2  294.57   21.10
   2  11   2  305.07   22.30
  -3 -11  -2    6.30    7.90
  -3 -11  -2    4.70    6.40
  -3 -11  -2    1.60    9.70
   3 -11   2    0.70    4.80
   3 -11   2    7.40    8.60
   3 -11   2    5.20    9.20
  -3  11  -2    9.00    7.80
  -3  11  -2    2.10    5.30
  -3  11  -2    2.50    3.60
   3  11   2   10.80    4.00
   3  11   2    4.00    7.20
   3  11   2   -0.20    5.70
   3  11   2   10.00    7.80
  -3  11  -2   -8.40    6.30
  -4 -11  -2   97.49   19.60
   4 -11   2   94.49   18.30
   4 -11   2   93.79   17.30
  -4 -11  -2  142.09   16.70
  -4 -11  -2   94.49   18.50
   4 -11   2  124.49   17.70
  -4  11  -2  110.69   16.80
  -4  11  -2  106.29   15.90
   4  11   2  112.19   16.00
   4  11   2  111.29   16.80
   4  11   2  103.99   13.90
  -4  11  -2  116.29   17.40
  -5 -11  -2   20.30   12.40
   5 -11   2   29.10   12.20
  -5 -11  -2   16.50   13.70
  -5 -11  -2   40.30   11.20
   5 -11   2    2.20   11.40
   5 -11   2   29.60   12.10
  -5  11  -2   38.30   12.30
   5  11   2   19.20    7.90
  -5  11  -2   23.30    9.50
  -5  11  -2   25.10    9.40
   5  11   2   37.10   11.80
   5  11   2   26.80   11.00
   6 -11   2   36.70   14.00
   6 -11   2   56.59   15.20
  -6 -11  -2   66.79   20.30
  -6 -11  -2   32.80   19.90
   6 -11   2   58.59   16.60
  -6 -11  -2   61.99   13.70
  -6  11  -2   33.90   14.00
   6  11   2   47.00   14.00
  -6  11  -2   44.40   15.30
  -6  11  -2   93.49   17.00
   6  11   2   58.89   15.20
   6  11   2   58.29   14.70
  -7 -11  -2   19.90   14.80
   7 -11   2   25.70   15.60
   7 -11   2   40.10   20.10
  -7 -11  -2   42.00   20.70
  -7  11  -2   27.50   15.30
   7  11   2   -3.40    7.50
  -7  11  -2   10.70   12.80
  -7  11  -2   27.70   11.70
   7  11   2   21.70   13.10
   7  11   2   20.40   10.60
  -7 -12   2   14.40   18.30
   7 -12  -2   40.70   16.90
  -7 -12   2   21.80   22.90
   7 -12  -2   19.30   12.30
  -7 -12   2   20.40   21.10
   7  12  -2   34.00   14.80
  -7  12   2   29.90   16.90
  -7  12   2   40.50   17.80
   7  12  -2   84.69   18.80
   6 -12  -2   15.00   15.40
  -6 -12   2   37.30   15.60
   6 -12  -2   39.70   15.00
  -6 -12   2   36.10   16.00
   6  12  -2   71.89   16.30
  -6  12   2   37.10   13.50
   6  12  -2   25.10   13.30
  -6  12   2   32.90   15.00
   5 -12  -2   -3.50    6.50
  -5 -12   2   -9.60   14.20
  -5 -12   2    8.10   13.20
   5 -12  -2   -6.00   11.40
  -5  12   2   -7.10    8.80
  -5  12   2    7.80   10.70
   5  12  -2   -0.80    5.40
   5  12  -2    0.90    6.60
   5  12  -2   -6.90    8.30
  -4 -12   2   40.50    9.10
   4 -12  -2   26.30   10.50
  -4 -12   2   31.40   12.90
   4 -12  -2   39.60   12.50
   4 -12  -2   40.40   11.90
  -4 -12   2   25.60   12.70
   4  12  -2   47.10    8.70
  -4  12   2   46.90   11.40
   4  12  -2   42.90   12.50
  -4  12   2   28.20   12.20
  -4  12   2   33.70   12.10
   4  12  -2   23.30   10.70
   3 -12  -2   34.50   10.30
   3 -12  -2   58.79   13.50
  -3 -12   2   58.59   18.20
  -3 -12   2   55.09    9.80
  -3 -12   2   43.20   14.50
   3 -12  -2   52.19   14.30
   3  12  -2   54.89    9.90
  -3  12   2   37.40   10.20
   3  12  -2   46.90   10.80
  -3  12   2   36.80   12.20
  -3  12   2   77.89   13.20
   3  12  -2   46.10   11.60
  -2 -12   2  131.29   14.80
   2 -12  -2  129.59   14.80
   2 -12  -2   61.99   14.20
  -2 -12   2  113.79   20.60
   2 -12  -2   73.69   14.40
  -2 -12   2  128.49   22.20
   2  12  -2   96.29   12.50
   2  12  -2  113.79   15.00
  -2  12   2   68.09   13.10
   2  12  -2  101.69   12.00
  -2  12   2  109.89   14.70
  -2  12   2   91.99   13.80
   1 -12  -2   84.09   13.20
  -1 -12   2  110.99   14.40
  -1 -12   2  127.09   20.20
  -1 -12   2   94.99   10.40
   1 -12  -2   94.29   17.10
   1 -12  -2   70.69   10.40
  -1 -12   2   87.99   17.80
   1 -12  -2  119.89   13.00
  -1  12   2  115.29   13.50
   1  12  -2   82.19   13.90
   1  12  -2  108.29   12.50
  -1  12   2  121.09   14.80
   1  12  -2   87.09   11.70
  -1  12   2  110.69   15.20
   1  12  -2   90.39    8.50
   0 -12  -2  129.29   16.90
   0 -12  -2   88.49   16.60
   0 -12  -2  122.89   12.20
   0 -12   2  110.69   12.50
   0 -12  -2  111.09   14.80
   0 -12   2  120.49   16.30
   0 -12   2  133.49   20.50
   0 -12   2   88.89   16.30
   0  12   2  136.59   13.00
   0  12  -2  102.69   11.60
   0  12   2  154.78   17.90
   0  12   2  121.49   14.70
   0  12  -2   94.19   12.60
   0  12  -2  143.49   16.50
   0  12  -2  121.49   11.80
  -1 -12  -2  286.97   21.60
   1 -12   2  274.97   22.60
   1 -12   2  262.97   25.10
   1 -12   2  285.57   30.70
  -1 -12  -2  273.37   23.80
  -1 -12  -2  262.17   16.20
   1 -12   2  265.97   20.10
  -1 -12  -2  290.27   28.80
  -1  12  -2  286.07   19.50
   1  12   2  292.97   21.60
  -1  12  -2  287.77   22.60
   1  12   2  296.37   17.60
   1  12   2  271.17   17.70
  -1  12  -2  263.57   20.40
  -1  12  -2  267.07   16.60
   1  12   2  344.47   24.50
  -2 -12  -2  162.08   21.00
  -2 -12  -2  145.59    9.80
   2 -12   2  157.78   17.50
  -2 -12  -2  117.19   20.10
  -2 -12  -2  153.98   17.70
   2 -12   2  132.89   21.40
   2 -12   2  156.88   20.20
  -2  12  -2  145.19   15.90
   2  12   2  149.69   14.80
   2  12   2  159.78   11.90
  -2  12  -2  149.09   18.50
   2  12   2  116.29   15.30
  -2  12  -2  143.39   10.70
  -2  12  -2  132.89   15.30
   2  12   2  160.68   18.50
   3 -12   2   41.20   12.60
  -3 -12  -2   32.40    9.80
  -3 -12  -2   56.59   16.10
   3 -12   2   46.40   12.00
   3 -12   2   24.10   10.20
  -3 -12  -2   26.10   13.40
  -3  12  -2   25.70    9.80
   3  12   2   37.20    9.80
  -3  12  -2   33.10   10.40
   3  12   2   65.89   13.10
   3  12   2   50.69   11.60
  -3  12  -2   10.40    9.00
   3  12   2   42.00    6.10
   4 -12   2   61.99   14.20
   4 -12   2  106.79   19.20
   4 -12   2  102.19   20.20
  -4 -12  -2   68.79   17.90
  -4 -12  -2   29.80   10.60
  -4 -12  -2   64.79   15.10
   4  12   2   65.39   13.40
  -4  12  -2   81.69   15.30
  -4  12  -2   80.89   14.60
   4  12   2   92.39   13.70
   4  12   2   60.69   14.10
  -4  12  -2   44.50   12.00
   5 -12   2    0.70   12.00
  -5 -12  -2  -22.20   11.60
  -5 -12  -2   30.80   13.30
   5 -12   2    9.20   10.90
  -5 -12  -2   14.90    9.10
   5 -12   2   13.10   11.60
   5  12   2    6.20    7.60
   5  12   2   16.10   10.70
   5  12   2   13.90    9.80
  -5  12  -2    3.30    9.60
  -5  12  -2    5.70    7.80
  -5  12  -2    3.70   10.70
  -6 -12  -2   59.69   20.00
   6 -12   2   82.99   17.40
   6 -12   2  124.49   20.80
  -6 -12  -2   99.19   25.70
   6 -12   2   95.49   24.00
  -6  12  -2   87.49   18.30
  -6  12  -2   70.19   15.20
   6  12   2   91.19   15.80
  -6  12  -2   87.69   16.60
   6  12   2   76.39   17.70
   6  12   2  101.79   17.20
   7 -12   2   48.00   15.50
   7 -12   2   40.40   17.30
  -7 -12  -2   53.79   24.30
  -7 -12  -2   66.89   22.40
  -7  12  -2   77.09   19.10
   7  12   2   23.00   13.50
  -7  12  -2   58.49   15.80
   7  12   2   61.19   16.40
  -7  12  -2   43.60   14.30
  -6 -13   2    6.90   12.20
   6 -13  -2   14.00   16.20
  -6 -13   2  -31.10   15.40
   6 -13  -2    4.30    9.10
   6  13  -2    4.20    8.30
  -6  13   2   19.80   14.00
  -6  13   2    9.90   14.00
   6  13  -2    3.20   10.70
   5 -13  -2  100.59   21.60
  -5 -13   2  108.29   27.20
   5 -13  -2  139.09   21.30
  -5 -13   2   66.19   19.70
   5  13  -2  110.39   18.50
  -5  13   2   97.39   17.10
  -5  13   2   86.59   17.40
   5  13  -2  124.79   19.80
   4 -13  -2   23.00   11.50
   4 -13  -2    8.80    9.60
  -4 -13   2    6.00    9.30
  -4 -13   2   20.90    9.60
  -4 -13   2   10.60   15.50
   4 -13  -2   13.50   11.40
  -4  13   2   10.70   10.60
   4  13  -2   11.10    9.60
  -4  13   2   23.10   10.00
   4  13  -2   20.00   11.40
  -4  13   2   11.20   12.30
   4  13  -2   23.30    7.60
  -3 -13   2  191.18   19.20
   3 -13  -2  237.08   22.80
   3 -13  -2  189.58   23.60
  -3 -13   2  197.68   27.60
  -3 -13   2  138.29   26.20
   3 -13  -2  175.98   23.80
   3  13  -2  254.07   17.70
   3  13  -2  234.68   23.60
  -3  13   2  219.98   21.70
   3  13  -2  203.98   20.80
  -3  13   2  272.57   25.20
  -3  13   2  173.58   23.20
   2 -13  -2    6.90    7.10
  -2 -13   2   -4.40    5.10
   2 -13  -2   20.80   10.10
  -2 -13   2   10.90   13.00
   2 -13  -2   -9.40    8.00
  -2 -13   2   12.20    9.40
   2  13  -2    8.70    5.60
  -2  13   2    5.70    6.40
  -2  13   2    3.00    6.00
  -2  13   2   14.40    9.90
   2  13  -2   -0.80    4.80
   2  13  -2    3.50    5.90
  -1 -13   2   15.10    6.20
   1 -13  -2   16.10    7.30
   1 -13  -2   -1.80    7.20
  -1 -13   2    7.20    8.20
  -1 -13   2    8.70    7.40
  -1 -13   2   26.00   12.80
   1 -13  -2   -3.50    8.10
  -1  13   2   18.80    8.00
   1  13  -2    7.10    6.50
   1  13  -2    6.30    4.60
  -1  13   2    0.20    6.10
   1  13  -2    1.60    8.00
   1  13  -2   18.00    6.70
  -1  13   2    0.50    5.70
   0 -13   2  161.98   22.40
   0 -13  -2  198.48   20.80
   0 -13   2  196.98   25.80
   0 -13  -2  225.88   26.30
   0 -13  -2  178.68   15.70
   0 -13  -2  196.68   21.60
   0 -13   2  174.08   20.10
   0 -13   2  208.08   16.50
   0  13  -2  215.48   18.90
   0  13   2  181.28   18.60
   0  13   2  191.78   16.70
   0  13  -2  174.28   20.40
   0  13  -2  196.38   14.60
   0  13   2  229.08   22.90
   0  13  -2  192.48   14.90
  -1 -13  -2    4.10    7.10
  -1 -13  -2   -5.90    4.00
   1 -13   2   -1.40    7.70
  -1 -13  -2    5.10   10.50
   1 -13   2   -3.30    5.50
   1 -13   2    5.60    5.60
   1 -13   2    3.90    6.10
  -1 -13  -2   -3.90    7.50
  -1  13  -2    0.30    5.40
   1  13   2   -4.00    5.10
  -1  13  -2    4.80    4.90
  -1  13  -2    3.70    7.10
   1  13   2   -1.10    4.00
   1  13   2    5.30    7.90
  -1  13  -2    8.40    8.30
   2 -13   2  124.39   19.00
   2 -13   2  200.98   26.90
   2 -13   2  151.78   18.40
  -2 -13  -2  137.49   21.40
  -2 -13  -2  173.78   24.30
  -2 -13  -2  143.59   18.30
  -2  13  -2  146.79   16.70
  -2  13  -2  157.48   15.00
  -2  13  -2  169.38   17.70
   2  13   2  146.49   19.00
   2  13   2  167.28   16.30
   2  13   2  164.28   12.30
  -2  13  -2  199.68   22.00
   2  13   2  172.88   19.70
   3 -13   2    4.60   10.30
   3 -13   2   19.70   10.10
  -3 -13  -2   12.50   12.90
   3 -13   2   23.10   12.70
  -3 -13  -2   12.70   10.00
  -3 -13  -2   31.50   10.60
   3  13   2   13.70    9.30
  -3  13  -2   30.00   10.30
  -3  13  -2    6.00    7.00
   3  13   2   16.40    6.60
   3  13   2   16.50    7.80
  -3  13  -2   17.50    9.60
  -4 -13  -2    5.70   14.00
  -4 -13  -2   -2.20   11.50
  -4 -13  -2    8.50    9.00
   4 -13   2   -4.00    6.50
   4 -13   2   -2.10   10.60
   4 -13   2    6.30   11.10
  -4  13  -2    2.40    9.40
  -4  13  -2   13.20   10.70
  -4  13  -2    3.30    6.90
   4  13   2    2.10    7.80
   4  13   2    3.70    9.00
   4  13   2    7.60    9.20
  -5 -13  -2   22.60   18.20
   5 -13   2    3.70   13.30
   5 -13   2   25.30   13.30
  -5 -13  -2   26.30   15.40
   5 -13   2   20.20   13.70
  -5 -13  -2   27.60   10.70
  -5  13  -2   17.00   12.90
   5  13   2   12.20   11.10
   5  13   2   25.60   10.70
  -5  13  -2   15.50   10.80
  -5  13  -2   24.90   10.50
   5  13   2   66.39   15.80
  -6 -13  -2   -7.10   10.70
  -6 -13  -2   18.00   18.70
   6 -13   2    6.00   17.50
   6 -13   2    8.80   14.20
   6  13   2   -1.80   11.40
   6  13   2   -6.40    9.70
  -6  13  -2   12.30   12.90
  -6  13  -2   12.00   12.30
   6  13   2   12.40   11.60
  -6  13  -2   -0.30   12.30
   6 -14  -2   35.20   20.00
  -6 -14   2    7.00   12.40
  -6 -14   2    7.30   15.00
   6 -14  -2   11.30   13.50
   6  14  -2    3.10   12.10
   6  14  -2   -3.30    9.80
  -6  14   2   12.50   14.10
  -6  14   2  -15.00   12.70
   5 -14  -2   67.89   16.50
  -5 -14   2   57.29   20.10
   5 -14  -2   63.39   17.90
  -5 -14   2   51.49   20.60
   5  14  -2   70.09   15.00
   5  14  -2   37.50   13.60
  -5  14   2   54.99   16.20
  -5  14   2   59.39   17.00
  -4 -14   2   81.39   19.20
   4 -14  -2   66.09   13.60
   4 -14  -2   75.29   19.10
  -4 -14   2   90.69   25.40
  -4  14   2   72.59   16.20
   4  14  -2   70.79   14.90
   4  14  -2   84.49   12.20
  -4  14   2   68.49   16.90
   4  14  -2   78.19   16.70
   3 -14  -2   14.20   11.40
  -3 -14   2   19.90    9.00
   3 -14  -2   33.90    9.90
  -3 -14   2    0.60   12.30
   3 -14  -2   14.60   12.00
  -3 -14   2   39.00   17.20
   3  14  -2   34.00   11.60
  -3  14   2   23.90   12.10
  -3  14   2   18.20    8.30
   3  14  -2   13.30    6.80
  -3  14   2   19.50    9.00
   3  14  -2    3.90    8.30
  -2 -14   2  339.07   37.30
   2 -14  -2  382.26   26.90
   2 -14  -2  364.46   35.30
   2 -14  -2  331.57   32.80
  -2 -14   2  341.17   36.20
  -2 -14   2  390.66   27.40
  -2  14   2  414.96   31.60
   2  14  -2  373.36   26.10
   2  14  -2  371.56   24.50
  -2  14   2  432.66   28.70
  -2  14   2  426.76   27.30
   2  14  -2  372.86   29.20
  -1 -14   2  365.16   26.20
   1 -14  -2  349.17   34.00
   1 -14  -2  379.36   24.60
  -1 -14   2  360.16   36.40
   1 -14  -2  386.36   29.70
  -1 -14   2  354.26   35.90
   1  14  -2  402.76   24.70
   1  14  -2  363.16   28.40
  -1  14   2  432.66   29.70
  -1  14   2  318.67   24.20
  -1  14   2  351.96   25.30
   1  14  -2  367.46   23.60
   0 -14   2   -8.20    8.30
   0 -14  -2   -5.20    7.00
   0 -14  -2   -4.10    7.00
   0 -14   2   10.40    8.40
   0 -14   2    0.50    5.50
   0 -14  -2   11.00    6.30
   0 -14   2   -3.00    9.50
   0 -14  -2    0.00    9.70
   0  14  -2    6.20    7.10
   0  14  -2    3.60    4.90
   0  14  -2   -1.00    7.70
   0  14   2   -0.90    6.00
   0  14   2    7.90    7.20
   0  14  -2    3.30    5.40
   0  14   2    2.20    5.40
  -1 -14  -2    6.50    9.20
   1 -14   2    6.50    7.00
   1 -14   2   19.90   10.70
  -1 -14  -2   12.60    9.50
  -1 -14  -2   19.30    6.20
   1 -14   2   20.90   12.60
  -1 -14  -2   17.60    9.40
  -1  14  -2   -0.30    7.60
  -1  14  -2    4.80    5.60
   1  14   2    0.00    5.00
   1  14   2    6.50    9.30
   1  14   2    7.10    7.80
  -1  14  -2    0.60    6.10
  -1  14  -2    5.20    7.70
  -2 -14  -2   -1.30    7.20
  -2 -14  -2    1.30    9.90
   2 -14   2   -0.80   11.40
   2 -14   2   -0.70    6.30
  -2 -14  -2    5.40   11.00
   2 -14   2   -8.80    6.70
   2  14   2    0.40    4.10
  -2  14  -2   -0.60    5.00
  -2  14  -2    7.10    7.80
   2  14   2    2.20    7.50
   2  14   2    6.70    5.90
  -2  14  -2    7.70    8.90
   3 -14   2  195.28   27.00
   3 -14   2  136.79   24.00
  -3 -14  -2  154.78   24.20
  -3 -14  -2  144.19   25.30
   3 -14   2  212.18   23.40
  -3 -14  -2  184.18   20.90
  -3  14  -2  143.89   18.60
   3  14   2  182.58   18.90
  -3  14  -2  196.48   21.70
   3  14   2  168.48   21.30
   3  14   2  177.28   20.70
  -3  14  -2  193.28   22.20
   4 -14   2    8.90   10.70
  -4 -14  -2    4.30   14.70
   4 -14   2    3.90   13.90
  -4 -14  -2   -7.70    8.50
  -4 -14  -2   22.00   14.70
   4 -14   2   14.80   10.80
   4  14   2   10.30    9.00
   4  14   2   10.50    8.00
   4  14   2    7.70    7.70
  -4  14  -2    2.40    9.80
  -4  14  -2   19.10   11.20
  -4  14  -2    9.30   10.40
   5 -14   2   15.70   15.50
  -5 -14  -2   26.30   17.90
  -5 -14  -2   19.10   18.50
   5 -14   2   16.20   13.80
   5 -14   2    7.80   12.40
  -5 -14  -2    2.10   11.20
   5  14   2   21.00   10.60
   5  14   2    6.10    8.00
  -5  14  -2    3.50   11.00
  -5  14  -2    7.50   12.20
  -5  14  -2   -0.10    9.50
   5  14   2    5.20   11.00
  -6 -14  -2   14.90   17.80
  -6 -14  -2   19.30   20.80
   6 -14   2    8.30   18.30
   6 -14   2   20.70   15.70
  -6  14  -2   40.50   15.00
   6  14   2   20.50   14.10
  -6  14  -2   17.40   13.90
  -6  14  -2    3.90   13.00
   6  14   2   43.90   15.40
  -6 -15   2   55.49   19.10
  -6 -15   2  107.19   33.70
   6 -15  -2  109.59   24.20
   6 -15  -2  105.89   20.00
   6  15  -2  173.08   25.70
  -6  15   2  117.89   23.50
  -6  15   2   55.99   18.40
   6  15  -2  146.69   22.80
  -5 -15   2   31.50   19.00
  -5 -15   2   25.10   22.90
   5 -15  -2   60.79   17.80
   5 -15  -2   83.79   18.30
   5  15  -2   75.19   17.80
   5  15  -2   74.99   16.90
  -5  15   2  100.39   19.70
  -5  15   2   72.59   17.20
   4 -15  -2   64.89   16.90
   4 -15  -2   55.59   15.20
  -4 -15   2   16.80   20.10
  -4 -15   2   39.90   16.00
   4  15  -2   40.30   12.80
   4  15  -2   68.69   14.80
  -4  15   2   41.60   13.60
  -4  15   2   77.69   18.00
   3 -15  -2  411.96   30.00
   3 -15  -2  309.07   33.40
   3 -15  -2  330.07   34.50
  -3 -15   2  368.56   27.40
  -3 -15   2  353.76   39.50
  -3 -15   2  368.36   43.00
   3  15  -2  445.16   30.00
   3  15  -2  436.46   32.80
  -3  15   2  424.36   32.20
  -3  15   2  363.06   32.00
  -2 -15   2  455.75   45.50
   2 -15  -2  518.75   36.10
  -2 -15   2  473.85   32.40
   2 -15  -2  447.56   37.30
   2 -15  -2  451.45   31.10
  -2 -15   2  473.95   45.20
   2  15  -2  538.05   30.30
  -2  15   2  511.25   32.70
  -2  15   2  517.25   31.80
   2  15  -2  415.16   29.90
  -2  15   2  553.74   36.80
   2  15  -2  542.55   36.10
  -1 -15   2   -1.20   11.00
  -1 -15   2   -1.80   12.50
   1 -15  -2   -0.60    9.80
   1 -15  -2   -0.40    5.90
   1 -15  -2   -6.20    4.90
  -1 -15   2    1.20    8.40
   1  15  -2   12.30    7.00
  -1  15   2    4.50    7.10
  -1  15   2   12.50    8.00
   1  15  -2   15.40    7.70
   1  15  -2    4.30    6.60
  -1  15   2    4.60    7.20
   0 -15  -2   17.20   12.20
   0 -15   2    6.40    6.70
   0 -15  -2   11.50    6.50
   0 -15  -2   36.30   11.90
   0 -15   2    5.90   12.00
   0 -15   2   15.30    8.50
   0 -15   2   13.30   11.70
   0  15   2   15.70   10.20
   0  15  -2   12.60    6.60
   0  15  -2   35.90   11.40
   0  15   2    8.90    8.30
   0  15   2   18.30    7.60
   0  15  -2   17.80    8.80
   0  15  -2   19.10    7.60
   1 -15   2  587.54   40.40
  -1 -15  -2  586.44   38.00
   1 -15   2  598.74   35.50
  -1 -15  -2  613.74   43.00
   1 -15   2  558.44   44.10
  -1 -15  -2  541.05   40.10
   1  15   2  544.45   37.70
  -1  15  -2  622.64   38.90
  -1  15  -2  583.14   35.30
  -1  15  -2  568.14   32.90
   1  15   2  599.14   36.00
   1  15   2  588.44   31.00
   2 -15   2   -2.30    7.90
  -2 -15  -2    6.80    6.90
   2 -15   2   -3.60   10.90
  -2 -15  -2   17.50   13.80
   2 -15   2   -6.00    5.40
  -2 -15  -2    5.70   12.20
  -2  15  -2    9.00   10.00
   2  15   2   10.00    8.70
  -2  15  -2   -4.60    5.30
  -2  15  -2    5.30    8.00
   2  15   2    6.60    9.70
  -3 -15  -2   84.89   22.30
  -3 -15  -2   51.49   17.40
   3 -15   2   58.59   16.00
   3 -15   2   72.29   19.30
   3 -15   2  110.99   18.40
  -3 -15  -2   99.09   17.50
  -3  15  -2  110.09   19.10
   3  15   2  105.89   18.00
  -3  15  -2   62.49   13.70
   3  15   2  112.09   18.40
  -3  15  -2   84.69   16.10
  -4 -15  -2  180.08   31.10
  -4 -15  -2  170.18   28.40
   4 -15   2  197.48   28.00
  -4 -15  -2  161.48   21.50
   4 -15   2  213.08   30.00
   4 -15   2  159.58   23.70
   4  15   2  220.68   25.70
  -4  15  -2  198.78   23.80
  -4  15  -2  182.48   23.40
   4  15   2  200.68   24.90
  -4  15  -2  166.88   22.00
   5 -15   2  111.69   24.40
  -5 -15  -2   89.39   17.30
   5 -15   2  116.69   22.10
  -5 -15  -2   97.19   29.00
   5 -15   2  102.49   22.70
  -5 -15  -2  107.89   24.40
  -5  15  -2  120.69   21.40
   5  15   2   89.39   19.00
  -5  15  -2  119.29   21.10
   5  15   2   90.39   19.30
  -5  15  -2  136.09   21.00
  -6 -15  -2   62.79   24.60
   6 -15   2   76.79   25.80
  -6 -15  -2   68.79   23.30
   6  15   2   62.09   18.10
   6  15   2   44.80   17.70
  -6  15  -2   44.80   17.00
  -6  15  -2   39.60   17.30
  -5 -16   2    6.90   16.50
  -5 -16   2  -10.60   21.20
   5 -16  -2   11.10   11.70
   5  16  -2   -5.60   11.00
  -5  16   2   15.70   13.60
   5  16  -2   -0.80   12.90
  -5  16   2    6.40   12.20
   4 -16  -2  418.86   42.10
  -4 -16   2  347.47   41.20
   4 -16  -2  354.06   33.80
  -4 -16   2  411.66   47.40
  -4  16   2  343.17   36.00
   4  16  -2  474.35   34.50
   4  16  -2  422.86   32.00
  -4  16   2  409.06   32.10
  -3 -16   2    6.00    9.10
   3 -16  -2   -3.80   11.10
   3 -16  -2   -5.20   11.30
  -3 -16   2    6.70   12.50
   3 -16  -2    1.40    9.70
  -3 -16   2   10.50   15.00
   3  16  -2   10.10    7.30
  -3  16   2   -0.10   10.40
   3  16  -2   14.50   10.70
   3  16  -2  -10.20    7.30
  -3  16   2   -2.30   10.60
  -2 -16   2   41.90   18.90
  -2 -16   2   78.09   15.10
   2 -16  -2   79.89   18.20
   2 -16  -2   48.40   12.30
  -2 -16   2   54.09   18.30
   2 -16  -2   95.89   19.40
  -2  16   2  101.19   17.80
  -2  16   2   47.40   12.80
  -2  16   2   67.99   13.50
   2  16  -2   63.49   13.30
   2  16  -2   69.69   12.60
   2  16  -2   82.79   15.70
  -1 -16   2   59.29   14.80
  -1 -16   2   82.39   20.40
   1 -16  -2   51.99   16.70
   1 -16  -2   58.09   15.50
  -1 -16   2   91.99   19.90
   1 -16  -2   63.49   12.00
  -1  16   2   95.29   16.60
  -1  16   2   60.19   12.40
  -1  16   2   88.39   14.90
   1  16  -2   68.59   12.20
   1  16  -2   81.59   13.40
   1  16  -2   70.69   16.00
   0 -16  -2   77.59   19.80
   0 -16  -2   99.99   16.80
   0 -16   2  107.29   19.10
   0 -16   2  100.79   22.90
   0  16  -2  115.59   14.50
   0  16  -2  149.59   20.70
   0  16   2  138.49   17.90
   0  16  -2  107.39   15.40
   0  16   2  152.38   21.60
   0  16   2  137.29   15.30
  -1 -16  -2   28.60   13.90
  -1 -16  -2   71.09   17.50
   1 -16   2   66.89   13.50
  -1 -16  -2   69.29   15.60
   1 -16   2   48.00   16.80
   1 -16   2   69.09   16.80
  -1  16  -2   70.49   15.80
  -1  16  -2   65.09   13.90
   1  16   2   55.99   13.20
   1  16   2   67.19   13.50
  -1  16  -2   23.30    8.80
   1  16   2   58.49   13.50
   2 -16   2   -3.10   12.30
   2 -16   2   24.40   14.10
  -2 -16  -2   16.10   13.90
   2 -16   2   31.80   12.00
  -2 -16  -2   17.30   10.30
  -2 -16  -2   34.50   15.90
  -2  16  -2   33.40   11.30
  -2  16  -2   32.30   13.00
   2  16   2   20.40   10.50
   2  16   2    5.80    8.20
  -2  16  -2   45.50   11.30
   3 -16   2  316.77   37.20
  -3 -16  -2  368.36   29.40
  -3 -16  -2  278.47   36.70
  -3 -16  -2  346.97   39.20
   3 -16   2  301.87   30.60
   3 -16   2  343.27   37.50
  -3  16  -2  280.77   27.20
   3  16   2  339.97   32.40
   3  16   2  337.77   27.10
  -3  16  -2  349.37   33.70
  -3  16  -2  259.07   27.00
   4 -16   2   77.29   20.90
   4 -16   2   80.49   18.00
   4 -16   2  122.09   23.70
  -4 -16  -2   84.29   16.90
  -4 -16  -2   42.30   21.80
  -4 -16  -2   78.09   20.40
  -4  16  -2   67.59   17.00
   4  16   2   61.49   17.20
  -4  16  -2   59.89   16.20
   4  16   2   72.89   17.20
  -4  16  -2   84.99   17.10
   5 -16   2    9.50   14.70
   5 -16   2    4.20   19.20
  -5 -16  -2    9.80   20.40
   5 -16   2  -12.00   15.00
  -5 -16  -2   -2.20   11.00
   5  16   2    7.10   13.50
  -5  16  -2   -0.50   12.10
  -5  16  -2   -8.60   11.00
   5  16   2    7.60    8.50
  -5  16  -2    2.60   12.00
   4 -17  -2   22.40   16.70
   4 -17  -2   29.70   14.40
  -4 -17   2   32.20   23.50
  -4 -17   2   28.70   19.00
  -4  17   2   15.80   15.50
   4  17  -2   17.60   11.70
   4  17  -2   12.40   13.30
  -4  17   2    4.20   12.80
  -3 -17   2   10.70   10.30
   3 -17  -2   -3.80    9.80
   3 -17  -2   17.00   15.10
   3 -17  -2   19.60   15.20
  -3 -17   2   12.00   19.30
  -3 -17   2   10.50   16.10
   3  17  -2   20.00   13.10
   3  17  -2    9.60   10.80
  -3  17   2   11.80   14.10
  -3  17   2    2.30    7.90
  -2 -17   2  100.19   24.10
  -2 -17   2   46.40   13.90
   2 -17  -2   47.30   17.50
  -2 -17   2   42.70   19.90
   2 -17  -2   44.80   12.70
   2 -17  -2   41.50   13.70
   2  17  -2   51.29   13.90
   2  17  -2   89.39   13.90
  -2  17   2   36.50   12.70
  -2  17   2   55.49   15.00
   2  17  -2   66.59   12.40
   1 -17  -2  113.49   16.00
  -1 -17   2   97.99   23.40
   1 -17  -2  131.19   24.20
  -1 -17   2  117.39   19.90
   1 -17  -2  116.39   20.70
  -1  17   2  150.68   18.80
   1  17  -2  140.59   17.10
  -1  17   2  133.59   20.80
   1  17  -2  170.08   23.40
  -1  17   2  101.29   15.90
   1  17  -2  120.39   16.40
   0 -17  -2   70.99   16.80
   0 -17   2   38.30   17.00
   0 -17  -2   47.90   17.50
   0 -17   2   69.99   14.90
   0  17   2   47.40   10.70
   0  17  -2   92.79   18.50
   0  17   2   69.89   14.30
   0  17   2   76.99   17.90
   0  17  -2   50.19   12.60
  -1 -17  -2  131.99   23.40
  -1 -17  -2  135.39   20.90
   1 -17   2  155.98   24.30
   1 -17   2  109.19   22.20
   1 -17   2  151.48   20.00
  -1  17  -2  137.39   21.80
  -1  17  -2  142.89   18.10
  -1  17  -2  166.18   17.60
   1  17   2  189.48   22.10
   1  17   2  173.28   23.70
  -2 -17  -2   71.49   22.20
   2 -17   2   57.29   14.70
  -2 -17  -2   43.40   18.60
  -2 -17  -2   64.39   15.80
   2 -17   2   50.99   18.00
   2 -17   2   56.09   16.80
   2  17   2   69.99   16.50
  -2  17  -2   62.29   15.20
  -2  17  -2   54.49   12.90
  -2  17  -2   55.59   16.50
   2  17   2   63.79   14.90
   3 -17   2   31.30   18.00
  -3 -17  -2   16.90   11.40
   3 -17   2   16.50   12.60
  -3 -17  -2   23.80   19.10
   3 -17   2   31.60   17.30
  -3 -17  -2   29.80   17.10
   3  17   2   35.10   13.60
  -3  17  -2   32.30   12.90
   3  17   2   12.70   10.10
  -3  17  -2    0.90   11.80
  -3  17  -2   29.40   13.20
   4 -17   2   59.79   15.00
   4 -17   2   27.10   15.70
  -4 -17  -2   67.09   25.30
  -4 -17  -2   35.80   19.50
   4 -17   2   56.89   20.10
  -4 -17  -2   33.40   14.50
  -4  17  -2   22.10   15.00
   4  17   2   22.00   14.00
   4  17   2   50.59   16.20
  -4  17  -2   74.89   17.10
  -4  17  -2   64.39   14.80
   4 -18  -2   46.80   18.30
  -4 -18   2   43.70   22.50
  -4 -18   2   51.09   26.00
   4 -18  -2   78.59   18.10
   4  18  -2   71.59   19.30
  -4  18   2   60.19   18.40
  -4  18   2   74.99   19.30
   4  18  -2   55.49   13.60
  -3 -18   2   21.00   21.90
   3 -18  -2   21.00   12.30
   3 -18  -2   32.30   13.40
  -3 -18   2   24.90   19.20
  -3  18   2   52.29   15.70
  -3  18   2   35.10   16.10
   3  18  -2    4.60   10.80
   3  18  -2   24.90   14.30
   2 -18  -2   32.30   12.40
  -2 -18   2    7.20   21.90
   2 -18  -2   17.60   15.40
  -2 -18   2   31.80   18.40
   2 -18  -2   -3.20   12.20
  -2 -18   2   49.60   14.70
   2  18  -2   13.20   10.50
  -2  18   2   36.00   11.80
  -2  18   2   43.00   17.40
   2  18  -2   36.00   14.80
   1 -18  -2   15.20   13.70
   1 -18  -2   17.00   10.30
  -1 -18   2    4.70   11.50
  -1 -18   2   14.20   13.70
  -1  18   2    5.10    9.00
  -1  18   2   18.20   10.20
   1  18  -2    2.30    8.70
   1  18  -2   -0.70    8.20
   0 -18  -2   38.70   15.50
   0 -18   2   58.59   17.50
   0 -18  -2   30.70   14.20
   0 -18   2   65.39   19.90
   0  18  -2   65.89   15.80
   0  18   2   59.19   14.00
   0  18  -2   47.50   13.00
   0  18   2   61.79   15.70
   1 -18   2   28.10   17.00
   1 -18   2   -9.80   10.50
  -1 -18  -2    0.10    9.40
  -1 -18  -2   -2.70    9.90
  -1  18  -2   -1.00    9.30
  -1  18  -2    0.60    8.70
   1  18   2    2.80    6.70
   1  18   2    0.90   11.80
  -2 -18  -2  -23.60   12.30
   2 -18   2   -2.60   13.00
   2 -18   2   -6.00    8.90
   2 -18   2   16.60   11.40
  -2 -18  -2    3.90   11.60
  -2  18  -2    2.10    9.00
  -2  18  -2   12.70   12.20
   2  18   2    3.40   11.20
  -2  18  -2    3.50   10.50
   2  18   2   -8.80    8.40
   3 -18   2   43.50   21.40
  -3 -18  -2   71.99   22.30
   3 -18   2   60.69   17.30
  -3 -18  -2   30.10   16.70
  -3 -18  -2   49.60   15.80
   3 -18   2   68.59   21.30
  -3  18  -2   84.99   17.40
  -3  18  -2   39.80   14.10
   3  18   2   51.39   15.10
  -3  18  -2   35.00   16.00
   3  18   2   31.30   11.80
  -4 -18  -2  -22.30   13.20
   4 -18   2   29.80   18.90
  -4 -18  -2    4.40   21.80
  -4 -18  -2    1.30   12.10
   4 -18   2   -9.00   13.00
   4 -18   2  -13.30   14.50
  -4  18  -2    7.50   12.50
   4  18   2   25.60   14.90
   4  18   2    0.90   11.10
  -4  18  -2   -0.30   12.80
  -4  18  -2  -14.30   13.40
  -3 -19   2   -2.40   21.50
   3 -19  -2    6.50   15.30
   3 -19  -2    5.70   11.60
  -3 -19   2    2.70   12.80
  -3  19   2   -2.70   11.90
   3  19  -2   -1.80   12.40
  -3  19   2  -14.10    8.60
   3  19  -2    3.50   11.00
   2 -19  -2   22.00   14.80
   2 -19  -2    1.90   10.20
  -2 -19   2    7.80   12.40
  -2 -19   2   11.00   13.30
   2 -19  -2   19.00   16.90
   2  19  -2   16.10   14.40
  -2  19   2   24.10    9.90
  -2  19   2   32.70   15.90
   1 -19  -2   -0.10   12.20
  -1 -19   2  -15.30   13.60
   1 -19  -2   -7.00   14.50
  -1 -19   2    7.10   12.90
   1  19  -2   -2.20   11.20
  -1  19   2   -5.50   12.60
   1  19  -2  -10.50    8.50
  -1  19   2   10.40    9.80
   0 -19   2  -25.40    9.80
   0 -19  -2   -8.90   11.60
   0 -19   2   -4.30   14.10
   0 -19  -2    0.80   14.90
   0  19  -2    5.00   13.20
   0  19   2    2.80   12.80
   0  19  -2   11.00   11.70
  -1 -19  -2   -2.30   11.30
   1 -19   2   -1.00    7.80
   1 -19   2    8.80   16.80
  -1 -19  -2   10.50   12.00
   1  19   2    6.20   10.30
  -1  19  -2   16.60   13.90
   1  19   2   -5.10   11.60
  -1  19  -2    7.10   11.20
   2 -19   2   26.40   13.20
   2 -19   2   26.00   18.10
  -2 -19  -2   14.70   13.20
  -2 -19  -2   36.90   21.70
   2  19   2   48.40   15.00
  -2  19  -2   15.40   12.30
   2  19   2   43.40   14.20
  -2  19  -2   15.50   14.80
   3 -19   2   21.90   15.10
   3 -19   2    7.20   14.80
  -3 -19  -2   18.40   14.90
  -3 -19  -2   -3.20   11.50
   3 -19   2    3.30   12.40
  -3  19  -2    8.70   12.40
   3  19   2    0.20   11.20
  -3  19  -2   -8.80   12.00
  -3  19  -2   -3.60   12.20
   3  19   2    3.00   14.10
  -1 -20   2   71.79   19.60
   1 -20  -2   21.90   18.90
   1 -20  -2   48.10   19.10
  -1 -20   2    9.70   18.50
   1  20  -2   52.89   15.30
  -1  20   2   25.40   16.00
   0 -20  -2  192.88   32.70
   0 -20   2  159.18   31.80
   0 -20  -2  188.58   28.00
   0 -20   2  156.88   26.30
   0  20  -2  185.88   26.10
   0  20   2  224.68   29.00
   0  20  -2  186.68   22.50
  -1 -20  -2   54.49   17.50
  -1 -20  -2   21.50   14.90
   1 -20   2   66.79   23.40
   1 -20   2   48.30   19.10
  -1  20  -2   26.50   14.20
   1  20   2   59.29   20.00
  -1  20  -2   48.20   18.40
   1  20   2   68.19   16.60
  -9   0   3   -2.10   21.00
   9   0  -3    7.20   11.50
   9   0  -3   -1.40   11.60
  -9   0   3   13.90   21.30
  -9   0   3  -11.30   13.40
  -8   0   3   11.30   17.70
   8   0  -3   -1.30    8.20
   8   0  -3    6.20   11.50
   8   0  -3    0.50    9.80
  -8   0   3   -7.10   19.20
  -8   0   3  -18.00   13.50
   7   0  -3   -3.20    8.30
  -7   0   3   -6.50   13.30
   7   0  -3    0.80    4.70
  -7   0   3   -9.70   12.40
   7   0  -3   -4.80    7.70
  -7   0   3   -8.20   13.90
  -6   0   3   11.60   12.20
   6   0  -3    5.70    7.30
   6   0  -3   11.20    6.30
   6   0  -3    3.80    6.60
  -6   0   3    6.60   13.00
  -6   0   3    3.60    7.40
   6   0  -3   -2.40    6.30
   6   0  -3   -5.90    5.80
  -6   0   3   -8.30    9.80
  -6   0   3   -2.20    4.40
   5   0  -3    0.30    4.60
   5   0  -3    2.10    4.40
   5   0  -3    2.40    4.60
  -5   0   3    4.40    7.60
   5   0  -3    2.80    5.20
  -5   0   3  -10.00    9.10
  -5   0   3    2.50    4.90
   5   0  -3    1.10    3.90
  -5   0   3   -3.30    8.80
   4   0  -3   -2.20    3.00
   4   0  -3    1.40    3.90
  -4   0   3    7.80    4.20
  -4   0   3   -4.70    7.00
   4   0  -3   -1.90    2.50
  -4   0   3  -11.40    5.80
  -4   0   3    1.90    6.60
   4   0  -3   -0.90    3.70
   4   0  -3   -1.10    3.40
  -3   0   3   -6.80    4.10
   3   0  -3    1.60    2.20
  -3   0   3    2.40    2.30
   3   0  -3    1.00    3.10
   3   0  -3   -0.70    2.50
  -3   0   3   -2.50    1.50
  -3   0   3    0.60    2.20
   3   0  -3    1.70    2.60
   3   0  -3    0.00    2.20
  -3   0   3    3.00    6.80
   3   0  -3   -4.20    2.50
   2   0  -3    0.60    1.30
  -2   0   3    0.70    5.10
  -2   0   3    2.30    2.10
   2   0  -3    3.90    1.90
   2   0  -3   -1.10    1.40
   2   0  -3   -0.90    2.00
   2   0  -3    0.80    2.40
  -2   0   3    1.10    1.40
  -2   0   3    8.30    5.20
  -1   0   3    1.20    1.10
  -1   0   3   -1.00    3.30
  -1   0   3    0.60    1.30
  -1   0   3    1.50    1.70
   1   0  -3    1.60    1.20
   1   0  -3    0.80    3.40
  -1   0   3   -1.00    1.00
   1   0  -3    2.70    1.60
   1   0  -3    0.70    1.50
   1   0  -3    0.20    1.00
   1   0  -3    1.00    1.40
  -1   0   3   -2.60    2.60
   0   0  -3   -0.90    1.20
   0   0   3   -0.80    1.20
   0   0   3   -1.00    2.00
   0   0  -3    1.10    1.10
   0   0  -3    1.20    1.70
   0   0   3   -0.70    1.70
   0   0   3    1.00    1.40
   0   0   3    0.90    1.10
   0   0  -3    1.30    0.90
   0   0  -3    0.50    1.90
   0   0   3    0.60    1.00
   0   0  -3    0.90    0.70
   0   0  -3    0.00    1.40
   0   0   3    0.50    1.40
   0   0   3   -0.10    0.70
   0   0  -3    1.20    1.20
   1   0   3    0.50    2.00
  -1   0  -3    0.70    1.90
  -1   0  -3    0.10    1.20
  -1   0  -3    1.80    1.70
  -1   0  -3    0.80    0.50
   1   0   3    1.00    0.40
   1   0   3    2.30    1.40
   1   0   3    0.30    1.20
   1   0   3    0.10    0.90
  -1   0  -3    0.90    2.00
   1   0   3   -0.60    2.20
  -2   0  -3   -0.90    2.50
  -2   0  -3    2.70    1.50
   2   0   3    0.60    2.40
   2   0   3    3.00    2.90
   2   0   3    2.00    2.00
   2   0   3    3.90    3.40
  -2   0  -3    5.40    2.90
  -2   0  -3    1.70    1.70
  -2   0  -3    1.80    3.40
   2   0   3   -0.10    1.30
   2   0   3    1.40    2.60
  -3   0  -3   -2.10    3.70
  -3   0  -3    6.00    3.40
   3   0   3   -0.20    3.20
   3   0   3    7.20    3.70
  -3   0  -3    1.40    3.20
   3   0   3    1.60    4.10
   3   0   3    2.70    2.30
   3   0   3    0.90    2.10
   3   0   3    3.50    4.00
   3   0   3    0.10    2.40
  -4   0  -3    1.20    4.20
   4   0   3   -4.10    2.70
   4   0   3   -4.30    4.80
   4   0   3    3.70    5.10
   4   0   3   -1.40    2.80
   4   0   3    6.70    4.90
  -4   0  -3   -4.40    4.30
   4   0   3    1.80    3.60
  -4   0  -3    3.90    5.80
   4   0   3   -3.50    2.80
  -4   0  -3    1.80    4.40
   5   0   3    0.50    5.30
   5   0   3   -0.60    6.10
   5   0   3    2.60    4.00
   5   0   3   -0.70    4.20
  -5   0  -3   -7.40    4.90
  -5   0  -3    1.30    6.50
   5   0   3   -0.60    5.30
  -5   0  -3   -5.70    5.30
  -5   0  -3    5.90    5.80
  -5   0  -3  -10.00    6.90
   5   0   3    2.40    4.30
   5   0   3    7.60    6.10
  -6   0  -3    6.70   10.10
  -6   0  -3  -13.30    8.00
   6   0   3    0.80    5.70
  -6   0  -3    8.20    8.10
  -6   0  -3   -2.90    6.80
  -6   0  -3    0.80    9.50
   6   0   3   -3.90    5.90
  -6   0  -3   -3.90    6.70
   6   0   3    5.70    9.60
   6   0   3    0.00    5.50
   6   0   3    8.60    5.80
   6   0   3    0.30    7.90
   6   0   3   -3.10    5.20
  -6   0  -3   -2.60    6.80
   7   0   3    0.60    7.60
   7   0   3    2.10    7.30
   7   0   3   -9.60    3.80
  -7   0  -3   -6.80    8.20
  -7   0  -3   -7.30   11.20
   7   0   3    7.60    7.30
   7   0   3   18.20   11.30
   7   0   3   -5.10    7.10
  -7   0  -3   15.50    9.90
  -7   0  -3   -3.10    8.00
   7   0   3   12.60   11.30
  -7   0  -3    4.10    7.80
  -7   0  -3  -13.50   11.00
  -7   0  -3    6.90    9.40
  -8   0  -3   10.00   14.50
   8   0   3    5.60   12.40
   8   0   3    2.60   12.40
  -8   0  -3   13.60   11.70
  -8   0  -3   -6.60    8.70
  -8   0  -3    3.10   10.50
  -8   0  -3  -17.80   14.10
   8   0   3    0.00    8.80
   8   0   3   -2.70    9.20
  -8   0  -3   -5.60   10.70
  -8   0  -3  -13.10   14.40
   8   0   3   -4.20    8.30
   8   0   3    9.90    9.30
   8   0   3   -5.50    8.10
   9   0   3    5.80   11.40
  -9   0  -3   20.30   20.30
  -9   0  -3    4.30   13.30
  -9  -1   3   10.70   21.20
  -9  -1   3  -35.90   17.40
   9  -1  -3   18.80   12.00
   9  -1  -3    1.40   11.90
  -9  -1   3   20.30   24.40
  -9   1   3  -13.10   18.80
   9   1  -3    4.60   12.30
  -9   1   3   20.90   24.20
  -9   1   3   26.40   18.50
   9   1  -3    9.10   11.20
   8  -1  -3   23.70   10.50
  -8  -1   3  -10.10   16.60
  -8  -1   3   -0.30   15.90
   8  -1  -3   23.00    9.60
   8  -1  -3    2.90   10.60
  -8  -1   3   13.00   15.60
   8   1  -3   10.50    7.80
  -8   1   3   19.90   18.10
  -8   1   3   29.40   20.80
  -8   1   3   10.20   12.10
   8   1  -3   -4.10   10.80
  -7  -1   3    5.00   13.40
   7  -1  -3    2.30    8.40
  -7  -1   3    8.70   15.10
  -7  -1   3   -4.10    7.00
   7  -1  -3    6.10    7.70
  -7  -1   3  -11.60   11.60
   7  -1  -3   -3.80    7.10
   7   1  -3   -2.90    8.00
  -7   1   3    9.30   13.50
   7   1  -3    1.40    7.80
   7   1  -3    2.50    8.00
   7   1  -3    3.50    7.10
  -7   1   3    9.10   15.70
  -7   1   3    9.50   15.40
   6  -1  -3   73.09   13.10
  -6  -1   3   93.39   13.60
  -6  -1   3   64.89    9.70
   6  -1  -3   79.79   12.70
   6  -1  -3   61.69   11.30
   6  -1  -3   93.69   13.80
  -6  -1   3   71.69   21.00
  -6  -1   3  101.39   21.00
  -6  -1   3   76.29   17.60
   6   1  -3   81.99   12.20
  -6   1   3   69.49   18.20
   6   1  -3   63.09   11.50
   6   1  -3  106.19   12.90
  -6   1   3   96.89   19.30
   6   1  -3   78.09   12.90
  -6   1   3  114.29   23.30
  -6   1   3   87.29   12.70
   6   1  -3   70.49   11.40
   5  -1  -3   17.00    6.50
   5  -1  -3    2.40    3.80
  -5  -1   3    5.00    5.50
  -5  -1   3    1.00    9.20
   5  -1  -3    1.60    4.40
  -5  -1   3    6.80    3.90
   5  -1  -3   10.50    6.80
  -5  -1   3  -10.20    6.20
  -5   1   3    5.90   10.30
   5   1  -3    6.30    5.90
  -5   1   3    2.60    5.20
  -5   1   3    4.00    9.00
  -5   1   3    0.10   10.20
   5   1  -3    2.60    4.10
   5   1  -3    5.60    5.40
   5   1  -3   13.20    5.30
   5   1  -3   12.50    5.60
   4  -1  -3    8.20    4.10
  -4  -1   3    4.60    7.40
   4  -1  -3    9.40    4.30
  -4  -1   3    0.40    8.50
  -4  -1   3   -1.50    2.50
   4  -1  -3    1.50    4.70
   4  -1  -3    5.70    3.90
  -4  -1   3    1.30    3.80
   4   1  -3   12.10    4.00
   4   1  -3    4.90    4.50
  -4   1   3   -2.30    5.70
   4   1  -3   -1.80    2.70
  -4   1   3    4.40    6.90
   4   1  -3    1.90    4.60
  -4   1   3  -10.10    6.00
   4   1  -3    9.80    4.50
  -4   1   3    5.80    3.40
   3  -1  -3  135.49   10.90
   3  -1  -3  118.99    9.90
  -3  -1   3  136.59    8.30
   3  -1  -3  135.79    9.90
  -3  -1   3  131.39   18.10
  -3  -1   3  149.39   17.70
   3  -1  -3  144.89    9.90
  -3  -1   3  120.89   10.00
   3   1  -3  131.89   10.70
  -3   1   3  141.69   15.90
   3   1  -3  156.68   10.50
  -3   1   3  138.69    8.70
   3   1  -3  136.69    8.50
  -3   1   3  138.19   17.70
   3   1  -3  136.19   11.10
  -3   1   3  139.29   19.40
   3   1  -3  141.49    9.30
  -3   1   3  138.99    8.40
  -2  -1   3  355.06   24.30
   2  -1  -3  378.16   17.50
  -2  -1   3  363.56   23.90
  -2  -1   3  332.37   14.30
   2  -1  -3  346.17   16.90
   2  -1  -3  357.66   18.10
  -2  -1   3  362.16   17.80
   2  -1  -3  362.76   17.30
   2   1  -3  389.56   18.40
  -2   1   3  332.67   21.90
  -2   1   3  352.36   14.60
  -2   1   3  354.56   24.70
   2   1  -3  354.16   14.70
   2   1  -3  390.46   17.70
  -2   1   3  398.16   23.40
  -2   1   3  342.47   16.30
   2   1  -3  357.66   17.00
  -2   1   3  354.56   15.00
   2   1  -3  356.06   18.10
   2   1  -3  329.97   16.10
   1  -1  -3   30.80    3.60
   1  -1  -3   36.90    4.00
   1  -1  -3   33.50    3.90
   1  -1  -3   50.99    7.80
  -1  -1   3   36.00    7.10
  -1  -1   3   38.60    4.20
  -1  -1   3   48.40    8.10
  -1  -1   3   37.60    2.20
  -1  -1   3   37.60    4.90
   1  -1  -3   32.00    2.40
   1  -1  -3   41.10    4.00
   1  -1  -3   36.20    6.80
  -1  -1   3   37.90    3.60
  -1   1   3   35.90    4.00
  -1   1   3   33.30    6.70
   1   1  -3   43.10    3.90
  -1   1   3   34.30    6.50
  -1   1   3   38.20    3.90
   1   1  -3   34.40    2.20
  -1   1   3   32.20    2.20
   1   1  -3   33.10    2.40
  -1   1   3   40.50    6.20
   1   1  -3   41.60    4.40
   1   1  -3   41.70    5.30
   1   1  -3   37.10    4.00
   0  -1  -3   96.69    9.00
   0  -1  -3   84.69    4.60
   0  -1   3   82.89    5.30
   0  -1   3   89.99    9.90
   0  -1  -3   85.19    5.80
   0  -1  -3   81.49    5.80
   0  -1   3   89.19    4.50
   0  -1   3   80.59    5.90
   0  -1  -3   88.49    7.40
   0  -1   3   83.29    6.90
   0  -1  -3   85.69    5.30
   0  -1   3   80.89    7.60
   0  -1   3   80.29    5.40
   0   1  -3   84.59    5.40
   0   1  -3   72.99    9.20
   0   1  -3   79.29    7.50
   0   1   3   88.49    5.80
   0   1   3   82.49    5.40
   0   1  -3   87.49    4.50
   0   1  -3   81.89    5.20
   0   1   3   99.19    9.00
   0   1   3   88.09    5.40
   0   1   3   86.99    8.30
   0   1  -3   80.09    5.40
   0   1  -3   84.19    7.10
   0   1   3   60.09    4.20
   0   1   3   82.59    5.60
   1  -1   3   24.80    3.50
   1  -1   3   21.00    4.10
  -1  -1  -3   18.80    3.80
  -1  -1  -3   21.00    2.20
   1  -1   3   23.60    2.60
   1  -1   3   21.50    2.70
   1  -1   3   19.00    4.20
  -1  -1  -3   21.40    2.20
   1  -1   3   22.30    4.40
  -1  -1  -3   24.00    3.30
  -1  -1  -3   29.30    4.30
  -1   1  -3   18.70    3.10
  -1   1  -3   27.30    5.60
  -1   1  -3   20.10    3.50
   1   1   3   24.40    4.30
   1   1   3   23.90    2.20
   1   1   3   24.10    4.00
  -1   1  -3   23.20    3.20
   1   1   3   24.80    2.50
  -1   1  -3   23.10    3.10
   1   1   3   22.70    3.30
   1   1   3   18.50    3.30
  -1   1  -3   21.60    2.00
  -1   1  -3   20.90    1.60
  -2  -1  -3  158.58    8.40
   2  -1   3  190.38   12.80
  -2  -1  -3  172.18    9.30
  -2  -1  -3  150.78    8.60
  -2  -1  -3  173.28   10.20
  -2  -1  -3  172.68   11.60
   2  -1   3  171.08    9.30
   2  -1   3  158.68    8.60
   2  -1   3  171.18   12.10
   2  -1   3  173.88   12.90
   2  -1   3  166.08   11.00
  -2   1  -3  164.18   10.40
  -2   1  -3  164.08    8.60
   2   1   3  191.78   12.40
  -2   1  -3  161.08   11.00
  -2   1  -3  183.98   10.80
   2   1   3  154.78   12.40
  -2   1  -3  174.38   11.80
   2   1   3  163.68    8.90
   2   1   3  169.18   11.30
  -2   1  -3  165.48    9.50
   2   1   3  179.58   10.80
  -3  -1  -3   69.59    9.50
   3  -1   3   82.29    9.90
  -3  -1  -3   69.19    7.50
  -3  -1  -3   67.29    8.70
   3  -1   3   82.49   10.20
  -3  -1  -3   87.99    8.30
   3  -1   3   80.59    7.90
   3  -1   3   69.09    8.40
   3  -1   3   79.59   10.60
   3  -1   3   85.09    6.70
   3  -1   3   66.29    7.10
   3   1   3   79.29    8.50
  -3   1  -3   89.29   11.00
   3   1   3   74.69    9.70
   3   1   3   80.49    6.90
   3   1   3   74.69    8.90
  -3   1  -3   67.19    9.30
  -3   1  -3   61.19    8.10
   3   1   3   73.79    7.30
  -3   1  -3   68.09    8.20
   3   1   3   69.59   10.60
   4  -1   3  422.16   21.90
   4  -1   3  414.86   27.20
   4  -1   3  378.76   25.00
  -4  -1  -3  447.56   22.70
   4  -1   3  405.56   21.50
   4  -1   3  402.56   23.00
  -4  -1  -3  427.86   23.60
  -4  -1  -3  455.75   26.30
  -4  -1  -3  441.76   24.10
   4  -1   3  400.66   22.00
   4  -1   3  406.06   25.10
   4   1   3  419.76   21.00
  -4   1  -3  387.46   24.30
   4   1   3  397.86   25.90
   4   1   3  471.85   26.20
  -4   1  -3  447.56   24.80
   4   1   3  472.85   24.80
   4   1   3  397.66   21.70
  -4   1  -3  419.96   23.40
   4   1   3  420.66   22.90
  -4   1  -3  375.26   26.40
   4   1   3  452.75   25.40
   5  -1   3  172.28   15.00
   5  -1   3  142.99   13.60
   5  -1   3  131.09   16.60
  -5  -1  -3  141.79   15.90
  -5  -1  -3  136.79   13.40
  -5  -1  -3  156.08   17.80
   5  -1   3  138.29   14.50
   5  -1   3  141.59   13.50
  -5  -1  -3  138.89   16.00
   5  -1   3  123.49   15.30
   5  -1   3  147.79   18.60
  -5   1  -3  178.08   22.80
   5   1   3  133.89   12.70
  -5   1  -3  143.89   14.80
  -5   1  -3  122.99   15.90
   5   1   3  138.39   14.50
  -5   1  -3  131.59   15.60
   5   1   3  139.39   14.80
  -5   1  -3   95.89   16.90
   5   1   3  124.99   17.40
   5   1   3  146.09   13.70
   5   1   3  117.29   14.90
  -5   1  -3  165.18   16.80
   5   1   3  155.48   17.00
   6  -1   3    3.20    5.80
  -6  -1  -3   -3.10    8.30
  -6  -1  -3   13.40    7.90
  -6  -1  -3   -2.90    5.90
  -6  -1  -3    5.80   10.10
   6  -1   3    6.90    8.80
  -6  -1  -3    5.80   11.70
   6  -1   3    0.90    6.70
   6  -1   3   -5.20    5.00
   6  -1   3   -4.80    5.10
  -6  -1  -3    1.40    7.10
   6  -1   3   -5.00    5.10
   6  -1   3    3.20    8.50
  -6  -1  -3   -9.10    7.50
   6   1   3    9.00    8.30
  -6   1  -3    4.40    8.00
   6   1   3   -2.60    4.50
  -6   1  -3    8.60   10.50
   6   1   3   -4.00    5.40
  -6   1  -3   -4.10    6.50
   6   1   3   -5.20    7.30
   6   1   3    9.50    7.10
  -6   1  -3   -1.80    7.00
  -6   1  -3   -8.60    8.70
   6   1   3    2.40    5.60
  -6   1  -3    8.60    9.70
   6   1   3    2.20    5.80
  -6   1  -3   -9.50    6.20
  -7  -1  -3   33.40   13.10
   7  -1   3   42.70   10.80
  -7  -1  -3   23.20   14.40
  -7  -1  -3   55.19   12.30
   7  -1   3   32.50   13.20
   7  -1   3   43.50   11.40
  -7  -1  -3   29.20   11.50
   7  -1   3   26.50   10.60
  -7  -1  -3   45.00   11.60
   7  -1   3   45.50   13.60
   7  -1   3   49.60   11.30
   7  -1   3   53.69   11.10
  -7  -1  -3   39.30   17.40
  -7  -1  -3   44.00   19.00
  -7   1  -3   51.39   13.00
   7   1   3   46.70   12.00
   7   1   3   31.50   12.50
   7   1   3   42.80   13.90
  -7   1  -3   48.90   16.10
   7   1   3   41.20   12.20
  -7   1  -3   28.80   12.10
  -7   1  -3   45.10   18.50
  -7   1  -3   52.79   12.20
  -7   1  -3   46.10   16.80
  -7   1  -3   43.70   13.60
   7   1   3   44.40   10.80
   7   1   3   40.80    9.40
   7   1   3   44.90   11.30
   8  -1   3    4.40   13.10
  -8  -1  -3   -8.40    8.50
   8  -1   3   -3.00    8.80
   8  -1   3   -4.40    9.10
  -8  -1  -3   -4.60   14.70
   8  -1   3    7.20    8.90
   8  -1   3    4.80    9.00
   8  -1   3    5.30   13.30
  -8  -1  -3    9.00   17.20
  -8  -1  -3   24.50   16.70
   8  -1   3   -2.80    8.00
  -8  -1  -3   -6.00   10.60
  -8  -1  -3    7.20   10.60
  -8  -1  -3   20.50   11.40
  -8   1  -3    0.00   10.90
  -8   1  -3   -6.70   15.30
   8   1   3    4.50   11.80
   8   1   3   -5.40    8.00
  -8   1  -3   22.00   12.30
  -8   1  -3  -11.00   10.10
   8   1   3  -13.60    8.00
  -8   1  -3   -7.80    9.30
   8   1   3   -3.40    9.80
  -8   1  -3   26.40   16.60
  -8   1  -3    8.60   15.60
   8   1   3   -2.20    8.80
   8   1   3    0.80    7.80
  -9   1  -3   28.20   16.30
  -9  -2   3    1.40   20.50
   9  -2  -3    4.30   12.30
  -9  -2   3   -4.40   20.90
  -9  -2   3   -3.20   21.80
   9  -2  -3  -11.30    9.10
   9   2  -3    3.70   11.30
  -9   2   3  -22.00   18.00
  -9   2   3    1.10   22.80
  -9   2   3    8.20   15.80
   9   2  -3   -5.00   12.30
  -8  -2   3   86.29   26.80
  -8  -2   3  135.29   27.70
   8  -2  -3   76.39   15.10
   8  -2  -3   89.59   17.30
   8  -2  -3   67.89   16.00
  -8  -2   3   52.99   24.40
   8   2  -3   95.99   16.20
  -8   2   3   78.69   23.80
  -8   2   3   15.90   20.20
   8   2  -3  115.39   19.30
   8   2  -3   90.69   14.20
  -8   2   3   55.69   18.50
   7  -2  -3   18.10    9.60
   7  -2  -3   11.00    8.60
  -7  -2   3   16.20   15.50
  -7  -2   3  -12.10   13.60
  -7  -2   3    4.00   10.50
  -7  -2   3    7.70   11.90
   7  -2  -3   11.80    9.20
   7  -2  -3   14.40    8.80
   7   2  -3   17.60    8.40
  -7   2   3    5.40   13.10
   7   2  -3   20.80    8.90
   7   2  -3    8.00    7.20
  -7   2   3    0.30   14.00
  -7   2   3    2.00   16.90
   7   2  -3    8.50    9.30
  -6  -2   3   -0.70    7.20
  -6  -2   3   20.70   14.50
   6  -2  -3   16.60    8.30
   6  -2  -3   16.80    8.10
   6  -2  -3    4.30    6.50
  -6  -2   3   14.10   13.40
  -6  -2   3    0.90    4.20
   6  -2  -3    4.70    8.00
  -6   2   3    5.00   10.30
  -6   2   3   -2.80   11.30
   6   2  -3    1.30    7.00
   6   2  -3    9.20    6.50
   6   2  -3   10.20    6.30
   6   2  -3   13.70    6.90
  -6   2   3   -0.50    9.30
  -6   2   3    2.30    5.60
   5  -2  -3  362.36   23.90
  -5  -2   3  396.76   20.40
  -5  -2   3  417.66   40.90
   5  -2  -3  377.06   20.40
   5  -2  -3  421.96   25.10
  -5  -2   3  358.96   24.60
  -5  -2   3  404.66   34.00
   5  -2  -3  372.36   24.80
   5  -2  -3  410.96   24.00
  -5   2   3  387.76   21.70
   5   2  -3  409.06   22.10
  -5   2   3  447.86   36.40
   5   2  -3  391.26   24.70
   5   2  -3  373.26   24.10
   5   2  -3  451.05   23.20
  -5   2   3  405.86   30.60
  -5   2   3  416.16   33.40
   5   2  -3  399.96   23.40
   4  -2  -3   30.30    4.60
   4  -2  -3   15.20    5.50
   4  -2  -3   27.70    6.30
   4  -2  -3   37.80    7.80
  -4  -2   3   35.30    4.80
   4  -2  -3   30.90    6.60
  -4  -2   3   45.20   14.20
  -4  -2   3   37.70   12.00
  -4  -2   3   18.20    6.40
  -4   2   3   29.20   11.90
   4   2  -3   48.30    6.60
   4   2  -3   33.70    7.70
   4   2  -3   34.70    7.50
  -4   2   3   18.20   10.40
   4   2  -3   34.00    6.50
   4   2  -3   43.00    5.90
  -4   2   3   30.00    9.30
  -4   2   3   38.70    5.80
   3  -2  -3  222.28   14.20
  -3  -2   3  208.68   21.60
   3  -2  -3  240.88   14.60
   3  -2  -3  251.57   15.30
  -3  -2   3  230.08   10.80
   3  -2  -3  237.98   15.30
  -3  -2   3  222.68   11.40
  -3  -2   3  245.88   15.60
   3  -2  -3  230.88   11.20
  -3  -2   3  248.58   25.00
   3   2  -3  225.98   13.90
   3   2  -3  226.58   14.70
   3   2  -3  246.18   12.70
   3   2  -3  248.28   15.20
  -3   2   3  229.08   11.50
  -3   2   3  244.58   25.40
  -3   2   3  249.58   23.50
  -3   2   3  235.88   12.10
  -3   2   3  259.27   19.00
   2  -2  -3  106.29    8.20
  -2  -2   3  107.39   14.30
   2  -2  -3  121.99   11.90
  -2  -2   3  107.19    6.60
  -2  -2   3  114.19   14.80
   2  -2  -3   95.79    7.40
   2  -2  -3  102.99    7.60
   2  -2  -3   94.19    7.70
  -2  -2   3  126.39    9.70
  -2   2   3   98.19   12.50
  -2   2   3   93.19   14.10
  -2   2   3  102.09    5.10
  -2   2   3  105.09    4.80
   2   2  -3  118.09    8.80
   2   2  -3  119.69    8.80
  -2   2   3  105.69   12.10
   2   2  -3  111.99    6.60
   2   2  -3  113.39    7.90
   1  -2  -3 1653.53   62.59
  -1  -2   3 1711.13   70.89
  -1  -2   3 1526.85   71.89
   1  -2  -3 1704.03   65.09
  -1  -2   3 1748.72   67.79
  -1  -2   3 1645.84   63.79
   1  -2  -3 1774.82   64.89
   1  -2  -3 1378.36   67.69
   1  -2  -3 1616.54   65.19
   1  -2  -3 1710.93   62.49
  -1  -2   3 1725.43   62.89
   1   2  -3 1680.63   63.89
   1   2  -3 1721.13   65.19
   1   2  -3 1614.24   67.19
   1   2  -3 1650.03   62.79
  -1   2   3 1684.83   68.89
  -1   2   3 1681.33   65.29
  -1   2   3 1694.73   70.89
   1   2  -3 1748.43   65.49
  -1   2   3 1649.04   68.09
   1   2  -3 1662.63   65.09
   0  -2  -3 2581.74   96.59
   0  -2   3 2557.14   95.39
   0  -2  -3 2588.44   96.39
   0  -2  -3 2403.16   98.79
   0  -2  -3 2488.15   97.49
   0  -2   3 2337.17  102.19
   0  -2  -3 2572.74   95.09
   0  -2   3 2652.83   97.69
   0  -2   3 2506.05   96.29
   0  -2  -3 2484.65   97.39
   0  -2   3 2579.14   95.89
   0  -2   3 2705.63  100.49
   0  -2   3 2571.14   98.89
   0  -2   3 2596.84   97.89
   0   2  -3 2567.34   96.79
   0   2   3 2585.84   98.69
   0   2   3 2545.05   96.39
   0   2   3 2644.24   96.59
   0   2  -3 2629.64   95.89
   0   2   3 2482.35   99.59
   0   2   3 2572.34   95.09
   0   2  -3 2110.39  101.59
   0   2   3 2596.34   97.49
   0   2  -3 2539.35   96.39
   0   2   3 2537.65   97.19
   0   2  -3 2563.24   98.49
   0   2  -3 2424.86   99.69
  -1  -2  -3   73.49    7.10
   1  -2   3   64.29    7.60
   1  -2   3   62.69    3.60
   1  -2   3   62.79    8.00
  -1  -2  -3   67.59    4.70
   1  -2   3   74.59    8.30
   1  -2   3   63.39    4.90
  -1  -2  -3   64.49    6.50
  -1  -2  -3   59.79    4.90
  -1  -2  -3   65.29    3.00
   1   2   3   67.49    3.20
  -1   2  -3   58.19    4.00
  -1   2  -3   69.39    6.30
   1   2   3   59.09    6.80
   1   2   3   67.49    7.20
  -1   2  -3   52.29    8.20
   1   2   3   59.49    4.40
  -1   2  -3   80.09    5.90
  -1   2  -3   66.59    4.40
   1   2   3   58.09    5.20
   1   2   3   62.09    6.50
   2  -2   3 1316.17   50.49
   2  -2   3 1353.56   55.89
   2  -2   3 1257.37   54.19
  -2  -2  -3 1315.77   53.89
  -2  -2  -3 1338.87   54.99
   2  -2   3 1317.47   55.89
  -2  -2  -3 1279.07   51.59
   2  -2   3 1322.47   53.99
  -2  -2  -3 1237.78   52.09
  -2  -2  -3 1292.47   50.39
  -2  -2  -3 1290.57   49.60
   2  -2   3 1283.87   56.79
   2   2   3 1285.17   54.29
  -2   2  -3 1355.06   53.69
  -2   2  -3 1286.67   50.89
   2   2   3 1297.17   51.29
   2   2   3 1301.57   54.69
   2   2   3 1312.07   53.89
  -2   2  -3 1263.77   50.69
  -2   2  -3 1278.47   52.99
  -2   2  -3 1299.47   53.39
   2   2   3 1303.57   49.80
  -3  -2  -3   43.80    7.20
   3  -2   3   37.70    4.90
   3  -2   3   32.30    8.00
   3  -2   3   43.80    5.50
   3  -2   3   34.50    6.00
  -3  -2  -3   54.49    8.30
  -3  -2  -3   30.90    5.10
   3  -2   3   38.20    7.70
   3  -2   3   35.70    7.50
  -3  -2  -3   37.00    5.40
  -3   2  -3   46.80    7.20
  -3   2  -3   27.10    6.20
   3   2   3   41.80    7.10
   3   2   3   40.30    6.90
   3   2   3   35.80    4.30
  -3   2  -3   49.10    8.90
   3   2   3   43.50    5.70
   3   2   3   34.20    6.20
   4  -2   3  776.22   34.90
   4  -2   3  769.42   36.40
  -4  -2  -3  757.72   39.70
   4  -2   3  764.52   36.30
  -4  -2  -3  758.12   36.40
  -4  -2  -3  790.92   37.90
  -4  -2  -3  777.82   35.10
   4  -2   3  827.92   40.50
   4  -2   3  765.62   41.60
   4  -2   3  764.52   35.20
   4  -2   3  785.42   39.40
   4   2   3  736.23   37.30
   4   2   3  792.12   34.00
  -4   2  -3  810.02   37.90
  -4   2  -3  731.43   40.70
  -4   2  -3  790.12   38.80
   4   2   3  802.02   39.40
   4   2   3  793.62   37.80
  -4   2  -3  755.42   41.60
   4   2   3  759.12   35.30
   4   2   3  812.92   40.80
   5  -2   3  598.94   30.50
   5  -2   3  620.74   31.40
  -5  -2  -3  666.53   33.80
   5  -2   3  573.24   34.10
   5  -2   3  627.84   32.10
   5  -2   3  581.64   31.80
   5  -2   3  621.24   36.20
  -5  -2  -3  625.64   31.00
  -5  -2  -3  654.13   40.00
  -5  -2  -3  586.34   35.90
   5  -2   3  616.64   38.00
  -5  -2  -3  659.43   34.20
   5   2   3  640.04   30.10
   5   2   3  612.74   32.90
  -5   2  -3  620.14   39.80
  -5   2  -3  633.74   34.90
   5   2   3  629.34   35.10
   5   2   3  629.14   33.30
   5   2   3  633.44   31.90
  -5   2  -3  644.44   39.10
   5   2   3  545.45   35.40
   5   2   3  586.44   33.90
  -5   2  -3  654.03   34.10
  -5   2  -3  650.23   35.60
   6  -2   3   15.10   10.40
   6  -2   3    7.20    5.70
  -6  -2  -3   22.50   12.70
  -6  -2  -3   -2.80    6.80
  -6  -2  -3    0.60    6.10
   6  -2   3   14.50    5.80
  -6  -2  -3   26.00   11.70
  -6  -2  -3   13.70    8.60
   6  -2   3   -1.30    6.60
   6  -2   3   -5.90    7.80
   6  -2   3   19.50    7.60
   6  -2   3    7.80    6.30
  -6   2  -3   -9.50    7.30
  -6   2  -3    9.90   10.40
  -6   2  -3   13.20    9.80
  -6   2  -3   14.50    8.60
   6   2   3    3.40    7.80
   6   2   3   16.20    8.60
   6   2   3   24.90    8.50
  -6   2  -3   27.40   11.60
   6   2   3   13.40    5.90
  -6   2  -3    1.50    7.90
  -6   2  -3   18.40   11.50
   6   2   3   20.10    8.70
   6   2   3    9.40    7.10
   7  -2   3   15.30    7.80
   7  -2   3   16.80    9.00
   7  -2   3   31.80    9.30
  -7  -2  -3   25.50   10.60
   7  -2   3   14.90    8.00
   7  -2   3   22.30   12.50
  -7  -2  -3   25.30    9.00
  -7  -2  -3   15.70    9.30
   7  -2   3   22.80    9.30
  -7  -2  -3   34.10   13.60
  -7  -2  -3    7.00   10.80
   7  -2   3   29.60   13.30
  -7  -2  -3   32.80   14.40
  -7  -2  -3   12.10   13.10
  -7   2  -3   22.10   15.70
  -7   2  -3   12.30   10.50
   7   2   3   24.80   11.10
  -7   2  -3   23.20   10.50
   7   2   3   14.00    7.70
  -7   2  -3   30.60   15.60
  -7   2  -3    5.60   11.60
   7   2   3    7.10    8.70
   7   2   3   24.90    8.30
   7   2   3   13.70    7.40
  -7   2  -3   25.10   11.80
  -7   2  -3   13.90    8.70
   8  -2   3    2.20   13.30
   8  -2   3   23.60   15.30
  -8  -2  -3   39.30   12.60
  -8  -2  -3   58.59   21.10
   8  -2   3   29.70   10.30
   8  -2   3   31.60   12.60
  -8  -2  -3   14.80   15.90
   8  -2   3    4.50    8.50
   8  -2   3   28.20    9.50
  -8  -2  -3   30.80   20.70
  -8  -2  -3   -1.90   12.10
   8  -2   3   28.80   11.40
   8   2   3   20.90   11.00
  -8   2  -3   36.10   19.80
  -8   2  -3   50.49   13.10
   8   2   3   25.40   12.30
  -8   2  -3   12.70    8.70
  -8   2  -3   27.20   17.40
  -8   2  -3   30.50   13.50
  -8   2  -3   29.60   13.30
   8   2   3   29.90   12.30
  -8   2  -3   12.10   15.20
   8  -3  -3   -4.10   11.00
  -8  -3   3   23.80   20.70
   8  -3  -3   -9.60    9.00
  -8  -3   3    5.20   17.90
  -8  -3   3   24.10   19.90
   8  -3  -3    8.60   10.40
   8   3  -3    7.30   11.40
  -8   3   3  -11.80   13.10
   8   3  -3    6.60    7.30
   8   3  -3   -2.90   10.10
  -8   3   3   10.60   19.20
  -8   3   3    6.40   15.80
   7  -3  -3   95.09   15.00
  -7  -3   3   92.59   23.80
   7  -3  -3   75.49   15.70
  -7  -3   3  107.49   17.80
   7  -3  -3   58.49   14.20
   7  -3  -3  118.19   16.70
  -7  -3   3   91.69   25.70
   7   3  -3   75.19   15.00
  -7   3   3   79.99   23.20
   7   3  -3  104.09   14.10
  -7   3   3  105.39   23.80
  -7   3   3  103.89   21.90
  -7   3   3   65.99   17.80
   7   3  -3   91.99   15.50
  -6  -3   3  475.05   48.90
  -6  -3   3  475.55   45.60
   6  -3  -3  538.65   31.10
  -6  -3   3  516.55   26.20
   6  -3  -3  521.75   33.40
   6  -3  -3  476.85   25.90
   6  -3  -3  469.95   31.20
   6  -3  -3  584.04   32.90
  -6  -3   3  521.25   32.80
  -6   3   3  487.15   40.20
   6   3  -3  555.64   28.80
  -6   3   3  407.76   35.40
   6   3  -3  492.45   28.60
   6   3  -3  461.35   30.10
   6   3  -3  531.35   31.60
  -6   3   3  476.25   27.30
  -6   3   3  456.25   47.00
   5  -3  -3  379.96   26.90
   5  -3  -3  457.75   26.50
   5  -3  -3  458.45   27.40
  -5  -3   3  432.06   42.50
  -5  -3   3  446.76   21.60
   5  -3  -3  435.86   21.80
   5  -3  -3  448.86   27.00
  -5  -3   3  433.66   36.30
  -5  -3   3  418.66   27.70
   5   3  -3  465.75   25.20
   5   3  -3  470.55   28.00
  -5   3   3  400.26   40.00
   5   3  -3  415.26   23.00
   5   3  -3  435.66   27.10
  -5   3   3  381.56   37.70
  -5   3   3  452.65   22.80
  -5   3   3  400.06   30.60
  -4  -3   3   56.69   14.50
   4  -3  -3   71.89    9.70
   4  -3  -3   79.59   10.60
   4  -3  -3   55.69    8.90
  -4  -3   3   63.09    7.80
  -4  -3   3   55.39    5.80
   4  -3  -3   58.49    9.80
  -4  -3   3   69.39   10.60
  -4  -3   3   61.99   14.90
   4  -3  -3   60.79    6.30
   4   3  -3   78.49    8.90
  -4   3   3   55.29   14.50
   4   3  -3   67.09    9.90
  -4   3   3   59.19    6.60
  -4   3   3   45.20   11.30
   4   3  -3   58.09    6.90
   4   3  -3   57.09    9.00
  -4   3   3   59.09   12.10
  -3  -3   3  775.52   44.70
   3  -3  -3  800.32   36.80
  -3  -3   3  740.03   31.50
  -3  -3   3  789.42   37.60
  -3  -3   3  781.02   30.90
   3  -3  -3  819.52   36.70
   3  -3  -3  809.12   31.50
   3  -3  -3  721.93   34.90
   3  -3  -3  752.02   35.50
  -3  -3   3  810.52   45.00
   3   3  -3  784.02   36.30
   3   3  -3  769.92   36.40
  -3   3   3  768.12   32.60
   3   3  -3  780.02   34.50
  -3   3   3  810.32   43.00
  -3   3   3  800.42   44.90
  -3   3   3  688.83   38.30
   3   3  -3  812.52   32.50
  -2  -3   3   48.50   10.10
   2  -3  -3   49.80    7.40
   2  -3  -3   52.09    5.90
  -2  -3   3   45.30    2.80
  -2  -3   3   43.70    4.00
  -2  -3   3   30.30    9.00
   2  -3  -3   38.40    6.00
  -2  -3   3   44.20    7.40
   2  -3  -3   54.79    6.20
   2  -3  -3   41.50    3.00
   2   3  -3   45.80    5.60
   2   3  -3   52.69    6.70
  -2   3   3   38.80    7.20
   2   3  -3   44.70    6.10
   2   3  -3   37.50    2.70
  -2   3   3   48.80   10.60
  -2   3   3   47.30    3.60
  -2   3   3   37.50    8.60
   2   3  -3   42.30    4.10
  -1  -3   3  230.48   10.70
  -1  -3   3  229.18   10.60
   1  -3  -3  226.88   10.90
   1  -3  -3  184.68   13.00
   1  -3  -3  209.98   12.50
  -1  -3   3  229.28   15.90
   1  -3  -3  222.78   11.50
  -1  -3   3  206.48   17.00
  -1  -3   3  251.87   15.30
   1  -3  -3  226.38   11.80
   1   3  -3  229.08   11.80
   1   3  -3  231.08   10.60
   1   3  -3  218.68   10.30
  -1   3   3  209.18   12.60
   1   3  -3  223.58   12.30
   1   3  -3  212.78   11.90
  -1   3   3  219.98   10.30
  -1   3   3  225.08   16.00
  -1   3   3  262.07   15.50
   0  -3   3  433.26   19.70
   0  -3   3  422.56   19.90
   0  -3   3  384.86   21.90
   0  -3  -3  412.86   19.70
   0  -3   3  408.76   18.20
   0  -3  -3  408.56   19.80
   0  -3  -3  424.26   16.90
   0  -3  -3  414.36   18.90
   0  -3   3  414.56   17.00
   0  -3  -3  414.66   18.10
   0  -3   3  347.47   23.10
   0   3   3  415.36   19.40
   0   3   3  386.06   18.30
   0   3  -3  419.96   18.30
   0   3  -3  396.36   18.80
   0   3  -3  409.66   18.10
   0   3   3  398.76   16.70
   0   3   3  386.26   20.90
   0   3  -3  405.56   16.90
   0   3   3  406.36   19.20
   1  -3   3 1169.88   49.50
   1  -3   3 1069.99   48.00
  -1  -3  -3 1109.99   46.30
  -1  -3  -3 1097.39   44.80
   1  -3   3 1123.69   48.10
   1  -3   3 1044.80   44.70
  -1  -3  -3 1084.29   46.80
   1  -3   3 1084.49   47.40
  -1  -3  -3 1122.89   43.80
  -1   3  -3 1109.39   44.30
   1   3   3 1164.78   46.60
   1   3   3 1099.99   44.70
  -1   3  -3 1124.49   45.60
   1   3   3 1182.98   46.50
  -1   3  -3 1126.59   45.50
  -1   3  -3 1078.19   51.49
   1   3   3 1118.19   47.00
   2  -3   3   32.90    2.90
   2  -3   3   23.90    5.70
  -2  -3  -3   24.60    2.10
   2  -3   3   22.90    5.40
  -2  -3  -3   25.10    2.80
   2  -3   3   34.00    7.30
  -2  -3  -3   17.20    5.10
  -2  -3  -3   16.40    3.30
   2  -3   3   19.40    4.30
  -2  -3  -3   21.20    5.80
   2   3   3   34.60    5.80
  -2   3  -3   26.50    5.60
  -2   3  -3   24.40    2.80
   2   3   3   24.00    2.20
  -2   3  -3   27.60    4.90
  -2   3  -3   29.50    5.60
   2   3   3   28.10    5.50
   2   3   3   28.80    4.30
   2   3   3   24.60    5.50
  -2   3  -3   30.20    4.40
   3  -3   3  148.59   14.40
   3  -3   3  145.79   14.30
  -3  -3  -3  146.89    9.50
  -3  -3  -3  138.29   14.50
   3  -3   3  138.69    8.50
   3  -3   3  113.69   14.40
  -3  -3  -3  151.18   13.40
  -3  -3  -3  135.59    9.30
   3  -3   3  142.29   10.70
  -3  -3  -3  131.79    7.80
   3   3   3  160.88   10.40
  -3   3  -3  144.59   14.00
  -3   3  -3  135.19   12.50
   3   3   3  137.59    7.80
  -3   3  -3  133.09   12.80
   3   3   3  144.19   13.70
   3   3   3  142.79   11.40
  -3   3  -3  143.59   13.90
   3   3   3  145.89   11.50
   4  -3   3 2908.11  117.09
   4  -3   3 2934.61  123.79
   4  -3   3 2960.70  116.29
  -4  -3  -3 2904.61  117.79
  -4  -3  -3 3017.40  121.59
   4  -3   3 3018.70  114.19
  -4  -3  -3 2969.40  114.49
   4  -3   3 2908.21  120.99
  -4  -3  -3 2942.51  116.19
   4  -3   3 2937.31  120.59
  -4   3  -3 2975.70  122.59
  -4   3  -3 2942.01  119.39
   4   3   3 3079.49  119.09
  -4   3  -3 2848.62  118.09
   4   3   3 2950.70  116.19
  -4   3  -3 2794.82  121.29
   4   3   3 2984.20  119.99
   4   3   3 2888.51  113.09
   4   3   3 2909.11  118.49
  -5  -3  -3   27.30    7.30
  -5  -3  -3   24.10    9.80
  -5  -3  -3   36.60   12.50
   5  -3   3   42.00   11.50
   5  -3   3   34.00    6.80
  -5  -3  -3   33.20    9.20
   5  -3   3   24.20    6.60
   5  -3   3   27.80    6.70
  -5  -3  -3   17.30    5.70
   5  -3   3   42.80   10.70
   5  -3   3   33.70    9.00
   5   3   3   29.20    8.20
   5   3   3   30.10    6.30
  -5   3  -3   34.40    9.40
  -5   3  -3   16.70    7.40
   5   3   3   26.90    8.20
   5   3   3   31.00    9.40
  -5   3  -3   21.80    8.10
  -5   3  -3   52.19   13.20
   5   3   3   37.00    8.30
  -6  -3  -3  270.67   18.50
   6  -3   3  263.97   20.70
   6  -3   3  228.18   23.50
   6  -3   3  285.87   27.20
   6  -3   3  241.78   17.90
  -6  -3  -3  258.17   21.30
  -6  -3  -3  260.57   25.80
  -6  -3  -3  303.07   31.40
  -6  -3  -3  304.57   22.10
   6  -3   3  206.78   26.00
   6  -3   3  286.17   19.80
  -6   3  -3  258.97   30.60
   6   3   3  265.47   20.30
   6   3   3  253.07   20.30
  -6   3  -3  282.57   27.50
  -6   3  -3  219.18   24.30
   6   3   3  280.87   20.90
   6   3   3  242.08   23.80
   6   3   3  259.17   17.60
  -6   3  -3  254.47   23.00
  -6   3  -3  289.27   25.80
  -6   3  -3  258.57   28.90
   7  -3   3  639.24   35.80
  -7  -3  -3  696.13   51.39
   7  -3   3  680.43   41.30
  -7  -3  -3  705.33   39.80
   7  -3   3  676.33   37.00
   7  -3   3  716.53   45.80
  -7  -3  -3  652.03   44.10
   7  -3   3  756.42   48.60
  -7  -3  -3  717.33   55.69
  -7  -3  -3  647.64   35.30
   7  -3   3  656.83   39.00
  -7   3  -3  696.43   41.90
  -7   3  -3  648.34   41.20
  -7   3  -3  640.04   50.09
  -7   3  -3  675.43   42.90
   7   3   3  663.83   41.10
  -7   3  -3  679.13   40.60
   7   3   3  644.44   39.60
   7   3   3  680.23   40.30
   7   3   3  638.74   38.00
  -7   3  -3  745.63   47.20
  -7   3  -3  716.83   48.80
  -8  -3  -3    0.40   10.10
   8  -3   3   10.60    9.50
  -8  -3  -3    0.20   15.30
   8  -3   3    6.90   13.90
  -8  -3  -3    5.80   13.50
   8  -3   3    2.10   14.50
   8  -3   3    6.20   10.50
  -8  -3  -3   21.50   19.00
  -8  -3  -3    3.40   11.20
  -8   3  -3    9.50   11.70
   8   3   3    8.30   10.70
  -8   3  -3   -4.70    8.50
   8   3   3   -1.00    9.40
  -8   3  -3    9.00   11.30
   8   3   3   -0.50    6.30
  -8   3  -3   -9.80    8.80
  -8   3  -3   -8.00   10.50
   8  -4  -3  137.29   19.80
  -8  -4   3  104.09   30.20
   8  -4  -3  158.48   23.40
  -8  -4   3  121.39   27.70
   8   4  -3  176.78   21.90
  -8   4   3  199.48   29.20
  -8   4   3  154.18   33.80
  -8   4   3  127.39   25.40
   8   4  -3  150.68   18.30
   8   4  -3  178.38   22.70
   7  -4  -3   44.30   15.80
   7  -4  -3  111.49   17.40
   7  -4  -3   53.49   13.70
   7  -4  -3   75.89   13.10
  -7  -4   3   68.99   16.10
  -7  -4   3   75.49   21.70
  -7  -4   3   64.39   19.40
   7   4  -3   86.29   15.60
  -7   4   3   69.09   24.10
   7   4  -3   66.39   13.30
  -7   4   3   88.49   18.60
  -7   4   3  122.99   25.40
   7   4  -3   87.49   12.40
   6  -4  -3   33.60    8.60
   6  -4  -3   40.40   11.20
  -6  -4   3  -12.50   12.90
   6  -4  -3   39.00    9.80
  -6  -4   3   50.79   19.40
   6  -4  -3   37.60   11.10
  -6  -4   3   33.50   11.60
   6   4  -3   48.00   11.50
   6   4  -3   25.00    7.80
   6   4  -3   30.10   10.20
   6   4  -3   39.20    8.90
  -6   4   3   29.40   16.80
  -6   4   3   26.90   11.60
  -6   4   3   20.50   10.90
  -6   4   3   44.20   14.70
   5  -4  -3  350.36   24.20
   5  -4  -3  350.86   23.10
  -5  -4   3  331.77   35.20
  -5  -4   3  361.56   26.10
  -5  -4   3  355.66   18.30
   5  -4  -3  356.26   18.90
  -5  -4   3  379.86   39.60
   5  -4  -3  388.76   26.50
   5  -4  -3  344.27   23.40
  -5   4   3  357.26   38.80
   5   4  -3  372.46   24.60
  -5   4   3  327.57   26.50
   5   4  -3  376.66   20.10
  -5   4   3  329.17   19.10
  -5   4   3  320.87   32.80
   5   4  -3  363.56   24.50
   5   4  -3  340.77   20.70
   4  -4  -3  261.27   18.60
  -4  -4   3  285.17   14.10
  -4  -4   3  257.07   16.20
  -4  -4   3  246.58   28.40
   4  -4  -3  273.47   18.20
  -4  -4   3  273.07   20.40
  -4  -4   3  263.77   28.50
   4  -4  -3  282.77   20.40
   4  -4  -3  254.67   14.10
   4   4  -3  286.27   17.10
   4   4  -3  270.67   19.10
  -4   4   3  259.67   27.40
  -4   4   3  242.58   20.00
   4   4  -3  273.47   14.70
   4   4  -3  274.97   18.50
  -4   4   3  354.96   33.20
  -3  -4   3   17.60    3.00
  -3  -4   3   28.10   10.00
   3  -4  -3   23.30    3.40
  -3  -4   3   13.60    8.90
  -3  -4   3    4.10    5.70
   3  -4  -3   16.80    5.40
   3  -4  -3   18.90    5.30
  -3  -4   3   16.00    3.30
   3  -4  -3   14.00    5.20
  -3  -4   3   16.30    3.00
   3   4  -3   15.50    5.40
  -3   4   3    9.60    5.40
  -3   4   3   10.80    7.10
   3   4  -3   23.20    3.10
  -3   4   3   21.30    9.20
   3   4  -3   21.00    5.90
   3   4  -3   18.50    3.10
   3   4  -3   22.00    4.90
  -3   4   3   20.90    4.00
  -2  -4   3  233.18   10.90
   2  -4  -3  236.08   11.90
  -2  -4   3  238.78   19.50
  -2  -4   3  257.47   20.70
  -2  -4   3  255.37   16.80
   2  -4  -3  242.18   14.40
   2  -4  -3  232.38   13.80
   2  -4  -3  260.67   15.70
   2  -4  -3  247.58   14.20
  -2  -4   3  244.98   11.00
   2   4  -3  232.68   14.30
  -2   4   3  251.97   19.70
  -2   4   3  233.78   12.00
   2   4  -3  244.18   13.50
   2   4  -3  240.08   14.30
   2   4  -3  235.58   10.90
  -2   4   3  219.78   14.10
   2   4  -3  220.58   10.70
  -2   4   3  208.18   16.90
   1  -4  -3 5071.49  188.98
   1  -4  -3 4410.26  187.68
   1  -4  -3 4885.91  186.78
  -1  -4   3 5149.98  192.48
  -1  -4   3 4905.41  184.98
   1  -4  -3 4988.30  186.58
  -1  -4   3 4774.62  195.78
   1  -4  -3 5081.99  187.28
  -1  -4   3 5074.59  192.68
  -1  -4   3 4971.80  186.08
  -1   4   3 5074.99  190.98
  -1   4   3 5224.18  186.88
   1   4  -3 4889.91  184.98
   1   4  -3 5008.80  185.98
   1   4  -3 5048.40  187.98
   1   4  -3 4946.21  186.88
  -1   4   3 4830.02  185.98
   1   4  -3 4890.71  187.08
  -1   4   3 4931.31  192.28
   0  -4  -3  460.85   22.10
   0  -4  -3  486.85   19.50
   0  -4   3  408.46   26.30
   0  -4   3  455.05   22.30
   0  -4  -3  469.55   22.50
   0  -4  -3  450.65   20.30
   0  -4   3  463.35   19.40
   0  -4   3  490.85   26.10
   0  -4   3  451.65   22.00
   0   4   3  461.25   19.20
   0   4  -3  472.05   19.40
   0   4  -3  436.06   21.10
   0   4   3  468.95   23.80
   0   4  -3  488.15   21.80
   0   4   3  452.35   20.50
   0   4  -3  455.55   20.50
   0   4   3  461.85   22.30
   0   4   3  474.45   21.40
   1  -4   3   14.50    4.70
   1  -4   3   14.90    5.60
   1  -4   3    8.80    3.80
  -1  -4  -3   20.10    3.00
  -1  -4  -3   19.80    5.20
  -1  -4  -3   28.10    5.90
   1  -4   3   21.80    5.10
   1   4   3   24.90    4.30
  -1   4  -3   25.50    4.60
   1   4   3   18.90    3.10
   1   4   3   20.20    4.00
   1   4   3   20.10    1.40
   1   4   3   19.80    1.40
   1   4   3   20.10    4.70
  -1   4  -3   33.10    5.30
  -1   4  -3   24.90    4.10
   2  -4   3   36.60    6.50
   2  -4   3   42.10    8.10
  -2  -4  -3   37.60    4.20
  -2  -4  -3   30.70    5.80
   2  -4   3   54.19    9.00
  -2  -4  -3   36.80    2.30
  -2  -4  -3   38.50    6.90
   2  -4   3   42.40    6.10
   2   4   3   41.40    6.90
   2   4   3   43.00    5.70
   2   4   3   54.09    7.40
  -2   4  -3   42.00    4.60
   2   4   3   34.60    2.30
   2   4   3   44.70    6.60
  -2   4  -3   38.90    6.60
  -2   4  -3   39.10    6.00
  -2   4  -3   39.00    2.80
  -2   4  -3   45.10    6.20
  -3  -4  -3  731.73   34.90
  -3  -4  -3  758.02   37.60
   3  -4   3  700.63   36.90
   3  -4   3  737.73   37.10
  -3  -4  -3  718.63   29.20
  -3  -4  -3  708.73   30.70
   3  -4   3  754.42   33.20
   3  -4   3  736.33   39.20
   3  -4   3  728.93   29.90
   3   4   3  731.33   29.40
  -3   4  -3  728.93   35.70
   3   4   3  709.33   35.20
   3   4   3  727.83   35.20
  -3   4  -3  729.83   34.70
   3   4   3  713.03   35.90
  -3   4  -3  710.83   34.90
   3   4   3  733.93   33.00
  -3   4  -3  787.72   36.40
  -3   4  -3  689.33   30.30
  -4  -4  -3  403.46   26.60
   4  -4   3  393.06   25.80
   4  -4   3  402.56   28.40
  -4  -4  -3  426.46   19.80
   4  -4   3  356.66   20.50
   4  -4   3  355.16   24.20
   4  -4   3  381.26   18.90
  -4  -4  -3  368.86   22.80
   4   4   3  358.96   22.70
  -4   4  -3  383.76   25.40
  -4   4  -3  405.76   25.10
   4   4   3  392.36   18.50
   4   4   3  386.46   21.80
   4   4   3  364.76   23.60
  -4   4  -3  375.36   25.20
   4   4   3  362.76   24.30
  -4   4  -3  409.56   24.60
   5  -4   3  150.08   20.40
  -5  -4  -3  174.38   17.60
   5  -4   3  143.19   18.30
   5  -4   3  158.58   12.00
  -5  -4  -3  166.08   23.00
  -5  -4  -3  155.38   18.90
   5  -4   3  178.68   13.60
   5  -4   3  159.68   18.20
  -5  -4  -3  154.28   15.00
   5  -4   3  139.29   15.40
  -5  -4  -3  168.38   12.30
  -5   4  -3  175.38   20.50
   5   4   3  186.18   18.40
  -5   4  -3  144.19   17.80
   5   4   3  158.58   16.80
  -5   4  -3  188.88   22.00
   5   4   3  148.59   16.70
  -5   4  -3  143.49   16.40
   5   4   3  144.39   14.80
   5   4   3  173.88   11.60
  -6  -4  -3  446.96   32.20
  -6  -4  -3  517.35   26.00
   6  -4   3  435.36   25.10
  -6  -4  -3  471.05   29.70
   6  -4   3  444.76   28.80
   6  -4   3  408.36   25.70
   6  -4   3  423.26   34.80
  -6  -4  -3  554.64   40.90
   6  -4   3  514.65   34.80
   6  -4   3  428.56   30.60
  -6   4  -3  477.65   31.10
  -6   4  -3  494.65   35.90
  -6   4  -3  495.65   37.10
  -6   4  -3  497.35   33.20
   6   4   3  465.85   30.70
  -6   4  -3  411.46   31.40
   6   4   3  440.66   29.60
   6   4   3  457.15   28.50
   7  -4   3   19.50   10.30
   7  -4   3   14.70    7.90
  -7  -4  -3   25.60   16.40
  -7  -4  -3   14.50   12.80
  -7  -4  -3    6.50    9.40
   7  -4   3   30.10   13.90
   7  -4   3   18.10    7.80
   7  -4   3   22.40   14.70
  -7   4  -3   -7.80    9.70
   7   4   3   27.80   11.30
  -7   4  -3   21.80   14.40
  -7   4  -3    6.80    9.80
  -7   4  -3   18.50   10.90
   7   4   3   15.50   10.30
  -7   4  -3   26.10   12.10
  -7   4  -3   22.00    9.90
  -7   4  -3    4.70   11.60
   7   4   3   11.00    9.20
  -8  -4  -3   15.10   18.60
   8  -4   3   28.90   12.10
  -8  -4  -3   48.00   18.10
   8  -4   3   29.50   16.80
   8  -4   3   45.30   18.50
  -8  -4  -3   27.10   19.90
  -8  -4  -3   36.50   12.80
   8   4   3   23.50   11.30
  -8   4  -3   18.20   12.90
  -8   4  -3   18.00   13.40
   8   4   3   18.90   11.70
   8   4   3   40.40   14.00
  -8   4  -3   28.30   12.40
  -8   4  -3   25.40   12.90
  -8   4  -3   60.29   16.30
  -8  -5   3   10.40   14.60
  -8  -5   3   27.50   20.10
   8  -5  -3   22.80   12.80
   8  -5  -3   -0.10   12.50
   8   5  -3   19.10   12.40
  -8   5   3   21.10   18.20
  -8   5   3   48.30   23.00
   8   5  -3   -0.80    8.00
   8   5  -3   14.80   11.50
  -8   5   3   20.50   16.00
  -7  -5   3    4.10   10.60
   7  -5  -3   -0.70    9.20
  -7  -5   3  -14.60    8.90
  -7  -5   3   -2.70   11.70
   7  -5  -3    0.60   10.30
   7  -5  -3   -3.10    7.60
   7   5  -3    0.70    6.60
  -7   5   3  -14.90   11.70
   7   5  -3    5.50    7.30
  -7   5   3   24.00   14.50
  -7   5   3   -6.80   13.50
   7   5  -3   -3.80    6.10
  -6  -5   3  139.29   26.10
   6  -5  -3  132.69   19.40
  -6  -5   3  167.08   21.40
   6  -5  -3  153.98   17.90
   6  -5  -3  168.68   19.70
  -6  -5   3  145.69   28.50
  -6   5   3  186.08   24.40
  -6   5   3  144.19   27.50
   6   5  -3  169.68   20.00
  -6   5   3  117.69   23.50
   6   5  -3  158.38   16.00
  -6   5   3  120.39   19.20
   6   5  -3  156.08   18.80
   5  -5  -3  173.28   19.80
  -5  -5   3  163.98   25.80
  -5  -5   3  135.39   11.40
  -5  -5   3  180.38   20.40
   5  -5  -3  170.68   17.90
   5  -5  -3  182.78   12.10
   5  -5  -3  156.68   16.40
  -5  -5   3  144.19   24.70
  -5   5   3  139.89   17.70
  -5   5   3  131.19   20.40
   5   5  -3  170.08   15.10
   5   5  -3  186.28   18.50
  -5   5   3  140.99   22.70
   5   5  -3  152.18   16.90
   5   5  -3  185.48   12.30
  -5   5   3  206.28   28.50
   4  -5  -3    7.10    3.30
   4  -5  -3   18.20    6.90
  -4  -5   3   20.40   12.10
  -4  -5   3   13.60   11.00
   4  -5  -3   30.40    8.70
   4  -5  -3   12.50    5.60
  -4  -5   3   11.50    6.10
  -4  -5   3   10.10    3.40
  -4   5   3   20.10   10.50
   4   5  -3   17.00    6.70
  -4   5   3   12.10    6.80
  -4   5   3    7.80    7.60
  -4   5   3   29.10   11.20
   4   5  -3   11.80    3.40
   4   5  -3   14.30    6.40
   4   5  -3   12.20    4.90
  -3  -5   3  106.29   17.00
   3  -5  -3  113.59    8.40
  -3  -5   3   97.59   13.60
  -3  -5   3   93.69   15.80
   3  -5  -3  110.29   13.20
  -3  -5   3   86.49    6.60
  -3  -5   3   86.29    5.70
   3  -5  -3   84.49    7.00
   3  -5  -3   95.89   10.40
   3  -5  -3   82.99    9.70
   3   5  -3   81.09    6.10
   3   5  -3   96.99    6.00
  -3   5   3   83.09   15.00
   3   5  -3   98.19   11.30
  -3   5   3   93.69    9.10
  -3   5   3   87.19   14.20
  -3   5   3   84.69    5.80
   3   5  -3   92.19    9.20
  -3   5   3   76.29    9.50
   3   5  -3  120.89   11.80
   2  -5  -3  358.16   17.90
   2  -5  -3  373.26   19.60
   2  -5  -3  349.37   18.60
  -2  -5   3  367.06   27.00
  -2  -5   3  364.96   15.30
  -2  -5   3  374.86   23.20
   2  -5  -3  363.96   18.20
  -2  -5   3  353.06   16.50
   2  -5  -3  375.36   21.10
   2   5  -3  362.36   19.50
  -2   5   3  393.06   24.10
   2   5  -3  357.16   18.40
  -2   5   3  355.66   17.10
   2   5  -3  335.47   15.10
  -2   5   3  336.37   23.70
   2   5  -3  362.66   16.50
  -2   5   3  351.06   17.70
  -2   5   3  368.96   21.80
   2   5  -3  339.77   19.50
  -1  -5   3   25.80    6.70
   1  -5  -3   26.00    4.40
  -1  -5   3   33.50    4.80
  -1  -5   3   28.80    8.20
  -1  -5   3   26.10    3.40
   1  -5  -3   24.70    4.70
   1  -5  -3   26.40    3.90
   1  -5  -3   23.20    5.60
   1  -5  -3   20.80    4.30
  -1   5   3   22.00    6.40
   1   5  -3   30.50    5.60
   1   5  -3   26.20    5.10
  -1   5   3   25.70    4.90
  -1   5   3   25.30    5.00
   1   5  -3   25.40    4.20
   1   5  -3   15.80    3.90
   1   5  -3   27.40    3.50
   1   5  -3   34.50    5.00
  -1   5   3   24.30    3.50
  -1   5   3   25.10    6.10
   0  -5   3  378.86   24.00
   0  -5  -3  370.96   17.90
   0  -5   3  390.46   25.10
   0  -5  -3  394.66   17.30
   0  -5  -3  394.36   20.70
   0  -5   3  405.76   20.50
   0  -5  -3  405.76   20.80
   0  -5   3  365.66   17.00
   0   5  -3  379.56   16.90
   0   5   3  399.86   18.60
   0   5   3  391.76   17.00
   0   5   3  384.76   18.10
   0   5  -3  386.76   18.20
   0   5   3  388.96   21.50
   0   5  -3  391.96   19.40
   0   5   3  396.16   20.50
   0   5  -3  385.26   19.50
   1  -5   3  572.94   27.30
   1  -5   3  535.35   28.50
  -1  -5  -3  534.05   21.90
  -1  -5  -3  541.05   26.70
  -1  -5  -3  507.65   22.80
   1  -5   3  538.85   30.20
   1  -5   3  509.95   21.10
   1  -5   3  570.34   28.50
  -1  -5  -3  505.45   27.20
   1   5   3  548.55   25.50
   1   5   3  564.14   25.80
   1   5   3  530.05   21.20
   1   5   3  531.55   26.90
  -1   5  -3  536.15   20.50
   1   5   3  541.75   21.30
  -1   5  -3  558.54   25.40
  -1   5  -3  557.24   25.40
  -1   5  -3  562.44   26.00
  -2  -5  -3    2.40    1.00
   2  -5   3    3.00    3.00
  -2  -5  -3   -6.70    3.30
  -2  -5  -3    2.10    2.00
  -2  -5  -3    4.10    4.60
   2  -5   3    1.00    3.40
   2  -5   3    1.90    2.50
   2  -5   3   -1.30    3.60
   2   5   3    1.00    2.10
  -2   5  -3   -0.40    1.00
  -2   5  -3    1.60    2.60
  -2   5  -3    1.60    0.80
   2   5   3    2.30    1.90
  -2   5  -3   -1.20    3.90
   2   5   3    1.00    3.40
   2   5   3   -0.10    0.70
   2   5   3   -0.80    2.60
  -2   5  -3    5.50    3.30
  -3  -5  -3   16.30    2.40
   3  -5   3   14.40    5.10
  -3  -5  -3   17.80    3.60
  -3  -5  -3    9.10    4.40
   3  -5   3   13.10    5.70
  -3  -5  -3   16.90    5.90
   3  -5   3    5.80    2.90
   3  -5   3   20.80    6.70
  -3   5  -3   14.60    4.80
   3   5   3   14.70    5.70
   3   5   3   11.20    5.40
  -3   5  -3   14.40    6.30
  -3   5  -3   22.00    5.60
   3   5   3   11.60    2.30
  -3   5  -3   13.80    5.00
  -3   5  -3   19.40    3.20
   3   5   3   25.30    5.60
   4  -5   3   11.00    7.20
  -4  -5  -3   -0.20    5.40
   4  -5   3    1.60    5.60
  -4  -5  -3    2.60    7.70
   4  -5   3    4.00    3.20
   4  -5   3   -5.70    2.70
  -4  -5  -3    2.60    6.10
  -4  -5  -3    0.40    2.60
   4   5   3    4.00    4.10
  -4   5  -3    7.30    6.70
   4   5   3   19.20    6.10
   4   5   3    5.60    2.80
  -4   5  -3    4.60    6.80
  -4   5  -3    2.10    5.90
   4   5   3   10.40    5.10
  -4   5  -3   16.10    6.90
   5  -5   3   -5.60    7.20
   5  -5   3    1.90    5.90
  -5  -5  -3   -7.10    3.80
  -5  -5  -3   13.00    7.60
   5  -5   3   -9.00    5.70
  -5  -5  -3    0.20    6.50
  -5  -5  -3   -1.60    5.20
   5  -5   3   -3.40    3.50
   5   5   3    6.30    6.80
   5   5   3   -4.60    3.90
  -5   5  -3   -1.90    6.80
   5   5   3    1.20    3.60
  -5   5  -3   -4.70    7.00
  -5   5  -3   -6.10    7.80
  -5   5  -3    2.10    5.40
   5   5   3   -3.30    4.30
   6  -5   3    2.30    7.20
  -6  -5  -3   13.60   12.30
   6  -5   3    5.70    5.50
   6  -5   3   -5.80    6.30
  -6  -5  -3    2.10    7.90
  -6  -5  -3    3.70    4.70
  -6  -5  -3    6.60   10.80
  -6  -5  -3    0.30    7.40
   6  -5   3   -8.50    9.20
   6   5   3    8.80    6.70
   6   5   3   14.20    9.10
   6   5   3   15.20    5.80
  -6   5  -3   17.10    9.30
  -6   5  -3   10.90   10.50
  -6   5  -3   19.80   11.70
  -6   5  -3   -7.80    5.10
   6   5   3   20.90    8.60
  -6   5  -3    9.20    7.50
  -7  -5  -3   92.49   19.50
  -7  -5  -3   52.09   13.00
   7  -5   3   37.40   12.20
   7  -5   3   41.10   12.50
   7  -5   3   37.80   14.00
  -7  -5  -3   41.50   19.30
   7   5   3   64.29   13.10
   7   5   3   36.30   11.60
  -7   5  -3   50.99   13.10
  -7   5  -3   57.09   12.80
  -7   5  -3   13.80   12.90
   7   5   3   57.39   12.90
   8  -5   3   54.59   19.20
   8  -5   3   -5.10   14.40
  -8  -5  -3   62.39   19.30
   8  -5   3   21.60   12.50
  -8  -5  -3   44.70   21.50
  -8  -5  -3    6.90   14.50
  -8   5  -3   28.60   12.90
   8   5   3   18.20   12.90
  -8   5  -3   26.00   13.90
  -8   5  -3   12.50   12.80
  -8   5  -3    1.80   11.70
   8   5   3   18.50    9.20
   8   5   3   33.40   12.40
  -8   5  -3    0.20   11.80
   8  -6  -3   -1.50   13.20
  -8  -6   3   20.40   17.50
   8  -6  -3   -4.90   10.10
  -8  -6   3  -12.20   12.50
  -8  -6   3   -6.20   13.10
   8   6  -3   -8.10   10.00
  -8   6   3   22.60   20.90
  -8   6   3   15.40   16.60
   8   6  -3    4.00    9.20
  -8   6   3   15.80   16.10
   8   6  -3    5.40    8.30
   7  -6  -3   -6.50   10.10
  -7  -6   3    6.50   17.50
   7  -6  -3    8.40   10.00
   7  -6  -3    1.00    7.00
  -7  -6   3   -7.60   16.20
  -7  -6   3   14.90   11.30
   7   6  -3    2.30    9.70
   7   6  -3   -2.60    6.70
  -7   6   3    0.60   15.10
   7   6  -3    7.80   10.00
  -7   6   3   -3.70   11.50
  -7   6   3   -4.30   12.90
   6  -6  -3   26.00    9.60
  -6  -6   3   -8.80   11.30
   6  -6  -3    5.00    9.00
   6  -6  -3   22.90   10.00
  -6  -6   3   33.30   17.70
  -6  -6   3    1.10    9.80
  -6   6   3   13.90   12.20
  -6   6   3   -9.90   10.10
   6   6  -3    7.20    8.70
  -6   6   3    3.50   12.80
   6   6  -3   11.10    6.60
   6   6  -3   12.60    8.10
   5  -6  -3   10.50    8.90
  -5  -6   3   14.10    9.80
  -5  -6   3   39.80   15.50
   5  -6  -3   34.30    8.00
  -5  -6   3   22.20   11.60
   5  -6  -3   11.10    7.40
   5  -6  -3   22.60    5.60
  -5  -6   3   21.90    5.30
   5   6  -3   24.50    6.80
   5   6  -3   23.30    4.70
  -5   6   3   16.80    9.50
  -5   6   3   24.30   10.50
  -5   6   3   21.50    8.80
   5   6  -3   21.00    7.60
   5   6  -3   11.90    7.70
  -5   6   3   21.40    9.80
  -4  -6   3   41.90   15.00
  -4  -6   3   44.10    4.30
  -4  -6   3   42.10   11.70
   4  -6  -3   46.90   11.00
   4  -6  -3   40.90    6.30
  -4  -6   3   31.20    5.30
  -4  -6   3   49.80   15.40
   4  -6  -3   43.90    9.00
   4  -6  -3   52.09    9.20
  -4   6   3   79.09   16.10
  -4   6   3   65.19   13.30
   4   6  -3   49.30    5.00
   4   6  -3   57.89    8.40
  -4   6   3   38.20    7.90
  -4   6   3   22.70   11.30
   4   6  -3   45.80    9.60
   4   6  -3   42.20    9.10
  -3  -6   3   64.29    6.40
  -3  -6   3   44.90   13.40
  -3  -6   3   65.69   12.30
  -3  -6   3   59.79    4.20
   3  -6  -3   67.19    8.00
   3  -6  -3   65.39    5.70
   3  -6  -3   57.19    8.50
   3  -6  -3   64.09    9.40
   3  -6  -3   61.99   10.70
  -3   6   3   69.29   11.80
   3   6  -3   96.99   11.20
  -3   6   3   62.19    4.40
  -3   6   3   72.39   13.20
  -3   6   3   59.39   12.90
   3   6  -3   75.09    8.50
   3   6  -3   67.79    4.50
   3   6  -3   83.09   10.60
  -3   6   3   71.29    7.20
  -2  -6   3  100.29    8.60
  -2  -6   3   91.99   15.80
   2  -6  -3  109.09   10.60
   2  -6  -3  123.69   11.30
   2  -6  -3   98.09   11.80
  -2  -6   3   83.89   12.60
   2  -6  -3   88.09    7.10
   2  -6  -3   92.79    9.70
  -2  -6   3   99.39    5.70
   2   6  -3  105.99    5.60
   2   6  -3  109.29   10.50
  -2   6   3  101.19   13.70
   2   6  -3  105.89   10.80
  -2   6   3  116.09   14.60
  -2   6   3  100.59    5.90
   2   6  -3  116.89   10.10
  -2   6   3   94.19   11.90
   1  -6  -3   10.60    4.70
  -1  -6   3   14.40    5.80
  -1  -6   3   11.60    3.50
  -1  -6   3   14.50    2.80
   1  -6  -3   10.60    3.10
   1  -6  -3   11.70    4.70
  -1  -6   3   13.00    6.80
   1  -6  -3    9.20    3.40
   1  -6  -3   10.60    3.50
   1   6  -3   15.90    3.30
  -1   6   3   15.30    2.70
   1   6  -3   12.10    4.00
  -1   6   3    5.00    4.40
   1   6  -3   12.80    2.70
   1   6  -3    9.00    4.20
  -1   6   3    5.40    4.70
   1   6  -3   12.50    3.50
  -1   6   3    5.90    3.90
   0  -6  -3   51.29    5.60
   0  -6   3   56.99    7.30
   0  -6   3   59.59    7.60
   0  -6  -3   61.79    8.30
   0  -6   3   58.49    5.60
   0  -6  -3   64.79    8.70
   0  -6   3   57.49   10.60
   0  -6   3   38.40    8.90
   0   6  -3   46.80    5.60
   0   6  -3   39.30    6.30
   0   6   3   61.89    8.20
   0   6   3   47.70    5.70
   0   6   3   52.09    5.70
   0   6   3   49.99    8.10
   0   6  -3   34.60    6.10
   0   6  -3   45.80    4.80
   1  -6   3   62.59    9.40
  -1  -6  -3   63.09    9.30
  -1  -6  -3   59.49    5.30
   1  -6   3   51.69    4.20
   1  -6   3   40.00    8.20
   1  -6   3   64.39   10.80
  -1  -6  -3   56.59    8.20
   1  -6   3   66.69    8.60
  -1  -6  -3   63.39    5.40
  -1   6  -3   69.39    8.10
  -1   6  -3   58.99    7.30
   1   6   3   60.89    7.10
  -1   6  -3   60.99    7.50
   1   6   3   62.99    7.70
   1   6   3   58.79    4.20
  -1   6  -3   56.79    3.60
   1   6   3   45.10    7.70
   1   6   3   63.09    4.10
  -2  -6  -3    0.80    1.30
   2  -6   3   -2.60    2.60
  -2  -6  -3    4.50    5.10
   2  -6   3    3.00    4.50
   2  -6   3    4.90    4.90
   2  -6   3    7.30    4.50
  -2  -6  -3    3.80    4.50
  -2  -6  -3   -0.70    1.70
  -2   6  -3    5.60    4.30
  -2   6  -3   -1.10    2.30
   2   6   3    3.70    3.40
   2   6   3    5.70    2.60
   2   6   3    3.40    1.20
  -2   6  -3    3.00    1.00
   2   6   3    5.40    4.50
   2   6   3   -2.00    1.80
  -2   6  -3    1.90    0.90
  -2   6  -3   -2.30    4.20
   3  -6   3   90.79   13.50
  -3  -6  -3   78.69    5.90
  -3  -6  -3   77.29    5.10
  -3  -6  -3   95.69   11.60
   3  -6   3   97.49   14.70
  -3  -6  -3   60.39   11.80
   3  -6   3   73.49   11.40
   3  -6   3   79.49    8.30
  -3   6  -3   69.59    5.30
   3   6   3   68.89    4.80
   3   6   3   53.29    9.00
   3   6   3   80.29   10.20
  -3   6  -3   51.69    9.10
  -3   6  -3   63.99    7.60
  -3   6  -3   66.39    9.70
  -3   6  -3   77.99   10.30
   3   6   3   84.29    9.50
  -4  -6  -3   67.89   11.40
   4  -6   3   50.69   11.70
   4  -6   3   73.29   13.30
  -4  -6  -3   63.09   13.10
   4  -6   3   80.79    8.70
  -4  -6  -3   83.49    7.40
  -4  -6  -3   81.09   13.80
   4  -6   3   94.69   13.70
   4   6   3   89.79   12.80
  -4   6  -3   67.89   11.10
  -4   6  -3   73.29   11.20
   4   6   3   70.49   10.20
   4   6   3   84.29    7.00
  -4   6  -3   75.19   12.50
   4   6   3   79.59   11.10
  -4   6  -3   99.69   13.20
   5  -6   3   24.90    5.70
  -5  -6  -3   26.50    4.80
  -5  -6  -3   26.90   10.00
  -5  -6  -3   23.00   10.70
   5  -6   3   28.20   11.50
   5  -6   3   42.50   10.40
   5  -6   3   39.90   10.80
  -5  -6  -3   36.10    9.50
  -5   6  -3   23.20   10.30
   5   6   3   14.60    7.00
   5   6   3   29.80    7.70
  -5   6  -3   28.30   10.70
  -5   6  -3   20.20    7.30
  -5   6  -3   43.70   11.60
   5   6   3   27.80    5.50
   5   6   3   24.10    7.70
   6  -6   3    6.60    8.20
  -6  -6  -3   -0.60   10.30
   6  -6   3   -5.10    8.00
  -6  -6  -3   13.40   12.90
   6  -6   3  -16.20    9.00
  -6  -6  -3    4.90    7.70
   6  -6   3    0.00    5.40
  -6   6  -3   15.70   10.60
  -6   6  -3   -0.20    8.40
  -6   6  -3   -2.60   12.40
  -6   6  -3    9.50    9.40
   6   6   3   -5.70    6.30
   6   6   3    7.20    7.30
   6   6   3   -9.40    7.00
  -6   6  -3    4.90    9.40
  -7  -6  -3    6.50   16.00
   7  -6   3   -7.90   11.60
  -7  -6  -3   -6.60    8.00
   7  -6   3    6.90   12.00
  -7  -6  -3   19.70   14.30
   7  -6   3   -3.70    8.20
  -7   6  -3   15.90   11.80
  -7   6  -3   13.10   12.50
   7   6   3   19.10   10.00
   7   6   3    0.20    8.40
  -7   6  -3  -11.00    9.70
   7   6   3   10.50    8.10
  -8  -6  -3    3.10   17.00
   8  -6   3   -5.10   15.60
  -8  -6  -3   -2.10   19.80
   8  -6   3  -13.70   12.70
  -8  -6  -3   10.50   13.80
   8   6   3    4.50    7.80
  -8   6  -3    6.70   14.40
[truncated: 1,063,982 more chars]
