# Supplementary material for: Effects of changing ions on the crystal design, non-covalent interactions, antimicrobial activity, and molecular docking of Cu(II) complexes with a pyridoxal-hydrazone ligand
Source: Front Chem. 2024 Feb 1;12:1347370. doi: 10.3389/fchem.2024.1347370 (PMC10867249; doi:10.3389/fchem.2024.1347370)
Supplement: Supplementary file 1 [file DataSheet1.ZIP › CCDC(2).cif]

data_shelx
_audit_creation_date               2023-09-19
_audit_creation_method
;
Olex2 1.5
(compiled 2023.03.06 svn.rbb2c1857 for OlexSys, GUI svn.r6748)
;
_shelx_SHELXL_version_number       '2018/3'
_publ_contact_author_name          'Claudia Cristina Gatto'
_publ_contact_author_address     
;University of Bras\'ilia - UnB
Institute of Chemistry
LASIC - Laboratorio de S\'intese Inorg\^anica e Cristalografia
70904-970
Bras\'ilia - DF
Brazil
;
_publ_contact_author_email       ccgatto@gmail.com
_publ_contact_author_phone       556131073872
_publ_contact_author_fax         556131073900
loop_
_publ_author_name
_publ_author_address
'Gatto, C. C.'
; University of Bras\'ilia - UnB
Institute of Chemistry
LASIC - Laboratorio de S\'intese Inorg\^anica e Cristalografia
70904-970
Bras\'ilia - DF
Brazil
;
_publ_contact_author_id_orcid      https://orcid.org/0000-0002-3736-6861
_publ_section_references
;
Dolomanov, O.V., Bourhis, L.J., Gildea, R.J, Howard, J.A.K. & Puschmann, H.
 (2009), J. Appl. Cryst. 42, 339-341.

Sheldrick, G.M. (2015). Acta Cryst. A71, 3-8.

Sheldrick, G.M. (2015). Acta Cryst. C71, 3-8.
;

_chemical_name_common              ?
_chemical_name_systematic          '[CuBr2(PLBHZ)]'
_chemical_formula_moiety           'C15 H15 Br2 Cu N3 O3'
_chemical_formula_sum              'C15 H15 Br2 Cu N3 O3'
_chemical_formula_weight           508.66
_chemical_melting_point            ?
loop_
  _atom_type_symbol
  _atom_type_description
  _atom_type_scat_dispersion_real
  _atom_type_scat_dispersion_imag
  _atom_type_scat_source
 C C 0.0033 0.0016 'International Tables Vol C Tables 4.2.6.8 and 6.1.1.4'
 H H 0.0000 0.0000 'International Tables Vol C Tables 4.2.6.8 and 6.1.1.4'
 Br Br -0.2901 2.4595 'International Tables Vol C Tables 4.2.6.8 and 6.1.1.4'
 Cu Cu 0.3201 1.2651 'International Tables Vol C Tables 4.2.6.8 and 6.1.1.4'
 N N 0.0061 0.0033 'International Tables Vol C Tables 4.2.6.8 and 6.1.1.4'
 O O 0.0106 0.0060 'International Tables Vol C Tables 4.2.6.8 and 6.1.1.4'

_shelx_space_group_comment
;
The symmetry employed for this shelxl refinement is uniquely defined
by the following loop, which should always be used as a source of
symmetry information in preference to the above space-group names.
They are only intended as comments.
;
_space_group_crystal_system        'monoclinic'
_space_group_IT_number             14
_space_group_name_H-M_alt          'P 1 21/c 1'
_space_group_name_Hall             '-P 2ybc'
loop_
  _space_group_symop_operation_xyz
 'x, y, z'
 '-x, y+1/2, -z+1/2'
 '-x, -y, -z'
 'x, -y-1/2, z-1/2'

_cell_length_a                     7.8116(6)
_cell_length_b                     19.0721(15)
_cell_length_c                     12.9122(10)
_cell_angle_alpha                  90
_cell_angle_beta                   95.617(2)
_cell_angle_gamma                  90
_cell_volume                       1914.5(3)
_cell_formula_units_Z              4
_cell_measurement_reflns_used      5618
_cell_measurement_temperature      273.15
_cell_measurement_theta_max        20.2845
_cell_measurement_theta_min        2.6200
_shelx_estimated_absorpt_T_max     0.366
_shelx_estimated_absorpt_T_min     0.265
_exptl_absorpt_coefficient_mu      5.332
_exptl_absorpt_correction_T_max    0.370
_exptl_absorpt_correction_T_min    0.300
_exptl_absorpt_correction_type     multi-scan
_exptl_absorpt_process_details    
 'SADABS-2016/2 - Bruker AXS area detector scaling and absorption correction'
_exptl_crystal_colour              'clear dark green'
_exptl_crystal_colour_lustre       clear
_exptl_crystal_colour_modifier     dark
_exptl_crystal_colour_primary      green
_exptl_crystal_density_diffrn      1.765
_exptl_crystal_density_meas        ?
_exptl_crystal_density_method      ?
_exptl_crystal_description         Block
_exptl_crystal_F_000               996
_exptl_crystal_preparation         ?
_exptl_crystal_size_max            0.339
_exptl_crystal_size_mid            0.244
_exptl_crystal_size_min            0.236
_exptl_transmission_factor_max     ?
_exptl_transmission_factor_min     ?
_diffrn_reflns_av_R_equivalents    0.0756
_diffrn_reflns_av_unetI/netI       0.0360
_diffrn_reflns_Laue_measured_fraction_full  1.000
_diffrn_reflns_Laue_measured_fraction_max  0.999
_diffrn_reflns_limit_h_max         9
_diffrn_reflns_limit_h_min         -9
_diffrn_reflns_limit_k_max         22
_diffrn_reflns_limit_k_min         -22
_diffrn_reflns_limit_l_max         15
_diffrn_reflns_limit_l_min         -15
_diffrn_reflns_number              43653
_diffrn_reflns_point_group_measured_fraction_full  1.000
_diffrn_reflns_point_group_measured_fraction_max  0.999
_diffrn_reflns_theta_full          25.242
_diffrn_reflns_theta_max           25.381
_diffrn_reflns_theta_min           1.911
_diffrn_ambient_temperature        273.15
_diffrn_detector                   'CCD area detector'
_diffrn_detector_area_resol_mean   8
_diffrn_detector_type              'Bruker SMART CCD 1K area detector'
_diffrn_measured_fraction_theta_full  1.000
_diffrn_measured_fraction_theta_max  0.999
_diffrn_measurement_device         'three-circle diffractometer'
_diffrn_measurement_device_type    'Bruker APEX-II CCD'
_diffrn_measurement_method         '\w and \f scans'
_diffrn_radiation_monochromator    graphite
_diffrn_radiation_probe            x-ray
_diffrn_radiation_type             MoK\a
_diffrn_radiation_wavelength       0.71073
_diffrn_source                     'sealed X-ray tube'
_diffrn_source_target              Mo
_diffrn_source_type                'Incoatec I\ms'
_diffrn_special_details            ?
_reflns_Friedel_coverage           0.000
_reflns_Friedel_fraction_full      .
_reflns_Friedel_fraction_max       .
_reflns_number_gt                  2612
_reflns_number_total               3520
_reflns_special_details
;
 Reflections were merged by SHELXL according to the crystal
 class for the calculation of statistics and refinement.
 
 Structure factors included contributions from the .fab file.
 
 _reflns_Friedel_fraction is defined as the number of unique
 Friedel pairs measured divided by the number that would be
 possible theoretically, ignoring centric projections and
 systematic absences.
;
_reflns_threshold_expression       'I > 2\s(I)'
_computing_cell_refinement         'SAINT V8.38A (Bruker, 2018)'
_computing_data_collection         'SAINT V8.38A (Bruker, 2018)'
_computing_data_reduction          'SAINT V8.38A (Bruker, 2018)'
_computing_molecular_graphics      'Olex2 1.5 (Dolomanov et al., 2009)'
_computing_publication_material    'Olex2 1.5 (Dolomanov et al., 2009)'
_computing_structure_refinement    'SHELXL 2018/3 (Sheldrick, 2015)'
_computing_structure_solution      'olex2.solve 1.5 (Bourhis et al., 2015)'
_refine_diff_density_max           1.347
_refine_diff_density_min           -1.913
_refine_diff_density_rms           0.162
_refine_ls_extinction_coef         .
_refine_ls_extinction_method       none
_refine_ls_goodness_of_fit_ref     1.062
_refine_ls_hydrogen_treatment      constr
_refine_ls_matrix_type             full
_refine_ls_number_parameters       219
_refine_ls_number_reflns           3520
_refine_ls_number_restraints       0
_refine_ls_R_factor_all            0.0791
_refine_ls_R_factor_gt             0.0582
_refine_ls_restrained_S_all        1.062
_refine_ls_shift/su_max            0.000
_refine_ls_shift/su_mean           0.000
_refine_ls_structure_factor_coef   Fsqd
_refine_ls_weighting_details      
 'w=1/[\s^2^(Fo^2^)+(0.1041P)^2^+11.7197P] where P=(Fo^2^+2Fc^2^)/3'
_refine_ls_weighting_scheme        calc
_refine_ls_wR_factor_gt            0.1787
_refine_ls_wR_factor_ref           0.1933
_refine_special_details            '\f and \w scans'
_olex2_refinement_description
;
1.a Secondary CH2 refined with riding coordinates:
 C1(H1A,H1B)
1.b Aromatic/amide H refined with riding coordinates:
 N3(H3), C15(H15), C14(H14), C13(H13), C12(H12), C11(H11), C8(H8), N1(H1),
 C3(H3A)
1.c Idealised Me refined as rotating group:
 C5(H5A,H5B,H5C)
1.d Idealised tetrahedral OH refined as rotating group:
 O1(H1C)
;
_atom_sites_solution_hydrogens     geom
_atom_sites_solution_primary       iterative
_atom_sites_solution_secondary     ?
loop_
  _atom_site_label
  _atom_site_type_symbol
  _atom_site_fract_x
  _atom_site_fract_y
  _atom_site_fract_z
  _atom_site_U_iso_or_equiv
  _atom_site_adp_type
  _atom_site_occupancy
  _atom_site_site_symmetry_order
  _atom_site_calc_flag
  _atom_site_refinement_flags_posn
  _atom_site_refinement_flags_adp
  _atom_site_refinement_flags_occupancy
  _atom_site_disorder_assembly
  _atom_site_disorder_group
 Br1 Br 0.41082(14) 0.40341(6) 0.25872(9) 0.0608(4) Uani 1 1 d . . . . .
 Br2 Br 0.91377(11) 0.41443(5) 0.30525(7) 0.0473(3) Uani 1 1 d . . . . .
 Cu1 Cu 0.61855(11) 0.42858(4) 0.39582(7) 0.0261(3) Uani 1 1 d . . . . .
 O3 O 0.6272(6) 0.5302(3) 0.3556(4) 0.0311(11) Uani 1 1 d . . . . .
 O2 O 0.6002(7) 0.3401(3) 0.4634(4) 0.0363(13) Uani 1 1 d . . . . .
 N3 N 0.7866(8) 0.5363(3) 0.5081(4) 0.0274(13) Uani 1 1 d . . . . .
 H3 H 0.853338 0.558635 0.553648 0.033 Uiso 1 1 calc R U . . .
 N2 N 0.7335(8) 0.4688(3) 0.5236(4) 0.0246(12) Uani 1 1 d . . . . .
 C9 C 0.7264(9) 0.5649(3) 0.4160(5) 0.0244(15) Uani 1 1 d . . . . .
 C10 C 0.7824(9) 0.6354(3) 0.3899(6) 0.0271(15) Uani 1 1 d . . . . .
 C15 C 0.7471(11) 0.6585(5) 0.2880(7) 0.044(2) Uani 1 1 d . . . . .
 H15 H 0.686042 0.630090 0.238862 0.053 Uiso 1 1 calc R U . . .
 C14 C 0.8024(13) 0.7228(6) 0.2606(8) 0.059(3) Uani 1 1 d . . . . .
 H14 H 0.776993 0.737710 0.192288 0.071 Uiso 1 1 calc R U . . .
 C13 C 0.8933(12) 0.7662(5) 0.3292(9) 0.055(3) Uani 1 1 d . . . . .
 H13 H 0.929881 0.810024 0.308768 0.066 Uiso 1 1 calc R U . . .
 C12 C 0.9293(12) 0.7430(5) 0.4299(9) 0.055(3) Uani 1 1 d . . . . .
 H12 H 0.992637 0.771680 0.477580 0.066 Uiso 1 1 calc R U . . .
 C11 C 0.8754(11) 0.6795(4) 0.4621(7) 0.042(2) Uani 1 1 d . . . . .
 H11 H 0.899862 0.665568 0.530925 0.050 Uiso 1 1 calc R U . . .
 C8 C 0.7688(10) 0.4413(4) 0.6151(6) 0.0292(16) Uani 1 1 d . . . . .
 H8 H 0.827124 0.467985 0.667461 0.035 Uiso 1 1 calc R U . . .
 C7 C 0.7202(9) 0.3703(4) 0.6379(5) 0.0261(15) Uani 1 1 d . . . . .
 C6 C 0.6397(9) 0.3250(4) 0.5607(6) 0.0286(16) Uani 1 1 d . . . . .
 C4 C 0.5981(9) 0.2565(4) 0.5934(6) 0.0323(17) Uani 1 1 d . . . . .
 N1 N 0.6377(9) 0.2376(3) 0.6915(5) 0.0373(15) Uani 1 1 d . . . . .
 H1 H 0.612217 0.195772 0.709369 0.045 Uiso 1 1 calc R U . . .
 C3 C 0.7154(11) 0.2801(4) 0.7646(7) 0.0414(19) Uani 1 1 d . . . . .
 H3A H 0.741776 0.263311 0.831905 0.050 Uiso 1 1 calc R U . . .
 C2 C 0.7558(10) 0.3467(4) 0.7418(6) 0.0311(16) Uani 1 1 d . . . . .
 C1 C 0.8362(13) 0.3945(4) 0.8242(6) 0.047(2) Uani 1 1 d . . . . .
 H1A H 0.947462 0.410021 0.805594 0.056 Uiso 1 1 calc R U . . .
 H1B H 0.764186 0.435548 0.829307 0.056 Uiso 1 1 calc R U . . .
 O1 O 0.8570(12) 0.3600(4) 0.9209(5) 0.074(2) Uani 1 1 d . . . . .
 H1C H 0.941936 0.334584 0.923328 0.111 Uiso 1 1 calc R U . . .
 C5 C 0.5092(13) 0.2046(4) 0.5201(7) 0.049(2) Uani 1 1 d . . . . .
 H5A H 0.426184 0.228413 0.472863 0.073 Uiso 1 1 calc R U . . .
 H5B H 0.451967 0.170321 0.558869 0.073 Uiso 1 1 calc R U . . .
 H5C H 0.592221 0.181773 0.481596 0.073 Uiso 1 1 calc R U . . .

loop_
  _atom_site_aniso_label
  _atom_site_aniso_U_11
  _atom_site_aniso_U_22
  _atom_site_aniso_U_33
  _atom_site_aniso_U_23
  _atom_site_aniso_U_13
  _atom_site_aniso_U_12
 Br1 0.0577(6) 0.0551(6) 0.0678(7) -0.0168(5) -0.0034(5) -0.0006(5)
 Br2 0.0414(5) 0.0517(6) 0.0497(6) -0.0116(4) 0.0091(4) 0.0031(4)
 Cu1 0.0359(5) 0.0170(4) 0.0252(5) -0.0006(3) 0.0024(4) -0.0032(3)
 O3 0.039(3) 0.024(3) 0.029(3) 0.002(2) -0.001(2) 0.001(2)
 O2 0.057(3) 0.024(3) 0.028(3) 0.002(2) 0.003(2) -0.014(2)
 N3 0.041(3) 0.017(3) 0.024(3) -0.001(2) 0.002(3) -0.005(2)
 N2 0.036(3) 0.015(3) 0.024(3) 0.001(2) 0.010(2) -0.004(2)
 C9 0.028(4) 0.016(3) 0.030(4) 0.000(3) 0.008(3) 0.007(3)
 C10 0.030(4) 0.016(3) 0.036(4) 0.005(3) 0.007(3) 0.001(3)
 C15 0.050(5) 0.043(5) 0.039(5) 0.014(4) 0.003(4) -0.004(4)
 C14 0.065(6) 0.058(6) 0.053(6) 0.033(5) 0.008(5) 0.004(5)
 C13 0.056(6) 0.029(5) 0.082(7) 0.025(5) 0.016(5) -0.001(4)
 C12 0.048(5) 0.029(5) 0.086(8) 0.003(5) -0.003(5) -0.012(4)
 C11 0.053(5) 0.021(4) 0.049(5) 0.005(3) -0.003(4) -0.003(3)
 C8 0.043(4) 0.015(3) 0.029(4) 0.002(3) 0.003(3) -0.001(3)
 C7 0.031(4) 0.024(4) 0.024(4) 0.003(3) 0.008(3) 0.002(3)
 C6 0.027(4) 0.019(3) 0.041(4) 0.004(3) 0.015(3) 0.002(3)
 C4 0.031(4) 0.027(4) 0.040(5) -0.001(3) 0.011(3) 0.001(3)
 N1 0.052(4) 0.023(3) 0.038(4) 0.010(3) 0.010(3) 0.001(3)
 C3 0.052(5) 0.036(4) 0.035(4) 0.008(4) 0.005(4) 0.006(4)
 C2 0.037(4) 0.030(4) 0.028(4) 0.003(3) 0.011(3) -0.001(3)
 C1 0.075(6) 0.031(4) 0.033(4) 0.011(4) -0.005(4) -0.002(4)
 O1 0.122(7) 0.054(5) 0.042(4) 0.019(3) -0.015(4) -0.012(4)
 C5 0.070(6) 0.021(4) 0.057(6) 0.001(4) 0.018(5) -0.011(4)

_geom_special_details
;
 All esds (except the esd in the dihedral angle between two l.s. planes)
 are estimated using the full covariance matrix.  The cell esds are taken
 into account individually in the estimation of esds in distances, angles
 and torsion angles; correlations between esds in cell parameters are only
 used when they are defined by crystal symmetry.  An approximate (isotropic)
 treatment of cell esds is used for estimating esds involving l.s. planes.
;
loop_
  _geom_bond_atom_site_label_1
  _geom_bond_atom_site_label_2
  _geom_bond_distance
  _geom_bond_site_symmetry_2
  _geom_bond_publ_flag
 Br1 Cu1 2.3314(13) . ?
 Br2 Cu1 2.6994(12) . ?
 Cu1 O3 2.009(5) . ?
 Cu1 O2 1.911(5) . ?
 Cu1 N2 1.956(6) . ?
 O3 C9 1.236(9) . ?
 O2 C6 1.297(9) . ?
 N3 H3 0.8600 . ?
 N3 N2 1.372(8) . ?
 N3 C9 1.351(9) . ?
 N2 C8 1.298(9) . ?
 C9 C10 1.462(9) . ?
 C10 C15 1.389(11) . ?
 C10 C11 1.405(11) . ?
 C15 H15 0.9300 . ?
 C15 C14 1.358(13) . ?
 C14 H14 0.9300 . ?
 C14 C13 1.361(15) . ?
 C13 H13 0.9300 . ?
 C13 C12 1.376(14) . ?
 C12 H12 0.9300 . ?
 C12 C11 1.359(12) . ?
 C11 H11 0.9300 . ?
 C8 H8 0.9300 . ?
 C8 C7 1.443(10) . ?
 C7 C6 1.418(10) . ?
 C7 C2 1.416(10) . ?
 C6 C4 1.421(10) . ?
 C4 N1 1.323(10) . ?
 C4 C5 1.492(11) . ?
 N1 H1 0.8600 . ?
 N1 C3 1.343(11) . ?
 C3 H3A 0.9300 . ?
 C3 C2 1.349(11) . ?
 C2 C1 1.493(11) . ?
 C1 H1A 0.9700 . ?
 C1 H1B 0.9700 . ?
 C1 O1 1.406(10) . ?
 O1 H1C 0.8200 . ?
 C5 H5A 0.9600 . ?
 C5 H5B 0.9600 . ?
 C5 H5C 0.9600 . ?

loop_
  _geom_angle_atom_site_label_1
  _geom_angle_atom_site_label_2
  _geom_angle_atom_site_label_3
  _geom_angle
  _geom_angle_site_symmetry_1
  _geom_angle_site_symmetry_3
  _geom_angle_publ_flag
 Br1 Cu1 Br2 102.19(5) . . ?
 O3 Cu1 Br1 92.35(15) . . ?
 O3 Cu1 Br2 86.15(15) . . ?
 O2 Cu1 Br1 95.02(16) . . ?
 O2 Cu1 Br2 102.41(18) . . ?
 O2 Cu1 O3 167.2(2) . . ?
 O2 Cu1 N2 90.6(2) . . ?
 N2 Cu1 Br1 161.63(18) . . ?
 N2 Cu1 Br2 93.64(17) . . ?
 N2 Cu1 O3 79.3(2) . . ?
 C9 O3 Cu1 112.9(4) . . ?
 C6 O2 Cu1 128.1(5) . . ?
 N2 N3 H3 122.5 . . ?
 C9 N3 H3 122.5 . . ?
 C9 N3 N2 115.1(6) . . ?
 N3 N2 Cu1 111.4(4) . . ?
 C8 N2 Cu1 130.3(5) . . ?
 C8 N2 N3 118.2(6) . . ?
 O3 C9 N3 118.7(6) . . ?
 O3 C9 C10 122.0(6) . . ?
 N3 C9 C10 119.2(6) . . ?
 C15 C10 C9 118.3(7) . . ?
 C15 C10 C11 118.6(7) . . ?
 C11 C10 C9 123.0(7) . . ?
 C10 C15 H15 120.2 . . ?
 C14 C15 C10 119.7(9) . . ?
 C14 C15 H15 120.2 . . ?
 C15 C14 H14 118.7 . . ?
 C15 C14 C13 122.6(9) . . ?
 C13 C14 H14 118.7 . . ?
 C14 C13 H13 121.2 . . ?
 C14 C13 C12 117.7(8) . . ?
 C12 C13 H13 121.2 . . ?
 C13 C12 H12 118.8 . . ?
 C11 C12 C13 122.3(9) . . ?
 C11 C12 H12 118.8 . . ?
 C10 C11 H11 120.4 . . ?
 C12 C11 C10 119.1(8) . . ?
 C12 C11 H11 120.4 . . ?
 N2 C8 H8 119.0 . . ?
 N2 C8 C7 122.0(7) . . ?
 C7 C8 H8 119.0 . . ?
 C6 C7 C8 122.3(6) . . ?
 C2 C7 C8 117.4(6) . . ?
 C2 C7 C6 120.2(6) . . ?
 O2 C6 C7 126.3(6) . . ?
 O2 C6 C4 116.9(7) . . ?
 C7 C6 C4 116.8(7) . . ?
 C6 C4 C5 121.8(7) . . ?
 N1 C4 C6 119.7(7) . . ?
 N1 C4 C5 118.5(7) . . ?
 C4 N1 H1 118.1 . . ?
 C4 N1 C3 123.8(7) . . ?
 C3 N1 H1 118.1 . . ?
 N1 C3 H3A 119.6 . . ?
 N1 C3 C2 120.9(8) . . ?
 C2 C3 H3A 119.6 . . ?
 C7 C2 C1 120.7(6) . . ?
 C3 C2 C7 118.6(7) . . ?
 C3 C2 C1 120.7(7) . . ?
 C2 C1 H1A 109.5 . . ?
 C2 C1 H1B 109.5 . . ?
 H1A C1 H1B 108.1 . . ?
 O1 C1 C2 110.5(7) . . ?
 O1 C1 H1A 109.5 . . ?
 O1 C1 H1B 109.5 . . ?
 C1 O1 H1C 109.5 . . ?
 C4 C5 H5A 109.5 . . ?
 C4 C5 H5B 109.5 . . ?
 C4 C5 H5C 109.5 . . ?
 H5A C5 H5B 109.5 . . ?
 H5A C5 H5C 109.5 . . ?
 H5B C5 H5C 109.5 . . ?

loop_
  _geom_hbond_atom_site_label_D
  _geom_hbond_atom_site_label_H
  _geom_hbond_atom_site_label_A
  _geom_hbond_distance_DH
  _geom_hbond_distance_HA
  _geom_hbond_distance_DA
  _geom_hbond_angle_DHA
  _geom_hbond_site_symmetry_A
  _geom_hbond_publ_flag
 N3 H3 Br2 0.86 2.50 3.327(6) 161.8 3_766 yes
 N3 H3 Br2 0.86 2.50 3.327(6) 161.8 3_766 yes
 C8 H8 Br2 0.93 3.02 3.779(7) 140.1 3_766 yes
 C8 H8 Br2 0.93 3.02 3.779(7) 140.1 3_766 yes
 N1 H1 Br1 0.86 2.58 3.381(6) 155.5 4_566 yes
 N1 H1 Br1 0.86 2.58 3.381(6) 155.5 4_566 yes
 C5 H5B Br1 0.96 2.98 3.846(9) 150.1 4_566 yes
 C5 H5B Br1 0.96 2.98 3.846(9) 150.1 4_566 yes
 C5 H5C O1 0.96 2.42 3.350(13) 163.9 4_565 yes
 C5 H5C O1 0.96 2.42 3.350(13) 163.9 4_565 yes

loop_
  _geom_torsion_atom_site_label_1
  _geom_torsion_atom_site_label_2
  _geom_torsion_atom_site_label_3
  _geom_torsion_atom_site_label_4
  _geom_torsion
  _geom_torsion_site_symmetry_1
  _geom_torsion_site_symmetry_2
  _geom_torsion_site_symmetry_3
  _geom_torsion_site_symmetry_4
  _geom_torsion_publ_flag
 Cu1 O3 C9 N3 -13.0(8) . . . . ?
 Cu1 O3 C9 C10 165.9(5) . . . . ?
 Cu1 O2 C6 C7 -5.8(11) . . . . ?
 Cu1 O2 C6 C4 174.1(5) . . . . ?
 Cu1 N2 C8 C7 -1.3(11) . . . . ?
 O3 C9 C10 C15 -11.4(11) . . . . ?
 O3 C9 C10 C11 171.0(7) . . . . ?
 O2 C6 C4 N1 178.9(7) . . . . ?
 O2 C6 C4 C5 -1.5(11) . . . . ?
 N3 N2 C8 C7 -179.1(6) . . . . ?
 N3 C9 C10 C15 167.5(7) . . . . ?
 N3 C9 C10 C11 -10.1(10) . . . . ?
 N2 N3 C9 O3 1.9(9) . . . . ?
 N2 N3 C9 C10 -177.0(6) . . . . ?
 N2 C8 C7 C6 3.6(11) . . . . ?
 N2 C8 C7 C2 -176.3(7) . . . . ?
 C9 N3 N2 Cu1 10.3(7) . . . . ?
 C9 N3 N2 C8 -171.6(6) . . . . ?
 C9 C10 C15 C14 -177.9(8) . . . . ?
 C9 C10 C11 C12 177.0(8) . . . . ?
 C10 C15 C14 C13 0.5(15) . . . . ?
 C15 C10 C11 C12 -0.6(12) . . . . ?
 C15 C14 C13 C12 0.0(16) . . . . ?
 C14 C13 C12 C11 -0.9(15) . . . . ?
 C13 C12 C11 C10 1.2(15) . . . . ?
 C11 C10 C15 C14 -0.2(13) . . . . ?
 C8 C7 C6 O2 0.0(11) . . . . ?
 C8 C7 C6 C4 -179.9(6) . . . . ?
 C8 C7 C2 C3 -178.4(7) . . . . ?
 C8 C7 C2 C1 1.6(11) . . . . ?
 C7 C6 C4 N1 -1.2(10) . . . . ?
 C7 C6 C4 C5 178.4(7) . . . . ?
 C7 C2 C1 O1 179.2(8) . . . . ?
 C6 C7 C2 C3 1.6(11) . . . . ?
 C6 C7 C2 C1 -178.4(7) . . . . ?
 C6 C4 N1 C3 0.6(12) . . . . ?
 C4 N1 C3 C2 1.2(13) . . . . ?
 N1 C3 C2 C7 -2.3(12) . . . . ?
 N1 C3 C2 C1 177.7(8) . . . . ?
 C3 C2 C1 O1 -0.8(12) . . . . ?
 C2 C7 C6 O2 180.0(7) . . . . ?
 C2 C7 C6 C4 0.1(10) . . . . ?
 C5 C4 N1 C3 -179.0(8) . . . . ?

_smtbx_masks_special_details       ?
loop_
  _smtbx_masks_void_nr
  _smtbx_masks_void_average_x
  _smtbx_masks_void_average_y
  _smtbx_masks_void_average_z
  _smtbx_masks_void_volume
  _smtbx_masks_void_count_electrons
  _smtbx_masks_void_content
 1 -0.838 0.000 0.500 159.2 37.6 ?
 2 -0.149 0.500 0.000 159.2 37.6 ?

_smtbx_masks_void_probe_radius     1.2
_smtbx_masks_void_truncation_radius  1.2
_shelx_res_file
;
TITL CCG_CAP_Cu2_0m_a.res in P2(1)/c
    shelx.res
    created by SHELXL-2018/3 at 16:55:06 on 19-Sep-2023
CELL  0.71073   7.8116  19.0721  12.9122   90.000   95.617   90.000
ZERR     4.00   0.0006   0.0015   0.0010    0.000    0.002    0.000
LATT   1
SYMM  - X, 1/2 + Y, 1/2 - Z
SFAC  C    H    BR   CU   N    O
UNIT  60 60 8 4 12 12
MERG   2
ABIN
EQIV $1 2-X,1-Y,1-Z
EQIV $2 +X,0.5-Y,0.5+Z
EQIV $3 +X,0.5-Y,-0.5+Z
HTAB N3 Br2_$1
HTAB C8 Br2_$1
HTAB N1 Br1_$2
HTAB C5 Br1_$2
HTAB C5 O1_$3
MORE -1
HTAB N3 Br2_$1
HTAB C8 Br2_$1
HTAB N1 Br1_$2
HTAB C5 Br1_$2
HTAB C5 O1_$3
FMAP   2
PLAN    2
SIZE     0.236   0.244   0.339
ACTA
BOND   $H
CONF
L.S.  15
TEMP    23.00
WGHT    0.104100   11.719700
FVAR       0.30675
BR1   3    0.410816    0.403413    0.258720    11.00000    0.05767    0.05505 =
         0.06783   -0.01676   -0.00339   -0.00059
BR2   3    0.913772    0.414426    0.305254    11.00000    0.04137    0.05169 =
         0.04975   -0.01161    0.00913    0.00314
CU1   4    0.618553    0.428581    0.395824    11.00000    0.03589    0.01705 =
         0.02521   -0.00057    0.00237   -0.00317
O3    6    0.627205    0.530211    0.355626    11.00000    0.03871    0.02416 =
         0.02946    0.00204   -0.00104    0.00115
O2    6    0.600237    0.340142    0.463419    11.00000    0.05721    0.02353 =
         0.02785    0.00247    0.00320   -0.01404
N3    5    0.786618    0.536268    0.508093    11.00000    0.04085    0.01678 =
         0.02430   -0.00119    0.00227   -0.00542
AFIX  43
H3    2    0.853338    0.558635    0.553648    11.00000   -1.20000
AFIX   0
N2    5    0.733520    0.468839    0.523591    11.00000    0.03590    0.01474 =
         0.02447    0.00095    0.00983   -0.00372
C9    1    0.726378    0.564941    0.416003    11.00000    0.02808    0.01629 =
         0.03009    0.00042    0.00849    0.00726
C10   1    0.782416    0.635351    0.389879    11.00000    0.02976    0.01597 =
         0.03630    0.00544    0.00734    0.00120
C15   1    0.747148    0.658480    0.288039    11.00000    0.05022    0.04260 =
         0.03877    0.01408    0.00322   -0.00370
AFIX  43
H15   2    0.686042    0.630090    0.238862    11.00000   -1.20000
AFIX   0
C14   1    0.802355    0.722772    0.260630    11.00000    0.06498    0.05824 =
         0.05350    0.03325    0.00784    0.00425
AFIX  43
H14   2    0.776993    0.737710    0.192288    11.00000   -1.20000
AFIX   0
C13   1    0.893309    0.766192    0.329213    11.00000    0.05650    0.02927 =
         0.08176    0.02497    0.01602   -0.00117
AFIX  43
H13   2    0.929881    0.810024    0.308768    11.00000   -1.20000
AFIX   0
C12   1    0.929260    0.742960    0.429873    11.00000    0.04768    0.02925 =
         0.08565    0.00252   -0.00329   -0.01162
AFIX  43
H12   2    0.992637    0.771680    0.477580    11.00000   -1.20000
AFIX   0
C11   1    0.875445    0.679537    0.462057    11.00000    0.05280    0.02148 =
         0.04872    0.00477   -0.00346   -0.00290
AFIX  43
H11   2    0.899862    0.665568    0.530925    11.00000   -1.20000
AFIX   0
C8    1    0.768795    0.441253    0.615067    11.00000    0.04321    0.01538 =
         0.02896    0.00188    0.00308   -0.00132
AFIX  43
H8    2    0.827124    0.467985    0.667461    11.00000   -1.20000
AFIX   0
C7    1    0.720214    0.370341    0.637905    11.00000    0.03135    0.02365 =
         0.02442    0.00346    0.00786    0.00233
C6    1    0.639726    0.325046    0.560738    11.00000    0.02725    0.01929 =
         0.04148    0.00382    0.01474    0.00165
C4    1    0.598126    0.256493    0.593391    11.00000    0.03121    0.02698 =
         0.04006   -0.00052    0.01072    0.00065
N1    5    0.637720    0.237632    0.691452    11.00000    0.05169    0.02307 =
         0.03831    0.00966    0.01028    0.00062
AFIX  43
H1    2    0.612217    0.195772    0.709369    11.00000   -1.20000
AFIX   0
C3    1    0.715425    0.280083    0.764601    11.00000    0.05243    0.03649 =
         0.03549    0.00797    0.00520    0.00589
AFIX  43
H3A   2    0.741776    0.263311    0.831905    11.00000   -1.20000
AFIX   0
C2    1    0.755753    0.346706    0.741765    11.00000    0.03672    0.02983 =
         0.02829    0.00305    0.01051   -0.00127
C1    1    0.836243    0.394514    0.824206    11.00000    0.07470    0.03102 =
         0.03314    0.01099   -0.00501   -0.00218
AFIX  23
H1A   2    0.947462    0.410021    0.805594    11.00000   -1.20000
H1B   2    0.764186    0.435548    0.829307    11.00000   -1.20000
AFIX   0
O1    6    0.856970    0.360001    0.920879    11.00000    0.12155    0.05425 =
         0.04218    0.01913   -0.01484   -0.01240
AFIX 147
H1C   2    0.941936    0.334584    0.923328    11.00000   -1.50000
AFIX   0
C5    1    0.509194    0.204625    0.520148    11.00000    0.07048    0.02129 =
         0.05688    0.00082    0.01816   -0.01074
AFIX 137
H5A   2    0.426184    0.228413    0.472863    11.00000   -1.50000
H5B   2    0.451967    0.170321    0.558869    11.00000   -1.50000
H5C   2    0.592221    0.181773    0.481596    11.00000   -1.50000
AFIX   0
HKLF    4


REM  CCG_CAP_Cu2_0m_a.res in P2(1)/c
REM wR2 = 0.1933, GooF = S = 1.062, Restrained GooF = 1.062 for all data
REM R1 = 0.0582 for 2612 Fo > 4sig(Fo) and 0.0791 for all 3520 data
REM 219 parameters refined using 0 restraints

END

WGHT      0.1046     11.6200

REM Highest difference peak  1.347,  deepest hole -1.913,  1-sigma level  0.162
Q1    1   0.5967  0.4343  0.3681  11.00000  0.05    1.35
Q2    1   0.7405  0.4630  0.5638  11.00000  0.05    0.56
;
_shelx_res_checksum                9303
_shelx_hkl_file
;
   1   0   0  950.40   39.20
   1   0   0  894.31   39.30
   1   0   0  895.81   39.60
   1   0   0  911.91   38.90
   1   0   0  885.31   39.90
   1   0   0  955.10   39.30
   1   0   0  867.51   39.70
   1   0   0  945.71   39.10
   1   0   0  894.01   38.60
   1   0   0  909.11   39.60
  -1   0   0  927.41   39.70
  -1   0   0  884.91   39.90
  -1   0   0  900.21   39.00
  -1   0   0  909.71   38.60
  -1   0   0  884.41   39.90
  -1   0   0  919.21   39.20
  -1   0   0  921.71   39.10
  -1   0   0  935.11   39.40
  -1   0   0  860.21   39.50
  -1   0   0  925.91   38.90
  -2   0   0  207.18   12.00
   2   0   0  187.18   11.80
   2   0   0  188.08   10.70
  -2   0   0  213.48   10.60
   2   0   0  182.58   12.90
   2   0   0  207.68   11.50
  -2   0   0  201.88   11.80
  -2   0   0  217.58   11.20
   2   0   0  219.18   12.80
   2   0   0  215.48   10.60
  -2   0   0  210.18   11.50
  -2   0   0  215.28   11.80
  -2   0   0  179.78   12.00
  -3   0   0  237.48   13.40
  -3   0   0  246.08   14.70
  -3   0   0  213.68   15.90
  -3   0   0  230.18   14.00
  -3   0   0  234.68   12.90
   3   0   0  220.68   15.30
  -3   0   0  241.48   14.40
   3   0   0  254.37   16.70
   3   0   0  216.88   16.30
  -3   0   0  240.98   15.40
   4   0   0 2489.65  114.59
  -4   0   0 2561.54  111.89
  -4   0   0 2576.94  113.19
  -4   0   0 2487.45  113.99
  -4   0   0 2574.24  110.19
  -4   0   0 2635.74  113.09
   4   0   0 2545.95  113.89
   4   0   0 2612.74  116.19
  -5   0   0  349.17   25.50
   5   0   0  291.07   24.90
  -5   0   0  303.67   21.50
   5   0   0  327.67   22.30
  -5   0   0  291.87   18.60
   5   0   0  307.77   25.80
   5   0   0  320.37   23.00
  -5   0   0  351.26   21.80
  -5   0   0  321.37   23.70
  -6   0   0 1784.02   78.29
   6   0   0 1666.13   85.39
   6   0   0 1546.05   81.39
   6   0   0 1685.33   82.09
  -6   0   0 1724.33   84.49
   6   0   0 1686.03   87.59
   6   0   0 1916.91   89.19
  -6   0   0 1781.12   83.69
  -6   0   0 1696.63   80.59
  -6   0   0 1800.92   83.09
   7   0   0  105.59   23.20
   7   0   0  106.89   19.60
   7   0   0   99.29   16.90
  -7   0   0  111.49   16.90
  -7   0   0  129.49   17.30
  -7   0   0  136.99   21.30
   7   0   0  106.49   20.00
  -7   0   0  111.79   19.90
   8   0   0   85.19   25.40
   8   0   0   88.09   20.50
   8   0   0   29.60   13.80
  -8   0   0   84.69   16.80
  -8   0   0   75.09   21.10
  -8   0   0   64.19   16.00
  -9   0   0   53.19   21.60
   9   0   0  124.69   28.10
  -9   0   0   72.49   19.40
   9   0   0   67.59   19.30
   9   0   0   75.59   22.80
   0  -1   0   -0.10    0.30
   0  -1   0    2.30    0.90
   0  -1   0    1.30    0.60
   0  -1   0    0.00    0.20
   0  -1   0    1.70    0.90
   0  -1   0    0.60    0.30
   0   1   0    2.50    0.60
   0   1   0   -0.30    0.40
   0   1   0    1.10    0.40
   0   1   0    0.60    0.70
   1  -1   0  751.32   32.50
   1  -1   0  761.62   33.40
   1  -1   0  762.42   32.50
  -1  -1   0  732.53   32.60
   1  -1   0  723.03   32.20
  -1  -1   0  747.43   32.30
  -1  -1   0  766.02   32.10
  -1  -1   0  759.42   32.40
   1  -1   0  753.42   32.50
  -1  -1   0  753.42   32.00
   1  -1   0  721.53   32.90
   1  -1   0  736.93   33.20
   1  -1   0  750.32   31.10
  -1  -1   0  718.03   32.20
  -1  -1   0  743.73   32.20
   1   1   0  730.13   32.00
  -1   1   0  758.82   32.50
  -1   1   0  725.53   32.80
  -1   1   0  716.13   32.50
   1   1   0  701.23   31.90
   1   1   0  752.62   33.10
   1   1   0  757.02   32.70
   1   1   0  727.73   32.20
   1   1   0  712.13   32.30
  -1   1   0  740.73   32.50
   1   1   0  739.23   32.30
   1   1   0  761.22   32.60
  -1   1   0  754.82   32.20
  -1   1   0  754.32   31.10
  -1   1   0  734.93   33.20
  -1   1   0  715.63   33.20
   1   1   0  730.73   32.20
   2  -1   0  522.55   23.20
  -2  -1   0  553.44   25.90
  -2  -1   0  588.34   24.90
   2  -1   0  512.45   25.30
   2  -1   0  478.45   25.90
  -2  -1   0  549.54   24.60
   2  -1   0  521.55   24.10
  -2  -1   0  517.25   24.70
  -2  -1   0  525.95   24.90
   2  -1   0  553.14   26.80
   2  -1   0  503.95   24.70
  -2  -1   0  546.15   24.50
  -2  -1   0  536.25   25.10
   2   1   0  486.65   24.30
  -2   1   0  505.55   25.50
   2   1   0  509.55   26.00
   2   1   0  501.45   26.00
   2   1   0  516.65   24.40
   2   1   0  528.65   24.40
  -2   1   0  532.15   24.70
  -2   1   0  519.85   25.30
   2   1   0  555.64   26.40
  -2   1   0  521.15   23.20
  -2   1   0  525.35   25.40
  -2   1   0  519.05   26.10
  -3  -1   0  189.88   12.60
  -3  -1   0  220.98   13.50
  -3  -1   0  195.68   11.90
   3  -1   0  222.18   14.90
  -3  -1   0  195.88   12.80
  -3  -1   0  208.88   13.90
   3  -1   0  194.58   13.50
  -3  -1   0  182.28   11.90
   3  -1   0  182.98   10.40
  -3  -1   0  185.78   12.80
   3  -1   0  160.38   14.80
  -3   1   0  200.08   14.00
  -3   1   0  197.08   10.60
   3   1   0  181.28   14.60
  -3   1   0  187.28   13.90
  -3   1   0  180.28   11.90
   3   1   0  176.08   14.10
  -3   1   0  225.98   14.40
   3   1   0  194.98   15.70
  -4  -1   0  257.57   16.30
  -4  -1   0  283.47   17.80
  -4  -1   0  278.67   16.90
  -4  -1   0  255.77   17.60
  -4  -1   0  256.27   17.70
  -4  -1   0  283.87   20.50
   4  -1   0  226.78   18.70
   4  -1   0  319.17   19.50
  -4  -1   0  230.28   16.20
   4  -1   0  253.27   21.30
   4  -1   0  263.77   16.90
   4   1   0  252.67   19.40
  -4   1   0  281.17   18.10
   4   1   0  266.57   19.70
   4   1   0  251.37   19.80
  -4   1   0  292.27   15.00
  -4   1   0  287.27   19.50
  -4   1   0  241.28   16.10
  -4   1   0  252.57   19.00
  -5  -1   0   43.10   11.90
  -5  -1   0   55.29   10.10
  -5  -1   0   51.89    8.50
   5  -1   0   46.80    8.50
   5  -1   0   59.79   14.30
  -5  -1   0   54.79   10.30
   5  -1   0   58.19   10.60
  -5  -1   0   48.50   10.80
   5  -1   0   63.29   11.50
  -5  -1   0   53.69    8.90
   5   1   0   42.20    8.80
   5   1   0   39.90   13.10
  -5   1   0   46.60    6.90
   5   1   0   50.39   12.10
   5   1   0   65.59   11.50
  -5   1   0   58.99    9.90
  -5   1   0   53.99    9.90
   5   1   0   54.89   11.00
  -5   1   0   50.69   10.50
  -5   1   0   45.20    9.20
  -6  -1   0   45.10   14.70
   6  -1   0    8.30    7.60
  -6  -1   0   27.60   12.40
   6  -1   0   34.40   13.50
  -6  -1   0   28.80   11.00
  -6  -1   0   28.50    9.50
  -6  -1   0    9.10    7.30
   6  -1   0   17.60   11.40
   6  -1   0   19.90    9.30
  -6   1   0    2.70   11.20
  -6   1   0   38.40   13.50
   6   1   0  -15.30   12.30
   6   1   0   14.20   14.40
   6   1   0   25.10   11.20
  -6   1   0   28.90   10.90
  -6   1   0   24.70    7.80
  -6   1   0   47.90   11.30
   6   1   0   31.30   10.70
   6   1   0   27.50   12.80
  -7  -1   0   25.60    9.30
  -7  -1   0   33.00    9.90
   7  -1   0   24.40   17.10
   7  -1   0   -1.90   12.90
   7  -1   0   45.60   12.70
  -7  -1   0   29.50   15.20
  -7  -1   0   29.20   11.90
   7  -1   0   10.90   18.20
  -7  -1   0   42.00   16.40
   7   1   0   19.90   12.90
  -7   1   0   21.70   11.90
  -7   1   0   40.70   15.20
   7   1   0   17.10   11.50
   7   1   0   30.10   14.40
   7   1   0   42.80   12.50
  -7   1   0   16.00   10.50
  -7   1   0   26.70   11.90
   7   1   0   26.10   12.50
  -8  -1   0   15.60   13.10
  -8  -1   0   22.90   12.90
  -8  -1   0   22.70   14.30
   8  -1   0   -4.20   20.30
   8  -1   0   22.80   17.40
   8  -1   0   13.10   14.30
  -8   1   0   18.60   13.50
   8   1   0   21.70   19.80
   8   1   0   23.30   13.10
  -8   1   0   11.30   18.00
  -8   1   0   11.50   12.80
   8   1   0   25.80   21.30
   9  -1   0   -0.50   16.30
  -9  -1   0   19.30   20.60
   9  -1   0   -9.10   12.10
  -9  -1   0   -2.50   19.40
   9  -1   0    2.50   22.60
   9   1   0    5.00   20.90
   9   1   0    2.20   12.80
  -9   1   0  -30.80   18.00
   9   1   0   18.60   25.30
  -9   1   0   20.40   20.90
   0  -2   0 1357.46   55.39
   0  -2   0 1272.27   56.79
   0  -2   0 1334.17   56.29
   0  -2   0 1299.57   56.19
   0  -2   0 1294.07   56.89
   0  -2   0 1360.66   55.89
   0   2   0 1362.76   55.69
   0   2   0 1339.47   56.89
   0   2   0 1314.77   55.39
   0   2   0 1348.57   56.89
   0   2   0 1281.27   56.19
   0   2   0 1303.57   56.29
   0   2   0 1296.57   55.79
  -1  -2   0   69.39    4.90
  -1  -2   0   71.29    5.00
  -1  -2   0   63.99    6.10
  -1  -2   0   72.39    5.10
  -1  -2   0   63.99    4.10
  -1  -2   0   74.79    5.30
   1  -2   0   65.49    5.20
  -1  -2   0   65.89    4.40
   1  -2   0   71.09    5.10
   1  -2   0   74.69    5.70
   1  -2   0   71.39    5.10
   1  -2   0   68.89    5.30
   1  -2   0   68.39    5.90
   1  -2   0   68.39    5.90
  -1  -2   0   71.19    5.30
  -1  -2   0   75.99    4.70
  -1   2   0   71.09    6.10
  -1   2   0   72.79    5.30
   1   2   0   74.59    5.80
  -1   2   0   57.99    4.60
  -1   2   0   70.79    5.50
   1   2   0   81.39    5.20
   1   2   0   83.09    7.00
   1   2   0   70.79    5.00
  -1   2   0   72.19    5.20
  -1   2   0   68.39    5.20
  -1   2   0   67.59    5.90
   1   2   0   73.69    4.10
   1   2   0   74.29    4.70
   1   2   0   67.89    5.20
   1   2   0   72.29    5.20
   1   2   0   72.89    4.60
   1   2   0   69.39    5.00
  -2  -2   0   12.60    2.60
   2  -2   0   11.00    4.90
   2  -2   0    7.70    1.20
  -2  -2   0   14.40    3.60
   2  -2   0    1.40    3.30
  -2  -2   0   11.00    3.00
   2  -2   0   11.60    1.70
  -2  -2   0   12.30    3.20
   2  -2   0   13.10    2.80
  -2  -2   0    6.10    2.70
  -2  -2   0    9.70    3.40
  -2  -2   0   15.80    3.50
   2  -2   0    6.50    2.50
   2   2   0    7.10    3.70
  -2   2   0   24.80    5.10
   2   2   0    9.40    2.80
   2   2   0    5.90    4.10
  -2   2   0   12.20    3.50
   2   2   0   12.60    4.80
  -2   2   0   10.10    1.40
  -2   2   0    5.70    3.40
  -2   2   0   12.70    3.30
  -2   2   0   13.10    2.90
  -3  -2   0  122.79   10.60
  -3  -2   0  134.39   10.80
  -3  -2   0  113.09   10.00
   3  -2   0  114.49   12.80
   3  -2   0  111.19    6.90
   3  -2   0  140.29   11.60
   3  -2   0  116.19    8.00
  -3  -2   0  119.59   11.50
  -3  -2   0  114.39    9.10
  -3  -2   0  127.69   10.10
  -3  -2   0  134.39    9.70
   3  -2   0  124.79   13.20
   3   2   0  133.59   12.80
  -3   2   0  142.19   13.00
  -3   2   0  144.79   10.30
  -3   2   0  142.09   12.20
  -3   2   0  125.09    7.30
  -3   2   0  128.09   11.50
   3   2   0  170.38   13.60
   3   2   0  132.39   12.00
   4  -2   0  183.98   12.30
   4  -2   0  220.68   19.60
   4  -2   0  163.28   10.70
  -4  -2   0  186.78   15.30
  -4  -2   0  204.78   15.30
  -4  -2   0  198.28   16.80
  -4  -2   0  189.68   13.40
  -4  -2   0  208.28   14.20
  -4  -2   0  178.98   15.10
  -4  -2   0  161.88   13.70
   4  -2   0  218.28   19.40
   4  -2   0  195.78   15.40
  -4   2   0  210.58   15.40
  -4   2   0  201.48   17.20
  -4   2   0  215.18   14.60
  -4   2   0  185.98   16.10
   4   2   0  187.28   17.20
   4   2   0  167.58   17.00
   4   2   0  178.88   17.70
  -4   2   0  170.28   10.70
   4   2   0  181.88   17.20
   5  -2   0   95.69   14.10
  -5  -2   0   80.89   10.80
  -5  -2   0  103.49   13.80
  -5  -2   0  103.89   11.40
   5  -2   0   91.79   14.50
  -5  -2   0  108.79   13.30
  -5  -2   0   81.69   10.50
  -5  -2   0   78.29   12.50
  -5  -2   0   97.29   10.40
   5  -2   0   88.59   12.10
   5  -2   0   73.49    9.30
  -5   2   0   84.79   11.90
  -5   2   0   96.59    8.10
   5   2   0  105.09   16.00
   5   2   0   81.39   14.30
  -5   2   0   88.69   11.30
  -5   2   0  108.49   15.50
  -5   2   0   87.99   13.10
   5   2   0   97.19   14.10
   5   2   0   74.99   13.50
  -6  -2   0  195.08   21.20
  -6  -2   0  191.68   17.40
  -6  -2   0  203.78   17.60
  -6  -2   0  210.28   18.60
   6  -2   0  166.58   20.80
   6  -2   0  208.08   19.30
  -6  -2   0  163.88   21.40
   6  -2   0  217.88   16.90
  -6  -2   0  204.88   19.40
   6  -2   0  199.88   23.60
   6   2   0  211.08   22.20
   6   2   0  224.18   22.70
   6   2   0  206.98   24.20
  -6   2   0  206.68   14.70
  -6   2   0  219.18   18.00
  -6   2   0  234.78   23.00
  -6   2   0  189.18   19.20
   6   2   0  252.67   26.50
  -6   2   0  220.98   22.60
   6   2   0  187.68   20.60
   7  -2   0   21.00   17.30
   7  -2   0   12.40   16.60
   7  -2   0   20.50   11.80
  -7  -2   0   27.90   10.30
  -7  -2   0   16.80   14.00
  -7  -2   0   40.00   16.50
   7  -2   0    8.20   10.30
  -7  -2   0    4.30   11.70
  -7  -2   0   16.60   10.60
  -7   2   0   41.70   12.30
  -7   2   0   20.90   11.90
   7   2   0   12.00   12.20
  -7   2   0   -2.90   13.70
   7   2   0   31.90   13.30
  -7   2   0   16.50   14.50
   7   2   0   20.90   14.00
   7   2   0   33.70   13.50
   7   2   0   14.20   12.40
  -8  -2   0   10.80   11.70
   8  -2   0   34.90   21.80
   8  -2   0   34.70   17.80
   8  -2   0   -1.70   13.10
  -8  -2   0    6.20   10.10
  -8  -2   0    1.90   11.70
  -8   2   0   14.30   12.60
  -8   2   0   -3.20   12.30
   8   2   0    1.90   18.50
   8   2   0  -34.20   13.20
  -8   2   0    4.10   13.10
   8   2   0   11.40   18.90
   9  -2   0   35.40   24.00
  -9  -2   0  -10.70   13.80
   9  -2   0    9.20   14.30
   9  -2   0   26.60   19.10
  -9  -2   0   17.60   20.40
  -9   2   0   17.40   15.10
   9   2   0   31.00   22.50
   9   2   0   19.50   14.60
   9   2   0  -13.80   21.90
  -9   2   0  -12.10   12.70
   9   2   0   -2.00   23.90
   0  -3   0   23.10    3.10
   0  -3   0    8.80    2.40
   0  -3   0    3.50    1.80
   0  -3   0    7.50    1.50
   0  -3   0    1.20    1.00
   0  -3   0   11.90    1.50
   0  -3   0   11.10    2.60
   0   3   0    7.90    2.00
   0   3   0    8.70    2.80
   0   3   0    9.10    1.70
   0   3   0   10.60    2.50
   0   3   0    6.10    1.20
   0   3   0    5.50    1.90
   1  -3   0  903.01   41.00
  -1  -3   0  927.91   42.80
  -1  -3   0  931.41   41.30
   1  -3   0  978.10   41.40
   1  -3   0  863.51   41.40
   1  -3   0  945.81   42.40
  -1  -3   0  948.41   40.80
  -1  -3   0  939.81   39.60
   1  -3   0  936.31   42.40
  -1  -3   0  908.21   43.00
   1  -3   0  946.81   41.90
  -1  -3   0  895.31   40.90
  -1  -3   0  899.61   41.40
  -1  -3   0  934.51   41.30
   1  -3   0  919.81   40.80
   1  -3   0  959.00   39.30
   1   3   0  997.30   41.60
  -1   3   0  982.40   41.10
   1   3   0  902.21   40.70
   1   3   0  928.91   41.40
   1   3   0  981.30   43.00
   1   3   0  947.31   41.30
  -1   3   0  938.41   41.50
   1   3   0  929.51   41.00
   1   3   0  917.21   41.40
   1   3   0  923.01   39.60
  -1   3   0  944.71   42.40
   1   3   0  978.10   43.20
  -1   3   0  905.51   42.20
  -1   3   0  887.21   41.70
  -1   3   0  901.11   39.30
   1   3   0  916.61   40.20
  -1   3   0  909.21   41.30
  -1   3   0  972.40   41.20
   2  -3   0 3891.01  172.78
  -2  -3   0 4150.28  172.98
  -2  -3   0 4055.39  172.88
  -2  -3   0 4194.78  172.48
  -2  -3   0 4197.08  173.48
  -2  -3   0 4034.80  172.08
   2  -3   0 4004.70  172.88
   2  -3   0 4201.98  175.08
   2  -3   0 4199.58  174.98
  -2  -3   0 4147.88  171.78
  -2  -3   0 3981.30  172.98
  -2   3   0 3943.11  173.18
  -2   3   0 4117.29  173.28
   2   3   0 4066.19  175.18
  -2   3   0 4162.38  172.78
  -2   3   0 4179.98  173.18
   2   3   0 3980.00  172.78
   2   3   0 3975.10  171.58
  -2   3   0 4206.88  174.48
   2   3   0 4043.80  173.88
   2   3   0 4142.29  172.98
  -3  -3   0  710.13   34.50
  -3  -3   0  698.03   33.80
  -3  -3   0  684.63   33.50
  -3  -3   0  713.83   33.40
   3  -3   0  650.13   29.40
  -3  -3   0  723.43   33.70
  -3  -3   0  725.43   33.00
   3  -3   0  648.54   30.00
  -3  -3   0  713.63   32.70
   3  -3   0  649.34   36.60
   3  -3   0  668.83   36.10
   3  -3   0  669.13   33.50
  -3   3   0  710.53   33.20
  -3   3   0  663.13   33.70
  -3   3   0  681.93   34.10
   3   3   0  676.63   35.00
   3   3   0  693.43   36.60
   3   3   0  664.23   34.60
   3   3   0  644.34   35.00
  -3   3   0  731.83   35.60
  -4  -3   0  983.20   46.30
   4  -3   0  979.90   46.80
  -4  -3   0  932.11   45.80
  -4  -3   0  975.40   47.80
   4  -3   0  932.31   50.59
  -4  -3   0  960.00   46.10
  -4  -3   0  880.61   45.10
   4  -3   0  892.21   41.60
   4  -3   0  940.61   43.00
   4  -3   0  907.71   49.50
  -4  -3   0  981.80   46.50
  -4  -3   0  992.20   46.30
  -4   3   0  955.90   41.80
  -4   3   0  943.41   48.50
  -4   3   0  981.90   48.10
  -4   3   0  976.50   47.30
   4   3   0  959.90   48.90
  -4   3   0 1019.90   46.10
   4   3   0 1006.60   50.49
   4   3   0 1001.80   49.00
   4   3   0  990.60   49.00
   4   3   0  944.11   51.19
  -5  -3   0   13.50    8.70
   5  -3   0   13.40    5.50
   5  -3   0   -4.00   10.20
  -5  -3   0   11.80    5.90
  -5  -3   0    5.40    5.30
  -5  -3   0   18.70    7.90
  -5  -3   0   24.10    9.60
  -5  -3   0   28.60    7.80
  -5  -3   0   21.80    8.60
   5  -3   0   28.40    9.60
   5  -3   0   18.90    4.50
   5   3   0   27.90   10.10
   5   3   0   18.50    7.80
  -5   3   0   15.10    9.70
  -5   3   0   17.50    7.50
   5   3   0    2.10    9.00
  -5   3   0   17.20    7.50
  -5   3   0    6.70    7.70
   5   3   0   22.10   11.50
   6  -3   0   36.60    9.90
  -6  -3   0   26.10    9.70
  -6  -3   0   31.50    9.30
  -6  -3   0    8.50    7.60
  -6  -3   0   31.80   10.00
   6  -3   0   33.00   14.30
  -6  -3   0   32.00    8.50
  -6  -3   0   22.20   10.00
   6  -3   0   33.60   15.60
  -6  -3   0   18.30    9.30
   6   3   0   26.80   14.50
   6   3   0   27.40   12.70
  -6   3   0   49.30   14.10
   6   3   0   40.80   13.40
   6   3   0    7.80   10.70
   6   3   0   17.10   13.80
  -6   3   0   30.80   10.90
  -6   3   0   18.70    7.30
  -6   3   0   34.60   13.20
  -7  -3   0   81.49   14.50
   7  -3   0   77.99   17.90
  -7  -3   0  105.29   19.40
  -7  -3   0   85.79   13.60
  -7  -3   0   80.49   12.10
  -7  -3   0   67.19   11.60
   7  -3   0   59.59   18.60
  -7  -3   0   56.69   15.90
   7  -3   0   72.69   14.20
  -7   3   0   61.79   18.10
  -7   3   0   62.39   17.10
  -7   3   0   99.49   19.20
   7   3   0   49.70   19.10
   7   3   0   87.29   18.80
   7   3   0   76.79   15.80
   7   3   0   66.39   17.40
   7   3   0   78.89   16.40
  -7   3   0   82.29   12.70
   7   3   0  106.29   17.90
  -8  -3   0  136.29   21.00
   8  -3   0  157.08   29.50
  -8  -3   0  193.68   27.10
   8  -3   0  226.28   34.60
   8  -3   0  132.19   25.20
  -8  -3   0  175.08   25.40
   8   3   0  215.18   30.60
   8   3   0  183.18   29.50
   8   3   0  181.38   26.10
   8   3   0  169.28   27.30
  -8   3   0  140.49   24.50
  -8   3   0  172.88   27.00
   8   3   0  173.28   27.80
   9  -3   0  -24.50   22.50
  -9  -3   0    0.10   19.60
  -9  -3   0   11.80   20.50
  -9  -3   0   -7.10   13.20
   9  -3   0    5.40   16.50
   9  -3   0   22.80   15.40
  -9   3   0  -21.30   20.30
   9   3   0  -24.20   20.90
   9   3   0    2.90   20.80
   9   3   0   13.30   17.30
  -9   3   0   -2.30   13.40
   0  -4   0  810.62   37.00
   0  -4   0  851.81   36.20
   0  -4   0  811.82   35.20
   0  -4   0  860.81   37.00
   0  -4   0  796.72   38.00
   0  -4   0  831.72   38.40
   0   4   0  785.32   35.60
   0   4   0  812.72   36.10
   0   4   0  868.61   38.50
   0   4   0  806.92   35.30
   0   4   0  791.72   37.80
   0   4   0  764.92   36.80
   0   4   0  829.22   38.10
   1  -4   0   10.80    1.90
   1  -4   0   14.60    3.30
   1  -4   0   10.20    2.60
  -1  -4   0   10.10    2.80
  -1  -4   0   11.20    2.90
   1  -4   0    8.50    2.70
   1  -4   0    3.70    3.70
  -1  -4   0   12.10    1.40
  -1  -4   0   11.70    3.00
   1  -4   0    8.20    2.70
  -1  -4   0   16.30    3.20
   1  -4   0   10.70    2.80
  -1   4   0   11.40    3.40
   1   4   0    6.90    2.50
  -1   4   0   15.20    3.90
   1   4   0   10.20    3.60
  -1   4   0    9.60    2.80
   1   4   0   11.30    1.50
  -1   4   0    9.80    3.00
   1   4   0    6.50    3.50
  -1   4   0    9.60    4.00
  -1   4   0   14.60    3.20
   1   4   0    8.70    2.80
  -1   4   0    7.80    1.60
  -2  -4   0   45.30    6.20
  -2  -4   0   57.69    6.50
  -2  -4   0   57.69    6.70
  -2  -4   0   51.39    4.60
   2  -4   0   40.00    5.30
   2  -4   0   51.09    7.90
  -2  -4   0   41.90    5.30
  -2  -4   0   51.69    5.70
  -2  -4   0   49.10    6.70
   2  -4   0   35.90    7.50
   2   4   0   53.49    5.80
  -2   4   0   52.39    7.80
   2   4   0   59.29    7.90
   2   4   0   55.89    8.70
   2   4   0   64.89    7.40
  -2   4   0   35.90    6.10
  -2   4   0   54.29    6.50
   2   4   0   47.90    4.60
  -2   4   0   55.69    6.90
  -3  -4   0   14.50    5.20
  -3  -4   0   26.80    4.50
  -3  -4   0   18.50    5.00
  -3  -4   0   29.60    6.80
   3  -4   0   26.50    6.70
  -3  -4   0   32.30    5.70
   3  -4   0   19.50    5.60
  -3  -4   0   22.00    6.10
  -3  -4   0   31.10    5.30
   3  -4   0   23.70    8.10
  -3   4   0   19.90    5.40
  -3   4   0   12.20    6.40
  -3   4   0   36.00    6.00
  -3   4   0   20.90    6.10
   3   4   0   22.00    6.70
   3   4   0   24.90    5.90
   3   4   0   33.50    7.40
   3   4   0   28.10    8.40
   4  -4   0  176.58    9.90
   4  -4   0  227.68   20.00
  -4  -4   0  198.28   16.60
  -4  -4   0  212.28   16.40
   4  -4   0  191.68    9.60
  -4  -4   0  230.08   16.70
  -4  -4   0  202.68   17.90
  -4  -4   0  225.18   15.50
   4  -4   0  218.58   19.70
  -4  -4   0  207.98   16.10
  -4  -4   0  212.78   15.20
   4  -4   0  221.88   15.10
  -4   4   0  225.18   15.50
  -4   4   0  217.88   19.50
   4   4   0  192.48   20.50
   4   4   0  233.58   18.70
  -4   4   0  205.38   17.90
  -4   4   0  182.88   16.10
   4   4   0  253.67   19.00
   4   4   0  202.38   18.50
   5  -4   0   19.60    3.90
  -5  -4   0   40.00   10.40
  -5  -4   0   24.20    8.80
   5  -4   0   28.80    3.60
  -5  -4   0   43.00    8.80
  -5  -4   0   18.20    6.70
   5  -4   0   -0.30   10.40
   5  -4   0   18.40    9.40
  -5  -4   0   34.10   11.30
   5  -4   0   24.80    8.20
  -5  -4   0   33.60    8.80
  -5  -4   0   14.70    8.60
   5   4   0   25.10    8.40
   5   4   0   37.70   10.70
   5   4   0   23.50    9.90
  -5   4   0   45.30   11.20
  -5   4   0   23.00    8.00
   5   4   0    7.90    8.80
   5   4   0   30.70   11.30
  -5   4   0   26.40    9.40
  -5   4   0   22.80   10.50
   6  -4   0  263.97   22.30
  -6  -4   0  305.67   24.40
   6  -4   0  265.37   27.60
  -6  -4   0  310.17   27.20
  -6  -4   0  285.37   21.80
  -6  -4   0  253.17   21.70
  -6  -4   0  300.37   23.30
  -6  -4   0  254.07   20.20
   6  -4   0  255.57   26.10
  -6  -4   0  286.87   23.70
   6   4   0  318.87   31.80
   6   4   0  267.87   27.00
   6   4   0  330.37   29.00
   6   4   0  240.78   26.70
  -6   4   0  299.07   27.20
  -6   4   0  266.77   21.60
   6   4   0  281.27   26.70
  -6   4   0  334.27   24.70
   6   4   0  301.67   27.70
  -6   4   0  233.38   22.70
  -7  -4   0   17.80   12.90
  -7  -4   0  -10.40   13.30
   7  -4   0   18.60   16.80
   7  -4   0   18.60   12.00
  -7  -4   0    2.40   10.60
  -7  -4   0   20.50   11.30
  -7  -4   0   -0.30   12.90
  -7  -4   0   -2.60    8.90
  -7   4   0    5.80   10.20
   7   4   0    1.20   12.70
   7   4   0    4.50   10.30
  -7   4   0    9.90   15.50
   7   4   0  -11.40   12.70
   7   4   0    4.00   14.90
  -7   4   0   11.00   10.00
   7   4   0   -4.60   10.70
   7   4   0   -4.50   10.60
   7   4   0  -10.50   12.00
  -8  -4   0  -21.10   13.10
   8  -4   0    0.40   19.10
  -8  -4   0  -12.70   15.20
   8  -4   0    1.50   15.30
   8  -4   0   -4.50   12.00
  -8  -4   0   11.80   17.80
   8   4   0   -1.90   12.00
  -8   4   0   -3.40   12.30
   8   4   0    5.80   13.10
   8   4   0   -1.60   19.60
   8   4   0    2.40   15.00
  -8   4   0   12.40   17.50
   8   4   0   26.40   20.30
  -9  -4   0  -20.10   18.00
  -9  -4   0   -5.00   11.00
   9  -4   0    4.90   16.40
  -9  -4   0  -20.30   17.30
   9  -4   0    3.90   18.10
   9  -4   0   -8.90   14.40
  -9   4   0   39.30   21.70
   9   4   0    2.70   20.90
  -9   4   0   -3.70   21.30
   9   4   0  -14.20   18.90
   9   4   0  -11.10   21.60
   9   4   0   -6.70   15.30
   0  -5   0   -2.00    1.40
   0  -5   0   -0.50    2.20
   0  -5   0    1.10    2.30
   0  -5   0    0.40    1.40
   0  -5   0    0.00    1.10
   0  -5   0    0.70    2.20
   0   5   0    2.40    2.70
   0   5   0    2.00    2.70
   0   5   0    1.00    1.40
   0   5   0    3.20    1.90
   1  -5   0  135.89    9.90
   1  -5   0  149.09    7.70
  -1  -5   0  127.49    9.30
  -1  -5   0  133.89   10.00
   1  -5   0  141.09   10.00
  -1  -5   0  145.69    6.50
  -1  -5   0  149.09   10.40
  -1  -5   0  129.29    9.80
   1  -5   0  133.29   10.40
   1   5   0  122.09    6.50
   1   5   0  131.29   10.70
  -1   5   0  141.19   12.00
  -1   5   0  118.49   10.60
  -1   5   0  131.39    8.70
   1   5   0  159.18   13.50
   1   5   0  123.09    8.30
  -1   5   0  129.79    7.50
   2  -5   0  140.89   12.50
  -2  -5   0  158.48   10.50
   2  -5   0  150.68   10.60
  -2  -5   0  166.08   12.10
   2  -5   0  147.99    7.00
   2  -5   0  155.68   14.20
  -2  -5   0  154.28   11.00
  -2  -5   0  150.48    8.60
  -2  -5   0  154.68   11.10
   2   5   0  135.09    8.40
  -2   5   0  151.98    7.10
  -2   5   0  154.48   10.80
  -2   5   0  161.58   11.60
  -2   5   0  145.29    7.50
   2   5   0  146.19   14.30
  -2   5   0  171.58   12.70
   2   5   0  159.58   14.70
   2   5   0  157.78    9.70
   2   5   0  162.08   11.40
  -2   5   0  148.79   10.80
  -3  -5   0  151.58   10.70
  -3  -5   0  159.58   13.40
  -3  -5   0  150.28   13.80
   3  -5   0  147.69   15.40
   3  -5   0  142.49   11.20
  -3  -5   0  157.08   13.00
  -3  -5   0  151.58   12.10
   3  -5   0  155.08   16.10
  -3  -5   0  149.49   11.70
  -3  -5   0  172.48   12.00
   3   5   0  178.88   12.60
  -3   5   0  146.19   12.80
   3   5   0  159.58   15.70
   3   5   0  138.49   13.70
  -3   5   0  146.29   12.80
  -3   5   0  162.28   15.60
  -3   5   0  149.19   13.10
   3   5   0  126.79   14.80
  -4  -5   0   30.00    8.30
  -4  -5   0   52.79   10.80
  -4  -5   0   34.00    7.30
  -4  -5   0   46.30    9.60
  -4  -5   0   39.70    7.40
   4  -5   0   50.59   10.50
  -4  -5   0   36.90    7.10
   4  -5   0   42.70   10.30
   4  -5   0   39.10    7.00
  -4  -5   0   37.60    7.70
   4   5   0   41.40    9.20
   4   5   0   52.59   11.10
  -4   5   0   41.80   10.20
   4   5   0   38.30   10.20
  -4   5   0   39.50    7.80
   4   5   0   36.10   11.50
  -4   5   0   40.40   10.20
  -4   5   0   49.40    9.60
  -5  -5   0   -0.20    8.20
  -5  -5   0   13.40    7.80
   5  -5   0   -3.60    6.30
   5  -5   0    5.20   11.90
  -5  -5   0   -1.70    9.60
  -5  -5   0    7.90    6.60
  -5  -5   0    0.70    7.10
  -5  -5   0    6.80    8.40
   5  -5   0    8.50   10.70
  -5  -5   0   -6.80    7.60
   5   5   0    6.80    8.80
   5   5   0    7.70   10.10
   5   5   0   -1.20   10.00
  -5   5   0    3.70    6.80
   5   5   0   12.40    9.40
  -5   5   0   14.30    8.30
  -5   5   0   -0.30    4.80
   5   5   0    2.50   10.20
  -5   5   0   -1.00    9.20
  -6  -5   0   53.29   12.00
  -6  -5   0   84.19   16.70
  -6  -5   0   46.20   12.70
  -6  -5   0   67.49   14.40
   6  -5   0   87.59   13.00
  -6  -5   0  102.99   14.50
  -6  -5   0   92.19   13.80
   6  -5   0   49.10   15.80
  -6  -5   0   57.09   14.00
   6  -5   0   53.89   18.00
  -6   5   0   48.80   11.40
   6   5   0   83.69   18.50
  -6   5   0   69.49   17.20
   6   5   0   85.59   17.20
   6   5   0   59.39   14.40
  -6   5   0   84.29   16.80
   6   5   0   76.39   16.10
   6   5   0   83.79   15.30
   6   5   0   45.10   14.60
   6   5   0   69.69   17.70
  -6   5   0  101.59   14.80
  -7  -5   0  115.09   17.00
  -7  -5   0  107.79   16.10
  -7  -5   0   99.09   17.20
   7  -5   0  101.49   19.70
  -7  -5   0   82.89   15.20
  -7  -5   0  114.49   15.80
   7  -5   0   66.29   19.70
  -7  -5   0   58.79   13.80
  -7  -5   0   72.69   14.00
  -7   5   0   94.49   15.20
   7   5   0   75.59   18.30
   7   5   0   42.70   18.90
  -7   5   0  111.99   19.00
   7   5   0   80.79   18.70
   7   5   0  105.79   20.90
   7   5   0   89.49   16.20
   7   5   0  112.89   20.40
   7   5   0  101.99   19.80
  -7   5   0  129.09   18.60
  -8  -5   0   25.10   12.50
  -8  -5   0   -5.50   11.50
   8  -5   0    0.20   11.30
   8  -5   0   10.90   20.70
  -8  -5   0   13.60    9.60
   8  -5   0    1.90   14.40
  -8  -5   0    4.70   17.80
   8   5   0   -8.30   11.70
   8   5   0   -9.40   12.50
   8   5   0  -12.10   16.20
   8   5   0   11.30   20.50
  -8   5   0  -14.10   17.90
  -8   5   0    1.50   12.50
   8   5   0    6.30   10.90
   8   5   0   -7.20   12.40
   9  -5   0  -27.50   18.60
  -9  -5   0    5.90   14.90
  -9  -5   0    9.00   12.50
   9  -5   0  -11.60   21.50
  -9  -5   0   -4.30   13.00
   9  -5   0  -16.10   16.00
   9   5   0   16.10   16.10
  -9   5   0   22.20   15.20
   9   5   0   15.00   24.10
  -9   5   0    0.10   15.30
   9   5   0    0.40   16.00
   9   5   0    9.40   20.90
   0  -6   0 5912.21  247.98
   0  -6   0 5782.32  245.98
   0  -6   0 6029.60  249.38
   0  -6   0 5873.11  246.68
   0  -6   0 5970.80  249.38
   0   6   0 6093.49  247.38
   0   6   0 5845.92  251.07
   0   6   0 5801.02  251.17
   0   6   0 5872.31  246.68
   1  -6   0    1.50    2.10
  -1  -6   0    1.70    2.90
  -1  -6   0   10.40    3.80
   1  -6   0    2.30    3.80
   1  -6   0   -2.60    2.60
  -1  -6   0    6.50    2.80
  -1  -6   0    1.50    0.80
  -1  -6   0    3.00    3.70
   1  -6   0   -0.40    3.30
   1   6   0    6.00    5.40
   1   6   0   -0.20    2.20
   1   6   0    2.60    1.00
  -1   6   0    3.40    3.60
  -1   6   0    2.60    3.40
  -1   6   0    1.10    2.40
   1   6   0    3.20    5.40
  -1   6   0   -1.60    1.10
  -2  -6   0  834.32   40.90
   2  -6   0  888.41   43.50
   2  -6   0  861.01   41.10
  -2  -6   0  862.91   41.60
  -2  -6   0  885.71   41.20
   2  -6   0  827.42   42.40
  -2  -6   0  866.11   37.50
  -2  -6   0  874.11   39.90
   2  -6   0  894.51   36.90
   2   6   0  815.62   37.50
  -2   6   0  871.21   37.90
  -2   6   0  844.82   42.80
   2   6   0  872.41   44.40
  -2   6   0  875.31   41.40
  -2   6   0  770.22   36.80
  -2   6   0  874.51   40.40
   2   6   0  866.31   43.60
   2   6   0  841.62   38.40
  -2   6   0  926.91   40.90
   2   6   0  861.41   40.40
  -3  -6   0  265.67   15.60
   3  -6   0  273.07   20.60
  -3  -6   0  221.48   16.90
  -3  -6   0  224.38   15.90
   3  -6   0  220.78   16.20
  -3  -6   0  224.38   17.20
   3  -6   0  234.78   20.50
  -3  -6   0  232.88   13.60
  -3   6   0  229.18   15.80
   3   6   0  219.78   14.90
   3   6   0  224.48   18.20
  -3   6   0  245.28   19.40
  -3   6   0  208.98   16.00
  -3   6   0  231.78   16.00
   3   6   0  241.28   17.20
   3   6   0  271.67   22.50
   4  -6   0 1532.85   74.39
  -4  -6   0 1393.26   66.69
  -4  -6   0 1538.85   70.09
  -4  -6   0 1412.46   67.89
  -4  -6   0 1497.95   69.39
   4  -6   0 1514.25   73.09
  -4  -6   0 1486.95   70.59
  -4  -6   0 1445.36   67.59
   4  -6   0 1472.65   68.89
  -4  -6   0 1514.05   69.69
  -4   6   0 1407.06   68.29
  -4   6   0 1521.35   72.69
  -4   6   0 1531.95   70.59
   4   6   0 1576.14   72.09
  -4   6   0 1492.65   70.49
   4   6   0 1525.25   74.99
   4   6   0 1525.15   74.09
   4   6   0 1435.96   68.89
  -5  -6   0   37.10   11.60
   5  -6   0   28.40   10.70
  -5  -6   0   45.80    9.50
  -5  -6   0   31.90    9.70
  -5  -6   0   31.20    8.90
  -5  -6   0   40.00   10.50
   5  -6   0   42.50    9.30
  -5  -6   0   45.30   10.80
   5  -6   0   31.10   14.00
  -5  -6   0   54.39   10.10
  -5   6   0   53.29   14.40
  -5   6   0   38.90   10.40
   5   6   0   43.90    9.20
  -5   6   0   53.39   10.50
   5   6   0   38.60   11.20
   5   6   0   38.30   10.60
   5   6   0   42.40   12.40
  -5   6   0   40.90    9.50
   5   6   0   33.00   11.70
  -6  -6   0  683.53   39.00
  -6  -6   0  664.63   38.30
  -6  -6   0  663.93   41.20
  -6  -6   0  706.03   40.50
  -6  -6   0  673.93   38.90
   6  -6   0  720.43   39.00
  -6  -6   0  684.23   40.80
   6  -6   0  666.73   43.40
   6  -6   0  566.84   43.20
  -6  -6   0  688.43   40.30
   6   6   0  789.02   46.60
   6   6   0  706.23   44.00
   6   6   0  695.13   44.70
  -6   6   0  697.83   45.10
   6   6   0  680.73   47.80
  -6   6   0  635.34   37.80
   6   6   0  697.93   41.60
   6   6   0  639.84   40.60
  -6   6   0  692.03   42.60
  -7  -6   0   34.10   13.60
  -7  -6   0   49.99   14.00
  -7  -6   0   29.30   12.30
  -7  -6   0   59.49   14.90
   7  -6   0   36.80   15.20
  -7  -6   0   39.40   15.30
   7  -6   0   59.69   18.80
  -7  -6   0   58.89   15.90
  -7  -6   0   47.50   13.80
  -7   6   0   19.60   15.60
   7   6   0   54.09   15.90
   7   6   0   32.60   18.30
  -7   6   0   36.80   12.10
   7   6   0   23.40   15.20
   7   6   0   78.29   21.60
  -7   6   0   26.50   17.80
   7   6   0   33.40   15.90
   7   6   0   39.40   16.70
   7   6   0   41.40   15.50
  -8  -6   0   19.00   12.00
  -8  -6   0    2.40   15.70
  -8  -6   0    4.50   12.90
  -8  -6   0  -11.40   13.40
   8  -6   0   -2.80   18.50
   8  -6   0   29.70   21.70
  -8   6   0    6.10   18.30
  -8   6   0   -7.60   18.30
   8   6   0   15.80   17.50
   8   6   0  -14.80   17.00
   8   6   0   15.50   19.50
   8   6   0    2.90   19.50
   8   6   0    2.70   19.60
   9  -6   0   27.70   26.70
  -9  -6   0   33.80   15.40
   9  -6   0   23.50   25.30
   9  -6   0   13.80   21.90
  -9  -6   0  -11.20   17.80
  -9  -6   0   23.10   22.40
   9   6   0   19.80   18.00
  -9   6   0   47.70   19.50
  -9   6   0   16.20   21.00
   9   6   0   32.20   16.20
   9   6   0   51.29   26.20
   9   6   0   10.80   23.40
   0  -7   0   -3.00    4.40
   0  -7   0   -0.90    3.40
   0  -7   0    3.50    2.10
   0  -7   0   -4.10    2.90
   0  -7   0    1.80    1.60
   0  -7   0    1.90    2.80
   0   7   0   -2.70    2.40
   0   7   0    0.30    3.70
   0   7   0    0.40    2.30
   0   7   0    3.10    6.10
  -1  -7   0   20.30    4.20
  -1  -7   0   21.50    5.60
  -1  -7   0   15.00    5.10
  -1  -7   0   11.00    5.40
   1  -7   0   13.80    4.80
  -1  -7   0   15.80    1.60
   1  -7   0   13.10    3.30
   1  -7   0   14.10    4.70
   1  -7   0   16.30    5.60
  -1   7   0   13.60    4.20
   1   7   0   15.70    3.70
   1   7   0   13.50    1.80
  -1   7   0   22.70    7.20
  -1   7   0   15.50    5.10
   1   7   0   14.90    6.70
   1   7   0   11.30    5.60
  -2  -7   0  649.83   33.80
  -2  -7   0  650.13   32.90
  -2  -7   0  701.53   34.70
  -2  -7   0  720.33   35.20
   2  -7   0  671.83   29.90
   2  -7   0  713.13   34.20
   2  -7   0  681.23   34.90
  -2  -7   0  681.13   29.80
   2  -7   0  665.13   36.70
   2   7   0  631.84   37.10
  -2   7   0  699.03   31.50
   2   7   0  636.94   32.50
  -2   7   0  664.13   30.00
  -2   7   0  670.53   34.80
  -2   7   0  723.33   37.10
   2   7   0  709.93   37.60
   2   7   0  636.14   30.50
  -2   7   0  675.73   33.30
   2   7   0  677.23   29.90
  -3  -7   0    4.70    5.10
   3  -7   0   23.60    6.80
  -3  -7   0   11.50    5.30
  -3  -7   0   -1.40    4.30
  -3  -7   0   17.30    7.50
  -3  -7   0   14.10    3.90
   3  -7   0    5.30    8.00
   3  -7   0   15.80    8.50
  -3   7   0   -0.10    7.60
  -3   7   0   11.60    6.40
   3   7   0    4.00    4.40
  -3   7   0   18.60    7.20
   3   7   0    4.60    6.00
   3   7   0   15.00    7.90
   3   7   0   12.90    4.60
  -3   7   0    4.30    6.80
  -4  -7   0  279.07   20.50
  -4  -7   0  309.77   20.10
  -4  -7   0  302.87   20.90
   4  -7   0  366.26   27.50
  -4  -7   0  293.67   20.90
   4  -7   0  313.37   27.10
  -4  -7   0  276.97   18.00
   4  -7   0  279.07   20.50
  -4  -7   0  277.57   22.50
   4   7   0  293.17   28.00
   4   7   0  326.87   20.90
   4   7   0  306.67   21.40
  -4   7   0  301.37   21.10
  -4   7   0  290.97   25.30
   4   7   0  303.37   27.10
  -4   7   0  299.87   23.50
  -4   7   0  316.77   21.20
  -5  -7   0   26.70   11.90
  -5  -7   0   65.99   11.70
  -5  -7   0   45.30    9.30
  -5  -7   0   19.40   10.30
   5  -7   0   48.60    9.90
   5  -7   0   33.60   11.70
  -5  -7   0   45.30    9.60
  -5  -7   0   41.40   12.50
   5  -7   0   43.50   14.80
   5   7   0   37.50   10.40
   5   7   0   55.49   13.30
  -5   7   0   45.90    8.70
   5   7   0   65.99   16.00
  -5   7   0   36.60   12.80
   5   7   0   68.59   13.50
   5   7   0   42.80   15.50
  -5   7   0   46.30   14.10
  -5   7   0   37.30   12.10
  -6  -7   0   -4.60   10.80
   6  -7   0    4.30   14.30
  -6  -7   0   13.70    7.10
   6  -7   0    2.60   11.20
  -6  -7   0    4.40    8.20
  -6  -7   0   31.90   13.60
  -6  -7   0   15.60   11.30
  -6  -7   0    8.50    6.70
   6  -7   0    2.60    8.30
  -6  -7   0    5.90   12.00
   6   7   0   19.20   15.30
   6   7   0   32.10   14.40
  -6   7   0    5.50   13.90
   6   7   0  -15.80   13.40
   6   7   0   15.40   12.10
  -6   7   0    3.20    9.00
  -6   7   0   20.40    9.40
   6   7   0   -1.20   10.80
  -7  -7   0   -5.40   12.40
   7  -7   0   -6.20   11.70
  -7  -7   0    3.80   10.70
   7  -7   0   12.00   12.20
  -7  -7   0  -16.50    9.80
  -7  -7   0    7.80   14.50
  -7  -7   0    8.90   13.20
  -7  -7   0    4.00    9.30
   7   7   0  -20.10    9.10
   7   7   0   21.90   14.10
  -7   7   0    2.60   16.70
   7   7   0   -8.90    8.70
   7   7   0   -9.60   16.40
   7   7   0   15.70   13.30
  -7   7   0  -16.90    9.30
   7   7   0   -0.80   12.10
   7   7   0   -6.20   14.60
  -8  -7   0   77.19   19.60
   8  -7   0   73.59   23.80
  -8  -7   0   36.50   15.00
   8  -7   0   64.99   20.90
  -8  -7   0   69.89   18.60
   8   7   0   85.09   25.20
   8   7   0   60.39   20.20
  -8   7   0   78.19   19.60
   8   7   0   71.99   19.50
   8   7   0   59.69   21.20
  -8   7   0   62.69   17.40
   8   7   0   68.79   25.10
   0  -8   0  583.14   30.60
   0  -8   0  607.34   31.20
   0  -8   0  594.74   29.30
   0  -8   0  575.54   27.30
   0  -8   0  560.04   26.30
   0   8   0  643.14   33.40
   0   8   0  632.64   33.60
   0   8   0  567.84   27.20
   0   8   0  601.94   28.20
   1  -8   0   65.09    7.30
  -1  -8   0   74.39    9.20
   1  -8   0   60.29    6.20
  -1  -8   0   75.79    8.90
  -1  -8   0   70.49    3.80
   1  -8   0   58.39    8.30
   1  -8   0   55.19   10.00
  -1  -8   0   74.39    8.40
  -1   8   0   70.49   10.30
   1   8   0   65.69   11.00
   1   8   0   78.49   12.30
   1   8   0   52.99    6.30
   1   8   0   65.19    3.90
  -1   8   0   67.29    9.90
  -1   8   0   85.09    8.40
  -2  -8   0   45.60    8.60
   2  -8   0   38.40    4.40
   2  -8   0   25.40    9.30
  -2  -8   0   43.30    7.30
   2  -8   0   25.40    6.50
  -2  -8   0   33.90    3.30
  -2  -8   0   34.80    8.30
  -2  -8   0   25.40    6.30
   2  -8   0   30.80    6.40
   2   8   0   36.90    4.00
  -2   8   0   34.70    7.30
   2   8   0   34.60    3.50
   2   8   0   36.60    8.60
  -2   8   0   34.10    4.20
   2   8   0   49.60    6.90
  -2   8   0   27.50    7.50
   2   8   0   39.10    9.10
  -2   8   0   42.60    8.80
   3  -8   0  119.79   14.90
  -3  -8   0  122.39   12.90
  -3  -8   0  112.39   12.80
   3  -8   0  125.29   14.40
   3  -8   0  145.19   13.10
  -3  -8   0  128.29    8.80
  -3  -8   0  123.69   11.40
  -3  -8   0  142.59   14.60
   3   8   0  147.39   16.40
  -3   8   0  122.59    6.40
  -3   8   0  113.29   12.40
   3   8   0  129.79   10.60
   3   8   0  146.89   13.80
  -3   8   0  128.29    6.60
  -3   8   0  121.69   14.70
  -3   8   0  128.79   12.70
   3   8   0  133.99   16.90
   4  -8   0  207.58   17.90
   4  -8   0  204.18   22.40
  -4  -8   0  179.78   17.30
  -4  -8   0  194.38   18.70
  -4  -8   0  196.18   14.90
  -4  -8   0  223.68   19.70
  -4  -8   0  206.28   14.00
   4  -8   0  224.68   23.00
   4   8   0  187.58   15.90
   4   8   0  201.58   22.40
  -4   8   0  170.68   19.40
   4   8   0  225.88   19.30
  -4   8   0  209.88   18.40
  -4   8   0  211.38   16.50
   4   8   0  217.18   23.30
  -5  -8   0    9.80    6.90
   5  -8   0   10.20    8.20
  -5  -8   0   14.10    8.20
  -5  -8   0    3.80    7.60
  -5  -8   0   -7.10    7.00
   5  -8   0    7.50   13.30
  -5  -8   0    8.00    7.50
   5  -8   0   11.00   10.00
  -5   8   0   22.70   12.60
  -5   8   0   -1.10    7.90
  -5   8   0   18.60    9.10
   5   8   0    8.20    6.00
   5   8   0   -5.60    9.60
   5   8   0    7.20   10.30
   5   8   0   -0.40    8.50
  -6  -8   0   28.50   14.00
   6  -8   0   26.70   10.90
   6  -8   0   43.10   14.10
  -6  -8   0   16.70   12.20
  -6  -8   0   19.70   10.30
   6  -8   0   54.39   18.70
  -6  -8   0   30.70   10.60
  -6  -8   0   28.50   10.30
  -6  -8   0   15.60   14.00
   6   8   0   22.90   11.90
   6   8   0   26.70   13.10
  -6   8   0   34.00   15.50
   6   8   0   37.00   13.80
  -6   8   0   34.70   10.90
   6   8   0   31.00   16.70
   6   8   0   16.60   12.90
  -6   8   0   17.50   11.70
  -7  -8   0   59.79   15.90
   7  -8   0   56.99   16.60
  -7  -8   0   47.30   14.00
  -7  -8   0   73.49   15.80
  -7  -8   0   71.39   14.00
   7  -8   0  103.59   25.20
  -7  -8   0   82.29   15.40
   7   8   0   75.89   18.10
   7   8   0   36.20   17.00
   7   8   0  107.99   22.40
   7   8   0   82.69   21.20
  -7   8   0   88.39   18.20
   7   8   0   36.40   16.90
  -7   8   0   68.99   19.40
   7   8   0   71.59   17.90
   7   8   0   98.09   20.80
  -8  -8   0   20.50   13.70
   8  -8   0   25.30   21.30
  -8  -8   0   37.80   20.70
  -8  -8   0   66.69   19.80
   8  -8   0   20.80   24.10
  -8   8   0   38.90   21.30
  -8   8   0   74.09   19.50
   8   8   0    3.20   19.50
   8   8   0   93.59   22.20
   8   8   0   24.60   22.60
   8   8   0   13.40   22.10
   0  -9   0    2.30    4.40
   0  -9   0    2.20    2.10
   0  -9   0    3.90    6.00
   0  -9   0   -0.40    3.20
   0  -9   0   -1.80    2.40
   0   9   0    0.20    2.30
   0   9   0    0.30    3.20
   0   9   0    1.00    4.80
   0   9   0    2.40    6.90
   1  -9   0  189.48   12.50
  -1  -9   0  197.38   14.10
  -1  -9   0  192.18    8.70
  -1  -9   0  185.18    8.80
  -1  -9   0  201.58   15.20
   1  -9   0  226.08   15.60
   1  -9   0  185.58   12.90
  -1  -9   0  198.48   15.10
   1  -9   0  192.58   17.20
   1   9   0  179.48   12.00
   1   9   0  206.08   18.90
   1   9   0  179.18    9.00
  -1   9   0  206.68   13.50
   1   9   0  209.28   20.70
  -1   9   0  205.68   18.90
  -1   9   0  208.08   17.90
   2  -9   0  239.68   19.70
   2  -9   0  202.28   12.40
   2  -9   0  234.58   16.50
  -2  -9   0  203.48   14.60
  -2  -9   0  210.08   10.20
   2  -9   0  210.48   17.40
  -2  -9   0  226.68   16.80
  -2  -9   0  210.28   17.30
  -2   9   0  275.47   22.40
   2   9   0  205.78   10.60
  -2   9   0  213.48   16.00
   2   9   0  250.87   23.30
   2   9   0  278.67   23.20
   2   9   0  206.58   10.80
  -2   9   0  217.38   19.00
   2   9   0  220.58   14.50
  -3  -9   0  476.45   30.00
  -3  -9   0  521.25   29.80
   3  -9   0  484.85   30.40
  -3  -9   0  500.95   23.70
  -3  -9   0  486.45   27.00
   3  -9   0  497.85   29.30
  -3  -9   0  482.65   28.70
   3  -9   0  536.45   32.30
   3   9   0  480.35   27.80
  -3   9   0  492.05   23.40
  -3   9   0  511.35   29.20
  -3   9   0  525.45   29.60
   3   9   0  471.25   24.70
   3   9   0  568.34   36.60
   3   9   0  593.34   35.10
  -3   9   0  470.55   22.50
  -3   9   0  522.45   31.90
   4  -9   0  354.66   29.50
  -4  -9   0  360.96   25.80
   4  -9   0  289.97   22.90
   4  -9   0  349.17   26.80
  -4  -9   0  336.37   26.00
  -4  -9   0  304.47   18.50
  -4  -9   0  320.07   20.90
  -4  -9   0  347.57   25.80
   4   9   0  335.97   20.80
  -4   9   0  334.67   22.60
   4   9   0  387.16   33.10
  -4   9   0  329.27   24.60
   4   9   0  335.57   22.70
   4   9   0  372.46   31.40
  -4   9   0  343.77   25.90
  -5  -9   0   23.30    7.30
  -5  -9   0    5.50   12.10
   5  -9   0    3.70   13.70
  -5  -9   0    9.50    8.90
  -5  -9   0    9.20    8.30
   5  -9   0   14.50    8.70
  -5  -9   0   13.30    8.50
   5  -9   0   26.90   14.90
  -5   9   0   13.80    9.80
   5   9   0    8.40   13.20
  -5   9   0   26.50   10.60
   5   9   0   13.50   10.20
   5   9   0    4.50   14.20
  -5   9   0   31.40   12.80
   5   9   0   14.70    8.40
   6  -9   0  141.29   17.10
  -6  -9   0  121.59   17.00
  -6  -9   0  133.39   16.60
  -6  -9   0  188.08   20.40
  -6  -9   0  122.79   15.10
   6  -9   0  180.78   25.70
   6  -9   0  183.28   24.20
  -6  -9   0  141.99   18.20
   6   9   0  198.08   28.20
   6   9   0  167.28   19.60
   6   9   0  149.69   21.60
  -6   9   0  138.49   21.30
   6   9   0  215.78   29.00
  -6   9   0  155.18   17.90
   6   9   0  171.48   20.70
  -6   9   0  128.59   18.70
   7  -9   0   14.00   18.40
  -7  -9   0   22.60   14.70
  -7  -9   0   30.50   13.40
   7  -9   0   37.00   17.20
  -7  -9   0   26.90   16.20
   7   9   0   21.50   14.40
  -7   9   0   20.10   13.70
   7   9   0   22.40   13.70
   7   9   0   70.29   21.60
   7   9   0   34.30   17.80
  -7   9   0   21.10   12.80
   7   9   0   61.59   23.30
   7   9   0   18.20   16.80
  -8  -9   0  195.98   26.40
  -8  -9   0  167.68   26.10
   8  -9   0  153.18   29.50
  -8  -9   0  192.58   29.30
  -8  -9   0  184.08   32.10
   8  -9   0  198.58   31.30
   8   9   0  178.58   33.30
  -8   9   0  164.88   26.90
   8   9   0  170.18   28.80
   8   9   0  228.18   32.20
  -8   9   0  176.18   25.50
   8   9   0  258.47   34.20
   8   9   0  198.08   33.90
   0 -10   0   63.99    6.30
   0 -10   0   63.59    5.50
   0 -10   0   76.09    8.60
   0 -10   0   79.89   11.00
   0 -10   0   63.39    9.50
   0  10   0   76.79   12.10
   0  10   0   71.99   11.50
   0  10   0   55.99    7.10
   0  10   0   57.99    6.20
   1 -10   0    7.00    5.10
  -1 -10   0    8.30    1.40
  -1 -10   0   -2.40    4.90
   1 -10   0    8.80    6.50
   1 -10   0    0.20    4.10
  -1 -10   0    8.50    5.10
   1 -10   0    6.60    6.90
  -1 -10   0   -0.20    6.50
  -1 -10   0    6.80    1.40
   1  10   0   22.30    8.10
   1  10   0    5.70    3.90
  -1  10   0    5.50    5.20
  -1  10   0   -2.20    7.90
  -1  10   0    2.60    5.60
   1  10   0    5.50    1.50
   1  10   0    1.70    6.70
   2 -10   0  669.43   35.50
   2 -10   0  653.33   38.70
  -2 -10   0  641.44   28.30
  -2 -10   0  626.14   35.30
   2 -10   0  719.93   37.10
  -2 -10   0  656.53   34.30
   2 -10   0  698.53   31.60
  -2 -10   0  651.13   36.30
   2  10   0  673.93   28.60
   2  10   0  642.54   28.50
   2  10   0  719.33   42.00
  -2  10   0  697.63   40.10
  -2  10   0  651.43   34.00
   2  10   0  673.53   39.30
   2  10   0  718.33   33.40
  -2  10   0  635.84   37.60
   3 -10   0   46.10   10.10
   3 -10   0   21.30   12.00
   3 -10   0   35.80    4.10
  -3 -10   0   37.90    4.60
  -3 -10   0   49.30   11.60
  -3 -10   0   47.10    9.00
  -3 -10   0   46.80   11.50
   3 -10   0   23.60    8.30
  -3 -10   0   46.90   11.10
  -3  10   0   45.10   11.10
   3  10   0   41.90    8.30
   3  10   0   51.29   14.30
  -3  10   0   32.50    4.40
   3  10   0   33.40    4.30
  -3  10   0   51.79   11.10
  -3  10   0   39.50    6.00
   3  10   0   39.60    5.50
  -3  10   0   34.10    8.00
   3  10   0   29.10   10.80
  -4 -10   0  105.99   16.30
  -4 -10   0  141.49   15.80
  -4 -10   0  137.59   15.70
   4 -10   0   94.59   18.60
  -4 -10   0  116.29    9.80
  -4 -10   0  116.89   13.60
   4 -10   0   95.69   17.50
   4 -10   0  113.59   14.90
   4  10   0  127.79   17.90
   4  10   0  114.79   14.70
  -4  10   0  151.68   18.40
   4  10   0  111.19   11.20
   4  10   0  116.99   18.60
  -4  10   0  113.99   15.00
  -4  10   0  139.89   16.70
   5 -10   0   17.80   11.80
  -5 -10   0   10.60    8.80
  -5 -10   0   16.30    9.40
   5 -10   0   43.40   16.80
  -5 -10   0   22.90   10.40
  -5 -10   0   16.00    7.00
   5 -10   0   14.30    7.40
  -5 -10   0   14.50   12.60
   5  10   0   42.80    9.50
   5  10   0   27.60   12.90
  -5  10   0   17.30    9.20
  -5  10   0   15.30    7.60
  -5  10   0   17.50   10.70
   5  10   0   26.60   15.20
   5  10   0   15.20   10.80
   6 -10   0   53.79   16.10
  -6 -10   0   17.10   11.50
  -6 -10   0   37.10   12.80
   6 -10   0   10.80   15.40
   6 -10   0   32.20    9.60
  -6 -10   0   26.40   15.00
  -6 -10   0   30.10   15.80
  -6  10   0   13.10   16.10
   6  10   0   30.00   14.80
   6  10   0   91.99   22.20
   6  10   0   56.89   13.90
  -6  10   0   27.50   15.90
  -6  10   0   28.50   12.10
   6  10   0   25.90   18.70
   7 -10   0   13.80   21.50
  -7 -10   0  -20.80   15.60
   7 -10   0   -7.30   18.00
  -7 -10   0   37.00   17.10
  -7 -10   0    0.80   15.20
  -7  10   0   17.00   13.30
   7  10   0   15.50   14.50
   7  10   0  -11.20   18.60
   7  10   0  -16.60   15.30
   7  10   0   22.20   17.20
  -7  10   0   14.50   17.00
  -8 -10   0   28.70   19.10
   8 -10   0   40.80   26.90
  -8 -10   0   34.10   20.10
   8 -10   0    5.30   20.80
  -8 -10   0   43.60   21.10
   8  10   0   25.30   22.30
   8  10   0   34.30   19.10
  -8  10   0   27.80   15.60
  -8  10   0   16.80   17.40
   8  10   0   96.09   28.30
   8  10   0   28.20   19.10
   8  10   0   46.50   20.70
   0 -11   0   -3.80    4.50
   0 -11   0    3.70    5.90
   0 -11   0    1.00    3.50
   0 -11   0   -1.00    2.80
   0 -11   0    7.50    6.00
   0  11   0   -4.70    2.50
   0  11   0   10.70    7.60
   0  11   0   12.00    9.60
   0  11   0   -1.90    4.00
   1 -11   0  655.43   36.00
  -1 -11   0  597.74   26.70
   1 -11   0  648.54   31.70
   1 -11   0  612.54   35.50
  -1 -11   0  633.14   26.90
  -1 -11   0  686.53   36.60
  -1 -11   0  597.84   33.50
  -1 -11   0  611.54   34.00
   1 -11   0  648.94   32.60
   1  11   0  617.84   31.20
  -1  11   0  641.14   32.30
  -1  11   0  650.93   37.30
  -1  11   0  601.24   38.30
   1  11   0  705.03   39.70
   1  11   0  682.13   40.00
  -2 -11   0 1327.17   62.99
   2 -11   0 1357.86   64.49
   2 -11   0 1333.67   59.49
  -2 -11   0 1335.67   65.59
  -2 -11   0 1405.16   65.09
   2 -11   0 1325.67   66.39
   2 -11   0 1350.46   64.09
   2  11   0 1314.07   68.09
  -2  11   0 1264.37   65.49
  -2  11   0 1346.07   62.19
   2  11   0 1316.77   69.09
   2  11   0 1274.57   60.69
  -2  11   0 1424.56   68.99
  -2  11   0 1293.17   62.59
   3 -11   0 1253.27   63.79
   3 -11   0 1150.28   58.49
  -3 -11   0 1217.08   57.89
  -3 -11   0 1256.47   60.39
  -3 -11   0 1223.18   59.59
   3 -11   0 1191.98   61.09
   3 -11   0 1163.08   52.19
   3  11   0 1200.68   53.49
  -3  11   0 1165.08   57.59
  -3  11   0 1300.47   64.69
   3  11   0 1152.68   56.49
   3  11   0 1110.09   52.09
   3  11   0 1228.08   66.29
   3  11   0 1213.98   64.79
  -3  11   0 1224.08   61.19
  -3  11   0 1169.78   54.29
   4 -11   0  103.29   14.70
  -4 -11   0   97.29   14.40
  -4 -11   0   87.39   13.20
  -4 -11   0   79.69   13.90
   4 -11   0   94.09   18.00
  -4 -11   0   90.19   14.20
  -4 -11   0  101.39    8.90
   4 -11   0  108.49   19.40
   4  11   0  148.09   23.60
   4  11   0   97.09    9.80
  -4  11   0   84.79   13.20
   4  11   0   72.89   12.20
  -4  11   0   82.19   14.60
   4  11   0   98.19   17.80
  -4  11   0   79.39   14.90
   5 -11   0   78.89   18.70
   5 -11   0   74.69   19.60
  -5 -11   0   52.39   12.60
   5 -11   0   62.89   11.60
  -5 -11   0   67.79   16.50
  -5 -11   0   69.69   12.80
  -5 -11   0   60.79   13.30
   5  11   0   75.39   14.10
   5  11   0   85.29   20.20
  -5  11   0   45.70   12.90
  -5  11   0   50.29   11.90
  -5  11   0   51.99   14.60
   5  11   0   49.99   17.90
   6 -11   0  435.76   37.80
  -6 -11   0  344.67   25.90
  -6 -11   0  447.16   32.10
   6 -11   0  371.26   38.50
  -6 -11   0  349.07   30.50
  -6 -11   0  437.36   35.00
   6 -11   0  348.87   26.70
  -6  11   0  414.46   30.20
   6  11   0  430.16   34.80
   6  11   0  393.16   39.50
  -6  11   0  331.67   32.30
   6  11   0  377.86   37.90
  -6  11   0  394.66   35.70
   7 -11   0  108.69   23.00
  -7 -11   0  142.89   23.60
  -7 -11   0  160.58   24.50
  -7 -11   0   99.69   21.50
   7 -11   0  113.19   25.90
  -7  11   0  126.49   23.70
  -7  11   0  124.89   22.00
   7  11   0  132.39   28.40
   7  11   0  105.59   27.20
   7  11   0  151.08   28.70
   7  11   0  120.89   26.50
  -8 -11   0    6.80   20.00
  -8 -11   0    7.50   18.80
   8 -11   0    6.70   23.00
   8 -11   0  -11.80   15.40
  -8 -11   0   -2.70   16.90
  -8  11   0  -12.10   19.30
  -8  11   0    6.90   15.30
   8  11   0    6.40   18.30
   8  11   0    6.20   16.00
   8  11   0    7.20   21.10
   8  11   0   27.80   19.60
   0 -12   0 1403.66   71.39
   0 -12   0 1489.65   69.49
   0 -12   0 1501.05   72.19
   0 -12   0 1488.05   65.99
   0  12   0 1526.75   75.39
   0  12   0 1505.05   67.49
   0  12   0 1615.34   76.89
   1 -12   0   18.20    6.20
  -1 -12   0   24.20    9.80
  -1 -12   0    4.30    7.80
   1 -12   0   30.00    8.80
  -1 -12   0   20.50    7.30
   1 -12   0   21.40    6.30
   1 -12   0    3.80    8.70
   1  12   0   14.40    5.30
   1  12   0    4.90    8.10
   1  12   0    4.20   10.80
  -1  12   0    1.40   10.40
  -1  12   0   -6.30    5.40
  -1  12   0   12.60    8.20
   2 -12   0  414.56   29.40
   2 -12   0  433.86   23.00
  -2 -12   0  387.56   26.90
  -2 -12   0  434.96   27.40
   2 -12   0  407.66   25.90
   2 -12   0  432.76   27.50
  -2 -12   0  498.55   30.80
  -2  12   0  400.96   30.00
   2  12   0  436.66   32.30
   2  12   0  416.16   23.60
  -2  12   0  455.45   30.80
  -2  12   0  412.86   26.50
   2  12   0  390.36   31.80
  -2  12   0  444.76   25.20
   3 -12   0  174.98   20.10
   3 -12   0  148.59   17.60
  -3 -12   0  175.98   19.00
   3 -12   0  150.68   10.80
  -3 -12   0  160.68   19.20
   3 -12   0  159.38   19.00
  -3 -12   0  183.28   17.40
  -3  12   0  139.59   15.10
  -3  12   0  175.98   19.90
   3  12   0  180.38   21.60
  -3  12   0  170.48   20.30
  -3  12   0  171.68   13.20
   3  12   0  224.08   26.10
   3  12   0  172.88   15.60
   4 -12   0  967.40   50.79
  -4 -12   0  922.31   52.59
   4 -12   0  924.31   54.19
  -4 -12   0  882.71   48.00
  -4 -12   0 1017.70   53.29
  -4 -12   0  902.61   51.59
   4 -12   0  889.91   53.59
  -4  12   0  900.21   49.00
  -4  12   0  894.31   50.69
   4  12   0  947.71   58.99
   4  12   0  942.91   48.00
  -4  12   0  963.40   55.99
   4  12   0  910.71   54.79
  -5 -12   0    4.90   13.00
   5 -12   0   17.00   11.40
  -5 -12   0    5.60   14.50
  -5 -12   0   11.50    7.80
   5 -12   0   17.80   16.10
  -5 -12   0    6.90   13.50
   5 -12   0   -6.90   14.50
  -5  12   0    6.00   12.70
   5  12   0   13.60    9.80
   5  12   0   -0.80   16.70
   5  12   0   11.30   15.60
  -5  12   0    9.20   10.70
  -5  12   0  -13.10   13.40
   6 -12   0  244.38   29.10
  -6 -12   0  261.17   28.80
   6 -12   0  236.08   23.70
  -6 -12   0  230.88   25.00
  -6 -12   0  309.97   30.10
   6 -12   0  271.17   34.20
   6  12   0  246.28   26.50
  -6  12   0  233.88   25.50
   6  12   0  268.27   33.90
  -6  12   0  268.37   30.10
   6  12   0  266.07   38.00
   6  12   0  301.67   34.60
   7 -12   0   56.69   22.80
  -7 -12   0    7.20   19.00
   7 -12   0   32.40   18.90
  -7 -12   0   21.20   14.00
  -7 -12   0   48.60   19.50
  -7  12   0   61.29   20.60
   7  12   0   37.60   22.80
   7  12   0   48.70   22.90
   7  12   0   36.10   18.40
  -7  12   0   36.00   22.10
   8 -12   0   -5.00   15.40
   0 -13   0  -15.60    5.20
   0 -13   0    5.10    5.50
   0 -13   0    3.20    9.80
   0 -13   0   -0.40    4.00
   0  13   0   -1.10   10.40
   0  13   0   11.10    8.90
   0  13   0    4.50    5.10
  -1 -13   0   58.49   12.20
  -1 -13   0   64.19   11.50
   1 -13   0   67.99   11.30
  -1 -13   0   70.49   12.20
   1 -13   0   54.49    9.20
   1 -13   0   46.50    7.70
   1 -13   0   52.69   11.50
  -1  13   0   95.19   15.70
  -1  13   0   84.69   10.70
  -1  13   0   71.19   15.40
   1  13   0   55.79    7.90
   1  13   0   60.29   15.00
   1  13   0   34.30   14.20
   2 -13   0  500.15   30.90
  -2 -13   0  562.14   35.10
  -2 -13   0  553.34   33.60
   2 -13   0  482.75   26.60
   2 -13   0  536.15   36.20
  -2 -13   0  480.75   31.30
   2 -13   0  485.45   31.30
   2  13   0  491.85   34.90
  -2  13   0  439.36   34.00
   2  13   0  532.45   39.30
  -2  13   0  516.05   34.90
  -2  13   0  558.54   31.80
   2  13   0  488.45   27.10
  -2  13   0  509.85   29.60
  -3 -13   0   92.59   14.00
   3 -13   0  105.29    9.60
   3 -13   0  107.99   19.40
  -3 -13   0  140.49   18.00
   3 -13   0  145.39   17.60
   3 -13   0  131.19   16.10
  -3 -13   0  116.59   15.40
  -3  13   0  101.39   13.10
   3  13   0  111.39   19.10
  -3  13   0  127.99   20.50
   3  13   0  107.89   12.20
   3  13   0  124.89   19.00
  -3  13   0   84.49   16.50
  -3  13   0  123.89   12.80
   4 -13   0  186.18   20.50
  -4 -13   0  211.28   21.40
  -4 -13   0  219.38   20.00
   4 -13   0  225.68   25.10
   4 -13   0  163.58   24.70
  -4 -13   0  202.18   21.30
  -4  13   0  138.19   21.10
   4  13   0  204.58   18.90
   4  13   0  182.78   26.00
   4  13   0  198.78   25.70
  -4  13   0  200.58   22.50
  -4  13   0  185.68   19.80
   5 -13   0  -20.40    9.70
   5 -13   0   -3.30   10.50
  -5 -13   0    7.40   10.10
  -5 -13   0   -6.90   14.20
  -5 -13   0   -3.20   14.20
   5 -13   0   -2.90   14.60
  -5 -13   0    4.30   10.70
  -5  13   0    9.30   11.80
  -5  13   0  -13.50   14.90
   5  13   0    0.60   12.10
  -5  13   0  -15.10   12.10
   5  13   0   25.20   13.30
  -6 -13   0   -9.90   11.40
   6 -13   0    8.70   13.10
   6 -13   0   15.70   14.80
  -6 -13   0   24.50   16.80
   6 -13   0    3.30   19.80
  -6 -13   0   30.20   18.00
  -6  13   0   -6.80   10.20
  -6  13   0   25.60   18.90
   6  13   0   36.30   24.70
   6  13   0   31.80   19.80
   6  13   0   17.70   16.10
  -7 -13   0   11.80   20.20
  -7 -13   0    3.90   12.90
   7 -13   0   18.10   24.20
  -7 -13   0   -2.00   13.30
   7 -13   0   35.20   17.40
  -7  13   0   20.80   21.00
   7  13   0   22.00   17.70
   7  13   0   41.10   29.10
   7  13   0   44.50   18.80
  -7  13   0   13.30   13.60
   0 -14   0   58.39   11.30
   0 -14   0   70.69    7.90
   0 -14   0   58.99   11.60
   0 -14   0   71.99   12.80
   0  14   0   56.79   16.70
   0  14   0   82.89    9.70
   0  14   0   62.59   14.50
   1 -14   0    8.10    8.50
   1 -14   0    8.70    6.10
  -1 -14   0    0.30    7.30
  -1 -14   0    2.00    9.70
   1 -14   0    3.40    7.70
   1 -14   0    5.40    6.90
  -1 -14   0   10.40    7.20
   1  14   0   -3.90   11.70
  -1  14   0   -5.20    6.00
   1  14   0   13.70    5.50
   1  14   0   -2.80   11.60
  -1  14   0    7.60    8.80
  -1  14   0    3.40   11.60
   2 -14   0   -2.80   11.90
  -2 -14   0   16.00    8.50
   2 -14   0   -1.00   10.70
   2 -14   0    7.10    8.10
  -2 -14   0   16.50   12.40
  -2 -14   0    9.90    7.50
   2 -14   0   -3.20    5.50
   2  14   0    6.30    6.30
  -2  14   0    7.70    8.80
   2  14   0   27.40   11.50
   2  14   0    6.20   13.10
  -2  14   0   -0.40    8.00
  -2  14   0   -0.50   12.60
  -2  14   0    0.90    7.70
   3 -14   0   38.70   12.10
  -3 -14   0   38.60   12.10
   3 -14   0    9.30    8.30
   3 -14   0   37.90   15.90
  -3 -14   0   14.60   10.30
  -3 -14   0   15.10   13.10
  -3  14   0   12.00   12.70
  -3  14   0   32.70   12.60
   3  14   0   16.70    7.00
   3  14   0   25.40   13.00
  -3  14   0   30.80    8.90
   3  14   0   47.60   16.10
   4 -14   0    5.40   11.60
  -4 -14   0    4.90   10.20
   4 -14   0   23.10   16.00
  -4 -14   0    0.20   13.40
   4 -14   0   -0.60    9.20
  -4 -14   0    1.20   13.50
  -4  14   0   -5.60    7.00
  -4  14   0    7.00   11.80
   4  14   0   10.80   12.70
   4  14   0   -4.60   14.70
  -4  14   0    5.70   15.70
  -5 -14   0    0.80   14.10
   5 -14   0    1.50   12.00
  -5 -14   0   -4.50   10.50
  -5 -14   0    9.60   15.50
   5 -14   0    7.70   15.50
   5 -14   0   -4.80    8.10
   5  14   0    6.90   11.50
   5  14   0   -3.10   11.70
  -5  14   0    6.10   12.30
  -5  14   0  -19.80   11.90
  -5  14   0   -5.30   11.50
  -6 -14   0  -11.40   16.10
   6 -14   0    9.10   19.90
  -6 -14   0    4.00   17.90
   6 -14   0  -23.50   12.30
   6  14   0   -5.40   12.00
   6  14   0   -3.20   17.90
  -6  14   0    2.00   11.10
   6  14   0   47.90   24.00
  -6  14   0  -22.60   16.60
  -7 -14   0   21.60   20.90
   7 -14   0   44.60   26.20
   7 -14   0   25.20   17.90
  -7 -14   0   22.70   21.00
  -7  14   0   38.90   18.30
   7  14   0   11.20   16.70
  -7  14   0   44.90   16.60
   7  14   0    1.90   17.90
   7  14   0   40.70   31.20
   0 -15   0   -7.10    8.00
   0 -15   0    1.70   11.50
   0 -15   0    3.10   10.90
   0  15   0  -23.40    6.90
   0  15   0    8.50    6.00
   0  15   0    0.00   12.70
   1 -15   0   89.79   11.50
   1 -15   0  116.99   15.80
  -1 -15   0   85.59   14.70
   1 -15   0   92.19   11.40
   1 -15   0   70.39   14.20
  -1 -15   0  106.09   14.90
  -1 -15   0   71.29   16.00
   1  15   0  100.49   10.80
  -1  15   0   88.79   19.50
  -1  15   0   91.39   12.00
   1  15   0   85.69   19.80
  -1  15   0  102.59   17.20
   1  15   0  113.49   20.20
   2 -15   0  161.98   14.40
  -2 -15   0  167.38   19.30
  -2 -15   0  154.98   19.40
   2 -15   0  166.98   17.70
   2 -15   0  157.68   22.30
   2 -15   0  156.88   19.90
  -2 -15   0  177.68   18.30
   2  15   0  135.29   22.50
  -2  15   0  152.48   15.20
  -2  15   0  161.68   20.40
   2  15   0  138.69   13.30
  -2  15   0  146.69   22.60
   2  15   0  164.88   25.20
  -2  15   0  160.28   19.10
   3 -15   0  156.08   23.40
   3 -15   0  160.88   20.70
  -3 -15   0  183.78   21.10
  -3 -15   0  185.58   20.50
   3 -15   0  167.28   20.90
  -3 -15   0  120.59   17.50
  -3  15   0  165.08   18.20
  -3  15   0  122.39   18.40
  -3  15   0  194.78   24.10
   3  15   0  145.19   23.20
   3  15   0  174.68   23.40
   4 -15   0  162.78   21.40
  -4 -15   0  150.18   22.70
   4 -15   0  135.09   24.50
   4 -15   0  170.28   21.30
  -4 -15   0  143.09   18.50
  -4 -15   0  162.98   21.00
  -4  15   0  143.59   21.50
   4  15   0  157.08   23.60
  -4  15   0  149.39   22.70
   4  15   0  201.28   29.50
  -4  15   0  141.89   17.60
   5 -15   0   -8.60   15.30
  -5 -15   0   16.90   12.40
   5 -15   0   -2.30   17.40
   5 -15   0    0.80   12.50
  -5 -15   0   10.60   11.70
  -5  15   0   -0.20   14.50
   5  15   0   -3.30   12.90
   5  15   0    8.50   18.80
  -5  15   0    6.10   13.40
  -5  15   0    0.30   16.70
  -6 -15   0    5.00   18.10
   6 -15   0    7.90   15.00
  -6 -15   0   -7.20   12.10
   6 -15   0  -22.80   19.40
   6  15   0   30.30   21.00
  -6  15   0   -3.50   12.70
  -6  15   0    5.20   11.70
   6  15   0  -17.70   26.30
   6  15   0   19.60   21.90
   7 -15   0   16.90   15.60
   7 -15   0   24.60   25.90
  -7 -15   0   17.50   21.60
  -7 -15   0   28.80   21.50
  -7  15   0   48.20   17.20
   7  15   0   65.69   32.70
   7  15   0   21.40   19.60
   7  15   0  -13.30   22.30
  -7  15   0   43.10   25.00
   0 -16   0  221.48   23.40
   0 -16   0  174.58   20.10
   0 -16   0  161.78   17.10
   0  16   0  201.08   16.20
   0  16   0  184.68   25.40
   0  16   0  182.38   23.70
  -1 -16   0  -13.00   10.00
   1 -16   0   -6.20    8.00
   1 -16   0    2.70    9.20
  -1 -16   0    3.40   11.40
   1 -16   0    9.60   13.10
  -1 -16   0    8.80    9.50
   1  16   0  -42.70   12.40
  -1  16   0   -6.40   13.10
  -1  16   0   11.50    8.80
   1  16   0   21.90   14.70
  -1  16   0   -3.90    6.80
  -1  16   0   25.30   15.70
   2 -16   0   10.90    7.30
  -2 -16   0   10.80   12.60
   2 -16   0   19.30   10.00
   2 -16   0   15.90   14.80
  -2 -16   0   16.70    9.00
   2 -16   0  -11.90   11.40
  -2 -16   0   10.20   10.60
  -2  16   0    7.70   11.50
  -2  16   0   24.40   11.80
   2  16   0    0.10   14.80
  -2  16   0   14.50   14.50
  -2  16   0   24.20   10.10
   2  16   0   33.00   17.80
  -3 -16   0    6.60   11.30
   3 -16   0    6.40   11.60
  -3 -16   0   18.80   14.90
  -3 -16   0   30.10   10.30
   3 -16   0   15.60   12.70
   3 -16   0   28.10   13.50
  -3  16   0   25.10   13.70
   3  16   0   12.80   13.20
  -3  16   0   32.50   12.40
  -3  16   0   29.80   14.90
   3  16   0   39.40   14.50
  -4 -16   0    9.00   16.30
  -4 -16   0   -6.40   11.40
  -4 -16   0  -21.80   15.10
   4 -16   0   13.50   13.90
   4 -16   0    6.40   13.10
   4 -16   0  -22.00    9.70
  -4  16   0   -9.50   15.50
   4  16   0    2.70   16.20
  -4  16   0  -17.90   12.40
  -4  16   0   22.00   12.90
   4  16   0  -26.50   17.00
  -5 -16   0   20.10   16.60
   5 -16   0  -34.10   15.20
   5 -16   0    0.10   17.80
  -5 -16   0   19.40   18.20
   5 -16   0    9.50   14.60
   5  16   0   -6.00   12.40
  -5  16   0   20.10   14.70
   5  16   0   -5.90   24.20
  -5  16   0    1.00   17.60
   5  16   0   -4.80   12.80
  -6 -16   0   52.39   17.10
   6 -16   0   56.49   24.70
  -6 -16   0   50.99   21.80
   6 -16   0   51.19   18.70
  -6  16   0   62.49   24.20
   6  16   0   54.29   23.70
   6  16   0   88.49   28.40
  -6  16   0   54.89   16.00
   6  16   0  115.59   34.70
   0 -17   0    7.60   10.10
   0 -17   0   -4.10    6.80
   0 -17   0    7.80    9.90
   0  17   0    1.00   14.70
   0  17   0   14.70   10.90
  -1 -17   0  172.78   22.50
  -1 -17   0  187.98   19.70
   1 -17   0  232.18   19.90
  -1 -17   0  232.88   25.10
   1 -17   0  150.48   20.60
   1 -17   0  184.38   23.60
  -1  17   0  220.98   25.30
  -1  17   0  140.49   24.40
   1  17   0  192.48   25.10
  -1  17   0  185.48   17.30
  -1  17   0  148.09   23.00
   1  17   0  140.79   23.20
  -2 -17   0  357.96   27.80
   2 -17   0  325.67   29.00
   2 -17   0  310.87   25.90
  -2 -17   0  306.97   27.60
   2 -17   0  350.56   33.30
  -2 -17   0  366.06   32.70
  -2  17   0  295.27   32.50
  -2  17   0  304.87   33.20
   2  17   0  386.06   38.50
  -2  17   0  305.67   32.70
  -2  17   0  321.37   22.90
   2  17   0  343.37   36.00
   3 -17   0  328.07   28.80
  -3 -17   0  314.07   31.80
   3 -17   0  311.37   31.80
  -3 -17   0  380.86   32.40
   3 -17   0  299.87   29.50
  -3 -17   0  303.27   26.90
  -3  17   0  319.87   24.30
   3  17   0  341.87   36.20
  -3  17   0  348.57   33.90
   3  17   0  319.37   36.50
  -3  17   0  358.26   35.10
   4 -17   0   43.00   16.20
  -4 -17   0   51.49   15.10
   4 -17   0   23.60   14.50
  -4 -17   0    8.30   17.10
   4 -17   0   15.70   11.00
  -4 -17   0   22.10   13.20
  -4  17   0   37.10   14.80
   4  17   0  -13.70   17.10
  -4  17   0   25.20   19.10
  -4  17   0   15.30   12.00
   4  17   0    2.90   19.40
   5 -17   0   14.60   19.30
  -5 -17   0   19.80   19.50
   5 -17   0   18.20   20.00
   5 -17   0   -2.70   10.20
  -5 -17   0   17.40   18.00
  -5  17   0   19.90   11.60
  -5  17   0  -10.20   12.30
   5  17   0   30.60   16.60
   5  17   0   34.30   20.40
   5  17   0  -12.90   19.00
   6 -17   0   62.39   20.40
  -6 -17   0   35.90   16.60
  -6 -17   0  100.39   25.70
   6 -17   0   29.10   23.30
   6  17   0   61.29   28.50
  -6  17   0   11.80   21.90
  -6  17   0   34.90   19.50
   6  17   0   48.40   24.70
   6  17   0   80.99   27.90
   0 -18   0  226.98   26.00
   0 -18   0  205.18   25.60
   0 -18   0  204.38   21.40
   0  18   0  205.58   25.90
   0  18   0  211.88   29.50
   0  18   0  183.28   28.30
   1 -18   0   24.30   11.90
   1 -18   0    9.50    9.80
   1 -18   0   16.00   15.90
  -1 -18   0    1.30    8.90
  -1 -18   0   35.00   12.90
  -1 -18   0   31.70   11.90
  -1  18   0   15.80   15.30
  -1  18   0   30.50   13.90
  -1  18   0   39.20   18.40
   1  18   0   24.00   14.50
   1  18   0   16.50   13.10
   2 -18   0   40.10   13.30
  -2 -18   0   40.50   17.80
  -2 -18   0   11.00   13.60
   2 -18   0    0.40   16.10
  -2 -18   0    9.30   14.20
  -2  18   0   33.60   18.10
  -2  18   0   44.30   12.10
   2  18   0   65.49   20.50
   2  18   0   18.60   14.70
  -2  18   0   25.00   14.40
  -3 -18   0   -9.70   16.10
  -3 -18   0    6.70   10.70
   3 -18   0   -9.90   11.40
  -3 -18   0    2.80   13.00
   3 -18   0   -5.10   14.10
   3  18   0   17.30   15.20
   3  18   0    1.10   17.10
  -3  18   0   12.70   12.90
  -3  18   0   -9.90   10.90
  -3  18   0    6.40   15.40
   4 -18   0   54.99   14.40
   4 -18   0   42.40   17.40
  -4 -18   0   43.50   20.70
   4 -18   0   21.20   13.10
  -4 -18   0   71.29   21.60
  -4  18   0   62.99   14.20
   4  18   0   15.80   22.00
   4  18   0   56.59   18.10
   4  18   0   31.50   26.80
  -4  18   0   19.30   19.80
  -4  18   0   41.60   18.90
  -5 -18   0   -0.60   13.70
   5 -18   0    1.40   18.50
   5 -18   0   21.80   12.60
  -5 -18   0    0.80   20.40
   5 -18   0   54.09   24.20
  -5  18   0   22.30   16.30
   5  18   0   -7.70   21.60
   5  18   0   17.40   16.40
  -5  18   0   21.10   15.80
   5  18   0   53.79   29.80
   0 -19   0   -4.20   11.60
   0 -19   0   -3.10   11.30
   0 -19   0   -6.80   13.60
   0  19   0  -11.80   16.00
   0  19   0   -2.40   17.10
   0  19   0  -12.70   11.10
   1 -19   0   56.39   11.20
   1 -19   0   21.70   17.10
   1 -19   0   46.00   14.90
  -1 -19   0   40.40   16.50
  -1 -19   0   53.29   16.50
  -1 -19   0   53.79   19.10
  -1  19   0    5.50   14.10
   1  19   0   34.40   21.50
  -1  19   0   60.59   19.20
   1  19   0   89.49   19.70
  -1  19   0   36.90   19.70
   1  19   0   50.39   18.20
   2 -19   0  465.35   41.90
  -2 -19   0  486.05   37.70
   2 -19   0  474.35   35.90
  -2 -19   0  449.86   37.70
  -2 -19   0  419.96   36.30
   2  19   0  458.25   42.80
  -2  19   0  419.16   41.90
  -2  19   0  358.46   36.50
   2  19   0  456.85   46.50
   2  19   0  437.36   43.50
  -3 -19   0   27.30   16.20
   3 -19   0   36.00   18.00
   3 -19   0   42.10   16.30
  -3 -19   0   29.20   19.80
  -3 -19   0   43.60   18.80
   3  19   0   46.40   17.40
  -3  19   0   35.80   16.90
  -3  19   0   58.09   20.40
   3  19   0   12.80   16.30
   3  19   0   56.69   28.00
  -4 -19   0   76.19   18.90
   4 -19   0   73.09   19.50
  -4 -19   0   46.60   21.70
   4 -19   0   74.59   21.00
   4  19   0  100.89   26.70
  -4  19   0   94.09   19.00
  -4  19   0   54.39   24.40
   4  19   0   47.40   22.90
   4  19   0   21.40   24.90
   5 -19   0   18.40   17.40
  -5 -19   0   35.30   21.50
  -5 -19   0   -4.90   20.20
   5 -19   0   -2.40   21.60
  -5  19   0   36.00   23.30
   5  19   0   21.00   22.60
   5  19   0   25.90   20.40
  -5  19   0   29.10   18.10
   5  19   0   31.50   25.40
   0 -20   0   63.19   16.30
   0 -20   0   59.99   16.00
   0 -20   0   36.60   19.20
   0  20   0   41.20   22.20
   0  20   0   28.00   15.70
   0  20   0   56.09   21.30
   1 -20   0    3.10   16.50
  -1 -20   0    1.10   10.80
  -1 -20   0    2.90   14.30
  -1 -20   0    5.60   12.20
   1 -20   0  -22.90   15.20
   1 -20   0   -5.80   11.00
  -1  20   0   22.80   18.70
   1  20   0   33.60   22.50
  -1  20   0   -7.10   10.60
   1  20   0   -2.70   19.60
   1  20   0    1.00   20.80
  -1  20   0    9.40   13.00
   2 -20   0   12.50   19.30
  -2 -20   0   33.00   13.80
  -2 -20   0   27.50   19.80
  -2 -20   0   24.70   17.00
   2 -20   0   36.60   14.40
  -2  20   0   49.10   23.20
   2  20   0  -20.90   22.30
   2  20   0  -27.80   16.80
   2  20   0    8.10   16.00
  -2  20   0   14.80   14.80
  -3 -20   0   58.99   17.10
   3 -20   0   38.80   19.80
  -3 -20   0   55.29   17.90
   3 -20   0  115.19   22.10
  -3  20   0   51.29   19.60
  -3  20   0   62.09   21.50
   3  20   0   71.79   20.50
   3  20   0   64.69   29.30
   3  20   0   52.19   20.50
  -4 -20   0   17.40   21.50
   4 -20   0   23.80   16.60
  -4 -20   0   47.70   21.80
   4 -20   0   23.40   18.60
   4  20   0   71.39   25.30
   4  20   0   52.19   27.10
   4  20   0   -9.60   20.50
  -4  20   0   28.50   23.90
   0 -21   0   -6.20    8.70
   0 -21   0   22.90   18.80
   0 -21   0   15.90   18.20
   0  21   0  -23.20   18.30
   0  21   0   26.00   22.60
   0  21   0  -22.30   18.20
   1 -21   0    2.10   18.00
   1 -21   0   -4.10   17.90
  -1 -21   0    7.00   17.50
  -1 -21   0  -18.00   18.30
  -1 -21   0   -1.30   10.80
  -1  21   0   16.00   19.80
  -1  21   0   33.10   21.30
   1  21   0    3.90   22.30
   1  21   0   -5.00   20.50
   1  21   0  -32.20   18.00
   2 -21   0    1.40   17.40
  -2 -21   0   -2.80   15.40
  -2 -21   0    8.30   17.70
  -2 -21   0   22.00   21.00
   2 -21   0   -5.20   19.10
   2  21   0   -6.60   15.80
  -2  21   0   20.70   21.00
   2  21   0  -15.60   19.70
  -2  21   0   13.80   15.80
   2  21   0  -14.20   16.80
   3 -21   0    5.50   15.20
  -3 -21   0   16.90   15.80
  -3 -21   0    6.50   19.80
   3 -21   0   29.90   19.80
  -3  21   0   25.90   17.10
  -3  21   0   14.40   20.80
   3  21   0   48.50   21.50
   3  21   0   10.40   16.00
   3  21   0   -2.50   19.00
   0 -22   0   12.90   18.50
   0 -22   0   20.40   15.80
   0 -22   0   -4.30   13.50
   0  22   0  -12.20   13.60
   0  22   0   22.10   15.70
   0  22   0    5.90   15.50
  -1 -22   0   75.89   20.00
   1 -22   0   93.69   20.10
  -1 -22   0   96.19   23.70
   1 -22   0   98.29   21.70
  -1 -22   0   77.19   16.60
   1  22   0  121.19   25.40
   1  22   0   77.99   23.70
   1  22   0   45.90   24.20
  -1  22   0  123.89   25.40
  -1  22   0   70.09   20.70
   2 -22   0  -25.00   17.70
  -2 -22   0   -0.90   14.30
   2 -22   0  -29.50   18.60
  -2 -22   0   -7.80   17.70
  -2  22   0   -9.50   14.80
   2  22   0  -23.60   21.30
   2  22   0  -13.20   25.80
   2  22   0   -0.20   23.20
  -2  22   0   13.50   21.80
  -9   0   1  -24.90   11.70
   9   0  -1   32.20   21.80
   9   0  -1   -1.70   23.00
   9   0  -1  -15.70   10.10
  -9   0   1   15.50   14.70
   8   0  -1  -14.10   12.50
   8   0  -1   16.70   13.50
  -8   0   1  -12.30   15.70
  -8   0   1  -10.90    9.10
   8   0  -1   15.40   15.00
  -8   0   1   -8.80   17.50
   7   0  -1  -24.80    8.40
   7   0  -1    6.80   12.70
   7   0  -1   -0.80   11.80
  -7   0   1   -4.30   11.20
  -7   0   1   -5.30   13.80
  -7   0   1   -6.20   10.10
   6   0  -1   11.50   10.60
  -6   0   1   -3.00   12.10
  -6   0   1   -1.50   10.90
   6   0  -1    7.60    9.50
   6   0  -1   -3.20   13.40
  -6   0   1   -4.60    9.40
   6   0  -1   -4.10    6.60
  -6   0   1   -2.90    5.90
   5   0  -1   12.60    8.20
  -5   0   1    6.20    9.20
  -5   0   1    7.20    7.90
  -5   0   1   -1.00    7.70
   5   0  -1    5.50    5.90
  -5   0   1    2.40    6.70
   5   0  -1   -4.70    5.30
  -5   0   1    1.40    4.80
   5   0  -1    0.00    7.00
   4   0  -1   -0.50    6.00
  -4   0   1   -7.30    4.10
   4   0  -1   12.30    7.80
   4   0  -1    7.10    4.80
   4   0  -1    8.30    6.10
  -4   0   1    2.90    4.90
  -4   0   1    4.70    4.40
  -4   0   1   -6.80    4.80
  -4   0   1   -3.00    3.60
  -3   0   1   -0.30    2.70
  -3   0   1    2.60    2.50
   3   0  -1   -1.90    4.00
   3   0  -1    7.00    3.50
   3   0  -1    0.40    5.70
   3   0  -1    1.10    2.30
  -3   0   1   -0.60    4.90
  -3   0   1    6.60    4.90
   3   0  -1    3.60    3.40
  -3   0   1   -0.60    3.60
  -3   0   1    5.40    4.90
   2   0  -1   -0.20    1.90
   2   0  -1    0.70    1.90
   2   0  -1    0.50    1.50
  -2   0   1    4.70    2.20
  -2   0   1    1.80    2.10
   2   0  -1    1.10    3.50
   2   0  -1    2.50    2.90
  -2   0   1    1.90    2.60
   2   0  -1    3.20    2.00
  -2   0   1   -0.10    1.60
   2   0  -1    0.40    1.40
  -2   0   1   -0.90    2.20
  -2   0   1    5.60    3.40
  -1   0   1    2.80    1.90
   1   0  -1    1.30    1.40
  -1   0   1    1.10    1.80
   1   0  -1    2.00    2.10
   1   0  -1    1.80    1.30
  -1   0   1    0.00    0.40
  -1   0   1   -0.40    0.60
  -1   0   1    0.60    0.90
   1   0  -1    1.70    0.90
   1   0  -1   -0.70    1.20
   1   0  -1    4.40    1.70
  -1   0   1   -0.90    1.10
   1   0  -1    0.70    0.40
  -1   0   1    1.90    2.10
  -1   0   1   -0.40    1.20
   1   0  -1    0.20    1.20
   0   0   1    1.20    1.20
   0   0  -1    1.20    0.70
   0   0   1    1.50    1.00
   0   0   1    1.10    0.80
   0   0   1    0.70    0.40
   0   0  -1    0.60    0.40
   0   0   1    0.80    0.70
   0   0  -1    1.10    0.60
   0   0   1    1.00    0.50
   0   0  -1    2.90    1.10
   0   0  -1    0.40    0.70
   0   0   1    1.30    0.80
   0   0  -1    3.80    1.00
   0   0   1   -0.40    0.70
   0   0  -1    1.80    1.20
   0   0  -1    2.00    0.70
   1   0   1    0.50    1.20
  -1   0  -1    1.00    1.40
  -1   0  -1    0.80    1.80
   1   0   1    0.70    1.30
   1   0   1    2.20    1.30
   1   0   1    2.00    2.40
   1   0   1    2.20    1.30
   1   0   1    0.50    1.00
  -1   0  -1    2.50    1.50
   1   0   1   -0.50    1.50
   1   0   1    0.70    1.20
  -1   0  -1   -0.70    0.80
   1   0   1    0.70    0.80
   1   0   1   -1.20    1.60
  -1   0  -1    1.40    0.90
  -1   0  -1    1.80    1.40
  -1   0  -1    2.40    1.90
   1   0   1   -0.20    1.20
  -1   0  -1   -0.10    2.30
  -2   0  -1    0.90    2.20
  -2   0  -1    0.70    2.00
  -2   0  -1   -2.00    2.90
  -2   0  -1    0.00    2.10
  -2   0  -1   -0.10    2.20
   2   0   1   -6.00    3.70
   2   0   1    1.30    2.70
   2   0   1   -4.50    3.40
   2   0   1    0.80    2.00
  -2   0  -1   -1.00    2.00
  -2   0  -1    1.70    2.50
   2   0   1    0.00    1.30
   3   0   1   -6.50    3.10
   3   0   1    0.00    5.70
  -3   0  -1   -1.60    5.10
   3   0   1    2.60    5.30
  -3   0  -1   -0.40    2.90
  -3   0  -1    4.80    4.70
   3   0   1    0.00    3.80
  -3   0  -1   -3.90    2.80
  -3   0  -1   -4.10    4.40
  -3   0  -1   -3.80    2.50
  -3   0  -1   -5.20    2.90
  -4   0  -1   -4.00    7.00
   4   0   1    0.50    4.80
  -4   0  -1    7.40    7.30
  -4   0  -1    3.40    6.70
  -4   0  -1   -5.50    4.90
   4   0   1   -7.80    4.90
  -4   0  -1   -6.00    4.80
  -4   0  -1   -0.70    4.10
   4   0   1    0.20    5.40
   4   0   1    4.60    5.30
   5   0   1   -1.30    6.50
  -5   0  -1   -7.90    8.00
  -5   0  -1    1.40    6.30
   5   0   1   -0.20    5.50
  -5   0  -1   -6.40    4.80
   5   0   1    1.20   10.20
   5   0   1   11.10    6.90
  -5   0  -1    4.10    8.70
  -5   0  -1    4.40    4.80
   6   0   1    8.70    7.80
  -6   0  -1    2.90   11.10
  -6   0  -1   11.40   11.70
  -6   0  -1   -0.90    8.20
  -6   0  -1   -2.30    4.50
   6   0   1  -15.50   11.30
   6   0   1    0.70    8.40
  -6   0  -1  -12.90    7.10
   6   0   1    5.30   13.30
  -7   0  -1  -16.40   12.50
   7   0   1   -1.90   10.90
  -7   0  -1   -4.00   12.90
   7   0   1  -15.40   14.40
   7   0   1   -0.60   13.50
  -7   0  -1   10.00   13.80
  -7   0  -1    3.10   10.10
   7   0   1    2.70   15.80
   8   0   1   20.90   20.20
   8   0   1   12.10   18.50
  -8   0  -1   27.50   13.50
  -8   0  -1   -0.20   16.60
   8   0   1   -6.20   20.00
  -8   0  -1    5.10   12.70
   9   0   1    5.90   22.90
   9   0   1   -7.90   22.80
   9   0   1   -1.70   19.10
  -9   0  -1    5.70   13.80
  -9   0  -1   10.20   14.60
   9  -1  -1   -3.60   21.80
  -9  -1   1   32.70   15.50
   9  -1  -1   40.00   15.70
   9  -1  -1    9.90   23.50
  -9  -1   1   47.90   22.80
  -9  -1   1   -3.80   16.00
   9   1  -1   27.80   22.20
  -9   1   1   17.00   21.50
  -9   1   1  -31.80   17.40
   9   1  -1   37.40   25.30
   8  -1  -1    3.50   13.10
  -8  -1   1   36.60   15.80
  -8  -1   1   26.20   18.90
   8  -1  -1   14.40   16.00
   8  -1  -1   16.40   16.20
  -8  -1   1   26.80   12.90
  -8   1   1   31.70   13.80
  -8   1   1   45.00   15.60
   8   1  -1   38.50   15.80
   8   1  -1   -2.60   14.00
   8   1  -1   21.80   15.30
  -8   1   1   51.39   16.70
   7  -1  -1  184.98   23.50
  -7  -1   1  184.88   22.60
  -7  -1   1  166.28   20.50
  -7  -1   1  150.68   16.00
   7  -1  -1  205.18   26.60
  -7  -1   1  169.58   21.90
   7  -1  -1  169.88   22.50
  -7   1   1  193.68   19.40
   7   1  -1  190.58   21.80
  -7   1   1  196.28   23.50
   7   1  -1  152.68   18.90
   7   1  -1  202.68   24.20
   7   1  -1  182.48   23.00
  -7   1   1  230.48   24.60
   7   1  -1  226.28   27.30
  -6  -1   1   51.69   12.80
   6  -1  -1   86.69   16.00
   6  -1  -1   71.89   13.50
  -6  -1   1   44.10   12.40
   6  -1  -1   45.70   17.50
  -6  -1   1   36.90   13.30
   6  -1  -1   53.69   10.60
  -6  -1   1   47.80    9.60
   6  -1  -1   61.79   10.70
   6   1  -1   48.90   12.70
   6   1  -1   53.19   14.20
  -6   1   1   58.39    8.40
   6   1  -1   70.99   15.50
  -6   1   1   77.89   16.70
   6   1  -1   47.40   11.50
  -6   1   1   77.79   13.50
  -6   1   1   57.79   12.20
   5  -1  -1   39.10    8.00
  -5  -1   1   33.80    9.60
  -5  -1   1   38.70    8.80
  -5  -1   1   42.40    7.30
  -5  -1   1   28.10    9.90
   5  -1  -1   44.20   10.40
   5  -1  -1   33.00   10.60
  -5  -1   1   16.30    8.30
   5  -1  -1    3.50   11.20
  -5  -1   1   28.20    6.20
  -5   1   1   23.90   10.90
   5   1  -1   39.90    8.90
   5   1  -1   16.20   11.80
   5   1  -1   29.30    9.10
  -5   1   1   30.30    7.40
  -5   1   1   56.69    9.80
  -5   1   1   34.90    6.10
   5   1  -1   44.80    9.30
  -4  -1   1  225.18   16.90
  -4  -1   1  208.58   13.20
   4  -1  -1  210.98   14.60
  -4  -1   1  224.18   15.30
   4  -1  -1  184.88   17.30
   4  -1  -1  162.78   18.80
   4  -1  -1  173.28   17.70
  -4  -1   1  202.88   13.90
  -4  -1   1  205.98   17.00
  -4  -1   1  210.98   14.90
  -4   1   1  232.78   12.70
  -4   1   1  214.38   15.90
   4   1  -1  185.88   18.00
  -4   1   1  207.18   14.80
   4   1  -1  216.98   16.80
   4   1  -1  194.18   19.10
  -4   1   1  210.98   17.00
  -4   1   1  193.28   16.50
   4   1  -1  188.68   15.30
   3  -1  -1 1849.91   82.09
  -3  -1   1 1788.52   80.99
   3  -1  -1 1776.92   78.39
  -3  -1   1 1822.02   82.09
   3  -1  -1 1795.62   78.39
   3  -1  -1 1929.21   83.49
  -3  -1   1 1864.51   79.59
   3  -1  -1 1744.73   79.49
  -3  -1   1 1867.71   80.59
  -3  -1   1 1836.52   78.99
  -3  -1   1 1878.51   81.09
   3   1  -1 1839.72   81.09
   3   1  -1 1767.12   79.69
  -3   1   1 1864.71   81.19
   3   1  -1 1739.13   80.49
  -3   1   1 1846.12   78.39
  -3   1   1 1869.41   82.49
   3   1  -1 1884.01   82.79
  -3   1   1 1942.71   81.79
  -3   1   1 1770.32   80.89
   3   1  -1 1856.71   83.99
  -2  -1   1   87.79    6.10
  -2  -1   1  105.69    6.50
   2  -1  -1   94.49    6.00
  -2  -1   1   92.89    6.90
   2  -1  -1   92.89    5.40
   2  -1  -1   99.89    9.00
   2  -1  -1   92.89    5.80
   2  -1  -1   98.79    7.70
  -2  -1   1   92.59    8.30
  -2  -1   1  101.99    7.20
  -2  -1   1   99.89    7.50
  -2  -1   1  101.49    8.20
  -2   1   1   99.29    9.00
  -2   1   1   95.99    5.80
   2   1  -1   95.39    6.90
  -2   1   1  117.69    8.50
   2   1  -1   94.89    6.30
   2   1  -1   93.89    8.10
  -2   1   1   93.49    9.00
  -2   1   1   90.29    6.10
  -2   1   1  113.59    8.90
   2   1  -1   92.29    7.20
   2   1  -1   94.29    9.50
   2   1  -1   85.99    5.90
   1  -1  -1   63.39    4.10
  -1  -1   1   64.39    4.60
  -1  -1   1   60.79    3.70
   1  -1  -1   69.79    6.10
  -1  -1   1   68.89    5.00
  -1  -1   1   70.69    4.90
  -1  -1   1   69.39    4.90
   1  -1  -1   56.69    5.50
   1  -1  -1   67.29    4.90
  -1  -1   1   61.89    3.90
   1  -1  -1   62.79    4.60
   1  -1  -1   76.39    5.20
   1  -1  -1   62.49    5.00
  -1  -1   1   62.39    5.90
   1  -1  -1   61.99    3.20
   1   1  -1   61.99    4.80
  -1   1   1   62.29    3.30
   1   1  -1   62.19    5.80
   1   1  -1   64.49    3.90
  -1   1   1   59.09    4.40
  -1   1   1   70.29    5.50
   1   1  -1   58.29    4.60
   1   1  -1   66.39    4.50
  -1   1   1   60.89    4.00
   1   1  -1   71.69    3.70
   1   1  -1   72.49    5.00
   1   1  -1   66.59    3.40
   1   1  -1   70.69    6.50
  -1   1   1   70.79    5.50
  -1   1   1   66.79    4.80
   1   1  -1   76.29    4.80
  -1   1   1   68.99    5.70
   0  -1  -1 3959.70  169.58
   0  -1  -1 4212.88  169.38
   0  -1   1 3991.90  169.28
   0  -1   1 4134.39  168.58
   0  -1  -1 4002.30  168.58
   0  -1   1 4176.88  169.08
   0  -1   1 4019.40  168.88
   0  -1   1 4103.29  169.48
   0  -1  -1 4251.87  169.28
   0  -1  -1 4187.68  169.08
   0  -1   1 3965.70  169.48
   0  -1   1 3738.43  169.38
   0  -1  -1 3902.61  169.78
   0   1   1 4291.67  168.58
   0   1   1 3957.40  169.28
   0   1  -1 4074.19  169.48
   0   1  -1 4021.10  169.28
   0   1   1 3912.21  169.78
   0   1  -1 3979.00  169.48
   0   1   1 4009.70  168.58
   0   1   1 4088.79  168.98
   0   1  -1 4215.28  168.58
   0   1  -1 4016.60  168.98
   0   1   1 4084.29  169.28
   0   1   1 4161.48  169.58
   0   1  -1 3964.60  169.48
   0   1  -1 4038.10  168.88
   1  -1   1 1152.48   50.69
   1  -1   1 1169.38   49.30
  -1  -1  -1 1091.69   51.79
   1  -1   1 1200.28   50.79
  -1  -1  -1 1177.18   50.19
   1  -1   1 1113.99   50.59
   1  -1   1 1193.78   51.99
  -1  -1  -1 1157.78   50.59
  -1  -1  -1 1197.28   50.09
  -1  -1  -1 1246.28   50.69
  -1  -1  -1 1216.58   50.09
  -1  -1  -1 1159.58   50.89
  -1  -1  -1 1165.18   51.09
  -1  -1  -1 1212.78   50.79
   1  -1   1 1164.98   50.89
   1  -1   1 1154.88   51.79
   1  -1   1 1125.69   50.49
   1   1   1 1120.29   50.79
  -1   1  -1 1164.68   50.89
  -1   1  -1 1130.49   51.79
   1   1   1 1161.38   50.69
  -1   1  -1 1192.98   50.79
   1   1   1 1156.58   50.09
  -1   1  -1 1129.49   51.99
  -1   1  -1 1229.58   50.89
   1   1   1 1180.98   52.29
   1   1   1 1202.18   51.99
   1   1   1 1163.68   50.09
  -1   1  -1 1193.18   49.20
   1   1   1 1177.18   51.09
  -1   1  -1 1210.68   50.79
   1   1   1 1216.78   50.69
   1   1   1 1119.89   50.39
   1   1   1 1227.28   50.19
   2  -1   1 1207.08   52.79
  -2  -1  -1 1192.58   53.89
  -2  -1  -1 1271.17   53.49
  -2  -1  -1 1249.07   54.49
  -2  -1  -1 1275.27   54.29
  -2  -1  -1 1305.07   54.59
  -2  -1  -1 1242.08   54.49
   2  -1   1 1259.67   56.29
   2  -1   1 1225.18   53.09
   2  -1   1 1212.18   54.09
  -2  -1  -1 1249.97   54.69
   2  -1   1 1247.88   56.69
  -2   1  -1 1060.89   53.79
  -2   1  -1 1250.37   54.79
   2   1   1 1198.48   53.59
  -2   1  -1 1229.68   52.89
   2   1   1 1149.48   55.09
  -2   1  -1 1262.17   54.69
  -2   1  -1 1300.17   54.89
  -2   1  -1 1214.78   54.89
   2   1   1 1265.97   56.99
   2   1   1 1241.48   55.89
  -3  -1  -1   13.10    4.30
  -3  -1  -1    7.50    5.00
  -3  -1  -1    1.70    3.50
  -3  -1  -1    5.30    3.70
   3  -1   1    2.60    5.50
  -3  -1  -1   10.30    4.60
  -3  -1  -1   14.80    4.30
   3  -1   1    2.40    4.60
   3  -1   1    2.10    4.50
  -3  -1  -1   -2.00    3.50
   3  -1   1    3.10    2.40
   3  -1   1    7.90    3.80
  -3   1  -1    2.80    5.20
  -3   1  -1    4.20    3.30
  -3   1  -1    0.10    4.60
  -3   1  -1    3.10    3.70
  -3   1  -1    6.70    2.90
  -3   1  -1    9.00    5.60
   3   1   1    2.70    5.90
   3   1   1   20.80    6.10
   3   1   1   12.20    5.40
  -4  -1  -1 1664.13   76.09
   4  -1   1 1642.24   75.49
  -4  -1  -1 1778.32   74.59
  -4  -1  -1 1559.64   74.09
   4  -1   1 1676.93   78.39
  -4  -1  -1 1633.94   75.29
  -4  -1  -1 1759.42   76.69
  -4  -1  -1 1649.13   76.89
   4  -1   1 1690.63   79.79
   4  -1   1 1608.44   79.39
  -4  -1  -1 1590.84   75.49
  -4   1  -1 1588.24   72.99
  -4   1  -1 1707.43   74.29
  -4   1  -1 1693.93   77.29
   4   1   1 1674.63   78.79
  -4   1  -1 1690.53   76.89
   4   1   1 1826.32   80.19
   4   1   1 1685.13   77.99
   4   1   1 1693.43   79.59
  -4   1  -1 1699.93   77.09
   5  -1   1  260.97   18.60
   5  -1   1  231.78   23.10
  -5  -1  -1  241.78   18.20
  -5  -1  -1  288.47   20.40
  -5  -1  -1  252.47   19.10
  -5  -1  -1  250.37   19.00
  -5  -1  -1  264.87   20.70
  -5  -1  -1  247.58   17.40
   5  -1   1  252.67   21.80
  -5  -1  -1  215.48   18.70
   5  -1   1  289.67   25.80
  -5   1  -1  236.88   20.00
   5   1   1  279.77   21.70
  -5   1  -1  246.68   20.40
  -5   1  -1  287.57   23.40
  -5   1  -1  238.48   17.70
   5   1   1  240.08   22.40
   5   1   1  261.27   23.70
  -5   1  -1  220.38   15.50
   5   1   1  227.88   22.40
  -6  -1  -1  346.37   27.00
  -6  -1  -1  395.06   25.50
  -6  -1  -1  359.26   26.30
   6  -1   1  325.17   26.10
   6  -1   1  393.36   32.60
   6  -1   1  373.76   32.50
  -6  -1  -1  389.06   24.20
  -6  -1  -1  370.46   26.70
   6  -1   1  369.76   25.40
  -6   1  -1  345.47   24.50
   6   1   1  341.17   29.80
   6   1   1  425.66   34.50
   6   1   1  363.06   32.70
  -6   1  -1  385.16   30.10
   6   1   1  382.96   28.20
  -6   1  -1  456.55   30.90
  -6   1  -1  425.26   29.80
  -7  -1  -1  -10.10   12.10
   7  -1   1   16.90   12.60
  -7  -1  -1    9.80   10.70
  -7  -1  -1   12.00    8.70
   7  -1   1    7.00   14.80
  -7  -1  -1   11.00   13.80
  -7  -1  -1    9.30   10.20
   7  -1   1   21.00   12.90
   7   1   1   -4.50   10.80
   7   1   1    9.30   14.20
  -7   1  -1   -2.70   14.20
  -7   1  -1    4.80   14.50
   7   1   1    8.60   16.10
   7   1   1    6.50   12.40
  -7   1  -1   -5.30   13.50
   7   1   1  -11.30   10.30
  -7   1  -1  -10.90    9.10
   8  -1   1  371.96   40.80
  -8  -1  -1  337.47   32.90
  -8  -1  -1  304.67   29.70
   8  -1   1  359.76   37.20
  -8  -1  -1  253.07   28.90
   8  -1   1  314.67   38.40
  -8  -1  -1  348.77   28.40
   8   1   1  343.37   40.10
  -8   1  -1  383.96   35.40
  -8   1  -1  269.97   32.30
   8   1   1  366.56   39.20
   8   1   1  329.67   33.80
   8   1   1  310.37   33.00
  -8   1  -1  339.07   35.00
   9  -1   1  -11.30   22.30
   9  -1   1   22.00   24.80
   9  -1   1   28.40   21.80
  -9  -1  -1   17.10   15.00
  -9  -1  -1   -3.90   19.40
  -9   1  -1   61.69   23.20
   9   1   1   24.60   23.20
   9   1   1  -26.00   21.60
   9   1   1   30.80   21.50
  -9   1  -1  -17.70   11.50
   9  -2  -1    6.30   13.20
  -9  -2   1    6.70   14.50
   9  -2  -1    8.00   24.30
  -9  -2   1    7.40   17.60
  -9  -2   1  -41.00   11.50
   9  -2  -1  -24.50   20.90
   9   2  -1   -4.60   23.40
  -9   2   1   31.70   21.70
   9   2  -1   11.60   20.40
  -9   2   1  -15.70   18.50
   9   2  -1  -18.70   22.50
   8  -2  -1   -3.30   15.00
   8  -2  -1   -5.20   19.20
  -8  -2   1   17.30   15.20
  -8  -2   1   19.00   13.10
   8  -2  -1   14.80   20.00
  -8  -2   1    5.00   11.90
   8   2  -1   11.70   10.90
  -8   2   1    5.30   12.10
   8   2  -1    8.60   13.60
   8   2  -1   23.00   15.50
  -8   2   1   -4.20   17.30
  -8   2   1    3.70    9.30
   7  -2  -1   26.30   13.80
  -7  -2   1    9.10    9.10
  -7  -2   1   31.70   11.40
   7  -2  -1   28.40   14.50
  -7  -2   1   26.70   12.40
  -7  -2   1   19.80    7.80
   7  -2  -1    6.40   10.90
  -7   2   1   20.00   11.90
  -7   2   1    7.60   13.90
   7   2  -1   24.60   10.60
   7   2  -1    4.90   10.70
  -7   2   1   33.90   16.70
   7   2  -1    9.10   13.00
   7   2  -1    2.10   11.10
   7   2  -1    5.30    9.90
  -6  -2   1  947.21   49.40
   6  -2  -1  938.71   59.59
  -6  -2   1  989.60   52.99
   6  -2  -1 1060.79   50.49
   6  -2  -1 1060.09   59.79
  -6  -2   1 1042.00   53.39
   6  -2  -1  988.60   50.49
   6  -2  -1 1047.70   56.29
  -6  -2   1 1030.20   50.59
  -6  -2   1 1037.90   55.39
  -6   2   1 1054.19   52.49
   6   2  -1 1053.39   55.09
   6   2  -1  992.90   59.69
  -6   2   1 1057.19   47.00
   6   2  -1 1015.20   55.99
   6   2  -1  986.00   52.39
  -6   2   1 1028.20   57.19
  -6   2   1  920.31   52.59
   5  -2  -1   73.19   14.60
  -5  -2   1   66.19    8.90
  -5  -2   1   62.09    9.50
   5  -2  -1   72.69    9.80
  -5  -2   1   43.70   11.10
  -5  -2   1   44.00    9.00
  -5  -2   1   79.79   13.90
   5  -2  -1   64.59   11.50
  -5  -2   1   50.49   10.70
   5   2  -1   68.49   13.00
   5   2  -1   64.19   11.60
   5   2  -1   52.19   10.90
  -5   2   1   69.59    7.40
  -5   2   1   41.90   12.80
  -5   2   1   68.19   11.30
  -5   2   1   69.29   11.00
   5   2  -1   86.79   12.30
   4  -2  -1 2549.44  111.99
  -4  -2   1 2550.64  113.89
   4  -2  -1 2765.62  117.69
  -4  -2   1 2594.44  113.69
   4  -2  -1 2584.14  110.69
  -4  -2   1 2656.13  115.79
  -4  -2   1 2620.44  111.79
  -4  -2   1 2589.54  112.89
  -4  -2   1 2530.15  111.59
  -4  -2   1 2548.25  112.09
   4  -2  -1 2546.95  115.39
  -4   2   1 2520.55  109.49
   4   2  -1 2544.85  114.09
  -4   2   1 2563.04  113.59
  -4   2   1 2527.95  114.39
   4   2  -1 2431.86  115.09
   4   2  -1 2694.83  114.69
   4   2  -1 2667.83  117.49
  -4   2   1 2577.34  115.79
   3  -2  -1  119.79    7.40
  -3  -2   1  129.89    9.60
  -3  -2   1  142.79   10.80
  -3  -2   1  140.59   12.10
  -3  -2   1  138.09    9.50
   3  -2  -1  127.59   12.40
   3  -2  -1  136.39   13.80
  -3  -2   1  127.29   10.20
   3  -2  -1  122.79    8.90
  -3  -2   1  125.09    8.50
  -3  -2   1  130.09   10.90
   3  -2  -1  132.59    8.10
  -3   2   1  123.09    9.40
  -3   2   1  123.79   11.70
   3   2  -1  122.79   11.10
  -3   2   1  131.49    7.40
   3   2  -1  118.89   11.70
  -3   2   1  107.19   10.10
  -3   2   1  144.89   12.80
   3   2  -1  131.59   13.20
   2  -2  -1 8905.71  377.46
  -2  -2   1 9240.28  374.86
  -2  -2   1 9073.49  375.56
   2  -2  -1 8832.32  373.66
  -2  -2   1 9043.10  374.06
   2  -2  -1 9094.49  376.76
  -2  -2   1 9073.89  376.66
  -2  -2   1 9332.87  376.16
  -2  -2   1 8992.90  377.26
  -2  -2   1 9025.30  375.76
   2  -2  -1 8795.72  374.16
   2   2  -1 8593.14  375.16
  -2   2   1 8353.76  374.46
   2   2  -1 9397.46  375.86
   2   2  -1 9270.57  376.16
  -2   2   1 9255.27  376.36
   2   2  -1 9202.58  377.66
   2   2  -1 8798.62  378.46
  -2   2   1 9202.58  375.96
   2   2  -1 8755.92  374.66
  -2   2   1 8962.30  373.36
   2   2  -1 8761.72  374.06
  -2   2   1 8920.11  377.06
   1  -2  -1  697.63   31.30
   1  -2  -1  668.93   32.60
   1  -2  -1  735.13   31.00
  -1  -2   1  726.53   30.50
   1  -2  -1  730.03   32.70
   1  -2  -1  720.23   32.90
  -1  -2   1  731.13   32.60
  -1  -2   1  745.43   31.80
   1  -2  -1  740.83   32.80
  -1  -2   1  706.53   32.90
  -1  -2   1  734.53   32.20
   1  -2  -1  722.23   31.90
  -1  -2   1  650.03   33.40
  -1  -2   1  731.63   32.20
   1   2  -1  729.43   30.50
  -1   2   1  686.13   31.30
  -1   2   1  723.33   32.80
   1   2  -1  707.03   32.10
  -1   2   1  709.13   32.60
   1   2  -1  736.23   32.30
   1   2  -1  748.23   31.80
  -1   2   1  744.63   31.80
   1   2  -1  705.13   32.40
   1   2  -1  737.53   33.80
  -1   2   1  692.03   31.00
  -1   2   1  691.63   32.80
   1   2  -1  725.93   31.50
  -1   2   1  723.93   32.80
   1   2  -1  731.73   33.00
   0  -2  -1 1277.57   52.99
   0  -2   1 1265.47   55.39
   0  -2  -1 1235.18   55.39
   0  -2   1 1281.57   54.19
   0  -2  -1 1301.37   54.29
   0  -2   1 1270.67   54.29
   0  -2   1 1275.17   54.89
   0  -2  -1 1269.67   55.39
   0  -2  -1 1296.67   54.79
   0  -2   1 1280.57   54.89
   0  -2  -1 1266.67   53.19
   0  -2  -1 1279.97   54.39
   0  -2  -1 1224.28   54.39
   0  -2  -1 1292.97   54.49
   0  -2   1 1295.17   53.79
   0   2  -1 1280.07   54.59
   0   2   1 1329.77   54.39
   0   2   1 1279.87   54.39
   0   2   1 1303.87   55.49
   0   2   1 1291.37   52.99
   0   2  -1 1270.57   55.39
   0   2  -1 1249.07   53.79
   0   2   1 1255.87   54.29
   0   2  -1 1260.07   54.89
   0   2  -1 1271.37   54.39
   0   2   1 1229.58   54.69
   0   2  -1 1324.57   53.69
   0   2   1 1230.38   55.29
   0   2  -1 1276.57   54.89
   0   2  -1 1215.28   54.19
   0   2   1 1230.18   54.39
   1  -2   1   53.19    4.40
  -1  -2  -1   52.89    4.60
  -1  -2  -1   49.30    4.00
  -1  -2  -1   41.90    4.70
   1  -2   1   39.50    5.30
   1  -2   1   38.20    4.30
  -1  -2  -1   46.50    4.50
   1  -2   1   45.90    3.50
  -1  -2  -1   45.50    4.10
  -1  -2  -1   44.80    4.30
  -1  -2  -1   51.69    3.90
  -1  -2  -1   51.99    5.70
   1  -2   1   49.40    4.50
   1  -2   1   39.70    4.40
   1  -2   1   46.20    5.10
  -1  -2  -1   47.70    3.40
   1  -2   1   45.80    3.20
   1   2   1   49.20    4.70
   1   2   1   40.60    4.20
  -1   2  -1   48.10    5.30
  -1   2  -1   39.10    3.70
  -1   2  -1   44.40    4.10
   1   2   1   37.90    5.10
   1   2   1   51.49    4.20
  -1   2  -1   41.80    3.10
  -1   2  -1   43.60    5.30
   1   2   1   54.19    6.30
  -1   2  -1   46.80    4.70
   1   2   1   45.80    4.60
   1   2   1   44.70    4.10
   1   2   1   46.30    4.00
  -1   2  -1   45.60    4.90
   1   2   1   48.30    4.80
   1   2   1   41.00    3.40
  -2  -2  -1  457.15   22.60
   2  -2   1  480.65   21.40
  -2  -2  -1  438.26   22.00
   2  -2   1  480.45   24.80
  -2  -2  -1  482.95   22.70
  -2  -2  -1  430.46   21.80
   2  -2   1  474.45   24.00
  -2  -2  -1  465.35   22.90
   2  -2   1  455.75   20.40
   2  -2   1  425.06   21.10
  -2  -2  -1  447.16   21.90
  -2  -2  -1  495.05   22.70
  -2   2  -1  446.06   21.00
  -2   2  -1  428.66   22.60
   2   2   1  480.35   25.20
  -2   2  -1  430.86   21.30
  -2   2  -1  466.65   23.40
  -2   2  -1  501.35   23.80
   2   2   1  450.05   23.90
   3  -2   1 1267.97   56.99
   3  -2   1 1323.57   61.89
  -3  -2  -1 1287.77   57.89
  -3  -2  -1 1261.17   58.19
   3  -2   1 1287.17   55.49
  -3  -2  -1 1341.37   58.69
  -3  -2  -1 1305.17   58.29
  -3  -2  -1 1241.88   58.49
   3  -2   1 1253.27   59.79
  -3  -2  -1 1316.57   57.79
  -3  -2  -1 1244.48   58.09
   3  -2   1 1232.78   60.99
  -3   2  -1 1286.27   56.69
   3   2   1 1355.76   61.89
  -3   2  -1 1309.37   59.39
   3   2   1 1273.97   61.09
  -3   2  -1 1278.67   58.79
  -3   2  -1 1358.96   60.19
   3   2   1 1243.18   61.09
  -4  -2  -1 1082.09   51.49
   4  -2   1 1172.18   54.99
   4  -2   1 1170.78   56.49
  -4  -2  -1 1153.98   52.79
  -4  -2  -1 1102.49   52.49
  -4  -2  -1 1046.10   52.29
   4  -2   1 1058.29   50.89
  -4  -2  -1 1042.30   51.29
  -4  -2  -1 1126.39   53.79
   4  -2   1 1134.19   57.29
  -4  -2  -1 1067.29   52.09
  -4   2  -1 1109.39   53.39
  -4   2  -1 1051.09   52.89
   4   2   1 1147.39   56.59
  -4   2  -1 1065.29   54.49
   4   2   1 1114.09   56.49
  -4   2  -1 1171.58   50.79
   4   2   1 1141.59   55.39
   4   2   1 1082.09   55.39
  -5  -2  -1   -7.70    8.30
   5  -2   1   11.60    6.20
  -5  -2  -1   28.00    9.40
   5  -2   1   19.40    7.10
  -5  -2  -1   19.90    8.20
  -5  -2  -1   23.80    8.40
   5  -2   1   15.70   12.20
  -5  -2  -1   19.10    9.00
  -5  -2  -1    5.60    6.80
  -5  -2  -1   17.20    7.20
   5  -2   1   27.70   11.60
  -5   2  -1   11.50    7.20
   5   2   1   26.60   10.80
   5   2   1   18.60    8.10
  -5   2  -1    6.90    9.60
  -5   2  -1    2.10    6.10
  -5   2  -1   10.80    7.30
   5   2   1   18.00    7.30
   5   2   1   27.40    8.90
  -6  -2  -1  185.38   17.30
   6  -2   1  182.38   23.20
  -6  -2  -1  210.18   22.30
  -6  -2  -1  224.98   20.70
  -6  -2  -1  192.58   19.10
   6  -2   1  183.88   25.10
   6  -2   1  202.98   17.90
  -6  -2  -1  221.68   19.40
   6  -2   1  173.08   18.70
  -6  -2  -1  171.08   20.20
  -6  -2  -1  183.28   17.50
  -6   2  -1  228.98   21.00
  -6   2  -1  199.28   21.60
   6   2   1  197.58   23.80
   6   2   1  175.38   21.60
   6   2   1  167.38   21.60
  -6   2  -1  193.18   17.40
   6   2   1  224.88   21.40
   6   2   1  258.67   27.40
  -6   2  -1  212.08   23.10
  -7  -2  -1  128.49   17.50
  -7  -2  -1  158.08   21.30
  -7  -2  -1  146.89   18.60
  -7  -2  -1  140.99   16.40
  -7  -2  -1  156.08   22.10
   7  -2   1  166.58   22.80
   7  -2   1  174.58   21.30
   7  -2   1  118.89   20.80
   7   2   1  146.49   22.70
   7   2   1  152.88   24.70
  -7   2  -1  158.78   17.30
   7   2   1  132.39   18.20
  -7   2  -1  173.68   23.30
   7   2   1  174.58   24.90
  -7   2  -1  142.19   21.80
  -7   2  -1  164.08   20.50
   7   2   1  130.09   21.00
   7   2   1  167.48   24.10
  -8  -2  -1   26.00   13.70
   8  -2   1  -12.70   16.60
  -8  -2  -1   16.50   13.90
  -8  -2  -1   20.80   13.10
   8  -2   1   24.50   15.80
   8  -2   1    7.90   19.80
  -8  -2  -1    4.10   16.40
   8   2   1   11.20   19.90
   8   2   1    9.40   19.80
  -8   2  -1  -12.90   16.70
  -8   2  -1    1.70   17.20
   8   2   1   -3.60   15.40
  -8   2  -1   -7.50   11.70
   8   2   1   -1.70   15.80
   9  -2   1   19.30   20.80
  -9  -2  -1   -2.90   13.40
  -9  -2  -1   -1.90   19.90
   9  -2   1   -1.40   23.40
   9  -2   1   12.20   25.30
   9   2   1  -13.80   23.10
  -9   2  -1   16.10   14.80
  -9   2  -1   29.90   21.00
   9   2   1    9.90   21.50
   9   2   1   11.90   22.50
   9   2   1    7.70   14.10
  -9  -3   1   25.00   15.70
   9  -3  -1    4.00   13.60
   9  -3  -1  -34.00   13.30
   9  -3  -1   -1.20   16.20
  -9  -3   1    4.30   17.00
  -9  -3   1    1.40   20.50
  -9   3   1   17.20   20.10
   9   3  -1  -20.20   13.50
   9   3  -1   26.40   24.40
   9   3  -1    4.80   20.90
  -9   3   1    9.60   15.90
  -8  -3   1   37.00   19.50
   8  -3  -1   33.30   14.20
   8  -3  -1   14.50   20.60
  -8  -3   1   31.50   13.50
  -8  -3   1   11.20   11.10
   8  -3  -1   51.89   23.20
   8   3  -1   50.59   23.00
  -8   3   1   19.20   14.30
   8   3  -1   16.80   17.70
  -8   3   1   11.00   13.60
   8   3  -1   11.00   15.30
  -8   3   1   16.20   12.70
   8   3  -1   28.10   16.00
  -7  -3   1    3.90   10.20
  -7  -3   1   16.80   10.60
   7  -3  -1  -20.70   14.40
   7  -3  -1   23.90   11.90
  -7  -3   1   16.60   11.30
   7  -3  -1   22.10   13.40
  -7  -3   1   25.60   13.40
  -7  -3   1   20.30    9.30
  -7   3   1   30.30   12.30
   7   3  -1   22.40   11.80
  -7   3   1   -3.30   13.90
   7   3  -1   36.60   13.00
  -7   3   1   10.10   11.40
   7   3  -1  -12.30   15.70
   7   3  -1   13.70   12.90
   7   3  -1    5.00   13.30
   7   3  -1   37.00   14.00
  -6  -3   1   -3.10   10.60
   6  -3  -1   15.80   15.30
  -6  -3   1    8.30   12.70
  -6  -3   1  -14.40    6.80
   6  -3  -1    1.30    6.50
   6  -3  -1   16.70   14.00
   6  -3  -1   -6.80   11.50
  -6  -3   1   18.90   11.30
  -6  -3   1    5.50    8.70
  -6   3   1    5.70    8.60
  -6   3   1   17.20   13.80
   6   3  -1    3.10    7.30
   6   3  -1  -22.20   12.40
   6   3  -1    8.00    9.90
  -6   3   1  -14.20    8.80
   6   3  -1   10.70    9.40
   6   3  -1   -8.00    7.70
   5  -3  -1    3.50    5.00
   5  -3  -1    3.40    6.70
   5  -3  -1    3.40    7.70
  -5  -3   1   -7.10    3.80
  -5  -3   1    8.90    7.40
  -5  -3   1    8.50    8.90
  -5  -3   1    3.10    7.70
  -5  -3   1   -1.60    6.70
   5  -3  -1    3.70    4.40
  -5  -3   1  -14.10    7.60
  -5  -3   1    3.70    4.60
   5   3  -1   -2.90    7.30
  -5   3   1    5.40    3.40
  -5   3   1   -1.40    7.10
   5   3  -1   15.70   11.00
  -5   3   1   -2.20    6.80
   5   3  -1   -3.40   11.00
   5   3  -1   -4.80    5.60
  -5   3   1   -0.50    8.80
   5   3  -1    3.30    7.90
  -4  -3   1   39.90    6.60
   4  -3  -1   38.20    4.20
  -4  -3   1   43.50   10.30
   4  -3  -1   36.00    9.80
  -4  -3   1   38.70    6.60
  -4  -3   1   30.40    7.00
  -4  -3   1   32.40    6.30
   4  -3  -1   48.20   11.50
  -4  -3   1   39.70    7.10
   4  -3  -1   26.00    5.70
  -4  -3   1   24.50    8.50
   4   3  -1   19.60    7.80
   4   3  -1    9.70    7.30
  -4   3   1   30.30    3.70
  -4   3   1   30.10    7.90
  -4   3   1   42.80   10.60
  -4   3   1   41.40    7.90
   4   3  -1   38.50    9.70
   4   3  -1   26.90    7.70
  -3  -3   1   90.19    7.90
   3  -3  -1   91.89   10.30
   3  -3  -1   78.09    5.50
   3  -3  -1  101.99   11.70
  -3  -3   1   79.79    9.30
  -3  -3   1   75.29    9.30
  -3  -3   1   92.39    8.60
   3  -3  -1   89.79    7.80
  -3  -3   1   94.29    8.10
  -3  -3   1  111.49   10.50
  -3  -3   1   89.79    7.50
   3   3  -1   81.19    9.90
  -3   3   1   81.59    8.10
  -3   3   1  104.99   10.40
   3   3  -1   99.49   12.70
  -3   3   1   86.19    9.00
   3   3  -1   76.89    9.00
  -3   3   1   92.49   10.30
  -3   3   1   90.09    5.20
   3   3  -1   95.59   11.10
  -2  -3   1  487.05   25.20
   2  -3  -1  579.64   28.20
   2  -3  -1  504.75   23.60
  -2  -3   1  533.65   24.20
  -2  -3   1  532.05   25.80
  -2  -3   1  561.04   27.00
  -2  -3   1  532.95   26.10
  -2  -3   1  553.54   26.80
   2  -3  -1  541.55   24.80
   2  -3  -1  533.35   27.30
  -2   3   1  519.35   25.00
  -2   3   1  555.14   26.80
  -2   3   1  544.45   26.10
  -2   3   1  534.85   23.20
   2   3  -1  532.65   25.80
  -2   3   1  570.94   27.60
   2   3  -1  531.85   24.70
   2   3  -1  553.34   28.80
   2   3  -1  550.74   27.80
   2   3  -1  537.05   24.30
  -1  -3   1  266.17   13.10
  -1  -3   1  233.98   13.00
  -1  -3   1  245.88   11.70
   1  -3  -1  263.77   12.70
   1  -3  -1  235.18   12.40
   1  -3  -1  251.37   13.80
  -1  -3   1  252.07   13.50
  -1  -3   1  242.98   11.70
   1  -3  -1  228.28   13.70
   1  -3  -1  235.88   13.70
   1  -3  -1  259.97   12.40
  -1  -3   1  245.28   13.90
   1  -3  -1  250.67   14.10
  -1   3   1  259.87   12.70
   1   3  -1  267.77   13.80
  -1   3   1  252.97   12.40
   1   3  -1  245.18   11.70
  -1   3   1  226.08   14.80
  -1   3   1  254.57   14.10
   1   3  -1  247.78   13.20
   1   3  -1  247.38   11.80
  -1   3   1  251.97   13.80
  -1   3   1  248.78   11.70
  -1   3   1  262.87   14.20
   1   3  -1  238.58   13.90
   1   3  -1  265.07   15.10
  -1   3   1  256.47   12.50
   0  -3  -1    6.10    1.80
   0  -3   1    4.10    2.00
   0  -3   1    9.70    2.20
   0  -3   1    6.60    2.20
   0  -3   1    8.30    2.10
   0  -3  -1    6.00    0.80
   0  -3  -1    9.00    2.30
   0  -3  -1    7.50    1.70
   0  -3   1    8.30    3.20
   0  -3  -1    6.00    2.40
   0  -3   1    4.90    1.20
   0  -3  -1    6.30    2.00
   0  -3   1    8.40    2.30
   0  -3   1    7.70    1.60
   0  -3  -1    7.60    3.20
   0  -3  -1    3.40    1.90
   0   3  -1    7.70    1.30
   0   3   1    6.80    3.00
   0   3   1    3.60    1.50
   0   3   1    1.90    1.60
   0   3  -1    8.40    3.30
   0   3   1    8.40    2.40
   0   3  -1    5.60    2.30
   0   3  -1    0.40    2.20
   0   3   1    5.90    3.10
   0   3  -1    4.20    1.80
   0   3   1    8.40    1.70
   0   3  -1   10.60    2.30
   0   3   1    5.10    0.80
   0   3   1    3.50    2.30
   0   3  -1    4.50    1.50
   0   3  -1    4.30    1.60
  -1  -3  -1  279.87   14.80
   1  -3   1  290.57   14.50
  -1  -3  -1  290.97   13.20
   1  -3   1  288.97   14.10
   1  -3   1  299.47   15.90
  -1  -3  -1  284.07   17.30
   1  -3   1  288.97   13.50
  -1  -3  -1  279.37   15.20
  -1  -3  -1  276.77   14.80
   1  -3   1  312.47   16.10
  -1  -3  -1  293.47   15.20
   1  -3   1  269.37   15.50
  -1  -3  -1  304.07   13.90
  -1   3  -1  292.07   13.70
   1   3   1  283.47   14.40
   1   3   1  290.27   15.20
  -1   3  -1  296.67   16.00
   1   3   1  285.77   13.10
  -1   3  -1  274.57   14.20
   1   3   1  272.77   16.60
  -1   3  -1  285.87   14.00
   1   3   1  281.07   13.70
  -1   3  -1  290.97   15.90
   1   3   1  284.07   14.70
   1   3   1  303.07   15.50
   1   3   1  287.87   13.90
   1   3   1  289.67   16.50
  -1   3  -1  297.47   15.10
  -2  -3  -1  152.18    9.90
   2  -3   1  128.19   11.50
  -2  -3  -1  147.49    9.50
  -2  -3  -1  149.99    9.40
   2  -3   1  154.48   10.80
   2  -3   1  165.88   12.30
  -2  -3  -1  134.29    9.70
   2  -3   1  142.39    7.60
  -2  -3  -1  113.39    9.10
  -2  -3  -1  127.89   10.40
  -2  -3  -1  149.39    9.20
   2  -3   1  133.79    8.50
  -2   3  -1  125.59    7.80
  -2   3  -1  152.98    8.50
  -2   3  -1  148.59   10.60
  -2   3  -1  149.19   10.30
   2   3   1  144.99   11.10
   2   3   1  117.39   11.70
  -2   3  -1  147.79   10.60
   2   3   1  153.28   12.90
  -3  -3  -1  282.77   17.80
  -3  -3  -1  304.77   17.70
   3  -3   1  294.77   14.20
   3  -3   1  303.37   19.60
  -3  -3  -1  301.17   18.00
   3  -3   1  291.07   21.50
  -3  -3  -1  297.57   17.40
   3  -3   1  320.27   15.40
  -3  -3  -1  300.47   17.80
  -3  -3  -1  306.37   17.80
   3  -3   1  314.27   21.70
  -3  -3  -1  342.47   19.00
  -3   3  -1  300.07   16.20
   3   3   1  289.77   20.10
  -3   3  -1  313.27   19.10
  -3   3  -1  276.27   17.80
   3   3   1  295.97   21.20
   3   3   1  312.37   19.80
  -3   3  -1  295.37   19.20
  -4  -3  -1   27.50    5.90
  -4  -3  -1   29.50    8.00
  -4  -3  -1   19.90    7.10
   4  -3   1   29.20   11.00
  -4  -3  -1   14.90    5.80
   4  -3   1   51.39    9.80
   4  -3   1   22.50    9.80
   4  -3   1   27.40    4.00
  -4  -3  -1   24.90    7.60
  -4  -3  -1   21.10    6.70
  -4  -3  -1   31.10    7.60
   4  -3   1   32.80    4.80
  -4   3  -1   32.40    7.80
  -4   3  -1   28.80    7.70
  -4   3  -1   27.20    7.10
   4   3   1   28.10    7.80
   4   3   1    6.80    8.80
   4   3   1   35.00   10.30
   4   3   1   48.10   10.20
   4   3   1   28.50    7.90
   4   3   1   21.50    7.10
   4   3   1   29.80   10.10
  -4   3  -1   29.50    5.20
   5  -3   1   16.10    5.40
  -5  -3  -1   24.80   10.10
  -5  -3  -1   15.30    9.00
   5  -3   1   11.50    9.20
  -5  -3  -1   33.70    9.40
   5  -3   1   -0.10   10.10
  -5  -3  -1   12.50    7.80
   5  -3   1    2.80    7.50
  -5  -3  -1    5.60    8.30
  -5  -3  -1   11.00    8.10
  -5  -3  -1    3.30    7.70
  -5   3  -1   12.40    4.70
   5   3   1   26.40   11.10
   5   3   1   22.30    8.90
   5   3   1   24.60   10.50
   5   3   1   16.80    9.90
  -5   3  -1    3.70   10.10
   5   3   1   -3.20    9.70
  -5   3  -1   19.20    7.80
   5   3   1   17.00    7.80
  -5   3  -1   13.80    7.50
  -6  -3  -1    7.40    9.50
  -6  -3  -1   -1.30    7.90
  -6  -3  -1   11.80    8.10
  -6  -3  -1   -0.90    8.10
  -6  -3  -1    5.10   10.60
  -6  -3  -1    2.60    6.70
  -6  -3  -1   -2.90    9.30
   6  -3   1  -13.00    8.50
   6  -3   1    2.80    9.00
   6  -3   1    6.30   12.30
  -6   3  -1    1.50   11.80
   6   3   1   -1.70    7.70
   6   3   1  -11.00   10.70
   6   3   1   13.20   10.00
   6   3   1   -9.80   11.10
  -6   3  -1   -6.10    7.20
  -6   3  -1   15.60   12.00
   6   3   1   -5.30    7.60
   6   3   1  -10.60    7.60
  -6   3  -1   11.00   12.80
   7  -3   1    7.80   11.30
  -7  -3  -1    0.70   10.20
  -7  -3  -1    6.50    9.70
  -7  -3  -1   -2.20   11.40
  -7  -3  -1   24.70   14.50
  -7  -3  -1    1.00   11.30
   7  -3   1   -0.30   14.90
  -7  -3  -1   -5.70    8.70
   7  -3   1    2.20   16.60
  -7  -3  -1    6.40   10.80
   7   3   1   10.40   15.40
  -7   3  -1   29.60   12.80
  -7   3  -1   16.90   11.50
  -7   3  -1    2.70   14.70
   7   3   1   -9.10   10.40
  -7   3  -1   -2.50    9.10
   7   3   1    3.30    9.00
   7   3   1   18.90   10.40
   7   3   1   15.00   11.00
   7   3   1   14.30   16.60
   7   3   1   12.80   13.60
  -8  -3  -1   -6.60   17.00
  -8  -3  -1   21.50   14.10
  -8  -3  -1   -7.20   15.50
   8  -3   1   12.50   13.70
  -8  -3  -1  -17.10   10.50
   8  -3   1   11.60   14.20
  -8   3  -1   35.80   19.20
  -8   3  -1    1.60   17.40
   8   3   1   12.00   15.00
   8   3   1    9.70   18.20
   8   3   1  -13.10   15.60
   8   3   1  -19.20   15.00
   8   3   1    0.50   13.20
   8   3   1  -20.10   18.40
  -8   3  -1    7.00   13.30
   9  -3   1    4.90   16.80
   9  -3   1   -7.70   14.80
  -9  -3  -1   10.10   14.60
   9  -3   1   16.50   21.80
  -9  -3  -1   -9.50   12.70
   9   3   1   -1.20   21.90
  -9   3  -1   -0.50   19.50
  -9   3  -1   -2.30   19.90
   9   3   1   18.10   16.80
   9   3   1   -2.80   14.20
   9   3   1   -5.40   22.40
  -9  -4   1   28.40   22.00
   9  -4  -1   13.60   16.70
  -9  -4   1    5.70   13.90
   9  -4  -1   -2.80   13.60
  -9  -4   1   13.40   15.60
   9  -4  -1    1.60   24.00
   9   4  -1   23.40   24.70
   9   4  -1   30.30   23.00
  -9   4   1   -9.80   13.20
  -9   4   1   -7.00   21.50
   9   4  -1    4.00   24.00
   9   4  -1   12.90   14.70
   8  -4  -1   25.00   16.50
  -8  -4   1  -14.70   16.20
  -8  -4   1   -7.90   14.30
   8  -4  -1    6.20   12.70
  -8  -4   1    8.40   18.30
   8  -4  -1   -7.90   12.70
  -8   4   1    6.80   16.70
   8   4  -1   39.90   21.30
   8   4  -1   18.00   15.30
   8   4  -1   20.30   20.50
   8   4  -1    5.10   18.80
  -8   4   1  -13.50   17.10
   8   4  -1  -11.10   16.80
  -8   4   1   -3.50   12.70
   7  -4  -1    5.50   12.30
  -7  -4   1    3.50    8.90
  -7  -4   1    8.40   10.10
  -7  -4   1   17.60   13.80
  -7  -4   1    8.80   11.20
   7  -4  -1   10.70   12.80
  -7  -4   1    9.00    9.80
   7  -4  -1   -4.90    9.40
   7   4  -1    6.70    9.90
   7   4  -1   -8.10    6.70
   7   4  -1  -14.60    9.90
  -7   4   1   -4.90    8.90
  -7   4   1   12.80    8.50
  -7   4   1    7.90   11.30
   7   4  -1    1.60   12.00
   7   4  -1   -0.40    7.70
   6  -4  -1  779.22   40.20
  -6  -4   1  778.72   42.90
   6  -4  -1  860.51   49.10
   6  -4  -1  800.22   47.70
  -6  -4   1  720.73   40.60
  -6  -4   1  729.43   46.40
  -6  -4   1  773.02   42.50
  -6  -4   1  749.82   40.70
  -6   4   1  772.42   45.60
   6   4  -1  795.62   49.40
  -6   4   1  739.93   42.20
   6   4  -1  803.22   45.40
   6   4  -1  774.02   51.39
  -6   4   1  716.53   47.10
   6   4  -1  802.52   46.10
   6   4  -1  708.13   43.40
  -5  -4   1   42.70    8.30
   5  -4  -1   26.70    3.90
   5  -4  -1   18.20    6.30
  -5  -4   1   39.00    7.30
   5  -4  -1   29.70   11.40
   5  -4  -1   28.60   12.80
  -5  -4   1   33.00    7.40
   5  -4  -1   27.10    4.50
  -5  -4   1   37.50   10.50
  -5  -4   1   41.00   10.70
  -5  -4   1   31.00   11.60
   5   4  -1   19.70   10.30
   5   4  -1   35.50    9.00
   5   4  -1   26.00    7.70
  -5   4   1   30.50    3.60
  -5   4   1   24.10    9.00
   5   4  -1   38.00   13.10
  -5   4   1   28.90   10.90
  -5   4   1   25.80    9.80
   4  -4  -1  815.22   36.00
  -4  -4   1  807.82   41.20
  -4  -4   1  851.31   41.30
   4  -4  -1  793.52   44.30
  -4  -4   1  866.81   39.20
  -4  -4   1  807.22   39.50
   4  -4  -1  870.21   44.60
   4  -4  -1  814.52   39.20
  -4  -4   1  819.92   41.10
  -4  -4   1  830.82   40.40
   4  -4  -1  748.23   35.40
  -4  -4   1  854.81   43.60
  -4   4   1  798.72   35.10
   4   4  -1  868.31   45.20
   4   4  -1  752.72   41.80
  -4   4   1  840.42   41.60
   4   4  -1  857.41   46.20
  -4   4   1  837.82   41.70
   4   4  -1  880.81   42.10
  -4   4   1  811.22   43.50
   3  -4  -1  132.79   13.20
  -3  -4   1  125.49    9.10
  -3  -4   1  124.49   12.00
   3  -4  -1  137.99   14.10
  -3  -4   1  139.09   12.30
  -3  -4   1  132.79    9.80
  -3  -4   1  131.29   11.50
   3  -4  -1  118.19    6.20
  -3  -4   1  122.79   10.70
   3  -4  -1  140.49    9.50
  -3  -4   1  130.79   11.50
  -3   4   1  127.69   11.40
  -3   4   1  117.79   12.20
   3   4  -1  134.49   14.60
  -3   4   1  122.19    5.80
   3   4  -1  118.29   12.60
   3   4  -1  115.79   10.80
  -3   4   1  142.89   11.90
  -2  -4   1  210.98   13.20
   2  -4  -1  196.58   11.20
  -2  -4   1  209.48   12.50
   2  -4  -1  212.78   14.70
  -2  -4   1  182.48   10.30
   2  -4  -1  216.28   14.10
  -2  -4   1  187.78   13.50
   2  -4  -1  187.28    9.50
  -2  -4   1  186.08   11.20
  -2  -4   1  200.18   12.50
   2   4  -1  194.18   13.70
  -2   4   1  190.48    9.30
  -2   4   1  185.08    8.90
   2   4  -1  186.38   10.40
  -2   4   1  187.88   13.40
   2   4  -1  201.48   11.30
   2   4  -1  183.98   10.10
  -2   4   1  180.18   11.80
  -2   4   1  190.18   14.10
   2   4  -1  191.48   14.40
  -1  -4   1  288.57   16.10
  -1  -4   1  296.27   13.70
  -1  -4   1  314.17   16.20
   1  -4  -1  309.37   16.60
   1  -4  -1  323.07   15.80
   1  -4  -1  318.97   14.60
   1  -4  -1  292.67   16.90
   1  -4  -1  304.77   15.20
  -1  -4   1  306.97   14.90
   1  -4  -1  321.67   15.60
  -1  -4   1  323.47   16.80
  -1  -4   1  339.67   16.60
  -1   4   1  317.07   17.40
   1   4  -1  312.27   13.50
  -1   4   1  291.87   15.60
  -1   4   1  321.57   17.30
   1   4  -1  321.47   16.70
  -1   4   1  296.07   15.70
   1   4  -1  339.17   19.00
  -1   4   1  275.97   14.30
   1   4  -1  307.37   14.90
  -1   4   1  316.37   15.30
   1   4  -1  307.87   13.70
   1   4  -1  304.97   17.70
   0  -4  -1 5416.76  218.48
   0  -4   1 4962.90  219.68
   0  -4   1 5270.37  219.58
   0  -4   1 5313.57  218.28
   0  -4   1 5133.29  219.08
   0  -4  -1 5248.67  219.38
   0  -4  -1 5353.66  218.98
   0  -4   1 5388.06  216.98
   0  -4  -1 5322.37  218.18
   0  -4   1 5244.58  218.38
   0  -4  -1 4899.11  219.68
   0  -4   1 5085.49  218.68
   0  -4  -1 4763.72  216.68
   0   4   1 5210.08  218.48
   0   4   1 5245.28  220.68
   0   4  -1 5412.66  218.28
   0   4  -1 5176.88  218.48
   0   4  -1 4972.00  220.58
   0   4  -1 5414.56  216.88
   0   4   1 5268.37  219.78
   0   4   1 5073.79  219.78
   0   4  -1 5216.68  219.88
   0   4   1 5440.96  216.68
   0   4  -1 5192.78  218.88
   0   4  -1 5196.38  218.78
   0   4   1 5156.78  218.18
   0   4   1 5375.96  220.48
   1  -4   1  250.97   15.40
  -1  -4  -1  276.57   15.00
   1  -4   1  272.27   14.20
   1  -4   1  281.67   16.10
   1  -4   1  283.27   15.40
  -1  -4  -1  226.18   15.20
  -1  -4  -1  297.37   15.60
   1  -4   1  257.37   13.60
  -1  -4  -1  275.27   14.70
  -1  -4  -1  253.87   13.10
   1  -4   1  284.27   13.10
  -1   4  -1  246.58   13.00
   1   4   1  274.27   13.00
   1   4   1  294.77   15.60
   1   4   1  261.37   16.20
  -1   4  -1  277.07   16.00
  -1   4  -1  270.17   14.30
  -1   4  -1  277.47   14.90
   1   4   1  292.37   17.60
   1   4   1  287.87   13.40
   1   4   1  253.07   12.20
  -1   4  -1  274.57   13.80
   2  -4   1  173.98   12.30
  -2  -4  -1  178.58   10.50
  -2  -4  -1  167.78   11.50
   2  -4   1  187.48   15.20
   2  -4   1  170.98   14.20
  -2  -4  -1  177.88   12.00
  -2  -4  -1  175.18   11.10
  -2  -4  -1  158.08   11.00
   2  -4   1  164.08   10.40
  -2  -4  -1  180.08    9.90
   2  -4   1  171.08    8.50
  -2  -4  -1  170.28   11.90
   2   4   1  169.08   12.30
   2   4   1  169.58   13.20
   2   4   1  172.18   10.00
   2   4   1  166.38   11.30
  -2   4  -1  169.38   10.30
  -2   4  -1  158.58    8.90
  -2   4  -1  185.58   12.20
  -2   4  -1  168.68   12.40
  -2   4  -1  180.48   12.70
  -3  -4  -1  630.44   32.40
   3  -4   1  701.23   37.10
   3  -4   1  672.13   29.20
  -3  -4  -1  674.93   34.10
  -3  -4  -1  676.83   34.10
  -3  -4  -1  681.13   34.20
   3  -4   1  712.53   37.60
   3  -4   1  712.43   35.40
   3  -4   1  651.03   29.60
  -3  -4  -1  678.93   33.70
  -3  -4  -1  695.13   33.40
  -3  -4  -1  678.93   32.50
   3   4   1  691.33   36.40
   3   4   1  668.13   36.30
  -3   4  -1  669.73   31.90
   3   4   1  731.73   35.60
  -3   4  -1  669.83   34.30
  -3   4  -1  646.74   35.00
  -3   4  -1  699.83   34.20
   3   4   1  699.73   38.00
  -4  -4  -1  429.96   25.40
   4  -4   1  413.66   20.70
   4  -4   1  428.86   28.90
   4  -4   1  433.26   29.00
  -4  -4  -1  444.36   26.70
  -4  -4  -1  443.26   25.10
   4  -4   1  414.96   19.70
  -4  -4  -1  471.95   25.90
  -4  -4  -1  418.36   24.30
  -4  -4  -1  418.26   24.50
  -4  -4  -1  472.25   25.00
   4  -4   1  445.76   27.00
   4   4   1  420.26   28.60
  -4   4  -1  454.15   23.50
   4   4   1  445.56   30.10
   4   4   1  434.06   28.10
   4   4   1  460.85   28.50
  -4   4  -1  463.85   26.40
  -4   4  -1  422.06   25.80
   4   4   1  453.25   27.80
  -4   4  -1  416.76   28.00
   4   4   1  451.25   30.50
  -5  -4  -1    1.60    7.80
  -5  -4  -1    8.50    8.10
   5  -4   1    5.10    2.70
   5  -4   1    3.20    3.20
  -5  -4  -1    0.40    7.70
  -5  -4  -1   -0.10    5.40
  -5  -4  -1   16.20    8.40
   5  -4   1   -1.80    7.60
  -5  -4  -1    5.80    5.60
  -5  -4  -1    6.00    9.00
   5  -4   1    4.10    8.60
   5  -4   1    7.60    6.30
   5   4   1   -0.20    9.90
  -5   4  -1   11.80    9.50
   5   4   1    7.20    9.50
  -5   4  -1   -3.50    6.60
   5   4   1   17.90   10.00
  -5   4  -1    7.20    4.40
   5   4   1   -3.30    6.80
  -5   4  -1   18.10    7.90
   5   4   1   -7.40    6.50
   5   4   1   -0.60    7.00
   5   4   1   -6.30    9.40
  -6  -4  -1  274.57   23.80
  -6  -4  -1  266.47   22.30
   6  -4   1  291.17   24.60
  -6  -4  -1  210.18   20.40
   6  -4   1  262.67   28.80
  -6  -4  -1  195.98   19.50
  -6  -4  -1  271.67   22.70
   6  -4   1  255.67   26.60
  -6  -4  -1  264.97   21.60
  -6  -4  -1  231.38   24.30
   6   4   1  312.67   28.00
   6   4   1  245.58   26.90
   6   4   1  257.97   27.00
  -6   4  -1  246.18   19.00
   6   4   1  272.47   27.20
   6   4   1  306.47   29.30
   6   4   1  255.57   28.60
  -6   4  -1  229.78   22.30
  -6   4  -1  232.68   24.40
   6   4   1  227.78   24.00
  -6   4  -1  242.48   25.40
  -7  -4  -1  150.18   19.40
   7  -4   1  194.58   25.70
  -7  -4  -1  177.88   20.00
  -7  -4  -1  157.98   17.70
   7  -4   1  163.48   18.70
   7  -4   1  133.39   22.10
  -7  -4  -1  187.38   22.00
  -7  -4  -1  190.08   19.90
  -7  -4  -1  205.58   22.40
  -7  -4  -1  184.08   20.90
   7   4   1  192.98   24.90
  -7   4  -1  188.78   21.40
   7   4   1  178.68   26.00
   7   4   1  199.98   24.00
  -7   4  -1  145.49   21.20
  -7   4  -1  172.58   20.70
   7   4   1  193.28   25.90
   7   4   1  148.69   23.80
   7   4   1  210.58   26.40
   7   4   1  187.98   25.10
  -7   4  -1  176.38   24.30
  -8  -4  -1  -12.90   10.50
  -8  -4  -1    7.20   10.50
  -8  -4  -1    0.10   15.00
   8  -4   1   15.80   14.60
  -8  -4  -1  -16.70   15.40
   8  -4   1   -8.50   20.10
  -8   4  -1  -14.70   16.40
   8   4   1    5.40   16.90
   8   4   1  -16.20   15.20
   8   4   1    2.30   13.30
   8   4   1  -21.40   15.90
  -8   4  -1    9.20   18.30
  -8   4  -1   -5.40   11.20
   8   4   1    9.90   13.80
   8   4   1   11.90   17.20
  -9  -4  -1   25.50   21.40
   9  -4   1   49.90   20.60
   9  -4   1   18.10   21.10
  -9  -4  -1   19.60   14.60
   9  -4   1   14.30   25.60
  -9   4  -1    6.20   14.90
  -9   4  -1    1.20   15.10
   9   4   1   -9.00   21.70
   9   4   1    9.20   16.50
   9   4   1    9.30   22.40
   9   4   1   12.50   14.60
   9  -5  -1   -4.00   21.60
   9  -5  -1  -22.60   12.90
  -9  -5   1   13.30   16.10
   9  -5  -1    2.80   16.70
  -9  -5   1   34.70   20.30
  -9  -5   1   -0.10   13.00
   9   5  -1   -2.10   14.00
  -9   5   1   29.60   20.80
   9   5  -1   -8.90   22.70
   9   5  -1   -7.70   21.70
  -9   5   1  -14.80   21.20
   9   5  -1   29.90   19.10
   8  -5  -1  102.99   20.50
   8  -5  -1  145.39   26.00
  -8  -5   1  120.89   21.50
   8  -5  -1  137.39   23.80
  -8  -5   1  140.59   19.40
  -8  -5   1   92.89   20.90
  -8  -5   1   91.59   19.80
  -8   5   1   76.89   18.60
  -8   5   1   99.09   20.90
   8   5  -1  107.89   23.30
   8   5  -1  144.19   24.80
   8   5  -1   98.19   21.10
   8   5  -1  107.59   28.00
   8   5  -1  133.69   25.90
  -8   5   1  126.19   20.40
  -7  -5   1   84.29   17.10
   7  -5  -1   96.49   22.90
   7  -5  -1   62.99   17.10
  -7  -5   1   78.69   13.80
  -7  -5   1   42.40   13.90
  -7  -5   1   62.59   13.90
   7  -5  -1   78.19   18.90
  -7  -5   1   39.20   13.70
  -7   5   1   67.49   14.90
   7   5  -1   55.39   18.00
  -7   5   1   60.09   13.90
  -7   5   1   58.79   19.30
   7   5  -1   74.79   21.00
   7   5  -1   63.09   16.30
   7   5  -1   72.69   17.80
   7   5  -1   76.79   15.80
   6  -5  -1   60.39   14.40
  -6  -5   1   59.59    9.90
  -6  -5   1   56.99   13.00
   6  -5  -1   43.20    9.30
   6  -5  -1   71.79   18.50
  -6  -5   1   58.49   12.20
  -6  -5   1   65.19   12.60
  -6  -5   1   60.89   15.70
  -6  -5   1   49.90    9.70
   6   5  -1    5.80   11.10
   6   5  -1   51.09   14.10
  -6   5   1   58.69   13.90
  -6   5   1   53.09   15.30
  -6   5   1   89.49   14.50
   6   5  -1   71.29   16.00
   6   5  -1   78.69   14.10
   6   5  -1   68.49   16.80
   5  -5  -1    3.50    5.40
   5  -5  -1   -2.40    7.10
  -5  -5   1   10.50    9.50
  -5  -5   1   -1.80    5.90
  -5  -5   1    0.40    6.10
  -5  -5   1  -10.70    7.90
  -5  -5   1   -1.20    6.90
   5  -5  -1    0.80    9.90
  -5  -5   1   -7.50    9.40
  -5   5   1    5.90    8.00
  -5   5   1   -1.30    5.40
   5   5  -1   -7.90    7.40
   5   5  -1    3.80   10.80
  -5   5   1   -5.60    9.20
   5   5  -1    3.60    7.40
   5   5  -1    1.90   10.10
  -4  -5   1  777.62   40.50
  -4  -5   1  721.43   37.10
  -4  -5   1  761.02   39.10
   4  -5  -1  722.23   41.20
  -4  -5   1  783.22   38.40
  -4  -5   1  758.52   36.30
   4  -5  -1  764.92   41.70
  -4  -5   1  726.93   38.20
  -4  -5   1  719.23   35.60
   4  -5  -1  711.13   36.00
  -4   5   1  723.43   38.50
   4   5  -1  724.33   42.40
   4   5  -1  710.83   38.00
   4   5  -1  716.63   40.20
  -4   5   1  704.13   38.20
   4   5  -1  744.43   38.50
  -4   5   1  736.53   41.30
  -3  -5   1   79.49    9.40
  -3  -5   1  102.19    8.40
   3  -5  -1   88.89   12.00
   3  -5  -1  122.59   13.60
  -3  -5   1  113.49   12.30
  -3  -5   1   96.49   10.00
   3  -5  -1   90.99    8.60
  -3  -5   1   91.59    9.70
   3   5  -1   96.99    9.50
   3   5  -1  100.69   11.50
   3   5  -1   92.19   13.70
  -3   5   1   81.69   10.20
  -3   5   1   84.49   10.20
  -3   5   1   66.59   11.10
  -2  -5   1 2213.88   93.59
  -2  -5   1 2185.18   91.19
  -2  -5   1 2108.79   93.49
   2  -5  -1 2184.38   92.19
   2  -5  -1 2258.57   95.39
  -2  -5   1 2250.17   93.39
   2  -5  -1 2162.08   94.79
   2   5  -1 2134.19   96.49
  -2   5   1 2081.39   94.79
   2   5  -1 2153.78   94.09
  -2   5   1 2002.90   89.39
   2   5  -1 2180.58   96.89
   2   5  -1 1897.21   90.99
  -2   5   1 2175.68   94.39
   2   5  -1 2120.69   90.99
  -2   5   1 2166.08   92.69
  -2   5   1 2155.88   90.29
   2   5  -1 2074.89   90.09
  -1  -5   1  305.87   16.40
  -1  -5   1  274.67   15.80
   1  -5  -1  273.97   16.20
   1  -5  -1  286.87   13.90
   1  -5  -1  279.87   14.70
   1  -5  -1  282.07   15.10
  -1  -5   1  307.07   15.90
   1  -5  -1  278.57   17.30
  -1  -5   1  297.77   14.80
   1   5  -1  272.67   14.60
  -1   5   1  296.27   17.20
  -1   5   1  263.37   14.40
  -1   5   1  253.57   15.20
   1   5  -1  303.87   18.30
   1   5  -1  278.27   15.90
  -1   5   1  293.97   16.80
   1   5  -1  282.77   17.70
   0  -5  -1  669.23   32.10
   0  -5   1  634.44   31.40
   0  -5   1  667.13   29.60
   0  -5   1  682.53   32.40
   0  -5  -1  708.03   30.60
   0  -5   1  658.53   29.10
   0  -5  -1  660.33   29.40
   0  -5  -1  676.53   31.70
   0  -5   1  652.53   30.80
   0  -5  -1  660.93   30.90
   0   5   1  653.13   33.00
   0   5   1  703.13   34.00
   0   5   1  688.33   29.10
   0   5   1  708.23   33.10
   0   5  -1  668.63   32.70
   0   5  -1  677.93   31.50
   0   5  -1  674.43   33.70
   0   5  -1  679.53   29.10
   0   5   1  646.94   30.50
   1  -5   1  116.99   10.50
   1  -5   1  131.19    9.40
   1  -5   1  138.29   10.50
   1  -5   1  114.69   10.00
  -1  -5  -1  129.99    9.70
  -1  -5  -1  138.19    7.70
  -1  -5  -1  123.29    7.30
  -1  -5  -1  138.69    9.60
   1  -5   1  141.99    7.90
  -1  -5  -1  112.19    9.80
   1   5   1  166.68   11.70
   1   5   1  135.79   12.40
  -1   5  -1  135.59   10.10
  -1   5  -1  140.99    9.50
   1   5   1  122.49    7.40
  -1   5  -1  137.29   12.20
  -1   5  -1  133.39    8.30
   1   5   1  133.09    7.30
   1   5   1  130.79    6.80
   2  -5   1  459.65   25.80
   2  -5   1  414.36   24.50
  -2  -5  -1  429.56   20.40
  -2  -5  -1  376.86   23.20
  -2  -5  -1  440.66   23.00
   2  -5   1  430.56   19.10
   2  -5   1  404.66   21.70
   2  -5   1  437.66   23.40
  -2  -5  -1  438.36   22.80
  -2  -5  -1  420.36   20.70
  -2  -5  -1  449.36   22.80
  -2   5  -1  408.36   19.60
  -2   5  -1  414.36   21.70
   2   5   1  481.85   25.00
   2   5   1  431.46   21.90
   2   5   1  410.86   25.00
   2   5   1  407.36   20.30
  -2   5  -1  433.16   22.90
  -2   5  -1  457.05   25.10
  -2   5  -1  441.76   22.30
  -3  -5  -1    8.20    6.00
  -3  -5  -1    7.40    3.40
   3  -5   1   14.50    6.40
  -3  -5  -1    5.70    5.70
   3  -5   1    2.30    6.80
   3  -5   1    6.50    1.20
  -3  -5  -1   14.50    5.70
  -3  -5  -1    8.80    4.70
   3  -5   1   10.70    7.90
  -3  -5  -1    9.30    4.80
   3  -5   1    6.60    1.20
  -3  -5  -1    4.50    5.60
   3   5   1    7.90    5.80
  -3   5  -1    5.10    4.90
  -3   5  -1    7.50    5.20
  -3   5  -1    9.20    4.30
   3   5   1    8.10    6.60
  -3   5  -1    6.40    6.30
   3   5   1    4.90    4.00
  -4  -5  -1 1424.66   65.29
   4  -5   1 1374.06   58.29
  -4  -5  -1 1426.36   65.89
   4  -5   1 1331.57   58.39
  -4  -5  -1 1371.26   66.09
  -4  -5  -1 1431.46   64.99
  -4  -5  -1 1404.46   64.89
   4  -5   1 1438.06   69.69
  -4  -5  -1 1397.26   64.39
  -4  -5  -1 1358.86   63.69
   4  -5   1 1422.46   69.49
   4  -5   1 1383.46   66.19
   4   5   1 1388.36   66.99
   4   5   1 1425.16   66.99
   4   5   1 1412.26   70.19
   4   5   1 1498.55   70.39
  -4   5  -1 1350.06   62.89
  -4   5  -1 1436.76   66.49
  -4   5  -1 1353.56   67.29
   4   5   1 1547.85   70.29
  -4   5  -1 1291.97   65.49
  -5  -5  -1    5.20    8.00
  -5  -5  -1    1.80    9.10
   5  -5   1    0.90   11.70
  -5  -5  -1   -0.20    5.70
  -5  -5  -1   -0.50    8.40
  -5  -5  -1  -11.60    7.70
   5  -5   1    2.20    1.90
  -5  -5  -1    8.10    7.80
   5  -5   1    2.00    8.40
   5  -5   1   12.50    8.70
  -5  -5  -1    3.60    8.00
   5   5   1    2.30    9.40
   5   5   1    2.10    7.70
  -5   5  -1    1.10    7.40
  -5   5  -1   -6.60    6.60
   5   5   1    4.00    9.80
   5   5   1    4.70   11.10
   5   5   1    6.90   11.80
  -5   5  -1   -4.80    6.40
  -5   5  -1    4.40    5.80
   5   5   1    6.20   10.10
   5   5   1    7.90    7.90
  -6  -5  -1   11.30   10.50
  -6  -5  -1   25.50   10.20
  -6  -5  -1   19.30    9.00
  -6  -5  -1   44.70   10.30
  -6  -5  -1   24.60    9.30
   6  -5   1   40.40   13.50
  -6  -5  -1   22.20    8.50
  -6  -5  -1   16.50   10.70
   6  -5   1   17.80    7.90
   6  -5   1   16.40   14.40
  -6   5  -1   26.30    8.70
   6   5   1   49.40   15.70
   6   5   1    7.00   13.20
   6   5   1   32.90   11.30
   6   5   1    2.30   12.00
  -6   5  -1   17.50   12.90
  -6   5  -1   27.80   13.30
   6   5   1   70.59   17.70
   6   5   1   20.30   13.70
   6   5   1   24.40   14.50
  -6   5  -1   23.80   14.20
  -7  -5  -1    6.00   12.40
  -7  -5  -1   16.40   10.00
   7  -5   1   -7.50   10.30
  -7  -5  -1  -17.50   10.60
  -7  -5  -1    8.10   10.40
   7  -5   1   -4.10   15.10
   7  -5   1   13.20   17.30
  -7  -5  -1    0.70    9.00
  -7  -5  -1   -5.80   11.40
  -7  -5  -1   -4.90    7.90
   7   5   1   31.10   16.80
  -7   5  -1   -2.50    9.50
   7   5   1    6.90   15.30
   7   5   1   22.00   16.00
   7   5   1  -14.10   14.10
   7   5   1  -15.80   15.10
  -7   5  -1    8.00   11.80
  -7   5  -1  -13.90   13.60
   7   5   1    3.60   15.50
   7   5   1   18.40   11.60
   8  -5   1  193.08   28.80
  -8  -5  -1  221.48   21.80
  -8  -5  -1  175.48   24.60
  -8  -5  -1  167.98   22.60
   8  -5   1  155.78   28.10
  -8  -5  -1  197.48   23.60
  -8  -5  -1  140.69   21.20
  -8  -5  -1  136.49   25.10
   8   5   1  151.38   29.60
   8   5   1  237.08   31.10
   8   5   1  210.08   26.80
  -8   5  -1  191.68   29.00
   8   5   1  200.48   30.30
   8   5   1  216.68   32.20
  -8   5  -1  190.28   27.90
   8   5   1  225.88   29.60
   8   5   1  239.68   32.00
  -8   5  -1  248.98   32.60
   9  -5   1  -39.50   22.80
  -9  -5  -1    2.30   18.40
   9  -5   1   17.60   21.80
  -9  -5  -1   37.40   21.60
   9  -5   1  -14.10   24.10
  -9   5  -1   -4.80   14.90
   9   5   1   36.90   22.70
   9   5   1   -1.60   22.10
   9   5   1   26.00   23.60
  -9   5  -1   -9.00   19.90
   9  -6  -1   21.40   24.50
   9  -6  -1   -4.30   23.30
  -9  -6   1   18.50   19.00
   9  -6  -1   -4.40   13.90
  -9  -6   1    6.60   22.70
  -9   6   1   -2.30   14.80
   9   6  -1  -13.70   23.80
  -9   6   1    2.20   21.10
   9   6  -1  -20.40   18.50
   9   6  -1  -37.00   21.20
   9   6  -1   -9.60   15.90
  -8  -6   1   -2.20   11.30
  -8  -6   1   -8.00   13.00
  -8  -6   1  -12.40   12.60
   8  -6  -1    0.70   16.90
   8  -6  -1   11.20   19.70
   8  -6  -1  -12.00   19.40
   8   6  -1  -20.20   17.20
   8   6  -1    8.00   13.90
  -8   6   1   29.30   18.80
   8   6  -1    1.50   11.60
  -8   6   1   -9.40   12.80
   8   6  -1   10.80   19.60
   8   6  -1    2.10   13.90
  -7  -6   1   -6.90   12.50
  -7  -6   1    6.30    9.90
  -7  -6   1   10.90   11.20
   7  -6  -1  -21.80   15.90
  -7  -6   1   12.90   16.00
  -7  -6   1  -14.80   11.10
   7  -6  -1  -11.90   14.30
   7   6  -1   -5.90   10.60
   7   6  -1    1.50   12.30
   7   6  -1   -3.10   16.00
  -7   6   1   -7.70   11.00
  -7   6   1   15.80   15.40
  -7   6   1   14.10   15.70
   7   6  -1   -0.10   12.40
   7   6  -1   -2.50    7.50
   7   6  -1   -5.30    8.50
  -6  -6   1    0.90    6.80
  -6  -6   1   13.60   12.50
  -6  -6   1   -4.30    9.80
  -6  -6   1   -2.90    9.30
   6  -6  -1   -8.80    6.00
   6  -6  -1   15.30   14.00
   6  -6  -1    8.20   10.60
  -6  -6   1   -4.50   10.90
  -6  -6   1    4.50    7.70
   6   6  -1   -5.40   10.40
  -6   6   1    9.30   13.00
   6   6  -1    4.80    9.10
  -6   6   1   -0.80    9.10
   6   6  -1   12.20   14.90
   6   6  -1    2.90    9.70
   6   6  -1    3.00   10.20
  -6   6   1  -15.70   12.20
  -5  -6   1   -2.90    8.40
  -5  -6   1   -2.40    5.80
   5  -6  -1    5.70   11.40
  -5  -6   1    1.70    5.80
  -5  -6   1   12.90   10.90
   5  -6  -1   -1.30    5.30
  -5  -6   1    1.60    7.20
   5  -6  -1    7.20    8.30
   5   6  -1   -3.40   10.10
  -5   6   1   -5.30   10.50
   5   6  -1   -9.70   10.90
   5   6  -1    0.80    8.40
  -5   6   1   -4.10    8.30
  -5   6   1  -11.10    6.20
   5   6  -1    0.40    5.80
   5   6  -1   -5.60    7.50
  -4  -6   1   27.60    9.20
  -4  -6   1   22.40    9.60
  -4  -6   1   20.10    8.10
   4  -6  -1   30.90   11.40
  -4  -6   1   31.80    6.50
   4  -6  -1   22.50    6.20
  -4  -6   1   15.80    6.60
   4  -6  -1   44.60   10.20
   4   6  -1   12.60    9.10
   4   6  -1   28.70   11.90
  -4   6   1   13.80   10.00
  -4   6   1   33.20    7.60
   4   6  -1   56.29   13.00
   4   6  -1   26.10    7.50
  -4   6   1   28.70    7.80
  -3  -6   1   36.40    5.60
  -3  -6   1   49.80    9.60
   3  -6  -1   35.10    5.50
  -3  -6   1   38.60    7.60
   3  -6  -1   46.10   10.00
  -3  -6   1   42.80    8.50
  -3  -6   1   31.00    8.30
   3  -6  -1   26.90    7.70
  -3   6   1   47.70    7.80
   3   6  -1   47.20    9.80
  -3   6   1   34.90    8.10
   3   6  -1   35.90    5.80
   3   6  -1   36.90    9.90
  -3   6   1   30.50    7.60
   3   6  -1   38.00    7.50
  -2  -6   1   -0.60    2.00
  -2  -6   1    2.00    4.70
  -2  -6   1   -0.40    3.60
   2  -6  -1    8.50    4.40
   2  -6  -1    5.90    4.60
  -2  -6   1    0.10    5.00
   2  -6  -1   -5.10    3.10
   2   6  -1   -1.60    1.90
  -2   6   1   -1.60    3.70
   2   6  -1   -1.10    4.20
  -2   6   1    7.60    4.40
   2   6  -1    0.30    1.60
   2   6  -1    0.30    3.30
  -2   6   1   -2.10    4.00
   2   6  -1    0.30    4.70
  -2   6   1    1.70    1.90
  -2   6   1    3.10    2.20
  -1  -6   1   38.00    5.50
  -1  -6   1   33.90    6.10
  -1  -6   1   42.10    5.30
   1  -6  -1   43.60    6.60
   1  -6  -1   39.70    5.30
   1  -6  -1   44.50    7.70
  -1  -6   1   27.70    5.10
   1  -6  -1   45.70    4.80
  -1   6   1   40.80    6.90
   1   6  -1   52.69    8.30
   1   6  -1   39.70    5.40
  -1   6   1   38.30    6.40
  -1   6   1   23.70    3.70
   1   6  -1   42.20    7.90
  -1   6   1   39.80    4.90
  -1   6   1   35.00    5.70
   0  -6   1   23.70    4.00
   0  -6  -1   22.30    3.20
   0  -6   1   33.10    5.70
   0  -6   1   18.30    2.90
   0  -6  -1   21.40    3.20
   0  -6  -1   17.10    3.90
   0  -6   1   18.30    4.60
   0  -6  -1   20.80    4.70
   0  -6  -1   27.60    4.10
   0  -6   1   24.50    2.70
   0   6   1   14.20    6.30
   0   6  -1   18.40    3.70
   0   6   1   25.60    2.80
   0   6  -1   31.10    6.30
   0   6  -1   26.70    2.70
   0   6   1   22.90    3.90
   0   6  -1   25.20    5.50
   0   6   1   21.00    5.80
   0   6   1   22.50    5.40
   1  -6   1  434.46   23.30
  -1  -6  -1  447.56   22.80
   1  -6   1  450.65   22.40
   1  -6   1  433.36   23.70
   1  -6   1  422.76   20.70
  -1  -6  -1  410.86   20.00
  -1  -6  -1  409.66   20.00
  -1  -6  -1  394.86   23.10
  -1  -6  -1  438.26   22.60
  -1   6  -1  441.26   24.70
   1   6   1  442.76   24.10
   1   6   1  449.95   20.00
  -1   6  -1  454.05   23.10
   1   6   1  405.86   24.90
   1   6   1  441.26   20.40
  -1   6  -1  456.15   23.00
  -1   6  -1  433.86   21.20
   2  -6   1   92.59   11.90
  -2  -6  -1  105.49    9.70
  -2  -6  -1  111.59   10.90
   2  -6   1  121.19   11.50
   2  -6   1  104.99   10.90
  -2  -6  -1  103.39    7.40
  -2  -6  -1  105.29   10.60
  -2  -6  -1   96.59    9.50
   2  -6   1   95.79    6.20
   2   6   1  104.49    7.90
   2   6   1  119.89   12.80
  -2   6  -1  100.89    6.80
  -2   6  -1   90.29    9.20
   2   6   1   87.59   12.40
  -2   6  -1  104.09    9.70
   2   6   1  103.19    7.20
  -2   6  -1  120.89   12.20
   2   6   1  106.09    9.10
  -2   6  -1  122.19   10.60
   3  -6   1    9.70    1.10
   3  -6   1   13.20    7.00
  -3  -6  -1    0.70    6.20
  -3  -6  -1   11.80    5.90
   3  -6   1    9.90    1.20
  -3  -6  -1    6.60    4.60
  -3  -6  -1    2.40    6.20
  -3  -6  -1    3.60    3.90
   3  -6   1    1.30    6.10
  -3  -6  -1   28.30    8.10
   3  -6   1    9.50    5.90
  -3   6  -1   12.30    4.70
  -3   6  -1   10.40    6.80
  -3   6  -1    6.60    1.50
   3   6   1    9.50    4.20
   3   6   1    4.90    4.90
   3   6   1    6.10    6.30
  -3   6  -1    0.40    6.40
  -3   6  -1    4.80    5.40
   4  -6   1   -9.90    6.50
  -4  -6  -1   -6.30    7.30
  -4  -6  -1   17.10    8.50
  -4  -6  -1    7.50    7.90
  -4  -6  -1   13.10    4.80
  -4  -6  -1    1.40    7.00
  -4  -6  -1   14.70    7.00
   4  -6   1    8.10    7.80
   4  -6   1    9.70    8.20
  -4  -6  -1   20.20    8.50
   4   6   1   25.00   11.80
  -4   6  -1    3.60    8.20
  -4   6  -1   15.60    9.50
   4   6   1   -2.50    7.10
   4   6   1    2.30    7.10
  -4   6  -1    1.50    5.20
  -4   6  -1    7.10    6.80
   4   6   1    5.10    7.10
   4   6   1   -0.70    8.50
   5  -6   1   39.50   11.50
  -5  -6  -1   35.70    9.60
  -5  -6  -1   40.30   10.20
  -5  -6  -1   36.00    8.30
   5  -6   1   16.50   13.30
  -5  -6  -1   32.00   10.90
  -5  -6  -1   28.80   10.70
  -5  -6  -1    7.40    9.80
   5  -6   1   33.80   10.10
  -5  -6  -1   31.40    8.60
  -5   6  -1   34.10   12.50
  -5   6  -1   51.79    8.70
   5   6   1   20.30   10.80
   5   6   1   22.80   12.40
   5   6   1   43.00   12.70
  -5   6  -1   30.40    9.40
   5   6   1   57.59   14.70
  -5   6  -1   23.70   12.90
   5   6   1   21.00   10.50
   5   6   1   31.00   10.90
  -6  -6  -1   69.59   14.40
   6  -6   1   66.29   13.60
  -6  -6  -1   95.29   15.90
  -6  -6  -1   84.89   16.60
  -6  -6  -1   87.09   12.50
   6  -6   1   80.49   19.70
  -6  -6  -1   80.39   15.10
  -6  -6  -1  104.39   14.30
   6  -6   1   67.99   16.50
  -6  -6  -1   96.59   14.70
   6   6   1  109.49   21.20
   6   6   1  100.39   16.30
   6   6   1   90.29   17.80
  -6   6  -1   80.69   14.80
   6   6   1   68.49   18.30
  -6   6  -1   80.89   11.80
   6   6   1   78.49   19.10
   6   6   1   97.49   18.80
  -6   6  -1   89.79   16.10
   6   6   1   99.69   20.80
  -6   6  -1   99.59   15.30
  -7  -6  -1   34.20   14.30
   7  -6   1   43.50   13.60
  -7  -6  -1   65.49   14.70
  -7  -6  -1   46.20   14.00
  -7  -6  -1   50.79   15.10
   7  -6   1   75.79   21.40
  -7  -6  -1   40.50   15.20
  -7  -6  -1   27.80   14.70
  -7  -6  -1   69.69   16.10
   7  -6   1   46.60   16.60
  -7   6  -1   44.70   14.50
   7   6   1   22.10   13.10
   7   6   1   68.19   20.80
   7   6   1   52.39   17.10
  -7   6  -1   40.10   17.40
   7   6   1   71.49   21.90
   7   6   1   37.20   13.80
  -7   6  -1   34.40   16.70
   7   6   1   54.39   17.80
   7   6   1   54.49   15.10
  -8  -6  -1   -4.70   17.80
  -8  -6  -1    9.40   16.00
  -8  -6  -1    9.70   10.40
  -8  -6  -1    1.50   15.60
  -8  -6  -1   -0.50   15.40
   8  -6   1  -17.60   20.60
  -8  -6  -1    3.60   14.20
  -8  -6  -1   12.90   14.80
   8  -6   1    6.00   18.90
   8   6   1   19.70   18.30
  -8   6  -1   12.20   14.20
   8   6   1  -19.80   17.60
  -8   6  -1   -6.20   17.10
   8   6   1    4.20   13.20
   8   6   1   12.70   18.70
   8   6   1   38.00   20.70
   8   6   1   36.90   20.30
   8   6   1   10.60   13.60
  -8  -7   1  -14.10   18.10
   8  -7  -1   10.90   15.00
  -8  -7   1    1.90   14.90
   8  -7  -1   23.10   19.80
   8  -7  -1   -0.90   13.40
  -8  -7   1   17.50   17.20
  -8   7   1   14.40   21.00
   8   7  -1   -4.60   18.20
   8   7  -1   -0.70   15.30
  -8   7   1    6.20   17.40
   8   7  -1   32.40   20.50
   8   7  -1   30.30   22.20
   8   7  -1   -1.80   15.30
  -7  -7   1   88.39   20.90
   7  -7  -1  104.99   20.80
  -7  -7   1  123.49   18.90
  -7  -7   1   95.09   16.00
   7  -7  -1   76.29   18.20
  -7  -7   1  104.79   19.80
  -7  -7   1   81.49   16.20
   7   7  -1  138.79   19.80
  -7   7   1   86.59   17.90
   7   7  -1  108.59   20.80
   7   7  -1  113.09   23.30
   7   7  -1  141.79   20.90
  -7   7   1   95.09   14.70
   7   7  -1  179.78   26.20
  -7   7   1  107.99   20.10
   7   7  -1  127.99   25.00
  -6  -7   1   14.40   10.10
  -6  -7   1    9.70    7.70
  -6  -7   1   -3.60   11.00
   6  -7  -1   11.00   15.30
  -6  -7   1    7.10   10.30
   6  -7  -1   -9.60    6.60
  -6  -7   1   -0.80    8.40
   6  -7  -1   -2.70    9.40
   6   7  -1  -10.70   14.30
  -6   7   1   13.10   10.00
  -6   7   1    5.50    9.70
   6   7  -1   -4.70    9.60
   6   7  -1    5.40   13.40
   6   7  -1   17.20   16.50
  -6   7   1   -3.40   10.10
   6   7  -1    2.90   10.10
   5  -7  -1    9.40    6.70
  -5  -7   1    8.40    7.90
  -5  -7   1    8.10    9.70
   5  -7  -1   -0.30   11.60
  -5  -7   1    9.30    8.50
  -5  -7   1    3.90    6.70
  -5  -7   1   21.70    8.50
   5  -7  -1    1.80    8.60
   5   7  -1    4.20   10.70
   5   7  -1   11.30   12.80
  -5   7   1   12.60    9.20
   5   7  -1   27.20    8.90
   5   7  -1    4.40    9.70
  -5   7   1    5.00    7.40
   5   7  -1    7.40    7.90
  -5   7   1   -0.50    8.10
  -4  -7   1    7.60    6.10
  -4  -7   1    3.50    6.70
  -4  -7   1    6.50    6.20
   4  -7  -1   11.70    4.80
   4  -7  -1    2.50    9.90
  -4  -7   1    2.60    5.00
   4  -7  -1    5.50   10.00
  -4  -7   1   10.10    9.10
  -4   7   1    6.60    6.70
  -4   7   1   10.70    7.40
   4   7  -1   19.50    7.40
   4   7  -1   -7.20   10.00
   4   7  -1    4.90    5.70
   4   7  -1    6.10   10.10
  -4   7   1   11.20    8.40
  -3  -7   1  887.41   43.30
   3  -7  -1  868.91   41.70
   3  -7  -1  887.81   46.00
  -3  -7   1  895.01   43.50
  -3  -7   1  852.51   40.40
  -3  -7   1  845.42   43.50
   3  -7  -1  891.11   45.70
  -3   7   1  872.81   42.80
   3   7  -1  823.32   40.00
  -3   7   1  858.31   45.70
   3   7  -1  894.41   48.00
   3   7  -1  794.82   46.60
   3   7  -1  830.92   43.20
  -3   7   1  905.21   44.50
  -2  -7   1  160.98   14.00
  -2  -7   1  178.98   10.90
   2  -7  -1  143.09   12.30
  -2  -7   1  175.48   13.00
  -2  -7   1  153.58   13.00
   2  -7  -1  172.18   14.60
   2  -7  -1  169.68   15.90
  -2   7   1  183.28   11.20
  -2   7   1  156.18    9.20
  -2   7   1  161.78   14.70
  -2   7   1  164.48   15.90
   2   7  -1  176.58   17.90
  -2   7   1  162.58   12.20
   2   7  -1  203.18   19.10
   2   7  -1  163.68    8.70
   2   7  -1  170.18   13.90
   2   7  -1  153.88    8.10
  -1  -7   1  199.08   15.00
   1  -7  -1  217.48   12.20
  -1  -7   1  212.58   13.70
   1  -7  -1  201.58   16.50
  -1  -7   1  209.68   14.40
  -1  -7   1  211.18   13.30
   1  -7  -1  211.68   14.00
   1  -7  -1  208.48   14.10
   1   7  -1  212.58   13.10
   1   7  -1  200.88   16.20
  -1   7   1  209.78   14.40
   1   7  -1  199.48   16.00
  -1   7   1  205.78   11.80
  -1   7   1  199.48   15.30
  -1   7   1  187.78   14.70
   0  -7  -1  587.94   27.10
   0  -7   1  567.44   26.00
   0  -7   1  574.64   25.30
   0  -7   1  533.35   29.70
   0  -7  -1  611.34   30.20
   0  -7   1  534.85   27.60
   0  -7  -1  549.65   26.30
   0  -7  -1  590.64   29.40
   0  -7  -1  551.14   28.00
   0  -7   1  583.54   29.40
   0   7   1  563.74   27.10
   0   7   1  588.94   31.10
   0   7  -1  580.44   31.50
   0   7   1  568.54   25.80
   0   7   1  550.84   31.00
   0   7  -1  606.24   31.00
   0   7   1  602.84   31.80
   0   7  -1  573.54   28.30
   1  -7   1  352.86   21.90
  -1  -7  -1  351.16   21.50
   1  -7   1  418.16   23.30
  -1  -7  -1  377.66   21.40
  -1  -7  -1  383.86   17.70
   1  -7   1  383.26   18.80
  -1  -7  -1  341.67   17.60
   1  -7   1  352.76   20.20
  -1  -7  -1  387.56   20.60
  -1   7  -1  404.26   21.00
  -1   7  -1  380.26   21.90
   1   7   1  375.86   22.30
   1   7   1  351.56   17.40
   1   7   1  357.46   17.90
  -1   7  -1  369.36   18.60
  -1   7  -1  385.46   23.00
   1   7   1  347.37   23.10
  -2  -7  -1  127.09   11.60
   2  -7   1  124.49   12.80
  -2  -7  -1  120.09   11.60
  -2  -7  -1  108.29   11.60
  -2  -7  -1  116.89    8.00
  -2  -7  -1  130.39   10.40
   2  -7   1  107.49   13.30
   2  -7   1  129.29   12.80
   2  -7   1  117.89    7.40
   2   7   1  115.19    8.90
   2   7   1  147.99   15.30
   2   7   1  116.69    8.10
   2   7   1  116.09    7.90
   2   7   1  138.39   14.70
  -2   7  -1  113.59    7.70
  -2   7  -1  146.69   11.30
  -2   7  -1  117.69   11.80
  -2   7  -1  134.39   11.50
  -2   7  -1  147.59   14.90
   3  -7   1   94.19   12.30
  -3  -7  -1   93.49   10.70
  -3  -7  -1   87.39    8.20
  -3  -7  -1   94.59   12.10
   3  -7   1   73.79   12.00
   3  -7   1   64.89   10.60
  -3  -7  -1   96.29   10.30
   3  -7   1   93.69    4.80
  -3  -7  -1   82.19   11.30
  -3   7  -1   82.49    9.90
  -3   7  -1   89.09    5.40
  -3   7  -1   99.39   10.30
   3   7   1  100.89   15.10
   3   7   1  114.29   13.50
  -3   7  -1   79.49   11.90
   3   7   1   94.29   10.70
  -3   7  -1   86.59   10.60
   4  -7   1 1217.28   61.99
  -4  -7  -1 1196.88   55.09
  -4  -7  -1 1215.48   58.19
  -4  -7  -1 1094.89   56.09
   4  -7   1 1274.37   62.09
   4  -7   1 1191.08   58.59
  -4  -7  -1 1158.98   57.69
  -4  -7  -1 1163.38   58.19
  -4  -7  -1 1162.58   55.59
   4   7   1 1153.08   57.79
  -4   7  -1 1208.08   61.39
   4   7   1 1209.58   63.49
  -4   7  -1 1220.38   58.69
   4   7   1 1140.09   64.49
  -4   7  -1 1233.78   59.29
  -4   7  -1 1180.48   55.59
   4   7   1 1184.78   57.69
   4   7   1 1179.58   61.49
  -5  -7  -1  105.49   14.70
   5  -7   1   77.09   17.40
  -5  -7  -1   48.90   10.70
  -5  -7  -1   73.79   12.00
  -5  -7  -1   86.89   11.70
  -5  -7  -1  100.79   13.00
   5  -7   1   58.09   13.40
   5  -7   1   83.29   12.40
  -5  -7  -1   72.19   11.80
  -5  -7  -1   54.99   11.80
  -5   7  -1   78.79   10.50
  -5   7  -1   93.99   15.30
  -5   7  -1   48.60   11.70
  -5   7  -1   61.79   13.00
   5   7   1   90.29   18.40
   5   7   1   58.19   13.60
   5   7   1   71.69   16.80
   5   7   1   92.99   13.20
   5   7   1   60.09   13.70
  -6  -7  -1  145.69   16.90
   6  -7   1  124.89   17.20
  -6  -7  -1  126.49   16.00
  -6  -7  -1  130.89   16.60
   6  -7   1  117.69   20.20
  -6  -7  -1  123.69   16.70
  -6  -7  -1  108.49   17.90
  -6  -7  -1  102.49   17.40
   6  -7   1  110.39   22.10
  -6  -7  -1  131.89   17.20
   6   7   1  128.39   20.50
  -6   7  -1  128.49   14.30
   6   7   1  187.38   26.90
   6   7   1  127.39   21.10
   6   7   1  111.19   21.70
  -6   7  -1  128.59   17.40
  -6   7  -1  110.19   20.90
  -6   7  -1  160.18   21.40
   6   7   1  128.89   20.00
   6   7   1   93.19   18.70
   6   7   1  160.08   20.30
  -7  -7  -1  -11.60   11.80
  -7  -7  -1   -1.80    8.30
  -7  -7  -1    3.90    9.90
   7  -7   1   22.30   14.00
  -7  -7  -1   -6.40    9.00
   7  -7   1  -25.60   15.40
  -7  -7  -1    0.30   14.40
  -7  -7  -1    4.30    9.60
  -7  -7  -1   10.90   12.40
   7  -7   1   -7.20   11.00
   7   7   1   13.90   10.50
   7   7   1   21.70   17.70
  -7   7  -1    3.40   11.60
   7   7   1    1.30   14.90
  -7   7  -1    3.00   11.20
   7   7   1   16.40   16.80
   7   7   1  -12.00   17.00
   7   7   1  -14.00   14.70
   7   7   1   13.20   17.60
  -7   7  -1    6.90   12.70
   8  -7   1   97.69   26.40
  -8  -7  -1   70.89   19.20
  -8  -7  -1   94.69   22.50
   8  -7   1   79.39   21.30
  -8  -7  -1  100.39   21.40
  -8  -7  -1   90.49   20.90
  -8  -7  -1   71.49   15.50
  -8  -7  -1   95.69   17.00
  -8  -7  -1   73.29   17.90
   8   7   1  118.69   21.40
  -8   7  -1  132.99   22.90
   8   7   1  119.09   21.30
   8   7   1  112.89   25.20
   8   7   1   62.89   24.50
   8   7   1   90.49   25.50
   8   7   1   58.79   24.10
  -8   7  -1   52.79   20.60
   8   7   1  104.39   25.80
  -8  -8   1   29.80   20.40
   8  -8  -1   59.69   25.30
  -8  -8   1   25.10   19.00
   8  -8  -1   32.20   20.50
   8  -8  -1   31.80   24.30
  -8  -8   1   31.60   17.90
   8   8  -1   81.89   26.20
   8   8  -1   52.09   18.30
  -8   8   1   27.80   22.20
  -8   8   1   22.70   19.80
   8   8  -1    5.10   22.10
   8   8  -1   36.50   23.70
  -7  -8   1    4.80   16.40
   7  -8  -1   11.30   18.30
  -7  -8   1   10.50   12.50
   7  -8  -1   24.10   13.50
  -7  -8   1    7.00   11.00
  -7  -8   1   -1.90    8.90
   7   8  -1    4.20    8.60
  -7   8   1   -2.70   11.60
  -7   8   1   19.50   17.00
   7   8  -1   21.70   11.60
   7   8  -1   -4.90   11.50
   7   8  -1   -5.50   11.50
  -7   8   1   -2.10   12.50
   7   8  -1   -1.30   11.50
  -6  -8   1  772.32   47.70
   6  -8  -1  688.03   50.09
   6  -8  -1  845.42   50.79
  -6  -8   1  888.21   49.40
  -6  -8   1  784.12   48.80
  -6  -8   1  855.81   43.40
   6  -8  -1  839.22   43.50
  -6  -8   1  862.91   47.30
   6   8  -1  859.21   47.80
   6   8  -1  824.52   51.29
  -6   8   1  867.81   46.90
  -6   8   1  787.02   48.50
   6   8  -1  905.41   57.09
  -6   8   1  779.82   49.90
   6   8  -1  883.61   56.59
   6   8  -1  780.72   45.20
  -5  -8   1   50.49   14.30
  -5  -8   1   49.80   12.70
   5  -8  -1   49.20   15.40
  -5  -8   1   70.69   10.10
   5  -8  -1   34.20   12.80
  -5  -8   1   75.19   14.50
   5  -8  -1   50.79    9.70
  -5  -8   1   56.89   11.20
  -5   8   1   41.00   14.70
   5   8  -1   59.19   10.70
   5   8  -1   62.09   17.00
   5   8  -1   46.70   13.60
  -5   8   1   48.40   13.60
   5   8  -1   43.60   11.30
   5   8  -1   73.49   12.80
  -5   8   1   61.19   12.90
  -4  -8   1  683.63   38.60
   4  -8  -1  735.53   42.30
  -4  -8   1  721.63   39.30
  -4  -8   1  723.13   36.30
   4  -8  -1  756.72   42.50
  -4  -8   1  672.83   39.90
   4  -8  -1  758.22   37.80
   4   8  -1  852.21   47.70
   4   8  -1  713.93   40.70
  -4   8   1  690.13   42.60
   4   8  -1  672.93   36.40
  -4   8   1  763.02   40.90
   4   8  -1  775.52   44.70
  -4   8   1  760.42   40.20
   3  -8  -1   13.20    9.70
  -3  -8   1   14.20    5.50
  -3  -8   1    9.70    5.70
   3  -8  -1   20.30    7.10
  -3  -8   1   13.10    7.90
  -3  -8   1   13.00    8.50
   3  -8  -1   12.10    5.70
   3   8  -1   22.00    7.30
  -3   8   1   15.00    7.90
   3   8  -1   17.90    4.10
  -3   8   1   12.20    7.50
   3   8  -1    7.70    7.60
  -3   8   1   26.50    6.30
  -3   8   1   11.90    2.60
   3   8  -1   21.30    3.50
  -3   8   1   14.60    2.20
   3   8  -1    5.30    7.20
   2  -8  -1    8.50    4.80
   2  -8  -1    7.50    5.70
   2  -8  -1   13.30    4.70
  -2  -8   1    4.30    4.80
   2  -8  -1    6.00    2.70
  -2  -8   1   11.30    6.80
  -2  -8   1    7.40    4.50
  -2  -8   1    2.40    6.30
   2   8  -1   12.30    9.20
  -2   8   1   11.20    4.70
  -2   8   1    6.50    6.80
  -2   8   1   17.60    6.50
   2   8  -1   10.00    6.70
   2   8  -1    9.00    1.50
  -2   8   1    7.80    3.00
   2   8  -1    9.40    1.30
   2   8  -1    1.90    5.00
  -2   8   1    6.50    5.20
   1  -8  -1  522.85   29.40
  -1  -8   1  474.65   27.30
   1  -8  -1  528.65   25.20
   1  -8  -1  512.55   26.80
   1  -8  -1  510.75   26.80
  -1  -8   1  508.45   27.40
  -1  -8   1  473.65   26.20
  -1  -8   1  488.05   27.20
   1   8  -1  525.95   26.60
  -1   8   1  511.45   29.40
   1   8  -1  482.35   29.90
  -1   8   1  516.85   24.70
  -1   8   1  519.55   28.00
  -1   8   1  532.55   29.30
   1   8  -1  523.25   30.30
   0  -8  -1 4190.68  182.28
   0  -8   1 4295.07  181.68
   0  -8  -1 4269.87  182.68
   0  -8   1 4571.34  185.68
   0  -8  -1 4324.47  183.98
   0  -8   1 4401.86  184.08
   0  -8   1 4200.78  180.78
   0  -8   1 4326.87  186.08
   0  -8  -1 4299.97  185.78
   0  -8  -1 4384.86  185.48
   0   8  -1 4449.45  187.98
   0   8   1 4221.68  187.18
   0   8   1 4400.86  188.68
   0   8  -1 4369.16  184.08
   0   8   1 4448.65  187.88
   0   8  -1 4409.16  188.58
   0   8   1 4032.80  182.58
   0   8   1 4386.56  181.68
   1  -8   1    5.70    5.80
   1  -8   1    8.60    6.80
  -1  -8  -1   -1.40    2.20
  -1  -8  -1    1.80    5.40
  -1  -8  -1   -5.90    4.90
   1  -8   1    0.60    3.30
  -1  -8  -1    4.50    4.10
   1  -8   1    1.40    4.00
  -1  -8  -1    1.20    2.70
   1   8   1    3.20    2.40
  -1   8  -1   -2.40    4.40
  -1   8  -1   -3.60    3.20
   1   8   1    3.70    2.20
   1   8   1    2.60    6.20
  -1   8  -1   -3.60    4.40
  -1   8  -1    7.80    6.00
   1   8   1    3.10    5.20
  -2  -8  -1  717.43   37.50
  -2  -8  -1  817.92   35.30
   2  -8   1  810.32   35.40
  -2  -8  -1  752.32   39.70
  -2  -8  -1  845.92   41.10
   2  -8   1  771.72   41.40
  -2  -8  -1  796.12   39.00
   2  -8   1  745.43   39.70
   2  -8   1  858.31   41.00
  -2   8  -1  811.02   42.80
   2   8   1  729.83   41.80
   2   8   1  721.43   35.30
  -2   8  -1  793.12   39.80
   2   8   1  785.32   36.50
   2   8   1  808.82   36.60
   2   8   1  893.71   45.10
  -2   8  -1  868.71   40.20
  -2   8  -1  737.83   35.70
  -2   8  -1  758.02   37.70
  -3  -8  -1  428.46   25.40
   3  -8   1  407.36   28.10
  -3  -8  -1  442.56   25.80
  -3  -8  -1  441.96   26.50
  -3  -8  -1  434.36   21.80
  -3  -8  -1  410.46   24.30
   3  -8   1  429.16   19.10
   3  -8   1  442.66   27.10
   3  -8   1  428.46   28.80
   3   8   1  390.06   28.80
  -3   8  -1  433.46   26.60
   3   8   1  390.46   27.10
  -3   8  -1  419.76   27.60
   3   8   1  423.46   24.00
  -3   8  -1  445.36   24.40
  -3   8  -1  399.06   19.80
  -3   8  -1  476.25   25.30
  -4  -8  -1  570.54   32.40
   4  -8   1  531.15   31.30
  -4  -8  -1  541.55   30.00
   4  -8   1  510.85   36.40
  -4  -8  -1  485.05   30.90
  -4  -8  -1  501.15   27.70
  -4  -8  -1  500.15   33.00
   4  -8   1  556.14   34.60
  -4   8  -1  563.94   32.80
   4   8   1  532.95   30.40
  -4   8  -1  565.34   32.00
  -4   8  -1  535.05   29.50
   4   8   1  560.94   34.60
   4   8   1  521.35   35.50
  -4   8  -1  522.85   33.70
   4   8   1  554.84   39.70
   4   8   1  500.75   31.10
   5  -8   1   16.90   10.20
  -5  -8  -1   -2.90    4.50
  -5  -8  -1   -1.10   10.00
   5  -8   1    0.60    8.70
  -5  -8  -1   -6.70    8.20
  -5  -8  -1  -13.40    9.40
   5  -8   1   -0.80    9.10
  -5  -8  -1   -3.40   10.60
   5   8   1   -5.20    8.20
  -5   8  -1   11.30   12.20
   5   8   1  -12.50    8.70
   5   8   1   -2.40   10.90
   5   8   1    2.80    8.20
  -5   8  -1   -9.90   11.10
  -5   8  -1   -6.10    6.30
  -5   8  -1  -19.50   10.40
   5   8   1   12.50   14.30
  -6  -8  -1  328.27   25.00
   6  -8   1  343.17   33.20
  -6  -8  -1  358.56   26.60
   6  -8   1  267.47   29.80
  -6  -8  -1  319.97   26.40
  -6  -8  -1  317.57   26.40
  -6  -8  -1  340.17   25.80
  -6  -8  -1  284.67   25.90
   6  -8   1  308.87   24.60
  -6  -8  -1  335.27   26.10
   6   8   1  307.07   27.00
  -6   8  -1  319.37   31.90
   6   8   1  357.46   31.60
   6   8   1  403.16   36.80
   6   8   1  313.87   30.10
   6   8   1  359.26   34.80
  -6   8  -1  306.47   28.50
  -6   8  -1  323.17   23.20
  -6   8  -1  320.47   28.10
   6   8   1  326.17   34.20
  -7  -8  -1   68.49   18.60
  -7  -8  -1   46.90   16.20
  -7  -8  -1   71.89   15.90
   7  -8   1   93.39   21.30
  -7  -8  -1   57.09   15.60
  -7  -8  -1   65.19   14.90
   7  -8   1   67.09   22.20
  -7  -8  -1   82.09   18.10
  -7  -8  -1   49.30   11.90
  -7   8  -1  102.49   21.50
   7   8   1   97.09   20.20
   7   8   1   42.30   16.70
   7   8   1   44.50   20.20
   7   8   1   52.79   19.00
   7   8   1   55.69   20.70
   7   8   1   62.99   15.80
   7   8   1   86.19   20.40
  -7   8  -1   35.80   19.10
   8  -8   1    9.80   22.60
  -8  -8  -1   22.80   17.30
  -8  -8  -1   12.40   12.40
  -8  -8  -1   17.30   17.40
   8  -8   1   -3.60   13.70
  -8  -8  -1    9.10   18.20
   8   8   1    8.90   20.70
  -8   8  -1    1.90   19.70
   8   8   1    6.80   15.00
   8   8   1   17.80   13.90
  -8   8  -1  -14.40   12.70
   8   8   1   14.30   21.90
   8   8   1    8.90   20.20
  -8  -9   1  145.39   24.40
   8  -9  -1  152.08   28.80
   8  -9  -1  217.28   31.90
  -8  -9   1  184.28   28.10
  -8  -9   1  222.18   26.70
   8   9  -1  197.88   31.30
   8   9  -1  250.47   37.90
  -8   9   1  144.79   30.30
  -8   9   1  222.58   27.70
   8   9  -1  194.38   35.80
   8   9  -1  217.08   32.60
  -7  -9   1   81.59   20.70
  -7  -9   1   61.49   15.70
   7  -9  -1  122.59   22.50
  -7  -9   1   80.09   15.90
   7  -9  -1   91.89   19.50
  -7  -9   1   90.19   17.50
   7   9  -1  115.49   27.20
   7   9  -1   78.99   24.40
  -7   9   1   90.39   17.70
  -7   9   1   94.99   18.10
   7   9  -1   67.09   18.30
  -7   9   1  112.49   23.70
  -6  -9   1   -4.30    8.60
  -6  -9   1   -2.30    8.00
   6  -9  -1  -11.10   14.00
   6  -9  -1   -1.80    7.30
  -6  -9   1   24.00   11.60
   6  -9  -1   21.30   17.00
  -6  -9   1   -3.90    9.50
  -6   9   1   -2.60    7.60
  -6   9   1   -6.30    9.60
   6   9  -1    3.40   16.00
   6   9  -1    8.10   12.90
   6   9  -1  -10.10    9.80
   6   9  -1  -11.80   12.70
   6   9  -1    5.50    7.30
  -6   9   1   11.50   15.30
  -5  -9   1   66.49   14.10
   5  -9  -1   63.39   11.00
  -5  -9   1   59.99   12.20
   5  -9  -1   75.89   15.40
   5  -9  -1   68.79   17.30
  -5  -9   1   58.59   11.90
  -5  -9   1   82.39   10.80
  -5   9   1   75.69   14.20
   5   9  -1   85.39   16.90
  -5   9   1   68.79   14.20
   5   9  -1   47.90   14.30
  -5   9   1   74.39   12.80
   5   9  -1   67.09   19.10
   5   9  -1   79.59   11.50
   4  -9  -1  293.57   20.70
  -4  -9   1  282.77   19.00
   4  -9  -1  306.37   27.30
  -4  -9   1  278.07   21.70
   4  -9  -1  284.37   25.30
  -4  -9   1  289.07   21.70
  -4  -9   1  246.88   20.60
   4   9  -1  318.67   28.60
  -4   9   1  281.57   20.90
   4   9  -1  281.77   18.70
  -4   9   1  310.47   24.10
   4   9  -1  302.37   24.70
  -4   9   1  298.87   24.00
   4   9  -1  305.37   28.90
  -3  -9   1  494.45   29.20
   3  -9  -1  502.65   31.40
   3  -9  -1  535.65   28.70
  -3  -9   1  531.35   30.60
  -3  -9   1  494.05   26.50
  -3  -9   1  496.15   30.20
   3  -9  -1  471.65   30.10
  -3   9   1  488.45   28.50
  -3   9   1  515.45   23.80
  -3   9   1  441.66   22.40
   3   9  -1  533.75   34.90
   3   9  -1  519.95   29.40
  -3   9   1  486.35   31.10
   3   9  -1  483.15   22.90
  -3   9   1  533.05   33.20
   3   9  -1  493.15   23.80
   3   9  -1  530.45   34.50
   2  -9  -1  874.81   46.20
  -2  -9   1  839.62   44.00
  -2  -9   1  854.41   43.10
   2  -9  -1  831.42   42.80
   2  -9  -1  845.72   39.20
   2  -9  -1  907.21   43.80
  -2  -9   1  838.82   43.00
  -2  -9   1  832.92   41.30
  -2   9   1  893.91   41.70
   2   9  -1  886.71   48.70
  -2   9   1  848.22   41.10
   2   9  -1  849.12   42.00
   2   9  -1  918.11   47.90
  -2   9   1  877.91   45.00
  -2   9   1  884.91   45.80
   1  -9  -1    2.10    3.00
  -1  -9   1    0.10    4.10
  -1  -9   1   -1.30    5.00
   1  -9  -1    9.40    4.80
   1  -9  -1    5.90    5.10
  -1  -9   1    4.50    5.10
   1  -9  -1   17.60    7.90
  -1   9   1    2.90    7.30
  -1   9   1    7.90    4.20
  -1   9   1   -0.70    5.70
   1   9  -1   10.50    8.40
  -1   9   1    0.90    7.10
   1   9  -1   10.60    5.00
   1   9  -1    6.90    8.60
   0  -9  -1 1261.67   58.59
   0  -9   1 1323.67   55.29
   0  -9   1 1299.87   58.69
   0  -9   1 1277.57   60.79
   0  -9  -1 1286.17   60.49
   0  -9   1 1244.38   55.99
   0  -9  -1 1336.67   57.29
   0  -9   1 1280.27   60.09
   0  -9  -1 1282.07   57.19
   0  -9  -1 1273.47   60.69
   0   9   1 1275.37   62.69
   0   9   1 1229.38   63.49
   0   9  -1 1339.97   64.09
   0   9   1 1290.97   62.89
   0   9  -1 1246.38   62.79
   0   9   1 1282.27   56.19
   0   9  -1 1307.87   58.59
  -1  -9  -1  919.61   47.70
  -1  -9  -1 1032.40   48.10
   1  -9   1 1047.80   48.90
  -1  -9  -1  944.81   43.10
   1  -9   1 1040.50   46.60
   1  -9   1 1000.80   45.30
  -1  -9  -1  939.81   44.00
   1  -9   1 1004.30   48.90
  -1  -9  -1 1005.50   47.20
   1   9   1 1018.10   50.79
  -1   9  -1  995.90   49.60
   1   9   1  953.80   51.39
   1   9   1 1021.10   43.60
  -1   9  -1  979.80   46.90
  -1   9  -1  964.50   50.49
   1   9   1  906.01   43.50
  -2  -9  -1  265.57   19.10
   2  -9   1  274.47   14.70
   2  -9   1  255.07   19.00
  -2  -9  -1  282.77   20.00
  -2  -9  -1  229.48   18.40
   2  -9   1  286.97   18.90
  -2  -9  -1  256.37   13.80
   2  -9   1  303.47   23.10
  -2   9  -1  299.77   19.10
  -2   9  -1  252.87   17.80
   2   9   1  279.27   15.40
   2   9   1  264.07   14.60
  -2   9  -1  270.47   21.10
  -2   9  -1  279.57   16.90
   2   9   1  356.96   27.60
   2   9   1  254.97   20.30
  -3  -9  -1  142.39    9.90
   3  -9   1  159.98   17.70
  -3  -9  -1  109.99   13.00
   3  -9   1  129.09    7.70
   3  -9   1  141.89   16.90
  -3  -9  -1  152.08   14.60
  -3  -9  -1  127.89   14.20
   3  -9   1  152.48   15.80
  -3   9  -1  119.79   15.50
  -3   9  -1  116.89   13.30
  -3   9  -1  141.99    9.20
  -3   9  -1  142.29   14.10
  -3   9  -1  135.29   14.00
   3   9   1  144.19   17.90
   3   9   1  152.08   20.10
   3   9   1  123.49   12.20
  -4  -9  -1    6.20    5.30
  -4  -9  -1   -1.10    6.70
   4  -9   1   -2.10   11.40
   4  -9   1    7.70    8.80
  -4  -9  -1    5.00    8.00
   4  -9   1   -5.50    7.20
  -4  -9  -1    9.10    7.40
  -4  -9  -1   -7.70    6.20
  -4   9  -1   10.00    7.70
   4   9   1    7.20    7.50
   4   9   1    6.50   13.50
  -4   9  -1   16.90    9.00
   4   9   1    4.70   10.30
  -4   9  -1    5.30    7.20
   4   9   1    6.40    6.90
   4   9   1    9.20   12.80
  -4   9  -1   -3.50    6.50
   5  -9   1   60.39   17.00
  -5  -9  -1   53.49   14.00
   5  -9   1   49.60   10.70
  -5  -9  -1   60.29   11.70
  -5  -9  -1   55.49   12.30
  -5  -9  -1   51.29    9.70
  -5  -9  -1   43.70   11.40
   5  -9   1   37.10   13.30
  -5   9  -1   31.30   14.00
   5   9   1   68.29   12.10
   5   9   1   62.89   15.30
  -5   9  -1   60.39   10.90
  -5   9  -1   46.30   14.00
   5   9   1   37.20   12.00
   5   9   1   41.00   10.60
  -5   9  -1   37.60   11.10
   5   9   1   19.70   17.80
  -6  -9  -1   -5.90   13.00
  -6  -9  -1   -1.60   12.90
   6  -9   1   32.80   12.30
  -6  -9  -1   17.10   11.60
  -6  -9  -1   16.40   13.50
  -6  -9  -1    4.40    9.10
   6  -9   1  -28.80   15.00
   6  -9   1   -7.90   15.70
   6   9   1   24.50   16.30
   6   9   1    9.50    9.20
   6   9   1   -7.20   15.70
   6   9   1   16.50   11.90
   6   9   1   19.70   13.90
  -6   9  -1   13.80   11.20
   6   9   1   10.60   13.90
  -6   9  -1   -5.70   13.50
  -6   9  -1   20.80   14.60
   7  -9   1   31.40   20.30
  -7  -9  -1    2.10   15.20
   7  -9   1   56.59   19.40
  -7  -9  -1  -19.10   13.50
  -7  -9  -1   21.20   16.10
  -7  -9  -1   13.20   12.90
  -7  -9  -1   30.20   14.90
   7   9   1   -3.10   11.50
   7   9   1   13.80   18.30
  -7   9  -1   -4.20   11.40
  -7   9  -1   33.00   18.60
   7   9   1   36.10   22.10
   7   9   1    5.30   17.50
   7   9   1    0.40    9.70
   7   9   1   -2.50   15.10
   7   9   1    7.30   21.40
  -8  -9  -1  -11.10   16.70
   8  -9   1   -5.80   14.10
  -8  -9  -1   32.30   18.10
  -8  -9  -1    7.00   17.50
   8  -9   1   15.40   18.00
   8   9   1   35.10   23.80
   8   9   1    7.00   18.80
  -8   9  -1   28.40   23.40
   8   9   1   -6.60   21.50
  -8   9  -1   -3.90   18.70
   8   9   1   13.70   16.40
   8   9   1   25.10   16.80
   8 -10  -1   49.20   23.20
   8 -10  -1   33.70   24.80
  -8 -10   1    2.50   14.20
  -8 -10   1   31.50   19.40
  -8  10   1   -6.30   21.80
   8  10  -1   26.70   21.20
   8  10  -1   22.70   18.00
   8  10  -1    2.30   15.50
   8  10  -1   -9.20   24.70
  -8  10   1  -28.50   19.60
  -7 -10   1    3.50   11.30
   7 -10  -1   17.10   18.60
   7 -10  -1   -9.00   13.30
  -7 -10   1  -27.40   12.20
  -7 -10   1   -4.30   16.60
  -7  10   1    0.60   15.90
   7  10  -1   -1.40   20.60
  -7  10   1   -7.20   17.30
   7  10  -1   -4.10   18.60
   7  10  -1   15.00   15.50
  -6 -10   1  800.62   45.90
  -6 -10   1  738.13   52.99
  -6 -10   1  894.21   50.89
   6 -10  -1  997.80   58.09
  -6 -10   1  777.02   46.80
   6 -10  -1  749.92   53.59
  -6  10   1  716.33   51.99
   6  10  -1  836.72   57.49
  -6  10   1  786.32   47.10
   6  10  -1  838.82   58.59
   6  10  -1  752.82   51.49
   6  10  -1  750.82   49.40
  -6  10   1  774.02   46.60
   5 -10  -1  110.69   21.00
   5 -10  -1  119.49   14.60
  -5 -10   1  141.19   19.20
  -5 -10   1  135.09   13.80
   5 -10  -1   94.09   19.80
  -5 -10   1  117.29   18.70
  -5 -10   1   83.59   16.30
   5  10  -1  150.48   14.60
   5  10  -1  118.19   20.90
  -5  10   1  116.09   17.60
  -5  10   1  156.08   17.30
   5  10  -1  110.59   19.70
   5  10  -1  170.38   20.10
  -5  10   1  119.19   18.40
  -4 -10   1  238.68   17.10
  -4 -10   1  193.48   19.50
   4 -10  -1  232.28   19.10
  -4 -10   1  233.18   22.10
   4 -10  -1  201.58   22.10
   4 -10  -1  185.18   21.10
  -4 -10   1  227.88   21.40
  -4  10   1  223.08   20.60
   4  10  -1  287.17   22.30
   4  10  -1  210.28   24.80
  -4  10   1  203.68   21.90
   4  10  -1  222.28   25.80
   4  10  -1  212.48   15.30
  -4  10   1  218.88   20.40
   3 -10  -1  200.28   20.10
   3 -10  -1  188.18   17.10
  -3 -10   1  201.28   19.30
  -3 -10   1  210.98   15.50
  -3 -10   1  174.48   17.30
   3 -10  -1  217.58   20.70
  -3 -10   1  252.87   18.70
  -3  10   1  190.18   21.10
   3  10  -1  188.98   10.90
  -3  10   1  213.78   21.00
   3  10  -1  224.78   18.60
  -3  10   1  218.28   15.90
   3  10  -1  188.68   22.50
   3  10  -1  219.28   24.30
   3  10  -1  197.48   10.30
  -3  10   1  180.78   11.10
   2 -10  -1  508.95   31.60
  -2 -10   1  453.75   27.30
   2 -10  -1  451.15   27.60
  -2 -10   1  443.86   29.10
  -2 -10   1  468.45   26.30
  -2 -10   1  467.75   27.50
   2 -10  -1  444.36   23.40
   2 -10  -1  499.65   27.80
   2  10  -1  455.55   31.70
  -2  10   1  503.55   31.90
   2  10  -1  493.35   32.00
  -2  10   1  467.65   25.80
  -2  10   1  444.06   29.20
  -2  10   1  489.65   26.60
   2  10  -1  488.45   26.60
  -1 -10   1  542.45   29.20
   1 -10  -1  515.35   26.90
  -1 -10   1  558.94   31.60
   1 -10  -1  592.04   30.80
   1 -10  -1  506.95   30.40
   1 -10  -1  502.65   27.50
  -1 -10   1  535.95   28.90
   1  10  -1  496.15   32.60
   1  10  -1  501.25   32.40
  -1  10   1  518.65   32.60
  -1  10   1  540.95   32.20
  -1  10   1  501.45   26.30
   1  10  -1  537.95   28.10
  -1  10   1  525.95   30.10
   0 -10   1 1996.30   91.89
   0 -10  -1 2020.20   88.59
   0 -10  -1 2066.29   93.09
   0 -10  -1 2011.30   90.29
   0 -10   1 2090.69   90.59
   0 -10  -1 2042.10   92.39
   0 -10   1 2000.80   86.39
   0 -10   1 2084.99   92.79
   0 -10   1 2001.50   87.29
   0  10  -1 2084.49   95.59
   0  10   1 2051.89   94.99
   0  10   1 2027.10   94.99
   0  10   1 2047.00   95.79
   0  10  -1 2069.59   90.19
   0  10   1 1989.30   87.49
   0  10  -1 2045.70   95.69
  -1 -10  -1  302.17   21.40
  -1 -10  -1  299.77   19.30
  -1 -10  -1  297.37   15.00
   1 -10   1  270.17   16.80
   1 -10   1  305.57   18.50
   1 -10   1  323.77   22.40
  -1 -10  -1  288.07   16.40
   1 -10   1  313.87   22.70
  -1 -10  -1  310.07   20.60
   1  10   1  302.87   15.60
   1  10   1  266.37   15.10
  -1  10  -1  273.07   18.80
   1  10   1  339.67   26.10
  -1  10  -1  322.57   23.00
   1  10   1  278.57   21.70
  -1  10  -1  340.67   22.90
  -2 -10  -1   99.89    7.00
   2 -10   1   91.69    8.50
  -2 -10  -1   91.79   12.00
  -2 -10  -1   96.19   11.60
   2 -10   1   85.29   10.80
  -2 -10  -1  111.59   12.70
   2 -10   1  117.39   15.40
   2 -10   1  115.19   13.40
  -2  10  -1   78.49   11.80
   2  10   1   94.49   14.80
  -2  10  -1  101.49   10.80
   2  10   1   70.99   15.00
   2  10   1   93.69    8.50
  -2  10  -1  108.19   15.90
   2  10   1   92.59    7.10
  -2  10  -1  103.69   12.30
   3 -10   1  822.02   43.90
  -3 -10  -1  851.71   45.80
  -3 -10  -1  854.71   45.20
   3 -10   1  808.62   37.00
  -3 -10  -1  874.81   43.10
   3 -10   1  781.62   44.80
   3 -10   1  974.40   49.60
  -3 -10  -1  838.82   38.20
  -3  10  -1  802.52   37.80
   3  10   1  862.01   50.29
  -3  10  -1  842.72   47.10
   3  10   1  880.31   48.10
  -3  10  -1  788.82   41.90
   3  10   1  807.52   40.50
  -3  10  -1  887.61   44.50
  -3  10  -1  770.92   42.70
   4 -10   1  375.26   29.90
  -4 -10  -1  401.36   21.70
   4 -10   1  423.16   29.00
  -4 -10  -1  413.66   26.70
   4 -10   1  375.36   30.90
  -4 -10  -1  375.86   26.80
  -4 -10  -1  392.36   28.50
  -4 -10  -1  416.66   28.10
  -4  10  -1  370.86   28.30
  -4  10  -1  367.76   25.50
   4  10   1  391.46   24.00
   4  10   1  404.36   36.60
  -4  10  -1  373.86   25.70
  -4  10  -1  394.76   29.60
   4  10   1  438.26   37.00
   4  10   1  365.76   28.80
   4  10   1  380.36   25.00
  -5 -10  -1   43.30   14.60
  -5 -10  -1   39.40   11.60
   5 -10   1   32.50   13.30
  -5 -10  -1   52.89   12.60
   5 -10   1   23.80    9.10
  -5 -10  -1   44.90    9.10
   5 -10   1   39.20   16.80
  -5 -10  -1   52.59   12.50
  -5  10  -1   17.70   12.60
   5  10   1   47.60   12.30
   5  10   1   55.89   18.60
   5  10   1   25.60    9.70
  -5  10  -1   49.80   15.10
  -5  10  -1   34.30   10.00
   5  10   1   18.90   10.40
   5  10   1    8.50   18.60
  -5  10  -1   40.50   13.30
   6 -10   1    6.20   12.00
   6 -10   1   10.20   17.00
  -6 -10  -1   28.20    9.90
   6 -10   1   -2.70   17.60
  -6 -10  -1   14.20    8.30
  -6 -10  -1   13.30   14.90
  -6 -10  -1   19.80   14.80
  -6 -10  -1   28.40   15.40
  -6  10  -1   22.90   12.70
   6  10   1   25.20   16.00
   6  10   1   -1.40   11.70
   6  10   1   25.60   18.70
   6  10   1   24.20   17.10
  -6  10  -1   18.40   15.30
   6  10   1   -5.40   11.20
   7 -10   1  117.89   26.90
  -7 -10  -1  106.49   18.80
   7 -10   1  193.68   32.70
  -7 -10  -1  129.99   22.60
  -7 -10  -1  166.98   21.20
  -7 -10  -1  153.58   23.40
   7  10   1  164.38   32.90
   7  10   1  112.29   22.60
   7  10   1  125.59   28.00
   7  10   1  132.99   26.80
  -7  10  -1  134.59   20.70
   7  10   1  155.58   29.80
  -7  10  -1  108.79   25.30
   7  10   1  140.49   24.80
  -8 -10  -1    1.90   18.00
   8 -10   1   -4.10   13.90
   8 -10   1  -35.50   23.40
  -8 -10  -1   -1.10   13.10
  -8 -10  -1   -4.60   17.80
   8  10   1   -2.40   15.30
   8  10   1   22.30   23.80
   8  10   1   22.30   26.00
   8  10   1   28.90   17.80
  -8  10  -1   40.00   16.50
  -8  10  -1   -4.10   21.90
  -8 -11   1   65.49   21.30
   8 -11  -1   16.00   18.30
   8 -11  -1  -14.30   21.20
  -8 -11   1   30.40   17.50
  -8  11   1   31.30   22.60
   8  11  -1   18.80   25.30
   8  11  -1   40.90   26.50
   8  11  -1   77.39   30.00
  -8  11   1   33.10   24.70
   7 -11  -1    9.30   19.30
   7 -11  -1   10.60   20.80
  -7 -11   1   24.10   12.70
  -7 -11   1   14.70   17.10
  -7 -11   1   37.20   19.60
   7  11  -1   21.40   17.70
   7  11  -1   19.30   17.20
   7  11  -1   25.60   21.40
  -7  11   1   36.80   16.50
  -7  11   1   56.29   19.40
  -6 -11   1   21.10   16.80
   6 -11  -1   24.30   18.40
  -6 -11   1   31.10   16.80
   6 -11  -1   51.89   17.50
  -6 -11   1   49.10   13.20
  -6  11   1    6.60   17.30
   6  11  -1   45.90   16.90
  -6  11   1   35.80   16.10
   6  11  -1   19.90   11.00
   6  11  -1   36.40   16.60
  -6  11   1   43.80   14.80
  -5 -11   1    2.20    8.10
  -5 -11   1   -3.10   12.20
  -5 -11   1   19.60    9.70
  -5 -11   1   18.80   10.40
   5 -11  -1    8.50   10.80
   5 -11  -1    4.20    8.90
   5 -11  -1  -24.40   12.20
   5  11  -1    4.80    7.70
   5  11  -1    7.40   11.10
  -5  11   1   -2.40    9.60
  -5  11   1   10.80   12.20
  -5  11   1   -1.30   10.60
   5  11  -1    6.90   16.10
   4 -11  -1   65.79   13.00
   4 -11  -1   46.80   10.60
  -4 -11   1   48.60   13.30
  -4 -11   1   70.99   12.50
   4 -11  -1   58.59   13.40
  -4 -11   1   63.49   12.00
  -4 -11   1   51.99    9.70
  -4  11   1   76.89   14.70
   4  11  -1   79.49   19.30
   4  11  -1   87.09   16.50
  -4  11   1   52.69   15.50
   4  11  -1   70.39   12.30
  -4  11   1   35.00    9.50
   3 -11  -1    7.40    9.60
   3 -11  -1    7.10   11.50
  -3 -11   1    5.90    9.90
  -3 -11   1    2.80    6.80
  -3 -11   1   -1.00    6.80
  -3 -11   1   10.80   10.20
   3 -11  -1   -2.80    7.60
   3  11  -1   10.00   12.40
  -3  11   1   -3.70    4.70
  -3  11   1    6.90    7.20
   3  11  -1   12.50    9.50
  -3  11   1    4.90    8.10
   3  11  -1   18.10    6.50
  -3  11   1   -7.90    7.30
   2 -11  -1 1539.25   77.69
   2 -11  -1 1557.64   74.49
  -2 -11   1 1646.14   76.49
  -2 -11   1 1518.35   74.99
   2 -11  -1 1635.94   70.69
   2 -11  -1 1596.14   74.99
  -2 -11   1 1555.54   73.19
   2  11  -1 1690.83   80.59
  -2  11   1 1622.34   78.39
  -2  11   1 1544.05   77.59
  -2  11   1 1557.54   72.29
   2  11  -1 1554.14   72.99
  -2  11   1 1653.03   74.09
   2  11  -1 1661.43   81.29
   1 -11  -1   91.29   10.60
   1 -11  -1   52.59    9.30
   1 -11  -1   57.89    8.30
  -1 -11   1   64.89   10.30
   1 -11  -1  103.69   13.10
  -1 -11   1   82.09   10.10
  -1 -11   1   71.59   11.00
   1  11  -1   94.19   15.40
  -1  11   1   75.19    8.40
  -1  11   1   71.29   11.00
  -1  11   1   85.79   12.80
   1  11  -1   98.89   14.90
   1  11  -1   91.49   10.10
  -1  11   1   91.59   13.40
   0 -11  -1   70.69    7.70
   0 -11   1   62.59    5.60
   0 -11  -1   69.69   10.10
   0 -11   1   60.19    9.80
   0 -11   1   53.79    8.90
   0 -11  -1   77.79   12.00
   0 -11   1   50.29    9.50
   0 -11   1   58.59    5.90
   0 -11  -1   46.90    8.90
   0  11   1   67.59    6.80
   0  11   1   64.89   12.60
   0  11  -1   88.39   13.90
   0  11   1   28.20    9.30
   0  11  -1   55.09    8.70
   0  11   1   68.19   14.20
   0  11  -1   58.09   11.60
  -1 -11  -1   14.60    8.30
  -1 -11  -1    9.40    7.20
   1 -11   1   29.70    7.90
   1 -11   1   14.60    7.40
  -1 -11  -1   11.70    6.90
   1 -11   1   11.00    5.60
  -1 -11  -1    9.90    2.80
   1 -11   1   10.60    5.50
  -1  11  -1    7.70    6.80
   1  11   1    6.80    2.90
  -1  11  -1   17.50    8.00
   1  11   1   -8.40    9.50
   1  11   1   -1.50    6.10
  -1  11  -1   19.20    7.30
   1  11   1    9.00    3.20
   2 -11   1  280.97   23.50
  -2 -11  -1  313.57   21.60
  -2 -11  -1  281.47   22.60
   2 -11   1  276.87   20.80
   2 -11   1  255.97   22.30
   2 -11   1  267.37   16.00
  -2 -11  -1  270.47   13.70
  -2 -11  -1  262.47   19.90
   2  11   1  285.67   27.90
   2  11   1  235.98   14.10
   2  11   1  324.37   25.20
  -2  11  -1  257.97   24.00
  -2  11  -1  286.67   22.40
  -2  11  -1  254.67   20.10
   2  11   1  301.57   16.30
   3 -11   1    4.40    3.40
   3 -11   1    6.70   11.80
  -3 -11  -1   10.40    9.70
   3 -11   1    0.80    9.30
   3 -11   1    3.70    9.30
  -3 -11  -1   17.50    9.00
  -3 -11  -1   -4.40    9.50
  -3 -11  -1   13.20    4.20
  -3  11  -1    4.90    6.60
   3  11   1   10.60    9.90
   3  11   1   15.70    5.60
  -3  11  -1   -0.40   11.10
   3  11   1    5.20   11.10
  -3  11  -1    4.60    8.50
  -4 -11  -1 1376.86   67.29
  -4 -11  -1 1218.18   58.89
   4 -11   1 1254.57   66.09
  -4 -11  -1 1333.57   64.79
   4 -11   1 1395.56   71.89
  -4 -11  -1 1275.77   67.59
   4 -11   1 1152.38   68.29
   4  11   1 1297.07   62.59
   4  11   1 1361.36   69.89
  -4  11  -1 1417.66   70.29
  -4  11  -1 1353.96   66.59
  -4  11  -1 1306.97   63.79
   4  11   1 1341.27   75.79
   4  11   1 1367.66   72.19
  -5 -11  -1   41.10   15.50
  -5 -11  -1   34.50   12.00
   5 -11   1   56.79   14.00
  -5 -11  -1   56.19   15.60
   5 -11   1   51.49   18.00
   5 -11   1   56.09   18.40
  -5 -11  -1   61.29   13.00
  -5  11  -1   73.29   18.60
  -5  11  -1   63.19   12.30
   5  11   1   57.79   20.00
   5  11   1   49.40   22.70
   5  11   1   52.69   12.40
  -5  11  -1   47.60   15.40
   5  11   1   54.29   17.50
  -6 -11  -1   22.20   12.90
   6 -11   1   52.79   21.20
  -6 -11  -1   28.70   16.50
  -6 -11  -1   50.49   17.30
   6 -11   1   52.69   15.70
   6 -11   1   39.40   14.10
  -6 -11  -1   33.30   16.60
   6  11   1   37.80   15.10
   6  11   1   31.20   17.90
  -6  11  -1   35.60   12.80
   6  11   1   23.70   17.30
   6  11   1   40.80   16.40
  -6  11  -1   31.30   14.60
  -7 -11  -1    3.10   16.00
  -7 -11  -1    6.20   12.60
   7 -11   1   10.50   14.00
  -7 -11  -1   -3.00   16.90
   7 -11   1   -4.70   15.20
  -7  11  -1    4.70   18.50
   7  11   1   14.10   21.20
   7  11   1   -9.00   17.80
  -7  11  -1  -11.80   16.00
   7  11   1   12.90   24.80
   7  11   1   38.10   22.40
  -8 -11  -1   61.99   23.00
   8 -11   1  118.99   29.40
  -8 -11  -1   81.89   23.00
  -8 -11  -1  118.09   21.00
   8 -11   1  145.69   28.20
  -8  11  -1   78.29   25.60
  -8  11  -1   65.79   19.10
   8  11   1   55.99   29.80
   8  11   1  113.49   29.80
   8  11   1   73.59   23.00
   8  11   1   68.79   26.70
   8 -12  -1  -33.80   20.10
  -8 -12   1   13.00   20.30
  -8  12   1    5.70   16.40
   8  12  -1   -8.00   27.00
  -8  12   1  -23.00   14.10
  -7 -12   1   -6.80   11.90
   7 -12  -1   22.90   20.60
   7 -12  -1    6.30   15.50
  -7 -12   1   33.00   18.90
  -7 -12   1   -4.60   15.50
   7  12  -1   -4.30   15.10
  -7  12   1  -10.50   12.50
  -7  12   1   11.00   17.50
   7  12  -1    4.10   15.20
  -6 -12   1   11.00   12.20
   6 -12  -1   11.30   12.60
  -6 -12   1    0.60   15.90
  -6 -12   1   -6.50   14.10
   6 -12  -1   34.50   15.20
   6  12  -1    0.20   12.40
   6  12  -1   -1.70   12.80
  -6  12   1   10.70   14.50
   6  12  -1   30.00   16.60
  -6  12   1   17.70   13.70
  -6  12   1   12.70   13.60
  -5 -12   1   20.30   14.70
   5 -12  -1   16.80   11.80
   5 -12  -1   27.70    8.20
  -5 -12   1   18.20   10.70
  -5 -12   1   12.40    9.10
  -5 -12   1   33.20   14.20
   5 -12  -1   27.70   13.10
  -5  12   1   26.30   13.40
   5  12  -1   38.50   19.20
  -5  12   1   15.70   15.60
   5  12  -1   -5.20   15.10
   5  12  -1    3.30   11.00
  -5  12   1   29.60   13.20
   4 -12  -1   17.90    9.80
  -4 -12   1   19.10    9.10
   4 -12  -1    8.40    9.10
  -4 -12   1   13.20   12.50
   4 -12  -1    2.50   12.90
  -4 -12   1   -1.40   11.60
  -4 -12   1   11.00    8.20
   4  12  -1  -13.40   14.50
  -4  12   1    0.90   13.90
   4  12  -1    6.70    9.90
   4  12  -1   -2.20    8.20
  -4  12   1    6.60   11.20
  -4  12   1   14.40    8.20
   3 -12  -1   70.49   15.80
  -3 -12   1   53.39   11.50
  -3 -12   1   55.99   13.10
   3 -12  -1   85.69   15.00
  -3 -12   1   32.40    9.90
  -3 -12   1   48.30   10.00
   3 -12  -1   69.39   11.00
  -3  12   1   56.09    8.20
  -3  12   1   51.39   14.10
   3  12  -1   42.10   16.10
   3  12  -1   81.99   11.70
  -3  12   1   51.09   10.80
   3  12  -1   71.89   17.20
  -3  12   1   60.29   13.10
   2 -12  -1  284.87   22.40
   2 -12  -1  328.17   27.50
   2 -12  -1  276.97   18.00
  -2 -12   1  331.17   20.70
   2 -12  -1  360.66   24.40
  -2 -12   1  325.57   25.30
  -2 -12   1  318.47   24.60
   2  12  -1  294.97   20.30
  -2  12   1  311.77   20.40
  -2  12   1  278.97   21.50
   2  12  -1  299.37   29.00
   2  12  -1  325.07   28.80
  -2  12   1  341.97   25.20
  -2  12   1  282.87   26.70
  -1 -12   1   45.50   11.90
   1 -12  -1   45.70   11.30
  -1 -12   1   66.69   10.20
   1 -12  -1   76.19   10.00
  -1 -12   1   82.29   11.00
   1 -12  -1   82.99    9.30
   1 -12  -1   82.39   12.60
  -1  12   1   75.19   13.20
   1  12  -1   53.29   13.00
   1  12  -1   79.99   15.60
  -1  12   1   64.89    8.30
  -1  12   1   79.49   13.40
   1  12  -1   80.09   10.40
  -1  12   1   97.89   14.60
   0 -12  -1  137.89   14.80
   0 -12  -1  112.39   10.00
   0 -12   1  111.39    7.80
   0 -12  -1  111.39   13.60
   0 -12   1   94.69    8.30
   0 -12   1  103.99   12.90
   0 -12   1   99.29   12.10
   0 -12   1  115.19   15.10
   0 -12  -1  111.99   12.50
   0  12   1  119.19   18.40
   0  12   1   80.79   15.50
   0  12   1  114.29    9.60
   0  12  -1  100.49   11.20
   0  12  -1  110.29   15.50
   0  12   1  113.29   14.90
   0  12  -1  136.59   18.80
  -1 -12  -1   53.29    5.60
   1 -12   1   63.99    8.90
   1 -12   1   66.79   13.20
  -1 -12  -1   90.09   12.50
   1 -12   1   46.30    8.30
  -1 -12  -1   62.89   11.90
   1 -12   1   49.20   10.50
  -1 -12  -1   68.29   11.20
  -1  12  -1   58.79   10.00
   1  12   1   69.49   12.60
  -1  12  -1   65.29   11.70
   1  12   1   56.89    6.30
   1  12   1   60.29    6.30
   1  12   1   71.79   13.40
  -1  12  -1   44.50   11.50
   2 -12   1   88.59   16.00
  -2 -12  -1   89.59   13.80
   2 -12   1   95.69    9.50
  -2 -12  -1   85.49   11.70
  -2 -12  -1   93.89    6.30
   2 -12   1  102.19   13.70
  -2 -12  -1  116.09   15.80
   2 -12   1   95.59   13.30
   2  12   1   96.99    9.30
   2  12   1  115.69   16.40
   2  12   1   91.09    7.20
  -2  12  -1  110.29   13.60
  -2  12  -1   90.59   14.60
   2  12   1   97.29   18.40
  -2  12  -1  103.79   17.00
  -3 -12  -1  421.26   28.50
  -3 -12  -1  375.16   26.30
  -3 -12  -1  466.95   29.80
   3 -12   1  448.66   21.50
  -3 -12  -1  413.66   20.40
   3 -12   1  453.75   34.20
   3 -12   1  405.86   28.20
   3 -12   1  408.16   30.20
  -3  12  -1  443.26   27.40
   3  12   1  396.16   35.00
   3  12   1  446.06   33.60
   3  12   1  395.16   23.20
   3  12   1  398.36   21.70
  -3  12  -1  398.56   30.90
  -3  12  -1  425.36   29.50
  -4 -12  -1  268.97   25.50
  -4 -12  -1  302.37   27.30
   4 -12   1  281.87   25.20
  -4 -12  -1  282.57   23.80
   4 -12   1  315.27   29.30
   4 -12   1  271.77   27.40
  -4  12  -1  192.68   22.60
   4  12   1  262.67   19.90
   4  12   1  258.67   32.60
   4  12   1  287.27   28.40
  -4  12  -1  270.17   28.90
  -4  12  -1  301.97   24.70
   4  12   1  267.27   29.10
  -5 -12  -1   61.79   16.70
   5 -12   1   19.40   12.60
  -5 -12  -1   58.49   17.00
  -5 -12  -1   38.30   12.60
   5 -12   1   45.10   17.70
   5 -12   1   42.00   11.50
   5  12   1   38.60   19.90
   5  12   1   43.20   22.50
  -5  12  -1   21.70   14.10
   5  12   1   19.50   11.20
  -5  12  -1   37.50   17.60
  -5  12  -1   44.50   12.30
   5  12   1    7.20   15.30
   6 -12   1  337.97   36.10
   6 -12   1  289.27   32.30
   6 -12   1  255.87   26.20
  -6 -12  -1  262.27   28.30
  -6 -12  -1  236.48   28.30
  -6 -12  -1  184.98   22.30
  -6  12  -1  228.68   31.10
   6  12   1  230.78   30.60
   6  12   1  261.77   33.10
   6  12   1  324.57   38.20
  -6  12  -1  246.18   26.20
   7 -12   1  113.89   22.90
  -7 -12  -1  109.29   23.90
  -7 -12  -1  122.69   23.70
   7 -12   1  104.29   24.70
  -7 -12  -1  103.09   19.90
   7  12   1  113.49   23.70
  -7  12  -1   80.59   22.70
   7  12   1  110.29   33.40
   7  12   1   82.69   24.90
  -7  12  -1   44.70   23.70
  -7 -13   1   54.99   17.50
  -7 -13   1   95.89   19.80
  -7 -13   1   88.39   22.40
   7 -13  -1  108.19   23.20
   7 -13  -1   48.20   23.40
  -7  13   1   31.00   21.60
  -7  13   1   46.70   16.10
   7  13  -1   72.19   28.10
   7  13  -1   70.99   26.50
  -6 -13   1   -9.80   14.80
  -6 -13   1    0.50   12.30
   6 -13  -1   -6.30   11.20
   6 -13  -1  -20.00   17.20
  -6 -13   1    6.70   12.30
   6  13  -1   -8.50   17.80
  -6  13   1  -17.30    9.30
   6  13  -1  -14.90   18.70
  -6  13   1  -22.10   12.10
  -6  13   1   -0.20   12.10
   5 -13  -1   38.50   13.50
  -5 -13   1   43.40   16.80
   5 -13  -1   37.60   14.60
   5 -13  -1   39.70   13.00
  -5 -13   1   11.90   14.70
  -5 -13   1   10.30   14.30
   5  13  -1   21.80    9.50
   5  13  -1    9.20   17.60
   5  13  -1    9.10   12.90
  -5  13   1   30.60   14.40
  -5  13   1   22.30   16.20
  -5  13   1   41.30   11.80
   4 -13  -1   85.59   18.40
   4 -13  -1   33.70    9.80
  -4 -13   1   45.60   10.80
  -4 -13   1   49.40   12.60
  -4 -13   1   51.29   12.80
  -4 -13   1   41.50   12.60
   4 -13  -1   19.70   10.40
   4  13  -1   47.10   10.10
  -4  13   1   59.09   15.60
   4  13  -1   40.90   15.10
  -4  13   1   47.90   10.90
  -4  13   1   64.79   14.90
   4  13  -1   47.00   14.20
  -3 -13   1  558.84   34.40
  -3 -13   1  553.74   31.90
   3 -13  -1  526.65   38.70
   3 -13  -1  558.14   32.70
   3 -13  -1  502.35   35.40
  -3 -13   1  522.15   34.60
   3  13  -1  536.45   38.60
  -3  13   1  513.15   32.00
   3  13  -1  544.35   31.60
  -3  13   1  533.25   39.10
  -3  13   1  567.94   38.20
   3  13  -1  619.14   43.30
  -2 -13   1   50.99   10.80
   2 -13  -1   55.39   10.20
  -2 -13   1   56.29   11.00
   2 -13  -1   53.19    8.20
   2 -13  -1   74.19   13.20
   2 -13  -1   46.40   14.10
  -2 -13   1   58.89   11.60
  -2  13   1   78.69   12.20
  -2  13   1   59.89   13.30
  -2  13   1   63.09   15.20
  -2  13   1   80.19   10.80
   2  13  -1   76.99   10.70
   2  13  -1   59.19   14.00
   2  13  -1   65.79   14.70
  -1 -13   1   19.70    9.40
  -1 -13   1   30.60   10.10
  -1 -13   1   12.30    8.30
   1 -13  -1   10.10   11.20
   1 -13  -1   25.60    7.50
   1 -13  -1   29.40    6.60
   1 -13  -1   54.39   12.00
  -1  13   1   27.80    6.60
   1  13  -1   28.40   13.90
  -1  13   1   19.10   10.40
   1  13  -1   23.30    7.20
  -1  13   1   16.60    9.60
  -1  13   1   32.00   12.40
   1  13  -1   21.90   12.70
   0 -13   1  209.28   16.70
   0 -13   1  224.58   20.80
   0 -13   1  218.48   21.60
   0 -13  -1  254.37   17.60
   0 -13  -1  223.58   21.60
   0 -13   1  233.38   13.50
   0 -13   1  215.88   12.30
   0 -13  -1  201.28   20.40
   0 -13  -1  205.78   14.40
   0  13   1  219.48   22.60
   0  13  -1  214.68   16.70
   0  13  -1  241.78   25.70
   0  13   1  261.77   25.70
   0  13  -1  219.68   23.20
   0  13   1  241.98   24.60
   0  13   1  247.18   14.90
  -1 -13  -1  583.24   36.00
   1 -13   1  590.44   35.50
   1 -13   1  604.74   31.80
  -1 -13  -1  607.84   35.30
  -1 -13  -1  587.04   27.10
  -1 -13  -1  553.54   33.00
   1 -13   1  564.34   36.80
   1 -13   1  533.35   30.70
   1  13   1  628.74   37.90
  -1  13  -1  577.44   31.90
  -1  13  -1  627.14   38.50
   1  13   1  621.84   39.80
   1  13   1  560.64   41.10
  -1  13  -1  652.13   40.60
   1  13   1  584.54   28.20
   2 -13   1  114.19   16.30
   2 -13   1  111.59   16.30
   2 -13   1   92.29   13.50
  -2 -13  -1  120.59   15.60
   2 -13   1   83.69    9.70
  -2 -13  -1   94.29   15.80
  -2 -13  -1   97.69   13.40
  -2  13  -1  111.79   18.80
  -2  13  -1   81.29   13.60
   2  13   1  127.09    9.90
   2  13   1   97.59   19.80
  -2  13  -1   96.99   12.30
   2  13   1   91.89   15.90
   3 -13   1   62.09    7.10
   3 -13   1   62.79   14.00
   3 -13   1   52.79   13.20
  -3 -13  -1   52.29   11.40
  -3 -13  -1   66.19   12.80
  -3 -13  -1   55.99   12.60
   3 -13   1   65.09   12.60
  -3  13  -1   49.99    9.80
  -3  13  -1   72.39   11.80
   3  13   1   48.40   15.40
  -3  13  -1   64.19   16.50
   3  13   1   82.09   15.70
  -3  13  -1   65.19   12.00
   3  13   1   54.39    8.10
   3  13   1   55.49   19.40
   4 -13   1  267.77   24.40
  -4 -13  -1  310.67   27.50
   4 -13   1  239.78   28.70
  -4 -13  -1  264.97   25.40
   4 -13   1  257.77   27.20
  -4 -13  -1  277.77   24.00
  -4  13  -1  271.87   25.30
   4  13   1  268.97   31.20
  -4  13  -1  238.78   23.50
   4  13   1  246.88   29.20
   4  13   1  296.87   31.80
  -4  13  -1  241.68   26.50
   5 -13   1   13.40   12.70
  -5 -13  -1   12.40   14.90
   5 -13   1   25.90   13.90
   5 -13   1   41.70   18.40
  -5 -13  -1   -5.50   14.50
  -5 -13  -1   30.20   13.00
   5  13   1   15.60   17.30
  -5  13  -1   15.10   13.40
  -5  13  -1   11.80   13.90
   5  13   1   26.60   14.00
   5  13   1   29.70   14.90
   6 -13   1   74.99   14.80
  -6 -13  -1   73.49   17.30
   6 -13   1   93.09   24.60
  -6 -13  -1   84.69   17.00
   6 -13   1  102.19   21.90
  -6 -13  -1  137.29   19.90
   6  13   1   70.49   18.70
   6  13   1   58.79   23.00
  -6  13  -1   83.49   17.00
  -6  13  -1   28.80   19.60
   6  13   1  109.09   22.60
   7 -13   1   14.50   21.90
  -7 -13  -1   12.10   19.50
  -7 -13  -1   22.50   19.40
   7 -13   1   14.00   24.80
  -7  13  -1   15.10   17.90
   7  13   1   21.00   17.60
  -7  13  -1   -2.30   14.70
   7  13   1   30.70   28.70
   7  13   1   -9.50   12.80
  -7 -14   1   -7.70   14.00
   7 -14  -1  -25.90   22.30
   7 -14  -1   -8.10   18.90
  -7 -14   1   10.20   14.90
  -7 -14   1   -4.90   12.60
  -7  14   1   -9.00   20.20
  -7  14   1   -5.70   12.30
   7  14  -1   -6.90   24.00
   7  14  -1   60.39   31.10
   7  14  -1  -24.10   19.10
  -6 -14   1  110.99   24.00
   6 -14  -1   99.49   21.10
  -6 -14   1   44.00   20.50
   6 -14  -1  169.78   28.60
  -6 -14   1   83.39   17.60
  -6  14   1  104.29   18.10
   6  14  -1   82.09   26.60
  -6  14   1   98.09   24.20
   6  14  -1  138.39   30.20
   5 -14  -1   -1.30   11.10
  -5 -14   1   17.50   12.00
  -5 -14   1   32.30   13.20
   5 -14  -1   19.80   12.40
  -5 -14   1   12.60   15.50
   5 -14  -1   13.20   12.80
   5  14  -1    8.30   12.90
  -5  14   1   22.20   13.00
  -5  14   1   -2.60    9.50
  -5  14   1   10.40   14.00
   5  14  -1   16.70   15.20
   4 -14  -1  194.58   26.00
  -4 -14   1  161.48   22.30
   4 -14  -1  159.18   19.40
  -4 -14   1  215.58   24.10
  -4 -14   1  175.48   17.60
   4 -14  -1  154.78   20.70
  -4  14   1  155.38   23.90
   4  14  -1  187.18   19.00
   4  14  -1  183.48   28.30
  -4  14   1  139.79   21.10
  -4  14   1  167.98   18.40
   4  14  -1  221.88   30.00
   3 -14  -1   25.90    9.60
   3 -14  -1   47.10   10.30
   3 -14  -1   15.70   15.10
  -3 -14   1   43.70   14.70
  -3 -14   1   22.30   10.00
  -3 -14   1   31.10   11.80
   3  14  -1   33.30    9.50
   3  14  -1   27.00   15.40
  -3  14   1   29.60   11.40
  -3  14   1   51.99   11.60
  -3  14   1   14.70   14.80
   3  14  -1   16.90   12.90
   2 -14  -1   61.89   13.60
  -2 -14   1   98.29   14.50
   2 -14  -1   74.69    9.80
   2 -14  -1   76.19   12.90
   2 -14  -1  105.59   17.80
  -2 -14   1   64.29   11.90
  -2 -14   1   71.79   12.70
   2  14  -1   69.09   15.90
   2  14  -1   75.59   19.10
  -2  14   1   63.39   14.10
  -2  14   1   58.69   12.40
   2  14  -1   70.59    9.90
  -2  14   1   58.69   16.80
  -2  14   1   91.19   11.90
  -1 -14   1   -1.70   10.90
   1 -14  -1   10.70   11.70
   1 -14  -1    0.70    6.10
  -1 -14   1   13.30    9.40
   1 -14  -1    8.50    8.10
  -1 -14   1   24.00   10.10
   1 -14  -1   11.80    7.10
   1  14  -1    9.90   13.70
  -1  14   1   13.10   12.20
  -1  14   1   23.90   10.60
   1  14  -1   29.40   14.80
   1  14  -1    9.40    6.30
  -1  14   1    9.00    5.90
  -1  14   1    4.00   10.20
   0 -14  -1  542.65   34.10
   0 -14   1  537.25   26.20
   0 -14  -1  552.74   27.90
   0 -14  -1  579.04   34.20
   0 -14   1  519.45   30.70
   0 -14  -1  576.24   32.50
   0 -14   1  575.44   35.20
   0 -14   1  626.64   37.00
   0  14  -1  569.34   37.50
   0  14  -1  560.94   38.10
   0  14   1  480.65   37.70
   0  14   1  582.24   38.50
   0  14  -1  535.15   29.50
   0  14   1  483.25   27.20
   0  14   1  484.15   38.40
   1 -14   1   33.00    7.80
   1 -14   1   38.90   11.20
   1 -14   1   69.69   10.40
   1 -14   1   64.19   12.80
  -1 -14  -1   47.10   11.50
  -1 -14  -1   46.40   11.80
  -1 -14  -1   48.10   12.90
   1  14   1   60.89   17.50
   1  14   1   47.00    6.40
   1  14   1   35.90   11.40
   1  14   1   32.10   12.00
  -1  14  -1   43.50   13.10
  -1  14  -1   52.69   10.20
  -1  14  -1   49.60   12.60
  -2 -14  -1  108.99   15.70
   2 -14   1  124.39   14.00
   2 -14   1  114.29   12.00
  -2 -14  -1  120.29   17.00
  -2 -14  -1  124.99   17.20
   2 -14   1  124.89   18.60
   2 -14   1  147.99   18.50
   2  14   1  132.09   20.70
  -2  14  -1   98.89   19.30
   2  14   1  139.09   23.30
   2  14   1  130.89   23.60
   2  14   1  131.39   10.80
  -2  14  -1  116.29   16.40
  -2  14  -1  151.48   16.60
  -3 -14  -1   42.10   14.10
   3 -14   1   48.80   11.20
  -3 -14  -1   41.40   15.10
  -3 -14  -1   41.10   12.80
   3 -14   1   32.10   13.50
   3 -14   1   47.30   16.70
   3  14   1   45.80   15.00
  -3  14  -1   41.50   10.90
   3  14   1   48.70   19.70
  -3  14  -1   35.90   13.20
  -3  14  -1   22.50   11.90
   3  14   1   54.09   16.30
  -4 -14  -1  129.49   17.40
   4 -14   1  146.89   20.50
   4 -14   1  100.19   21.30
   4 -14   1  110.79   18.30
  -4 -14  -1  110.49   17.20
  -4 -14  -1  149.09   19.60
  -4  14  -1  124.69   18.30
   4  14   1  113.69   25.60
  -4  14  -1   75.99   20.80
   4  14   1  127.39   22.70
  -4  14  -1  115.39   18.80
   4  14   1  133.29   22.70
   5 -14   1   39.40   19.10
   5 -14   1   -0.30   12.20
   5 -14   1   14.20   17.30
  -5 -14  -1    1.60   10.50
  -5 -14  -1    2.90   12.20
  -5 -14  -1    1.90   10.40
   5  14   1    4.60   16.00
   5  14   1   -6.00   12.70
  -5  14  -1   -4.60   15.50
   5  14   1   19.20   17.90
  -5  14  -1    8.10   13.40
  -6 -14  -1  119.09   20.60
   6 -14   1  140.99   25.00
   6 -14   1  120.79   20.30
   6 -14   1   70.09   24.80
  -6 -14  -1  150.68   25.10
   6  14   1  208.58   37.40
   6  14   1  166.58   26.10
   6  14   1  125.09   24.60
  -6  14  -1  129.89   20.60
  -6  14  -1  112.29   22.10
  -7 -14  -1   27.20   20.30
   7 -14   1    2.10   22.40
   7 -14   1  -15.90   22.10
  -7 -14  -1   21.00   21.10
   7  14   1   -4.60   20.00
  -7  14  -1   10.50   20.90
  -7  14  -1   -3.30   18.90
   7  14   1  -28.90   25.90
   7  14   1    8.90   16.90
   7 -15  -1  -26.60   20.70
   7 -15  -1   13.30   25.60
  -7 -15   1   38.60   21.50
  -7 -15   1   41.80   23.40
  -7 -15   1   59.29   23.90
   7  15  -1   25.00   18.60
  -7  15   1   22.60   14.90
  -7  15   1    6.00   14.80
   7  15  -1  -10.80   30.60
   7  15  -1   45.00   28.00
  -6 -15   1   41.00   20.10
   6 -15  -1  -24.10   19.60
  -6 -15   1  -13.50   17.30
   6 -15  -1   27.70   16.30
  -6 -15   1   38.40   14.90
  -6  15   1   23.70   15.10
   6  15  -1   41.00   18.50
   6  15  -1  -16.80   21.40
  -6  15   1   35.00   13.90
   5 -15  -1   17.80   13.70
   5 -15  -1   21.80   12.80
  -5 -15   1   21.10   17.20
  -5 -15   1   32.60   13.10
   5 -15  -1   10.40   12.90
  -5  15   1   38.70   12.30
   5  15  -1   15.50   19.00
   5  15  -1    2.40   20.90
  -5  15   1   41.30   16.30
  -5  15   1   -0.60   16.90
  -4 -15   1  223.18   20.50
  -4 -15   1  226.58   26.10
   4 -15  -1  196.78   21.90
   4 -15  -1  218.98   27.70
   4 -15  -1  184.38   22.70
  -4 -15   1  219.58   25.30
  -4  15   1  171.28   24.20
   4  15  -1  230.38   28.70
  -4  15   1  187.78   22.80
  -4  15   1  207.58   20.30
   4  15  -1  178.58   30.10
   3 -15  -1  373.96   27.20
   3 -15  -1  298.27   27.00
   3 -15  -1  335.87   32.70
  -3 -15   1  393.16   31.30
  -3 -15   1  368.46   26.60
  -3 -15   1  361.36   30.60
   3  15  -1  400.06   36.90
   3  15  -1  391.06   35.80
  -3  15   1  325.67   32.20
  -3  15   1  375.06   26.40
  -3  15   1  337.97   32.10
   2 -15  -1  339.97   31.00
  -2 -15   1  340.17   30.30
   2 -15  -1  321.87   27.00
  -2 -15   1  416.06   27.70
   2 -15  -1  333.77   25.30
   2 -15  -1  316.27   21.80
  -2 -15   1  369.06   26.70
  -2  15   1  320.07   27.10
   2  15  -1  420.06   37.10
  -2  15   1  308.87   30.40
  -2  15   1  331.17   22.80
   2  15  -1  377.56   36.20
  -2  15   1  330.17   31.70
   2  15  -1  342.47   22.70
   1 -15  -1   24.90   12.60
  -1 -15   1   -2.30    9.70
  -1 -15   1   14.90    9.50
   1 -15  -1   12.90    9.10
   1 -15  -1   16.40    6.30
   1 -15  -1   14.40    5.60
  -1 -15   1   21.00    8.50
   1  15  -1  -11.20   12.50
  -1  15   1   22.60   14.40
   1  15  -1    3.30   14.10
  -1  15   1   23.90   14.00
   1  15  -1   11.50    7.40
  -1  15   1   25.00   11.80
  -1  15   1   15.30    6.40
   0 -15  -1    2.60    6.00
   0 -15  -1   22.90   10.60
   0 -15  -1    4.90   11.90
   0 -15  -1   24.60   12.20
   0 -15   1   -6.40    9.90
   0 -15   1   20.10    9.80
   0 -15   1   11.60    6.90
   0  15   1   18.70   10.70
   0  15   1   -0.90   12.50
   0  15   1   12.30    9.70
   0  15  -1    5.50   13.70
   0  15   1   12.00    5.40
   0  15  -1    6.20    7.40
   0  15  -1   -5.30   12.20
  -1 -15  -1  210.38   20.50
   1 -15   1  246.78   18.10
   1 -15   1  211.08   21.60
   1 -15   1  284.47   24.60
  -1 -15  -1  233.78   22.80
  -1 -15  -1  244.08   24.00
   1 -15   1  222.48   17.20
  -1  15  -1  241.58   20.20
   1  15   1  254.07   29.10
   1  15   1  208.38   27.30
  -1  15  -1  198.58   24.30
  -1  15  -1  220.98   25.40
   1  15   1  231.38   26.80
   2 -15   1  195.28   23.30
  -2 -15  -1  249.38   23.50
  -2 -15  -1  247.98   23.40
   2 -15   1  225.08   17.20
   2 -15   1  202.58   24.90
  -2 -15  -1  233.98   22.70
   2 -15   1  230.28   20.40
  -2  15  -1  190.18   22.50
  -2  15  -1  207.78   20.50
   2  15   1  244.38   28.00
   2  15   1  213.78   28.10
   2  15   1  227.58   28.50
  -2  15  -1  249.68   28.00
  -3 -15  -1   50.19   12.00
   3 -15   1   42.40   13.60
   3 -15   1   93.39   17.40
  -3 -15  -1   63.29   17.20
  -3 -15  -1   69.59   14.20
   3 -15   1   59.49   15.00
   3  15   1   49.70   14.40
  -3  15  -1   61.89   14.20
   3  15   1   57.29   18.30
   3  15   1   62.39   16.30
  -3  15  -1   65.39   16.20
  -3  15  -1   35.40   13.70
   4 -15   1   36.60   12.00
  -4 -15  -1   22.60   15.70
   4 -15   1   12.10   13.70
  -4 -15  -1   20.00   16.70
  -4 -15  -1   19.90    9.40
   4 -15   1   32.10   13.80
  -4  15  -1   14.00   12.40
   4  15   1   34.20   13.60
  -4  15  -1   18.70   13.70
  -4  15  -1   24.70   14.00
   4  15   1   27.10   21.60
   4  15   1   32.80   15.90
  -5 -15  -1   24.70   17.50
   5 -15   1   16.80   12.80
  -5 -15  -1   21.80   17.80
   5 -15   1   -2.00    9.20
   5 -15   1    8.60   18.20
  -5 -15  -1   14.70   14.00
  -5  15  -1   28.50   14.30
   5  15   1   33.60   15.50
   5  15   1    4.20   16.70
  -5  15  -1    6.30   14.30
   5  15   1  -43.80   21.10
  -6 -15  -1   32.60   20.00
   6 -15   1   39.10   17.40
  -6 -15  -1   16.50   14.00
   6 -15   1   26.50   16.10
   6 -15   1   47.80   18.20
   6  15   1   31.80   18.90
   6  15   1   22.00   20.40
   6  15   1   34.60   29.20
  -6  15  -1   28.10   21.70
  -6  15  -1   25.40   13.30
  -7 -15  -1   31.00   16.10
   7 -15   1   80.39   26.30
  -6 -16   1   45.30   21.50
  -6 -16   1   47.70   21.60
   6 -16  -1   21.40   16.90
   6 -16  -1   59.89   24.00
  -6  16   1   19.30   13.10
  -6  16   1   31.70   22.60
   6  16  -1   64.79   24.90
   6  16  -1   58.59   20.70
   5 -16  -1    1.10   12.00
   5 -16  -1   23.60   13.70
   5 -16  -1   -6.90   11.20
  -5 -16   1    5.20   12.20
  -5 -16   1    8.40   11.90
  -5  16   1    2.70   12.20
   5  16  -1  -67.69   15.50
  -5  16   1   -6.00   10.60
   5  16  -1  -11.70   16.90
  -5  16   1   -2.80   13.90
  -4 -16   1   74.99   16.20
   4 -16  -1   72.29   16.60
   4 -16  -1  104.39   18.00
  -4 -16   1   58.79   19.80
   4 -16  -1   56.59   19.80
  -4  16   1   50.49   20.30
   4  16  -1   59.89   22.40
  -4  16   1   81.79   19.20
  -4  16   1  109.69   15.00
   4  16  -1  120.29   24.90
   3 -16  -1   17.00    9.40
  -3 -16   1   47.30   12.60
  -3 -16   1    4.50   11.30
   3 -16  -1   35.50   13.70
  -3 -16   1   25.70   11.40
   3 -16  -1   18.10   16.40
  -3  16   1   32.70   16.60
  -3  16   1   44.20   12.00
  -3  16   1   11.40   13.00
   3  16  -1   50.69   20.10
   3  16  -1   15.00   17.20
   2 -16  -1   54.89   17.20
  -2 -16   1   91.19   16.70
   2 -16  -1   74.59   11.00
  -2 -16   1   75.59   14.80
   2 -16  -1   54.49   12.90
   2 -16  -1   55.59   12.50
  -2 -16   1   63.39   13.90
  -2  16   1   35.00   16.40
  -2  16   1   53.49   11.10
   2  16  -1   59.69   10.70
   2  16  -1   54.69   20.10
  -2  16   1   55.49   15.00
  -2  16   1   77.19   14.60
   2  16  -1   95.69   21.80
   1 -16  -1   20.90   10.50
  -1 -16   1   -0.80   12.60
  -1 -16   1    5.20   10.80
   1 -16  -1    6.20    8.60
  -1 -16   1   -5.30   10.40
   1 -16  -1    3.50    7.50
   1 -16  -1    5.80    8.90
   1  16  -1   11.80   14.60
   1  16  -1   12.70    7.30
  -1  16   1   -7.50   12.90
   1  16  -1   16.30   15.80
  -1  16   1   -4.10    6.10
  -1  16   1  -14.30    7.80
  -1  16   1  -15.90   10.40
   0 -16   1   96.59   15.50
   0 -16  -1  103.59   16.60
   0 -16  -1  109.79   18.20
   0 -16  -1  119.69   15.50
   0 -16   1  111.99   17.70
   0 -16   1  113.79   15.30
   0  16   1   95.19   20.20
   0  16   1  132.59   22.70
   0  16   1  107.39   20.80
   0  16  -1   94.39   13.10
   0  16  -1  107.39   21.20
   0  16  -1   97.39   21.30
   1 -16   1  125.49   17.90
  -1 -16  -1  146.49   18.40
   1 -16   1  120.49   13.80
   1 -16   1  134.99   18.70
  -1 -16  -1  130.69   17.30
  -1 -16  -1  147.09   20.70
  -1  16  -1  149.19   23.50
  -1  16  -1  139.39   20.10
   1  16   1  114.59   20.50
   1  16   1  129.99   21.60
  -1  16  -1  126.99   15.30
   1  16   1  127.79   22.10
   2 -16   1    0.40    9.10
  -2 -16  -1   -2.70   11.50
   2 -16   1   -2.60    8.30
  -2 -16  -1   13.90    9.60
   2 -16   1    5.20    7.20
   2 -16   1  -12.30   13.20
  -2 -16  -1   31.50   14.30
  -2  16  -1   -8.40   11.90
   2  16   1   13.40   18.30
  -2  16  -1    3.00   10.70
  -2  16  -1   -1.50    9.90
   2  16   1   -3.80   10.20
   2  16   1   -8.40   13.60
   3 -16   1  109.59   19.20
   3 -16   1  107.19   17.20
  -3 -16  -1  114.89   21.10
  -3 -16  -1  125.19   20.00
  -3 -16  -1  101.39   18.10
   3 -16   1  100.89   15.70
   3  16   1   78.69   19.80
  -3  16  -1   90.89   18.70
  -3  16  -1  117.59   17.80
  -3  16  -1  113.89   15.40
   3  16   1  110.79   26.70
   3  16   1  117.09   22.20
   4 -16   1   27.30   15.50
   4 -16   1   39.80   14.60
  -4 -16  -1   13.70   11.70
   4 -16   1   10.60   14.90
  -4 -16  -1   29.90   13.80
  -4 -16  -1    1.90   16.70
   4  16   1   91.69   21.20
  -4  16  -1   28.00   11.20
  -4  16  -1   17.30   13.40
  -4  16  -1   10.80   13.80
   4  16   1   39.60   17.80
   4  16   1   24.40   17.60
  -5 -16  -1   16.00   18.60
  -5 -16  -1    5.50   11.30
   5 -16   1   20.60   14.10
   5 -16   1   23.10   15.80
  -5 -16  -1   28.60   17.40
   5 -16   1   25.50   15.90
  -5  16  -1   19.70   19.50
   5  16   1   27.70   16.50
  -5  16  -1   13.00   15.50
   5  16   1   36.20   16.10
   5  16   1   17.50   19.80
  -6 -16  -1    2.20   19.60
   6 -16   1  -10.40   13.40
   6 -16   1   -9.80   14.00
  -6 -16  -1    0.60   19.00
  -6  16  -1   -6.70   11.50
   6  16   1   11.80   17.20
   6  16   1  -13.90   12.80
   6  16   1   24.20   20.90
  -6  16  -1   -0.20   15.10
   6 -17  -1    9.70   23.00
  -6 -17   1   -0.80   20.30
   6 -17  -1   17.10   17.00
  -6 -17   1   -7.20   13.70
   6  17  -1   17.90   16.50
  -6  17   1   29.40   18.60
  -6  17   1   19.70   16.30
   6  17  -1   36.10   19.70
  -5 -17   1  -23.30   16.30
   5 -17  -1    0.70   13.30
  -5 -17   1    0.80   12.50
   5 -17  -1   12.10   14.00
   5 -17  -1  -23.30   10.90
  -5  17   1  -18.80   16.20
   5  17  -1  -44.60   19.20
  -5  17   1  -29.00   13.30
  -5  17   1    0.40   13.30
   5  17  -1  -33.40   17.70
   4 -17  -1   71.99   22.10
  -4 -17   1  126.89   22.30
   4 -17  -1   99.19   18.90
  -4 -17   1  101.89   22.60
   4 -17  -1  100.99   20.90
  -4  17   1   88.79   24.20
  -4  17   1   73.29   16.80
   4  17  -1   63.49   18.70
  -4  17   1   99.69   21.60
   4  17  -1  109.09   23.00
   3 -17  -1    6.40   16.50
   3 -17  -1   18.50   12.50
  -3 -17   1    4.80   10.60
  -3 -17   1   -4.30   16.00
   3 -17  -1   -6.70    8.90
  -3 -17   1   12.20   11.30
  -3  17   1   -3.30    7.30
   3  17  -1    6.90   17.90
   3  17  -1   10.80   18.60
  -3  17   1   15.20   13.50
  -3  17   1   -4.40   14.70
  -2 -17   1  188.38   21.80
  -2 -17   1  136.49   17.60
   2 -17  -1  205.78   23.80
   2 -17  -1  184.68   17.10
  -2 -17   1  196.78   23.10
   2 -17  -1  138.39   23.20
  -2  17   1  193.68   18.10
   2  17  -1  154.88   26.60
  -2  17   1  181.28   23.90
   2  17  -1  183.88   28.90
  -2  17   1  199.38   26.60
  -2  17   1  167.18   21.60
   1 -17  -1   16.20   14.20
  -1 -17   1   40.40   15.60
  -1 -17   1   37.00   13.60
  -1 -17   1   31.70   13.80
   1 -17  -1   25.20   10.50
   1 -17  -1   18.30   11.10
   1  17  -1   34.20   18.20
  -1  17   1   28.90   13.20
  -1  17   1   40.40   15.50
  -1  17   1   14.50   11.90
   1  17  -1   37.60   14.40
   0 -17   1   19.80   13.20
   0 -17   1   -7.10   13.80
   0 -17   1    3.90   10.30
   0 -17  -1    6.10   12.90
   0 -17  -1    8.90   10.00
   0 -17  -1    4.40    7.20
   0  17  -1   12.40    8.90
   0  17  -1  -23.20    8.50
   0  17   1  -29.20   13.10
   0  17   1   -6.90   14.40
   0  17  -1   12.20   11.60
   0  17   1    7.70   11.80
   1 -17   1    9.90   10.30
   1 -17   1   16.10    7.90
   1 -17   1    7.30   10.00
  -1 -17  -1   25.80   10.10
  -1 -17  -1    8.80   13.90
  -1 -17  -1   13.60    9.70
  -1  17  -1   13.70    7.20
  -1  17  -1   37.10   14.50
   1  17   1    5.80   15.60
   1  17   1   13.10   17.40
  -1  17  -1   17.10   15.10
   1  17   1   14.00   17.30
   2 -17   1  167.88   22.10
   2 -17   1  268.87   28.70
  -2 -17  -1  283.17   26.70
  -2 -17  -1  236.48   25.60
  -2 -17  -1  291.27   28.50
   2  17   1  205.18   29.40
  -2  17  -1  221.88   20.50
  -2  17  -1  223.18   28.00
   2  17   1  212.68   28.50
  -2  17  -1  204.48   26.30
   2  17   1  230.48   27.10
  -3 -17  -1   21.90   15.70
  -3 -17  -1   15.80   13.30
   3 -17   1    1.60   10.10
   3 -17   1  -10.80   15.60
  -3 -17  -1   25.60   16.70
   3 -17   1   20.20   12.00
   3  17   1   10.10   15.70
  -3  17  -1    2.30   11.60
  -3  17  -1   21.80   13.70
  -3  17  -1    2.50    9.70
   3  17   1   15.60   16.40
   3  17   1    5.60   18.60
  -4 -17  -1   56.39   16.40
   4 -17   1   47.40   17.60
   4 -17   1   63.39   21.80
  -4 -17  -1   45.20   13.00
  -4 -17  -1   80.39   17.20
   4 -17   1   60.89   14.80
  -4  17  -1   91.09   23.00
  -4  17  -1   37.90   15.30
   4  17   1   77.19   21.70
   4  17   1   62.39   19.20
   4  17   1   47.40   27.10
   5 -17   1   17.60   19.20
  -5 -17  -1   23.20   14.80
   5 -17   1   10.90   16.80
  -5 -17  -1   -7.10   12.30
   5 -17   1  -32.80   11.10
   5  17   1   -5.00   19.30
   5  17   1    8.10   19.10
   5  17   1   16.20   17.00
  -5  17  -1    2.40   19.60
  -5  17  -1   -0.40   10.90
   6 -17   1   25.50   17.50
  -6 -17  -1   -9.20   14.00
  -6 -17  -1   -3.80   20.70
   6 -17   1   25.20   17.10
  -6  17  -1   25.40   23.10
  -6  17  -1    7.90   18.30
   6  17   1   -4.70   20.50
   6  17   1   -9.60   18.00
   6  17   1   -6.10   16.40
  -5 -18   1   41.70   16.80
   5 -18  -1   -8.20   12.10
   5 -18  -1   14.70   15.10
  -5 -18   1   38.20   21.60
  -5  18   1   32.40   16.80
   5  18  -1   49.70   20.50
   5  18  -1   22.40   16.70
  -5  18   1   -3.40   19.50
   4 -18  -1  -15.00   12.90
  -4 -18   1    7.60   13.40
   4 -18  -1   25.80   16.60
   4 -18  -1    7.50   19.30
  -4 -18   1    9.00   18.00
   4  18  -1   18.80   17.10
  -4  18   1   15.30   13.60
  -4  18   1   -3.00   12.90
   4  18  -1    8.40   14.30
  -4  18   1   -0.90   19.60
  -3 -18   1  -11.60   15.20
   3 -18  -1    9.10   17.10
  -3 -18   1    8.70   14.50
   3 -18  -1   11.10   10.30
  -3 -18   1   17.80   17.20
  -3  18   1    9.60   11.00
   3  18  -1   -3.40   18.10
  -3  18   1  -10.50   11.40
  -3  18   1    9.60   12.40
   3  18  -1   -9.10   18.10
  -2 -18   1   55.09   18.40
   2 -18  -1   81.39   18.40
  -2 -18   1   25.70   13.90
   2 -18  -1   25.70   13.20
  -2 -18   1   66.99   14.30
  -2  18   1   67.99   18.10
   2  18  -1   40.30   20.40
   2  18  -1   58.49   21.30
  -2  18   1   44.80   18.90
   1 -18  -1   40.00   12.30
   1 -18  -1   50.99   16.90
   1 -18  -1   16.20   15.90
  -1 -18   1    8.60   11.10
  -1 -18   1   50.29   12.30
  -1 -18   1   34.80   14.40
  -1  18   1   24.60   15.70
  -1  18   1   63.49   20.80
   1  18  -1   14.40   18.10
  -1  18   1   46.80   19.40
   1  18  -1   33.30   15.60
   0 -18   1    3.30    9.30
   0 -18   1   -6.90   10.50
   0 -18   1    0.30   15.00
   0 -18  -1    5.40   10.30
   0 -18  -1    6.80   14.70
   0 -18  -1    9.80   12.00
   0  18   1  -11.60   16.50
   0  18  -1    3.90   11.60
   0  18   1   -1.10   10.60
   0  18   1   -6.10   10.40
   0  18  -1    4.20   16.70
   1 -18   1   61.19   11.10
   1 -18   1   47.20   14.10
  -1 -18  -1   56.49   15.40
   1 -18   1   62.69   15.10
  -1 -18  -1   42.90   17.20
  -1 -18  -1   82.09   17.00
  -1  18  -1   47.90   20.70
   1  18   1   48.40   17.00
  -1  18  -1   71.29   17.40
   1  18   1   66.79   17.50
   1  18   1   80.79   23.10
  -1  18  -1   81.59   12.50
   2 -18   1  210.18   25.00
  -2 -18  -1  251.37   28.80
  -2 -18  -1  271.57   27.80
   2 -18   1  311.17   30.10
  -2 -18  -1  237.08   26.40
   2  18   1  235.58   30.80
  -2  18  -1  242.68   29.80
  -2  18  -1  208.28   28.10
  -2  18  -1  228.48   22.40
   2  18   1  277.97   37.00
   2  18   1  260.17   29.50
  -3 -18  -1   77.59   21.40
   3 -18   1   90.69   22.50
  -3 -18  -1   76.09   18.20
  -3 -18  -1   90.39   20.10
   3 -18   1  105.69   21.10
   3  18   1   24.10   25.60
  -3  18  -1   80.59   19.40
   3  18   1   46.50   23.50
   3  18   1   67.49   22.00
  -3  18  -1   60.19   16.20
  -3  18  -1   65.29   18.90
  -4 -18  -1   18.10   15.80
  -4 -18  -1   22.50   18.70
   4 -18   1    9.30   11.80
  -4 -18  -1    2.40   12.90
   4 -18   1   17.30   21.10
   4  18   1   54.09   21.40
   4  18   1   28.10   15.40
  -4  18  -1  -15.90   13.20
   4  18   1   24.50   16.50
  -4  18  -1   12.00   19.80
   5 -18   1   11.80   13.70
  -5 -18  -1   26.20   15.10
  -5 -18  -1   27.20   20.50
   5 -18   1    8.60   20.10
   5 -18   1   12.60   16.40
   5  18   1   10.30   17.70
   5  18   1    8.40   14.50
   5  18   1   37.40   28.80
  -5  18  -1   -0.50   11.80
  -5  18  -1   13.50   16.00
  -5 -19   1   25.00   22.60
   5 -19  -1   -5.50   14.30
  -5 -19   1  -28.10   19.00
   5  19  -1   -7.50   16.70
   5  19  -1    5.60   22.00
  -5  19   1    3.90   11.50
  -5  19   1   21.10   22.00
  -4 -19   1    1.00   19.10
   4 -19  -1   17.00   20.70
   4 -19  -1    6.30   15.60
  -4 -19   1    5.30   13.10
  -4  19   1    5.60   15.40
   4  19  -1    7.00   20.20
   4  19  -1   35.50   19.00
  -4  19   1  -14.20   17.70
   3 -19  -1  212.08   26.60
  -3 -19   1  231.88   28.20
   3 -19  -1  141.89   27.60
  -3 -19   1  190.38   25.20
   3  19  -1  165.58   30.90
   3  19  -1  226.18   30.50
  -3  19   1  179.18   27.00
  -3  19   1  130.09   22.70
   2 -19  -1   38.10   17.70
  -2 -19   1   23.50   14.60
   2 -19  -1    6.40   13.10
  -2 -19   1    4.80   13.10
  -2 -19   1    8.70   11.80
   2  19  -1  -17.60   19.30
   2  19  -1   46.00   16.90
  -2  19   1   -7.30   17.30
  -2  19   1   13.40   18.80
  -1 -19   1   41.40   17.00
   1 -19  -1   55.59   11.80
  -1 -19   1   73.09   15.00
   1 -19  -1   77.39   16.20
  -1 -19   1   66.29   19.90
   1 -19  -1   82.89   17.50
  -1  19   1   90.49   19.40
  -1  19   1   48.50   19.40
   1  19  -1   76.89   19.90
  -1  19   1   64.19   21.80
   1  19  -1   93.89   24.70
   0 -19  -1  140.49   20.60
   0 -19  -1  174.18   21.30
   0 -19   1  148.39   23.20
   0 -19   1  167.38   22.70
   0 -19   1  134.89   19.40
   0 -19  -1  166.18   24.90
   0  19   1  149.88   26.20
   0  19   1   90.99   24.50
   0  19   1  146.39   26.80
   0  19  -1  150.48   27.60
   0  19  -1  121.19   25.20
  -1 -19  -1  163.28   25.60
   1 -19   1  157.98   21.90
  -1 -19  -1  174.48   22.10
   1 -19   1  139.29   17.80
   1 -19   1  156.08   22.00
  -1 -19  -1  115.79   19.00
   1  19   1  126.19   23.40
   1  19   1  164.58   25.90
  -1  19  -1  129.79   24.20
  -1  19  -1  156.88   26.30
   1  19   1  170.08   30.20
  -2 -19  -1    3.90   12.80
  -2 -19  -1    8.20   11.10
  -2 -19  -1    8.20   14.30
   2 -19   1    9.80   12.40
   2 -19   1    0.10   11.40
  -2  19  -1   28.20   19.20
   2  19   1   32.50   19.20
   2  19   1   14.00   17.00
  -2  19  -1   15.10   12.60
   2  19   1    6.30   19.60
  -2  19  -1   19.80   11.90
  -3 -19  -1   46.00   20.40
   3 -19   1   50.29   21.90
   3 -19   1   52.39   19.10
  -3 -19  -1   45.20   17.50
  -3 -19  -1   50.49   15.90
   3  19   1   84.29   19.30
   3  19   1   25.00   20.40
  -3  19  -1   46.50   15.30
   3  19   1   76.49   25.60
  -3  19  -1   58.99   19.10
  -3  19  -1   60.99   15.70
  -4 -19  -1    7.20   13.90
   4 -19   1   -0.50   12.00
  -4 -19  -1   25.90   15.10
   4 -19   1   24.70   21.40
  -4  19  -1    0.90   19.80
  -4  19  -1   -1.20   10.40
   4  19   1   -0.10   26.10
   4  19   1   30.80   19.20
   4  19   1   17.70   20.20
  -5 -19  -1   16.10   15.90
  -5 -19  -1   -2.50   20.50
   5 -19   1   10.00   23.10
   5 -19   1    6.50   17.40
   5  19   1   14.50   25.20
  -5  19  -1   -1.70   17.70
   5  19   1   44.50   24.60
  -5  19  -1   -1.70   15.30
   5  19   1   -0.90   20.40
   4 -20  -1   71.29   21.00
   4 -20  -1   24.40   21.70
  -4 -20   1   16.20   16.20
  -4 -20   1   53.19   22.00
   4  20  -1   18.30   23.30
  -4  20   1   33.90   18.50
   4  20  -1   44.50   20.90
  -4  20   1   80.79   24.00
   3 -20  -1    3.90   16.60
  -3 -20   1   -5.70   12.10
   3 -20  -1  -16.30   18.80
  -3 -20   1   -8.80   12.40
   3  20  -1  -10.90   21.40
  -3  20   1   -1.30   14.60
   3  20  -1  -16.30   12.20
  -3  20   1   -2.50   18.60
  -2 -20   1   19.50   19.30
  -2 -20   1   12.00   11.70
   2 -20  -1   22.40   13.50
  -2 -20   1   -3.60   15.80
   2 -20  -1    4.40   13.30
  -2  20   1  -32.20   18.00
  -2  20   1   10.60   14.60
   2  20  -1    1.50   19.30
   2  20  -1   19.10   22.40
   1 -20  -1   80.99   15.90
   1 -20  -1   80.39   18.70
  -1 -20   1   68.79   17.60
  -1 -20   1   85.09   17.60
  -1 -20   1   97.49   16.60
   1 -20  -1   51.79   19.20
   1  20  -1  129.29   27.90
  -1  20   1   78.89   18.10
  -1  20   1   94.79   24.30
   1  20  -1   61.69   24.50
  -1  20   1  130.89   22.90
   0 -20   1   90.29   20.30
   0 -20  -1   84.39   20.90
   0 -20   1   49.20   20.00
   0 -20  -1   51.29   16.20
   0 -20  -1   70.39   20.30
   0 -20   1   86.69   17.70
   0  20   1   49.50   18.50
   0  20   1   82.59   19.90
   0  20  -1   56.19   19.00
   0  20   1  101.29   20.70
   0  20  -1   49.00   22.40
  -1 -20  -1   -2.90   15.60
  -1 -20  -1    7.90   10.80
  -1 -20  -1    3.40   12.70
   1 -20   1    7.10   11.80
   1 -20   1   -0.80   16.90
   1 -20   1    3.90   12.10
   1  20   1   10.80   19.20
  -1  20  -1   38.60   21.30
  -1  20  -1    1.60   13.50
   1  20   1    5.00   15.20
   1  20   1    1.30   15.70
  -2 -20  -1   65.69   17.60
  -2 -20  -1   51.59   18.30
  -2 -20  -1   57.39   19.80
   2 -20   1   31.30   14.60
   2 -20   1   55.79   17.40
   2  20   1   55.49   22.10
  -2  20  -1   30.90   16.10
  -2  20  -1   24.10   19.30
   2  20   1    9.30   21.90
   2  20   1  -22.10   22.60
   3 -20   1   -9.40   17.90
  -3 -20  -1   14.80   16.30
  -3 -20  -1  -16.30   18.00
   3 -20   1   -9.30   19.10
  -3 -20  -1   -4.30   17.40
  -3  20  -1    1.80   21.40
   3  20   1    1.40   13.10
   3  20   1   74.69   30.20
  -3  20  -1    9.80   21.50
   3  20   1  -26.90   19.80
  -4 -20  -1   40.10   22.70
  -4 -20  -1   64.39   23.20
   4 -20   1   11.70   18.00
   4 -20   1   28.00   23.40
   4  20   1    6.50   17.50
  -4  20  -1  -17.70   20.30
   4  20   1   67.79   24.30
  -4  20  -1   -5.60   14.80
   4  20   1   38.00   22.00
  -3 -21   1  214.88   30.40
   3 -21  -1  169.38   27.50
   3 -21  -1  301.27   36.70
  -3 -21   1  223.78   33.30
   3  21  -1  201.18   30.30
  -3  21   1  204.78   33.20
   3  21  -1  157.38   33.00
  -3  21   1  197.18   30.70
  -2 -21   1  171.78   26.20
   2 -21  -1  174.48   29.20
  -2 -21   1  136.19   23.30
   2 -21  -1  162.78   25.70
  -2  21   1  138.39   25.90
   2  21  -1  153.08   31.10
   2  21  -1  109.79   30.10
  -2  21   1  110.79   28.60
  -1 -21   1    8.00   17.30
  -1 -21   1    8.30   18.10
  -1 -21   1    3.90   15.40
   1 -21  -1    9.90   19.00
   1 -21  -1    3.00   17.90
  -1  21   1   14.30   19.10
  -1  21   1  -12.00   19.50
   1  21  -1   36.30   22.70
   1  21  -1   20.50   16.30
   0 -21  -1   87.89   19.00
   0 -21   1  112.29   19.20
   0 -21   1   40.10   21.00
   0 -21  -1   68.19   18.10
   0 -21  -1  122.19   21.50
   0 -21   1   87.39   21.70
   0  21  -1   98.79   22.40
   0  21  -1   87.19   26.30
   0  21  -1   69.09   24.30
   0  21   1   51.49   23.50
   0  21   1   98.89   26.50
   0  21   1   62.79   23.20
   1 -21   1  199.78   26.10
   1 -21   1  197.68   29.70
  -1 -21  -1  122.69   25.30
  -1 -21  -1  236.78   27.50
  -1 -21  -1  183.58   28.80
   1  21   1  149.79   31.50
  -1  21  -1  215.58   32.10
   1  21   1  213.28   32.20
  -1  21  -1  182.98   29.10
   1  21   1  241.48   36.10
   2 -21   1   78.69   24.60
   2 -21   1   76.29   19.60
  -2 -21  -1  126.59   26.00
  -2 -21  -1   51.09   15.80
  -2 -21  -1   99.09   19.50
  -2  21  -1  133.59   25.70
   2  21   1   81.79   22.60
   2  21   1  114.49   26.90
   2  21   1  101.09   31.50
  -2  21  -1   87.89   24.70
  -3 -21  -1    3.60   13.90
  -3 -21  -1    3.50   17.30
   3 -21   1  -27.30   18.20
   3 -21   1   12.00   21.10
  -3 -21  -1  -12.40   12.10
   3  21   1    3.50   14.10
   3  21   1    1.90   16.50
   3  21   1   -7.60   18.00
  -3  21  -1   22.10   23.30
  -2 -22   1   -1.10   21.00
   2 -22  -1   26.80   20.20
  -2 -22   1   26.90   19.40
   2 -22  -1  -40.70   18.90
   2  22  -1   49.99   29.30
   2  22  -1    2.50   24.90
  -2  22   1   19.10   22.00
   2  22  -1   37.30   25.40
  -2  22   1   11.00   23.30
   1 -22  -1   -3.70   13.10
   1 -22  -1  -17.40   18.60
  -1 -22   1   33.10   19.20
  -1 -22   1   18.10   14.60
  -1 -22   1   -9.60   15.00
  -1  22   1  -11.20   14.70
   1  22  -1   -8.10   16.10
  -1  22   1   18.60   16.90
   1  22  -1  -12.40   15.50
   1  22  -1    3.40   21.10
   0 -22  -1    0.10   18.90
   0 -22  -1    1.50   15.10
   0 -22   1   -2.60   17.70
   0 -22   1  -18.50   12.70
   0 -22   1   -5.20   15.00
   0 -22  -1   -5.80   19.00
   0  22  -1  -12.90   20.50
   0  22  -1   -9.60   14.60
   0  22   1   11.30   14.90
   0  22  -1   -3.10   21.20
   0  22   1   33.20   18.20
   0  22   1    7.80   21.60
  -1 -22  -1   83.09   23.60
  -1 -22  -1   84.69   17.70
   1 -22   1  137.39   26.60
  -1 -22  -1  106.79   25.90
   1 -22   1   51.99   23.50
   1  22   1   92.99   28.70
   1  22   1   44.50   23.40
  -1  22  -1   75.39   25.50
   1  22   1  114.19   31.00
  -1  22  -1  116.79   30.30
  -2 -22  -1  -15.40   13.20
  -2 -22  -1    0.70   18.20
   2 -22   1   31.90   16.40
   2 -22   1   -8.80   20.20
  -2 -22  -1   38.40   20.30
  -2  22  -1    3.90   20.90
   2  22   1    1.60   21.60
   2  22   1    0.50   18.10
  -2  22  -1   -7.90   22.20
   2  22   1    8.30   19.90
  -9   0   2    6.90   16.80
   9   0  -2   14.10   16.50
   9   0  -2  -25.70   20.50
  -9   0   2   -0.40   19.10
  -9   0   2   10.50   21.20
   8   0  -2   -9.50   16.60
   8   0  -2    3.10    9.70
   8   0  -2   13.80   14.60
  -8   0   2   13.50   16.40
  -8   0   2    9.80   13.50
  -8   0   2   -3.10    9.90
   7   0  -2  175.88   21.60
  -7   0   2  164.48   22.10
  -7   0   2  165.08   20.90
   7   0  -2  274.87   29.20
  -7   0   2  175.78   25.20
   7   0  -2  170.78   22.50
  -6   0   2 1166.58   57.99
   6   0  -2 1141.59   58.19
  -6   0   2 1065.79   52.89
   6   0  -2 1188.58   64.99
   6   0  -2 1086.49   53.99
  -6   0   2 1135.69   57.69
  -6   0   2 1064.29   59.59
   6   0  -2 1133.19   60.89
  -5   0   2   21.20    9.50
   5   0  -2   13.60    5.50
   5   0  -2    7.20    7.80
   5   0  -2   26.90    9.20
   5   0  -2   12.90    8.80
  -5   0   2    5.60    5.40
  -5   0   2    9.40    7.50
  -5   0   2    4.00    6.00
  -4   0   2  612.14   32.80
  -4   0   2  626.94   33.00
   4   0  -2  648.74   35.80
  -4   0   2  635.64   34.00
   4   0  -2  573.44   27.70
   4   0  -2  626.74   35.00
  -4   0   2  569.94   29.00
   4   0  -2  580.64   29.20
   4   0  -2  575.84   31.70
   3   0  -2 1859.91   79.39
  -3   0   2 1676.03   73.69
  -3   0   2 1818.22   78.39
   3   0  -2 1761.62   80.29
  -3   0   2 1796.72   79.19
   3   0  -2 1754.02   76.79
   3   0  -2 1629.64   74.69
  -3   0   2 1728.33   75.69
  -3   0   2 1745.03   77.69
   3   0  -2 1701.73   73.69
  -2   0   2   96.49    4.90
   2   0  -2   85.89    7.10
   2   0  -2   90.89    7.30
   2   0  -2  109.69    9.70
  -2   0   2  110.49    9.60
  -2   0   2  105.49    7.60
  -2   0   2   93.59    8.20
   2   0  -2   92.09    4.80
   2   0  -2   84.69    9.30
  -2   0   2   95.39    8.60
  -1   0   2 1164.58   48.90
  -1   0   2 1083.69   51.19
  -1   0   2 1095.69   50.89
   1   0  -2 1159.98   50.39
   1   0  -2 1144.29   50.79
   1   0  -2 1212.08   49.30
   1   0  -2 1161.18   50.89
  -1   0   2 1172.58   50.89
   1   0  -2 1107.29   48.90
   1   0  -2 1125.79   50.49
  -1   0   2 1125.49   50.49
  -1   0   2 1208.08   50.59
   1   0  -2 1219.78   51.69
   0   0  -2  573.14   25.90
   0   0   2  552.94   25.00
   0   0  -2  558.64   26.20
   0   0  -2  558.94   25.20
   0   0  -2  563.34   24.80
   0   0  -2  594.14   25.90
   0   0   2  559.24   25.80
   0   0  -2  545.25   24.20
   0   0   2  594.64   26.40
   0   0  -2  573.84   25.10
   0   0   2  543.65   24.60
   0   0  -2  542.55   26.40
   0   0   2  551.44   26.30
   0   0   2  569.94   25.20
   0   0   2  546.05   25.80
   0   0   2  581.24   24.30
  -1   0  -2 2552.34  113.39
   1   0   2 2703.43  114.59
   1   0   2 2655.23  111.09
  -1   0  -2 2453.85  111.09
  -1   0  -2 2700.63  110.79
  -1   0  -2 2726.43  112.19
  -1   0  -2 2707.33  112.29
   1   0   2 2638.74  112.99
   1   0   2 2624.84  112.09
   1   0   2 2622.84  110.79
   1   0   2 2627.94  114.39
  -1   0  -2 2708.03  112.49
   1   0   2 2650.03  113.39
   2   0   2  453.45   21.90
   2   0   2  490.65   26.70
   2   0   2  507.15   26.70
  -2   0  -2  480.55   24.50
  -2   0  -2  495.45   24.30
   2   0   2  484.25   25.20
  -2   0  -2  484.05   24.60
  -2   0  -2  476.65   21.90
  -2   0  -2  496.25   23.50
   2   0   2  480.95   23.20
   2   0   2  471.75   23.30
  -2   0  -2  504.35   24.00
  -3   0  -2 2164.18   92.09
   3   0   2 2102.19   97.99
  -3   0  -2 2227.68   94.69
  -3   0  -2 2216.78   95.19
  -3   0  -2 2081.99   94.69
   3   0   2 2100.29   95.59
  -3   0  -2 2140.09   94.59
   3   0   2 2171.68   98.49
  -4   0  -2    2.30    5.20
   4   0   2   12.90    9.20
  -4   0  -2    5.20    7.40
   4   0   2    4.80    6.30
  -4   0  -2    6.70    4.60
  -4   0  -2    2.90    5.10
   4   0   2    1.90    5.70
  -4   0  -2   10.10    6.80
   5   0   2   85.49   12.60
   5   0   2   84.19   16.40
  -5   0  -2   94.79   14.10
  -5   0  -2   93.09   10.50
   5   0   2   70.59   13.70
   5   0   2   63.29   14.20
  -5   0  -2   96.99   13.70
  -5   0  -2   91.59   12.30
  -5   0  -2   71.89   11.20
  -6   0  -2  108.39   12.90
   6   0   2  119.39   15.60
   6   0   2   90.49   17.10
  -6   0  -2   63.59   15.50
  -6   0  -2  110.89   17.10
   6   0   2   96.09   16.90
  -6   0  -2  111.79   16.60
   6   0   2  111.29   20.00
  -7   0  -2  136.19   19.10
  -7   0  -2  167.28   22.60
   7   0   2  138.59   18.00
   7   0   2  144.79   22.70
  -7   0  -2  155.88   16.50
  -7   0  -2  108.19   20.10
   7   0   2  164.08   25.50
   7   0   2  145.49   22.30
  -8   0  -2   70.39   17.30
  -8   0  -2   99.89   22.10
   8   0   2  114.19   27.50
   8   0   2   91.69   25.00
   8   0   2   88.99   20.90
  -8   0  -2   81.99   21.30
   8   0   2  124.59   24.30
   9   0   2    6.20   20.60
  -9   0  -2  -33.60   18.20
  -9   0  -2  -19.10   13.60
  -9   0  -2   25.10   20.60
   9   0   2   -8.30   23.80
   9   0   2   12.40   16.80
   9  -1  -2   19.50   22.80
   9  -1  -2  -19.70   14.20
  -9  -1   2  -25.40   12.50
  -9  -1   2  -23.20   18.00
  -9  -1   2    0.10   16.70
   9   1  -2  -15.20   19.50
  -9   1   2   12.70   14.80
  -9   1   2    3.90   15.30
  -9   1   2   -0.50   11.40
   9   1  -2  -20.00   13.80
  -8  -1   2   58.59   17.70
   8  -1  -2   70.09   19.40
  -8  -1   2   44.50   20.00
  -8  -1   2   67.89   19.80
   8  -1  -2   69.69   22.50
   8  -1  -2   54.89   13.60
   8   1  -2  121.09   23.80
  -8   1   2   58.19   17.50
   8   1  -2   53.79   18.30
  -8   1   2   96.79   23.30
   8   1  -2   75.09   18.00
  -8   1   2   78.59   20.70
   7  -1  -2    4.00   11.90
   7  -1  -2   -3.50    8.10
  -7  -1   2    1.70   12.00
  -7  -1   2   -6.70    7.60
  -7  -1   2   -0.70    9.40
   7  -1  -2   11.00   11.60
  -7  -1   2   10.10   15.10
  -7   1   2    8.30   15.50
  -7   1   2  -11.30   12.80
   7   1  -2   -8.40    9.10
   7   1  -2   14.80   11.60
   7   1  -2   10.30   12.70
  -7   1   2    0.90    8.30
   6  -1  -2   74.59   16.40
  -6  -1   2   87.99   13.80
   6  -1  -2   77.39   10.20
   6  -1  -2   91.49   15.40
  -6  -1   2   70.49   11.00
   6  -1  -2   88.69   18.70
  -6  -1   2   69.59   16.90
  -6  -1   2   56.59   14.00
   6   1  -2  108.59   12.70
   6   1  -2   72.69   14.70
  -6   1   2   91.69   15.10
  -6   1   2   75.09   13.20
   6   1  -2   73.99   18.50
  -6   1   2   77.69   14.70
   6   1  -2   45.10   10.60
  -6   1   2   81.49   10.40
   5  -1  -2    8.30    6.30
   5  -1  -2   55.19   14.00
  -5  -1   2   15.90    9.10
  -5  -1   2   25.00   11.30
  -5  -1   2   21.00    7.90
   5  -1  -2   21.10    5.50
   5  -1  -2   22.30    8.70
  -5  -1   2   22.50    5.30
  -5  -1   2   18.30    6.60
  -5   1   2   23.00    5.70
   5   1  -2   22.90    7.10
  -5   1   2   57.39    9.80
   5   1  -2   23.90    9.10
  -5   1   2   15.90   10.80
   5   1  -2   30.10    7.00
  -5   1   2   44.60   10.40
   5   1  -2   24.00   11.90
   4  -1  -2  104.79   12.00
   4  -1  -2   78.69   12.40
  -4  -1   2   95.99   12.30
   4  -1  -2   98.49    8.40
  -4  -1   2  110.39    8.60
  -4  -1   2   92.29   11.80
  -4  -1   2   88.39    9.60
   4  -1  -2   96.09   13.80
   4  -1  -2   90.19    6.90
  -4  -1   2  102.99   12.80
  -4   1   2  116.79   13.40
   4   1  -2  108.19   11.30
   4   1  -2  100.29   13.40
   4   1  -2  111.09   14.10
  -4   1   2  101.09   12.30
   4   1  -2   96.59    9.80
  -4   1   2  104.19    8.70
  -4   1   2   97.99   11.20
  -3  -1   2  147.19    8.60
   3  -1  -2  157.08   13.70
  -3  -1   2  123.99   11.30
   3  -1  -2  122.59   13.40
   3  -1  -2  135.19    7.30
   3  -1  -2  139.89    8.00
  -3  -1   2  129.79    9.60
  -3  -1   2  121.59   12.00
  -3  -1   2  137.29   12.40
   3  -1  -2  122.99   10.90
   3   1  -2  168.68   10.90
  -3   1   2  146.99   13.80
   3   1  -2  152.78   13.10
  -3   1   2  131.99   11.90
  -3   1   2  145.69   12.50
  -3   1   2  130.09    9.10
   3   1  -2  130.29   14.40
   3   1  -2  126.19    8.00
   2  -1  -2 2433.06  107.39
   2  -1  -2 2488.95  107.99
  -2  -1   2 2503.85  105.69
  -2  -1   2 2554.14  106.69
   2  -1  -2 2345.97  104.99
  -2  -1   2 2431.86  104.59
  -2  -1   2 2447.76  106.79
  -2  -1   2 2454.85  103.69
   2  -1  -2 2486.15  105.69
   2   1  -2 2585.34  106.89
   2   1  -2 2539.15  108.19
  -2   1   2 2498.45  104.89
  -2   1   2 2554.44  106.89
  -2   1   2 2458.75  106.09
  -2   1   2 2365.66  105.69
   2   1  -2 2415.36  103.69
   2   1  -2 2477.65  104.39
   2   1  -2 2379.36  103.69
  -2   1   2 2497.65  107.09
   1  -1  -2    2.40    2.10
   1  -1  -2   -0.50    1.40
  -1  -1   2    5.80    2.90
  -1  -1   2    6.40    3.20
  -1  -1   2    2.20    1.80
   1  -1  -2    3.40    2.00
   1  -1  -2    1.20    1.70
  -1  -1   2    1.70    1.90
  -1  -1   2    5.90    2.20
  -1  -1   2    2.70    1.40
   1  -1  -2    3.20    2.30
   1  -1  -2    1.30    0.80
   1  -1  -2    4.40    2.30
   1  -1  -2    1.60    1.90
  -1  -1   2    3.80    1.00
   1   1  -2    2.60    2.40
  -1   1   2    1.10    2.20
   1   1  -2    1.60    1.70
  -1   1   2    2.00    2.70
  -1   1   2    7.80    2.50
   1   1  -2    3.20    2.00
  -1   1   2    1.10    0.90
   1   1  -2    5.30    3.10
   1   1  -2    4.50    3.20
  -1   1   2   15.90    3.60
  -1   1   2    2.10    0.90
   1   1  -2    2.20    1.40
   1   1  -2    2.00    0.80
  -1   1   2    0.10    1.60
   1   1  -2    1.00    2.20
  -1   1   2    6.60    3.10
   0  -1  -2   64.29    6.30
   0  -1  -2   62.29    5.00
   0  -1  -2   61.49    3.50
   0  -1  -2   77.69    5.20
   0  -1  -2   60.49    5.80
   0  -1  -2   65.59    4.80
   0  -1   2   58.69    4.10
   0  -1   2   64.89    5.70
   0  -1  -2   61.69    4.60
   0  -1   2   68.79    5.30
   0  -1   2   60.39    5.80
   0  -1   2   63.09    4.70
   0  -1   2   71.59    4.30
   0  -1   2   61.59    4.60
   0  -1  -2   71.79    6.00
   0   1  -2   59.39    4.60
   0   1   2   61.19    4.60
   0   1  -2   63.19    5.60
   0   1  -2   53.79    4.00
   0   1   2   61.99    4.50
   0   1   2   55.99    5.20
   0   1  -2   70.39    5.20
   0   1   2   57.19    5.30
   0   1  -2   64.89    4.20
   0   1   2   64.59    6.10
   0   1   2   58.39    4.30
   0   1  -2   52.89    5.60
   0   1   2   60.59    5.90
   0   1   2   63.69    3.50
   0   1  -2   63.29    5.60
  -1  -1  -2   23.90    3.60
   1  -1   2   26.50    3.70
  -1  -1  -2   23.00    3.60
   1  -1   2   31.30    4.90
   1  -1   2   32.40    3.50
  -1  -1  -2   22.20    3.50
  -1  -1  -2   30.40    3.40
  -1  -1  -2   23.00    3.70
  -1  -1  -2   27.70    2.20
   1  -1   2   34.10    4.30
  -1  -1  -2   29.40    5.30
   1  -1   2   25.00    5.30
   1   1   2   34.90    5.50
  -1   1  -2   33.00    4.70
  -1   1  -2   26.00    3.30
   1   1   2   31.40    2.60
  -1   1  -2   25.60    3.60
  -1   1  -2   24.00    4.00
   1   1   2   25.10    4.90
   1   1   2   33.30    4.30
   1   1   2   25.20    3.60
   1   1   2   28.60    3.40
  -1   1  -2   30.30    4.00
  -2  -1  -2  539.55   25.90
  -2  -1  -2  528.45   26.40
  -2  -1  -2  519.85   24.10
   2  -1   2  494.45   24.20
   2  -1   2  556.34   28.80
   2  -1   2  509.85   23.10
   2  -1   2  514.65   26.10
   2  -1   2  527.55   28.70
  -2  -1  -2  526.75   24.70
  -2  -1  -2  544.95   26.20
  -2  -1  -2  484.85   25.10
   2   1   2  528.35   25.70
   2   1   2  573.04   29.10
   2   1   2  501.25   24.00
  -2   1  -2  545.95   26.00
  -2   1  -2  516.45   23.00
   2   1   2  509.65   27.50
  -2   1  -2  534.25   26.00
  -2   1  -2  526.25   25.40
   2   1   2  514.15   24.70
  -2   1  -2  556.54   26.10
  -2   1  -2  476.15   26.00
  -3  -1  -2  122.99   11.50
  -3  -1  -2  114.89   10.30
   3  -1   2  129.69   13.40
  -3  -1  -2  110.49    8.80
  -3  -1  -2  117.19    9.90
   3  -1   2  104.29   10.30
   3  -1   2  125.29   13.50
  -3  -1  -2  109.79   10.30
   3  -1   2  103.69    7.90
  -3  -1  -2  111.09   11.00
  -3  -1  -2   96.39    9.60
  -3   1  -2  129.99   11.20
   3   1   2  104.49   10.60
  -3   1  -2  130.69   11.60
  -3   1  -2  116.19    7.80
   3   1   2  103.39   11.90
  -3   1  -2  112.49   11.20
  -3   1  -2  113.99   10.70
   3   1   2  126.89   14.60
   3   1   2  113.39   13.90
  -4  -1  -2 1300.27   62.39
   4  -1   2 1276.57   61.99
  -4  -1  -2 1319.67   62.99
  -4  -1  -2 1309.27   61.09
   4  -1   2 1345.97   66.39
  -4  -1  -2 1327.37   62.89
   4  -1   2 1338.07   66.39
  -4  -1  -2 1405.46   63.29
  -4  -1  -2 1338.67   60.19
  -4  -1  -2 1341.77   62.59
  -4   1  -2 1358.56   63.49
   4   1   2 1388.36   63.29
  -4   1  -2 1292.57   62.69
  -4   1  -2 1289.87   59.39
  -4   1  -2 1365.46   62.99
   4   1   2 1354.36   64.39
  -4   1  -2 1339.87   63.39
   4   1   2 1441.56   67.69
   4   1   2 1298.67   66.29
  -5  -1  -2   -1.30    6.10
   5  -1   2    6.30    8.10
   5  -1   2   -2.10    6.00
  -5  -1  -2    0.80    8.30
  -5  -1  -2   -3.30    8.80
   5  -1   2   12.20    8.10
  -5  -1  -2   11.50    8.90
  -5  -1  -2    9.60    6.40
   5  -1   2   -7.50    8.30
  -5  -1  -2    1.30    6.30
   5   1   2   -1.40    7.50
   5   1   2   12.80    6.00
  -5   1  -2    1.60    5.60
  -5   1  -2    5.50    6.40
  -5   1  -2   14.70   10.00
   5   1   2    3.80   10.30
   5   1   2    0.70    7.50
   5   1   2   -9.10    6.70
  -5   1  -2   -1.50    8.90
   6  -1   2   -1.30    8.70
   6  -1   2   -0.80   13.80
   6  -1   2   -0.50    7.80
  -6  -1  -2   22.40   12.10
  -6  -1  -2    7.30   11.20
  -6  -1  -2   16.00    8.50
   6  -1   2   14.40    8.80
  -6  -1  -2   18.80    8.50
  -6  -1  -2   24.60    9.20
  -6  -1  -2    1.20   11.00
   6   1   2   10.20   14.10
   6   1   2   10.90   11.90
  -6   1  -2   13.90    8.80
  -6   1  -2    5.20    8.70
   6   1   2   16.80   10.70
  -6   1  -2    3.30   11.40
   6   1   2   15.00   13.60
  -6   1  -2    4.20    7.50
   6   1   2   11.50    9.90
  -7  -1  -2   13.10   10.30
  -7  -1  -2   15.10   14.40
   7  -1   2   62.59   20.70
   7  -1   2    0.60   11.40
  -7  -1  -2   11.40   14.60
   7  -1   2   37.00   15.10
  -7  -1  -2    6.00   15.00
   7   1   2    5.00   12.60
   7   1   2   36.30   13.90
   7   1   2   16.10   12.30
   7   1   2   36.40   13.60
   7   1   2   24.20   12.00
  -7   1  -2   46.20   17.30
  -7   1  -2    2.00   10.30
  -7   1  -2    3.30    8.90
  -7   1  -2    7.50   14.20
   8  -1   2   55.49   23.30
  -8  -1  -2   65.09   16.90
   8  -1   2   35.40   15.50
   8  -1   2   50.19   22.50
  -8  -1  -2   37.90   18.20
  -8  -1  -2   55.39   19.20
  -8   1  -2   27.30   19.50
   8   1   2   44.00   22.20
   8   1   2   65.99   19.80
   8   1   2   29.50   16.20
  -8   1  -2   62.59   19.70
  -8   1  -2   51.59   21.10
   8   1   2   44.20   17.40
   9  -1   2  -11.00   20.70
   9  -1   2    7.10   17.60
  -9  -1  -2  -19.30   14.10
  -9  -1  -2   -7.50   13.30
  -9  -1  -2   17.50   20.20
   9  -1   2   16.10   24.20
  -9   1  -2    2.30   21.60
   9   1   2  -36.50   21.20
   9   1   2  -13.80   19.40
   9   1   2   26.20   25.60
  -9   1  -2   24.90   21.20
  -9   1  -2   21.10   20.40
   9  -2  -2    4.80   17.30
  -9  -2   2  -14.50   20.40
  -9  -2   2    4.90   17.70
  -9  -2   2   15.00   19.70
   9  -2  -2  -37.30   21.00
   9  -2  -2   25.80   16.80
   9   2  -2  -11.10   13.00
   9   2  -2   27.80   19.00
  -9   2   2  -10.70   20.60
  -9   2   2    8.60   13.90
  -9   2   2  -10.80   16.50
   9   2  -2   -5.00   23.10
  -8  -2   2    5.80   13.20
   8  -2  -2   29.60   15.00
  -8  -2   2   32.50   16.80
   8  -2  -2    0.10   14.40
  -8  -2   2   -2.40   16.30
   8  -2  -2   -3.80   10.20
  -8   2   2   17.30   12.80
  -8   2   2   15.90   13.80
  -8   2   2   13.80   11.50
   8   2  -2    3.50   12.40
   8   2  -2    2.00   12.90
   8   2  -2   29.00   22.50
   8   2  -2   15.60   16.20
   7  -2  -2   71.49   17.90
  -7  -2   2   44.80   11.90
  -7  -2   2   38.50   13.70
   7  -2  -2   62.09   16.00
   7  -2  -2   42.30   14.50
  -7  -2   2   26.00    8.20
  -7  -2   2   53.19   13.70
   7   2  -2   41.20   11.10
   7   2  -2   27.90   13.00
  -7   2   2   43.50   15.90
  -7   2   2   47.90   14.30
   7   2  -2   67.29   20.10
  -7   2   2   45.70   13.70
  -6  -2   2  336.97   26.90
  -6  -2   2  306.87   26.70
   6  -2  -2  274.27   29.50
   6  -2  -2  328.67   31.60
   6  -2  -2  299.17   20.00
  -6  -2   2  321.97   20.50
  -6  -2   2  333.97   29.60
   6  -2  -2  298.27   26.70
  -6  -2   2  354.46   23.40
  -6   2   2  306.77   27.50
  -6   2   2  322.37   18.90
  -6   2   2  366.96   28.40
   6   2  -2  306.97   30.00
   6   2  -2  333.47   23.60
  -6   2   2  324.67   25.90
   6   2  -2  327.07   25.30
   6   2  -2  368.06   31.00
   5  -2  -2   38.60   11.40
  -5  -2   2   30.30   10.80
   5  -2  -2   40.70   12.50
  -5  -2   2   57.89    9.20
   5  -2  -2   31.80    6.50
  -5  -2   2   37.40    6.80
   5  -2  -2   41.20    9.30
  -5  -2   2   13.80    9.70
  -5  -2   2   28.80    9.50
  -5   2   2   49.50    9.70
  -5   2   2   30.60    5.60
   5   2  -2   45.50    9.40
   5   2  -2   54.39    9.30
   5   2  -2   22.40    8.80
  -5   2   2   40.60   10.70
  -5   2   2   39.10   12.60
   5   2  -2   35.00   10.60
  -4  -2   2  388.86   23.80
  -4  -2   2  386.46   25.00
  -4  -2   2  427.76   25.10
   4  -2  -2  440.16   28.90
   4  -2  -2  385.96   24.70
  -4  -2   2  404.16   20.80
   4  -2  -2  385.56   19.20
  -4  -2   2  421.86   23.10
   4  -2  -2  375.56   19.80
   4  -2  -2  397.36   26.20
  -4   2   2  383.76   24.60
  -4   2   2  407.56   25.10
  -4   2   2  390.06   20.00
   4   2  -2  420.06   26.10
   4   2  -2  399.96   23.00
   4   2  -2  419.96   28.20
  -4   2   2  426.86   27.00
   3  -2  -2  781.22   36.20
   3  -2  -2  788.42   37.80
  -3  -2   2  804.22   41.30
   3  -2  -2  872.71   36.70
  -3  -2   2  804.22   37.90
   3  -2  -2  864.91   41.10
  -3  -2   2  883.11   39.90
   3  -2  -2  836.12   42.80
   3  -2  -2  819.02   42.80
  -3  -2   2  897.31   40.90
  -3  -2   2  845.72   40.80
  -3   2   2  779.22   37.10
   3   2  -2  826.82   38.80
  -3   2   2  866.91   41.20
   3   2  -2  805.52   37.80
   3   2  -2  894.61   38.60
   3   2  -2  885.01   41.50
   3   2  -2  888.61   43.70
  -3   2   2  873.61   40.90
  -3   2   2  875.91   37.70
  -3   2   2  823.62   41.70
  -2  -2   2 6826.62  279.07
  -2  -2   2 6793.52  277.37
  -2  -2   2 6781.02  279.47
  -2  -2   2 6595.74  279.97
   2  -2  -2 6379.06  277.77
   2  -2  -2 6665.53  280.77
   2  -2  -2 6627.54  275.67
   2  -2  -2 6839.72  281.07
   2  -2  -2 6648.53  279.27
  -2   2   2 6740.73  280.07
   2   2  -2 6953.90  281.37
   2   2  -2 6785.12  276.87
   2   2  -2 6407.16  281.87
   2   2  -2 6592.64  276.17
  -2   2   2 6670.83  277.57
  -2   2   2 6879.91  280.37
   2   2  -2 6452.55  279.07
   2   2  -2 6534.75  277.37
  -2   2   2 6542.75  278.87
  -2   2   2 6222.28  275.97
   1  -2  -2  211.18   11.80
   1  -2  -2  217.78   12.60
  -1  -2   2  209.98   12.00
   1  -2  -2  214.38   12.10
  -1  -2   2  206.58   11.40
  -1  -2   2  216.58   12.00
  -1  -2   2  207.28   11.90
   1  -2  -2  225.88   10.20
   1  -2  -2  236.48   12.70
   1  -2  -2  206.78   12.10
   1  -2  -2  229.58   11.50
  -1  -2   2  215.38   14.50
  -1  -2   2  207.08   11.10
   1   2  -2  217.28   12.50
   1   2  -2  198.48   13.40
  -1   2   2  210.28   12.20
   1   2  -2  215.58   11.40
   1   2  -2  223.58   12.90
  -1   2   2  198.38   10.00
   1   2  -2  217.78   11.40
  -1   2   2  207.08   12.30
  -1   2   2  215.08   12.60
  -1   2   2  207.28   11.30
   1   2  -2  216.68   13.20
  -1   2   2  200.28   11.70
  -1   2   2  232.08   12.20
   0  -2   2   61.49    5.40
   0  -2   2   55.99    4.40
   0  -2   2   54.29    4.10
   0  -2  -2   55.19    3.90
   0  -2   2   63.89    6.20
   0  -2   2   59.09    4.60
   0  -2   2   66.89    4.00
   0  -2  -2   69.49    5.80
   0  -2  -2   61.09    4.60
   0  -2  -2   55.99    5.30
   0  -2   2   62.19    5.80
   0  -2   2   61.09    6.30
   0  -2  -2   62.09    4.10
   0  -2  -2   61.29    6.10
   0  -2  -2   60.19    6.50
   0   2  -2   58.39    6.10
   0   2  -2   61.79    4.90
   0   2   2   57.09    5.70
   0   2  -2   60.89    5.50
   0   2   2   59.99    3.90
   0   2  -2   62.99    6.00
   0   2  -2   45.80    3.80
   0   2  -2   62.49    5.30
   0   2   2   56.49    4.00
   0   2  -2   54.69    4.10
   0   2   2   61.09    6.20
   0   2  -2   57.19    5.80
   0   2   2   62.79    5.50
   0   2   2   60.59    6.50
   0   2   2   54.79    4.90
   1  -2   2  152.78   11.40
  -1  -2  -2  158.28   10.40
   1  -2   2  166.28    9.70
  -1  -2  -2  161.08    9.80
   1  -2   2  152.68   11.10
  -1  -2  -2  144.39    9.80
  -1  -2  -2  158.58    9.70
  -1  -2  -2  155.88    8.20
   1  -2   2  150.48    9.50
   1   2   2  147.69   10.80
  -1   2  -2  157.08    9.30
  -1   2  -2  157.48    9.60
   1   2   2  155.88   10.20
   1   2   2  167.08    8.30
   1   2   2  138.89    7.50
  -1   2  -2  143.39    9.10
  -1   2  -2  162.58    9.90
  -1   2  -2  125.59    9.00
   1   2   2  138.29    8.10
   1   2   2  158.68   10.10
  -2  -2  -2   39.60    5.10
  -2  -2  -2   30.90    5.50
  -2  -2  -2   34.10    4.50
   2  -2   2   30.10    2.90
  -2  -2  -2   29.40    5.80
  -2  -2  -2   33.60    4.20
   2  -2   2   33.70    4.90
  -2  -2  -2   30.90    5.30
   2  -2   2   38.30    7.30
   2  -2   2   35.20    7.60
  -2  -2  -2   32.90    4.60
   2   2   2   32.40    5.70
   2   2   2   44.80    7.80
   2   2   2   44.40    7.60
  -2   2  -2   39.10    6.30
  -2   2  -2   31.10    2.70
  -2   2  -2   37.80    5.30
  -2   2  -2   29.20    4.60
  -2   2  -2   30.60    5.80
   2   2   2   42.20    4.90
  -3  -2  -2  439.06   23.80
  -3  -2  -2  448.06   23.10
  -3  -2  -2  454.95   24.90
   3  -2   2  462.45   27.80
  -3  -2  -2  444.66   24.10
  -3  -2  -2  510.65   26.30
   3  -2   2  459.35   24.10
  -3  -2  -2  473.55   24.70
   3  -2   2  441.26   22.20
   3  -2   2  464.25   27.20
  -3  -2  -2  502.25   24.90
  -3   2  -2  483.75   21.80
   3   2   2  490.75   28.60
   3   2   2  436.46   25.70
  -3   2  -2  455.75   25.90
  -3   2  -2  431.06   24.90
   3   2   2  466.85   26.90
  -3   2  -2  471.55   25.70
  -3   2  -2  487.75   25.30
  -4  -2  -2  173.28   13.40
  -4  -2  -2  166.48   14.90
   4  -2   2  156.68   16.20
  -4  -2  -2  163.78   14.20
   4  -2   2  172.28   19.20
   4  -2   2  169.68   13.10
  -4  -2  -2  142.29   13.60
  -4  -2  -2  164.18   14.10
  -4  -2  -2  162.78   15.00
   4  -2   2  163.98   18.00
  -4  -2  -2  156.78   14.90
   4   2   2  161.18   16.30
   4   2   2  184.88   19.30
  -4   2  -2  139.69   15.10
   4   2   2  151.78   18.60
  -4   2  -2  143.89   14.50
   4   2   2  132.59   14.90
  -4   2  -2  156.28   11.20
  -4   2  -2  162.28   14.90
   5  -2   2  169.88   20.30
   5  -2   2  197.78   22.60
  -5  -2  -2  157.18   16.00
  -5  -2  -2  174.68   15.50
  -5  -2  -2  153.08   15.70
  -5  -2  -2  155.78   16.70
   5  -2   2  156.98   14.70
  -5  -2  -2  149.69   14.50
  -5  -2  -2  160.28   15.90
   5  -2   2  183.28   19.60
  -5  -2  -2  139.69   15.50
   5   2   2  190.98   20.60
  -5   2  -2  164.28   18.00
  -5   2  -2  169.78   13.30
  -5   2  -2  184.28   18.80
   5   2   2  187.48   21.50
   5   2   2  190.58   21.60
   5   2   2  174.98   17.70
   5   2   2  154.98   18.40
  -5   2  -2  148.79   15.90
   6  -2   2   21.90   15.10
  -6  -2  -2   19.70    8.90
   6  -2   2   39.30   13.60
  -6  -2  -2   20.80    9.20
   6  -2   2    7.00   11.50
  -6  -2  -2   15.60   11.40
  -6  -2  -2   10.10   11.10
   6  -2   2   11.00    7.50
  -6  -2  -2   37.80   10.70
  -6  -2  -2   21.70    9.80
  -6   2  -2   18.60    7.90
   6   2   2    7.20   12.60
   6   2   2   37.30   10.20
   6   2   2   40.50   15.60
  -6   2  -2   31.50   10.80
   6   2   2   14.80    9.10
  -6   2  -2   15.20    9.30
   6   2   2   34.70   12.10
  -6   2  -2   19.50   13.40
  -7  -2  -2   64.99   13.60
  -7  -2  -2   65.89   14.30
   7  -2   2   90.79   16.00
   7  -2   2   89.09   19.40
  -7  -2  -2   75.59   13.10
  -7  -2  -2   62.29   15.90
   7  -2   2   82.69   21.50
  -7  -2  -2   81.99   18.50
  -7  -2  -2   92.59   15.80
   7   2   2   60.99   17.40
  -7   2  -2   31.40   16.60
   7   2   2   62.89   16.60
   7   2   2   42.60   18.30
   7   2   2   81.09   17.60
  -7   2  -2   81.59   18.00
   7   2   2   48.70   17.60
   7   2   2   88.49   18.60
  -7   2  -2   68.39   18.40
  -8  -2  -2    8.20   12.60
  -8  -2  -2   22.40   13.60
   8  -2   2   16.00   15.70
  -8  -2  -2   -9.50   16.20
   8  -2   2  -29.20   10.70
  -8   2  -2  -14.10   12.30
   8   2   2   15.10   15.10
   8   2   2   -9.00   17.40
  -8   2  -2   -1.70   19.40
   8   2   2    6.70   17.10
  -8   2  -2   15.50   13.20
   8   2   2    6.10   13.80
   9  -2   2   16.20   18.20
  -9  -2  -2  -13.30   13.20
   9  -2   2   15.90   18.50
  -9  -2  -2    0.70   20.20
  -9  -2  -2   24.30   20.00
   9  -2   2   20.00   16.20
  -9   2  -2    2.30   14.80
   9   2   2    7.70   21.30
   9   2   2  -19.00   21.10
  -9   2  -2   -7.90   20.80
   9   2   2   25.80   23.70
   9   2   2   -9.90   20.60
  -9   2  -2   19.50   15.30
   9  -3  -2   20.30   23.80
   9  -3  -2   14.50   16.60
   9  -3  -2   44.00   20.70
  -9  -3   2   37.10   15.50
  -9  -3   2   46.20   21.90
  -9  -3   2   52.99   18.70
  -9   3   2   56.69   22.10
  -9   3   2  -12.90   20.10
   9   3  -2   37.70   20.80
   9   3  -2   39.20   20.20
   9   3  -2   26.40   16.40
  -8  -3   2   94.49   19.80
  -8  -3   2  153.28   21.50
   8  -3  -2  120.19   22.70
   8  -3  -2  132.69   23.90
   8  -3  -2  115.89   27.40
  -8  -3   2  111.89   21.20
  -8   3   2  112.79   19.20
   8   3  -2  175.58   27.30
   8   3  -2  151.28   26.90
   8   3  -2  132.59   22.30
  -8   3   2  118.69   25.20
  -8   3   2  138.59   21.20
  -7  -3   2   49.30   12.30
   7  -3  -2   42.20   15.10
  -7  -3   2   25.30   12.90
   7  -3  -2   42.50   16.60
  -7  -3   2   62.59   16.90
  -7  -3   2   43.40   15.40
   7  -3  -2   67.59   16.70
   7   3  -2   54.89   14.10
  -7   3   2   66.89   19.00
  -7   3   2   49.50   12.70
   7   3  -2   43.80   13.50
   7   3  -2   76.39   20.60
   7   3  -2   50.49   21.90
  -7   3   2   51.69   14.80
  -6  -3   2  307.47   24.10
   6  -3  -2  362.16   32.20
   6  -3  -2  319.97   31.80
   6  -3  -2  288.57   19.30
   6  -3  -2  358.16   29.10
  -6  -3   2  304.77   23.40
  -6  -3   2  320.17   21.00
  -6  -3   2  298.87   28.60
  -6  -3   2  327.27   24.80
  -6   3   2  295.97   19.60
   6   3  -2  344.67   29.80
  -6   3   2  299.97   25.70
   6   3  -2  317.47   32.00
   6   3  -2  335.27   24.90
  -6   3   2  341.57   27.70
  -6   3   2  313.17   29.80
   6   3  -2  336.57   32.80
   6   3  -2  304.47   24.30
  -5  -3   2   76.29   11.40
  -5  -3   2  102.09   16.20
   5  -3  -2  105.89    9.60
  -5  -3   2   83.99   13.60
  -5  -3   2   87.29   12.40
   5  -3  -2   77.29   14.20
  -5  -3   2   92.59   10.00
   5  -3  -2   82.29   14.50
   5  -3  -2   91.79   16.30
   5   3  -2   76.89   13.60
   5   3  -2   89.49   11.90
   5   3  -2  104.79   13.00
  -5   3   2  113.39    8.20
   5   3  -2  124.89   18.80
  -5   3   2   84.89   11.90
  -5   3   2  103.99   14.80
  -5   3   2   84.49   13.30
   5   3  -2  124.09   20.10
   4  -3  -2  556.84   26.20
   4  -3  -2  560.54   33.60
  -4  -3   2  546.15   29.60
  -4  -3   2  587.04   32.60
  -4  -3   2  643.54   29.00
   4  -3  -2  581.74   27.00
   4  -3  -2  618.14   33.10
   4  -3  -2  586.74   35.70
  -4  -3   2  588.34   31.90
  -4  -3   2  545.95   31.00
   4  -3  -2  525.75   26.90
  -4   3   2  585.14   31.10
   4   3  -2  554.94   29.50
  -4   3   2  482.95   27.60
   4   3  -2  596.24   37.20
  -4   3   2  583.84   33.10
  -4   3   2  566.14   26.40
   4   3  -2  515.95   34.10
  -4   3   2  614.54   32.40
   4   3  -2  570.04   31.50
   3  -3  -2   -0.60    6.40
  -3  -3   2    8.30    4.70
   3  -3  -2  -12.20    4.60
  -3  -3   2    4.70    2.60
  -3  -3   2    0.10    4.30
  -3  -3   2   -1.60    4.30
   3  -3  -2   -0.90    2.00
   3  -3  -2    0.90    2.70
  -3  -3   2    1.20    3.30
   3  -3  -2    0.40    4.70
   3   3  -2    2.70    3.20
  -3   3   2    0.50    2.70
  -3   3   2    1.50    4.50
   3   3  -2    2.10    5.10
  -3   3   2    3.30    2.20
   3   3  -2    3.60    3.60
  -3   3   2    4.20    5.70
  -3   3   2    7.10    5.50
   3   3  -2   -1.50    2.00
   3   3  -2    6.10    6.70
  -2  -3   2 9999.00  402.86
  -2  -3   2 9813.32  402.16
  -2  -3   2 9819.52  401.86
   2  -3  -2 9873.01  403.66
   2  -3  -2 9766.52  403.46
  -2  -3   2 9525.45  400.46
  -2  -3   2 9740.73  402.46
   2  -3  -2 8763.02  400.16
   2  -3  -2 9460.65  402.26
  -2  -3   2 9277.67  398.46
   2  -3  -2 9482.85  398.76
   2   3  -2 9502.95  401.46
  -2   3   2 9971.10  400.16
  -2   3   2 9671.13  402.96
   2   3  -2 9758.62  401.26
   2   3  -2 9818.32  399.16
   2   3  -2 8975.70  398.46
  -2   3   2 9729.43  401.36
  -2   3   2 9473.45  399.16
  -2   3   2 9695.33  402.96
   2   3  -2 9321.37  404.76
   2   3  -2 9879.31  403.76
   1  -3  -2   91.49    6.20
   1  -3  -2  103.49    7.60
  -1  -3   2   81.89    6.90
   1  -3  -2   76.39    7.90
  -1  -3   2   82.09    6.50
  -1  -3   2   80.69    7.10
   1  -3  -2   76.09    7.00
   1  -3  -2   77.49    7.50
   1  -3  -2   83.59    5.50
  -1  -3   2   81.79    4.20
  -1   3   2   77.29    6.90
  -1   3   2   90.29    5.80
   1   3  -2   85.99    4.30
  -1   3   2   89.99    8.40
  -1   3   2   88.19    7.60
   1   3  -2   86.29    8.10
   1   3  -2   68.09    6.60
   1   3  -2   68.49    8.90
   1   3  -2   87.29    5.60
   0  -3   2 4069.09  177.88
   0  -3  -2 4054.19  174.68
   0  -3   2 4379.16  175.38
   0  -3   2 4161.88  177.28
   0  -3  -2 4020.50  174.28
   0  -3   2 4200.78  176.08
   0  -3  -2 4274.17  176.38
   0  -3  -2 4319.27  177.08
   0  -3  -2 4079.29  178.38
   0  -3  -2 4144.29  176.68
   0  -3   2 4238.18  175.28
   0  -3   2 4125.49  175.58
   0  -3   2 4258.87  176.58
   0   3   2 4295.77  175.78
   0   3   2 4175.88  177.88
   0   3   2 4058.19  176.18
   0   3   2 4337.37  178.38
   0   3  -2 4215.68  177.98
   0   3  -2 4299.97  177.48
   0   3   2 4163.48  174.68
   0   3   2 4042.70  176.68
   0   3  -2 4086.79  176.48
   0   3   2 4143.69  176.38
   0   3  -2 4421.66  175.58
   0   3  -2 4159.78  175.28
   0   3  -2 4233.08  176.18
   1  -3   2   12.80    1.90
  -1  -3  -2   17.70    3.60
  -1  -3  -2   18.20    3.20
  -1  -3  -2   14.10    3.40
  -1  -3  -2   15.90    2.00
  -1  -3  -2   13.00    3.40
   1  -3   2   13.00    4.60
  -1  -3  -2    9.20    3.70
   1  -3   2   11.10    2.50
   1  -3   2   13.30    3.90
   1   3   2   14.10    1.90
   1   3   2   22.00    4.40
  -1   3  -2   13.70    4.00
  -1   3  -2   12.60    1.90
   1   3   2   10.20    2.60
   1   3   2   11.00    2.90
   1   3   2   14.80    2.40
  -1   3  -2    9.20    2.60
  -1   3  -2   17.00    3.70
  -1   3  -2   12.70    1.50
  -1   3  -2   14.50    3.40
   1   3   2    8.00    3.70
   2  -3   2  974.90   47.30
  -2  -3  -2  972.70   45.30
  -2  -3  -2  974.40   45.60
   2  -3   2 1044.90   48.20
   2  -3   2  908.51   42.00
  -2  -3  -2  991.40   45.10
   2  -3   2  957.20   43.70
  -2  -3  -2  974.70   43.40
  -2  -3  -2  981.90   44.50
  -2  -3  -2  997.90   43.80
   2   3   2 1055.19   46.90
   2   3   2  928.21   44.90
   2   3   2  994.40   43.80
  -2   3  -2  983.30   41.70
  -2   3  -2 1057.79   45.50
   2   3   2 1012.30   48.00
  -2   3  -2  906.11   45.10
  -2   3  -2  968.70   45.50
  -2   3  -2  947.01   44.10
  -3  -3  -2  430.06   22.30
   3  -3   2  398.26   20.50
   3  -3   2  476.95   27.00
  -3  -3  -2  429.16   22.80
   3  -3   2  438.06   21.90
  -3  -3  -2  402.66   23.30
  -3  -3  -2  435.56   23.20
   3  -3   2  402.56   20.30
  -3  -3  -2  419.76   23.00
  -3  -3  -2  416.36   24.00
  -3  -3  -2  414.16   23.40
   3  -3   2  409.16   26.40
   3   3   2  458.15   25.10
   3   3   2  511.65   26.50
   3   3   2  444.86   27.50
   3   3   2  428.06   28.10
  -3   3  -2  409.46   22.30
  -3   3  -2  430.96   24.60
  -3   3  -2  423.56   20.20
  -3   3  -2  477.25   25.00
  -3   3  -2  412.56   24.60
   4  -3   2 3964.10  171.28
  -4  -3  -2 4063.39  173.48
  -4  -3  -2 3946.31  172.88
  -4  -3  -2 3872.01  173.88
  -4  -3  -2 4052.39  172.98
   4  -3   2 4205.68  178.78
   4  -3   2 4205.68  178.58
  -4  -3  -2 4000.10  172.08
   4  -3   2 4085.69  176.68
  -4  -3  -2 3912.31  173.28
  -4  -3  -2 3947.71  173.48
  -4   3  -2 3896.31  174.68
  -4   3  -2 4052.89  174.58
  -4   3  -2 4056.19  174.68
   4   3   2 4373.96  180.18
  -4   3  -2 3995.90  169.88
   4   3   2 3826.72  177.38
   4   3   2 3916.71  176.28
   4   3   2 4056.99  177.58
   4   3   2 4001.60  175.88
  -5  -3  -2   -1.10    8.20
  -5  -3  -2    4.80    6.40
  -5  -3  -2    4.90    5.70
  -5  -3  -2    3.80    6.40
  -5  -3  -2   -6.20    8.00
   5  -3   2   -0.90    8.10
  -5  -3  -2    8.70    6.80
   5  -3   2   22.20   10.40
  -5  -3  -2    2.00    7.20
   5  -3   2   -2.40    7.60
   5  -3   2   -1.10    4.20
   5   3   2  -16.70    7.90
  -5   3  -2    5.30    5.30
   5   3   2    5.10    7.90
   5   3   2    1.10   10.60
  -5   3  -2    0.30    9.40
  -5   3  -2   13.30   10.50
  -5   3  -2   -4.00    6.20
   5   3   2    2.60    7.60
   5   3   2   -4.00    7.80
  -6  -3  -2   30.80   10.30
   6  -3   2   33.60   12.60
  -6  -3  -2   30.40   10.30
  -6  -3  -2   20.00    9.80
  -6  -3  -2   26.50   11.20
  -6  -3  -2   29.10    9.50
  -6  -3  -2   35.60   12.30
   6  -3   2   11.50   14.30
   6  -3   2   26.30   12.40
  -6  -3  -2   16.20   11.40
  -6   3  -2   40.20   11.50
  -6   3  -2   34.00   11.00
   6   3   2   47.00   14.50
   6   3   2   60.19   14.40
   6   3   2   34.70   12.00
   6   3   2   49.50   16.00
  -6   3  -2   24.80   10.40
   6   3   2   31.80   15.30
   6   3   2   46.10   15.70
  -6   3  -2   37.00    8.40
   6   3   2   28.10   11.80
  -7  -3  -2  191.58   23.30
   7  -3   2  141.99   26.50
  -7  -3  -2  177.18   20.60
  -7  -3  -2  175.08   20.00
  -7  -3  -2  207.78   22.30
  -7  -3  -2  165.08   19.10
   7  -3   2  152.88   23.70
  -7  -3  -2  217.68   19.10
   7  -3   2  196.08   24.40
  -7   3  -2  223.88   25.60
  -7   3  -2  163.88   21.30
   7   3   2  169.08   24.10
   7   3   2  239.78   29.70
   7   3   2  203.88   27.40
   7   3   2  245.58   30.20
  -7   3  -2  196.78   24.50
   7   3   2  198.48   27.70
   7   3   2  178.18   22.50
   7   3   2  132.19   24.40
   8  -3   2  254.77   35.00
   8  -3   2  203.98   30.50
  -8  -3  -2  242.88   26.30
  -8  -3  -2  252.27   26.80
  -8  -3  -2  260.17   27.50
  -8   3  -2  265.17   31.30
   8   3   2  258.07   30.50
  -8   3  -2  292.37   30.00
   8   3   2  246.58   33.90
   8   3   2  302.37   34.50
  -8   3  -2  237.38   27.20
   8   3   2  290.17   32.70
   8   3   2  229.88   31.70
  -9  -3  -2   20.30   19.60
   9  -3   2    0.80   16.80
   9  -3   2   18.90   25.20
  -9  -3  -2    5.80   13.90
  -9  -3  -2   12.00   19.40
   9  -3   2   -7.80   14.10
   9   3   2   -7.30   19.20
  -9   3  -2    3.50   15.60
   9   3   2   26.00   23.20
  -9   3  -2    3.60   14.00
   9   3   2   -9.70   21.20
   9   3   2   -4.50   15.20
  -9   3  -2    6.70   20.50
  -9  -4   2    6.70   13.40
   9  -4  -2    4.80   16.40
   9  -4  -2  -13.40   14.90
   9  -4  -2   10.20   14.00
  -9  -4   2    6.00   22.70
  -9   4   2  -15.20   13.20
   9   4  -2    6.70   19.70
   9   4  -2  -10.50   23.10
  -9   4   2    3.00   15.10
   9   4  -2  -14.80   15.90
   8  -4  -2    5.60   13.40
  -8  -4   2   -8.30   17.50
   8  -4  -2   -3.20   15.40
  -8  -4   2   -8.90   13.30
  -8  -4   2   -9.00   15.40
  -8  -4   2    1.20   11.20
   8  -4  -2    2.90   19.20
   8   4  -2    5.20   15.90
  -8   4   2   28.20   18.00
  -8   4   2  -12.10   13.20
  -8   4   2   -4.40   12.30
   8   4  -2    7.50   15.60
   8   4  -2  -22.30   18.00
  -7  -4   2   24.60   11.50
  -7  -4   2   49.30   13.30
   7  -4  -2   45.90   18.20
   7  -4  -2   52.99   16.60
   7  -4  -2   41.40   18.90
  -7  -4   2   13.40   14.50
  -7  -4   2   48.80   14.40
   7   4  -2   10.90   12.70
   7   4  -2   31.00   10.30
  -7   4   2   30.20   13.90
  -7   4   2   23.40   10.30
   7   4  -2   18.50   15.00
  -7   4   2   18.00   11.20
   7   4  -2   21.60   14.40
  -6  -4   2  560.54   33.20
   6  -4  -2  491.45   36.30
  -6  -4   2  428.26   29.60
  -6  -4   2  518.15   34.80
  -6  -4   2  506.85   29.70
  -6  -4   2  508.85   37.20
   6  -4  -2  523.45   37.30
   6  -4  -2  531.65   38.20
  -6   4   2  491.85   37.70
  -6   4   2  586.34   34.00
  -6   4   2  529.45   34.10
   6   4  -2  508.75   35.90
   6   4  -2  502.55   33.70
   6   4  -2  457.15   36.10
   6   4  -2  575.54   40.20
   6   4  -2  503.55   32.20
  -5  -4   2    5.20    5.90
   5  -4  -2   -4.70    4.20
  -5  -4   2    4.90    5.90
  -5  -4   2   13.50    7.50
   5  -4  -2   15.90    7.50
   5  -4  -2    5.30    3.50
  -5  -4   2    4.20    7.60
   5  -4  -2   -8.70    6.50
  -5  -4   2   13.60    7.00
   5  -4  -2    0.10    8.30
   5   4  -2   13.30   11.30
  -5   4   2  -11.80    6.20
   5   4  -2    9.50    8.30
  -5   4   2    2.20    3.00
  -5   4   2   -4.60    9.40
   5   4  -2   -3.10    7.70
   5   4  -2    6.50    4.80
  -5   4   2   -9.90    8.10
  -4  -4   2   26.40    9.20
   4  -4  -2   22.40    9.20
   4  -4  -2   18.10    9.80
   4  -4  -2   25.20    4.80
  -4  -4   2   36.40    5.70
  -4  -4   2   25.60    7.80
   4  -4  -2   25.30    4.10
  -4  -4   2   31.60    8.30
  -4  -4   2   34.10    5.80
   4   4  -2   32.40    6.50
  -4   4   2   25.70    3.50
   4   4  -2   38.90    9.90
  -4   4   2   43.00    9.60
   4   4  -2   34.40    8.20
  -4   4   2   25.70   10.20
  -4   4   2   11.70    6.00
   4   4  -2   23.60    8.00
  -3  -4   2  266.77   17.50
   3  -4  -2  266.67   13.40
  -3  -4   2  259.77   13.00
  -3  -4   2  251.27   15.90
   3  -4  -2  275.47   18.60
  -3  -4   2  248.28   15.10
  -3  -4   2  234.28   16.30
   3  -4  -2  257.97   18.40
   3  -4  -2  244.48   13.10
  -3   4   2  253.37   17.70
  -3   4   2  254.07   16.00
  -3   4   2  233.48   12.20
  -3   4   2  227.28   13.80
  -3   4   2  238.78   18.00
   3   4  -2  270.67   21.00
   3   4  -2  235.68   14.10
   3   4  -2  227.88   17.50
   3   4  -2  241.18   15.30
   3   4  -2  222.68   12.70
   2  -4  -2   19.50    3.70
   2  -4  -2   10.10    2.70
  -2  -4   2   24.40    5.10
  -2  -4   2   20.10    4.60
  -2  -4   2   23.00    4.90
   2  -4  -2   23.20    6.30
  -2  -4   2   16.30    5.90
  -2  -4   2   19.50    2.30
   2  -4  -2   23.10    5.40
  -2   4   2   23.10    3.60
  -2   4   2   21.70    5.40
   2   4  -2   18.50    6.10
  -2   4   2   14.10    3.80
  -2   4   2   15.10    6.00
   2   4  -2   16.30    5.40
   2   4  -2   18.20    2.50
  -2   4   2   19.00    3.40
   2   4  -2   15.50    3.30
  -1  -4   2  730.93   34.10
   1  -4  -2  684.53   34.20
  -1  -4   2  780.12   33.80
  -1  -4   2  715.43   31.60
   1  -4  -2  725.53   34.60
   1  -4  -2  738.93   34.90
  -1  -4   2  756.12   34.30
   1  -4  -2  722.23   32.70
   1  -4  -2  732.73   32.60
   1  -4  -2  739.23   33.70
  -1  -4   2  697.03   32.10
   1   4  -2  708.73   34.80
   1   4  -2  784.32   36.80
  -1   4   2  730.73   35.80
  -1   4   2  728.23   32.40
  -1   4   2  724.93   32.80
  -1   4   2  741.43   34.30
   1   4  -2  669.83   31.90
  -1   4   2  746.03   34.30
  -1   4   2  708.63   32.70
   1   4  -2  721.73   31.60
   0  -4  -2 1642.14   71.79
   0  -4   2 1742.03   70.99
   0  -4   2 1659.93   72.99
   0  -4   2 1663.93   71.89
   0  -4  -2 1600.34   69.49
   0  -4   2 1615.94   71.49
   0  -4  -2 1614.94   69.09
   0  -4  -2 1671.33   72.79
   0  -4  -2 1646.94   72.09
   0  -4  -2 1691.73   72.09
   0   4  -2 1698.23   70.79
   0   4  -2 1693.93   70.39
   0   4   2 1508.75   71.69
   0   4  -2 1637.14   71.69
   0   4  -2 1665.53   72.49
   0   4  -2 1605.64   72.69
   0   4  -2 1692.43   74.09
   0   4   2 1701.63   74.09
   0   4   2 1651.13   71.79
   0   4   2 1674.23   73.99
  -1  -4  -2  466.25   22.30
   1  -4   2  422.36   23.40
   1  -4   2  432.16   20.40
   1  -4   2  426.46   23.10
   1  -4   2  437.36   21.00
  -1  -4  -2  449.56   22.70
  -1  -4  -2  429.06   22.30
  -1  -4  -2  433.66   18.80
  -1  -4  -2  423.76   21.20
   1   4   2  418.56   21.50
  -1   4  -2  421.96   20.40
  -1   4  -2  444.16   21.10
   1   4   2  419.06   23.50
  -1   4  -2  455.05   23.50
  -1   4  -2  420.46   21.20
  -1   4  -2  445.66   19.50
   1   4   2  409.46   18.80
   1   4   2  429.56   24.90
  -1   4  -2  434.96   22.40
  -2  -4  -2  337.97   17.30
  -2  -4  -2  337.57   19.00
  -2  -4  -2  302.17   19.20
   2  -4   2  328.37   16.30
   2  -4   2  308.17   19.60
   2  -4   2  308.47   15.50
  -2  -4  -2  346.27   18.60
  -2  -4  -2  330.97   16.10
   2  -4   2  290.17   20.80
   2   4   2  289.57   15.70
  -2   4  -2  315.57   16.90
   2   4   2  313.97   21.90
  -2   4  -2  324.87   15.30
   2   4   2  305.57   20.20
  -2   4  -2  306.07   18.30
   2   4   2  331.17   18.20
  -2   4  -2  348.37   19.50
  -2   4  -2  328.97   19.10
  -3  -4  -2   73.49    8.00
   3  -4   2   78.19   11.20
  -3  -4  -2   72.59    8.80
  -3  -4  -2   62.59    8.40
  -3  -4  -2   85.09    9.60
   3  -4   2   64.49    6.40
   3  -4   2   65.19    6.20
  -3  -4  -2   76.89    8.20
  -3  -4  -2   81.39    8.90
   3  -4   2   77.09    5.60
   3  -4   2   75.59   11.10
  -3  -4  -2   64.59    9.20
   3   4   2   85.29   10.60
  -3   4  -2   55.99    9.70
  -3   4  -2   64.39    7.10
  -3   4  -2   66.09    9.90
   3   4   2   72.19   11.10
  -3   4  -2   65.69    5.90
   3   4   2   57.29    9.50
  -3   4  -2   72.89    9.80
   4  -4   2   18.80    8.20
  -4  -4  -2    7.70    7.80
   4  -4   2   11.00    3.50
  -4  -4  -2    6.50    7.10
  -4  -4  -2    2.90    6.70
  -4  -4  -2   20.40    8.80
  -4  -4  -2    9.60    5.60
   4  -4   2   27.50   11.30
  -4  -4  -2   17.10    7.90
  -4  -4  -2   20.40    6.40
   4  -4   2   10.90    6.80
   4  -4   2   18.10    4.40
   4   4   2   14.40    8.70
   4   4   2   18.40    8.20
   4   4   2   30.90   10.40
   4   4   2   -6.30    8.50
  -4   4  -2   33.90    7.80
  -4   4  -2   10.30    9.00
  -4   4  -2   20.80    7.60
  -4   4  -2   20.10    4.90
   5  -4   2    0.50    4.10
   5  -4   2   -5.00    8.90
  -5  -4  -2   10.80    8.90
   5  -4   2   -1.90    8.00
   5  -4   2    1.10    8.20
  -5  -4  -2    7.00    6.70
  -5  -4  -2   -0.70    5.60
  -5  -4  -2   -4.70    7.80
  -5  -4  -2    4.60    6.60
  -5  -4  -2   -0.70    5.50
  -5  -4  -2   -2.20    7.90
  -5   4  -2  -21.20    8.30
   5   4   2   -2.60    7.30
   5   4   2   -2.20    7.50
   5   4   2    2.10   10.50
   5   4   2   -0.30    9.50
  -5   4  -2   -3.50    4.50
   5   4   2   -0.10    6.70
  -5   4  -2   -3.80    9.80
  -5   4  -2    8.00   10.20
   5   4   2    0.50    9.10
   5   4   2   -6.40    6.50
  -6  -4  -2  165.68   19.30
  -6  -4  -2  199.88   19.00
   6  -4   2  185.18   23.70
  -6  -4  -2  178.18   19.30
   6  -4   2  154.98   19.00
  -6  -4  -2  170.98   19.70
  -6  -4  -2  175.68   17.80
  -6  -4  -2  176.08   18.10
  -6  -4  -2  173.48   18.70
   6  -4   2  158.48   22.10
  -6   4  -2  141.69   20.00
   6   4   2  201.28   22.50
   6   4   2  155.88   22.50
  -6   4  -2  179.68   15.10
   6   4   2  203.98   25.70
   6   4   2  177.88   21.20
  -6   4  -2  165.68   21.50
   6   4   2  176.78   22.20
  -6   4  -2  179.98   20.60
   6   4   2  161.08   23.90
   6   4   2  174.18   23.30
  -7  -4  -2  -13.00    6.70
  -7  -4  -2   14.10   13.50
   7  -4   2    7.60   12.30
  -7  -4  -2   -8.40   12.70
  -7  -4  -2    7.10   12.80
  -7  -4  -2    2.10    8.00
   7  -4   2    0.00   11.50
  -7  -4  -2    8.20   12.70
  -7  -4  -2   16.30   14.00
   7  -4   2   13.10    9.80
   7   4   2    9.10   16.40
   7   4   2    9.00   11.80
  -7   4  -2    6.70   10.70
   7   4   2   -0.70   10.30
  -7   4  -2    7.30   15.10
   7   4   2   -5.20   13.50
   7   4   2   -4.80   14.10
   7   4   2    6.10   16.40
  -7   4  -2    8.40   10.70
   7   4   2    7.50   14.20
  -8  -4  -2   36.60   14.40
   8  -4   2   23.60   22.50
  -8  -4  -2   33.60   13.40
   8  -4   2   51.29   21.10
  -8  -4  -2   43.00   14.40
  -8  -4  -2   31.10   14.90
  -8  -4  -2   42.60   17.30
   8   4   2   23.80   20.00
   8   4   2   -0.80   17.60
  -8   4  -2   35.80   21.00
   8   4   2   18.90   12.80
  -8   4  -2    0.70   17.60
   8   4   2   36.90   15.90
   8   4   2   11.80   18.70
   8   4   2   33.50   19.10
  -8   4  -2   27.90   19.00
   9  -4   2   22.60   17.90
  -9  -4  -2   11.30   13.60
  -9  -4  -2   -8.90   13.70
  -9  -4  -2   36.90   20.10
   9   4   2  -10.30   15.00
  -9   4  -2   -6.70   15.60
   9   4   2   43.90   23.40
  -9   4  -2  -27.30   19.80
   9   4   2    2.10   21.80
  -9   4  -2   23.00   16.20
   9  -5  -2   27.70   16.60
   9  -5  -2    6.50   25.00
  -9  -5   2   11.40   19.60
  -9  -5   2  -10.00   15.20
   9  -5  -2   16.20   23.20
   9   5  -2   56.09   21.90
   9   5  -2   23.10   24.10
  -9   5   2   27.70   18.20
   9   5  -2   14.20   20.20
   9   5  -2   16.40   19.60
  -9   5   2   45.80   17.10
   8  -5  -2   12.00   16.40
  -8  -5   2   28.50   19.80
   8  -5  -2   36.60   21.40
  -8  -5   2    8.20   13.60
   8  -5  -2  -14.70   13.10
  -8  -5   2   -5.70   11.10
  -8   5   2   36.70   18.30
   8   5  -2   31.20   22.80
  -8   5   2  -11.10    9.10
  -8   5   2  -43.10   16.00
   8   5  -2    4.00   15.80
   8   5  -2  -33.10   17.40
  -7  -5   2   29.80   15.40
  -7  -5   2    9.20   11.90
   7  -5  -2   15.10   11.30
   7  -5  -2   27.20   17.70
   7  -5  -2   -2.30   17.10
  -7  -5   2   14.10   12.00
   7   5  -2    9.20   11.00
   7   5  -2   12.60   17.90
  -7   5   2   22.50   13.20
   7   5  -2    7.70   14.00
   7   5  -2    7.10   13.40
  -7   5   2   26.00   16.00
   7   5  -2   18.90   15.10
  -7   5   2   30.30   17.30
   6  -5  -2    5.10   14.30
  -6  -5   2   11.60   10.00
   6  -5  -2    6.40   14.80
  -6  -5   2   12.90    8.90
  -6  -5   2    4.30   12.20
  -6  -5   2   33.00   11.70
   6  -5  -2   33.10   11.40
  -6   5   2   16.20   10.90
   6   5  -2   27.50    9.90
   6   5  -2   10.60    9.90
   6   5  -2   13.10   14.80
   6   5  -2   21.50    9.40
  -6   5   2   28.50   12.40
  -6   5   2    6.10    9.40
   6   5  -2   16.30   11.70
  -5  -5   2   43.00    8.80
   5  -5  -2   41.70   14.30
   5  -5  -2   69.29   14.50
   5  -5  -2   50.99    7.10
  -5  -5   2   61.59   10.90
  -5  -5   2   54.69   13.60
  -5  -5   2   48.00    7.70
  -5  -5   2   51.59    9.40
   5   5  -2   46.40   14.40
  -5   5   2   46.90    4.00
  -5   5   2   43.00   12.20
  -5   5   2   74.59   12.90
   5   5  -2   59.09   10.00
  -5   5   2   58.79   12.10
   5   5  -2   42.50    9.20
   5   5  -2   48.70   15.40
  -4  -5   2    2.40    4.00
   4  -5  -2    5.10    2.50
  -4  -5   2   -1.50    5.10
   4  -5  -2   -5.30    5.90
  -4  -5   2    8.60    6.70
   4  -5  -2   11.30    6.90
   4  -5  -2    2.90    3.50
  -4  -5   2   17.20    8.60
  -4  -5   2    5.40    6.10
   4   5  -2    6.60    4.70
   4   5  -2    9.00    6.80
   4   5  -2   -5.00    5.40
   4   5  -2    4.20    7.40
  -4   5   2   12.30    8.20
  -4   5   2    1.90    6.40
  -4   5   2    0.40    7.60
  -4   5   2    2.40    1.90
  -3  -5   2  294.27   15.10
   3  -5  -2  293.67   15.80
   3  -5  -2  314.37   20.30
  -3  -5   2  318.27   17.80
  -3  -5   2  333.17   19.40
  -3  -5   2  331.07   19.10
   3  -5  -2  271.57   15.10
   3  -5  -2  315.17   22.50
  -3  -5   2  319.57   21.00
   3   5  -2  273.27   15.10
  -3   5   2  291.77   20.60
   3   5  -2  326.57   24.20
  -3   5   2  327.47   21.40
  -3   5   2  309.87   19.00
  -3   5   2  289.57   14.50
   3   5  -2  261.57   20.80
   3   5  -2  298.17   17.30
  -2  -5   2   25.60    3.00
   2  -5  -2   35.60    6.50
  -2  -5   2   26.80    6.50
  -2  -5   2   33.80    5.30
  -2  -5   2   23.20    4.00
   2  -5  -2   31.00    4.60
   2  -5  -2   32.60    4.30
   2  -5  -2   14.20    6.40
  -2  -5   2   39.80    6.90
   2   5  -2   25.80    5.80
  -2   5   2   14.50    3.50
  -2   5   2   36.00    3.80
  -2   5   2   32.80    7.10
   2   5  -2   30.40    4.10
   2   5  -2   27.40    3.50
  -2   5   2   30.10    4.70
  -2   5   2   20.10    4.00
   2   5  -2   26.40    3.40
   2   5  -2   14.10    7.20
  -2   5   2   26.70    6.20
   1  -5  -2   25.80    3.70
   1  -5  -2   17.10    4.00
  -1  -5   2   23.20    4.30
  -1  -5   2   21.90    3.20
  -1  -5   2   16.90    2.50
   1  -5  -2   17.60    4.60
   1  -5  -2   21.90    5.40
  -1  -5   2   19.60    5.20
  -1  -5   2   24.90    5.60
  -1   5   2   18.90    4.80
   1   5  -2   21.90    5.30
   1   5  -2   23.70    3.40
  -1   5   2   11.30    3.10
  -1   5   2   17.10    4.30
   1   5  -2   27.70    5.10
   1   5  -2   26.00    2.60
  -1   5   2   24.10    5.50
  -1   5   2   23.80    4.30
   1   5  -2   29.50    6.60
   0  -5  -2   20.90    2.00
   0  -5   2   23.60    4.80
   0  -5   2   17.70    4.30
   0  -5  -2   13.70    3.30
   0  -5   2   30.90    4.40
   0  -5  -2   20.10    4.20
   0  -5   2   22.20    3.00
   0  -5  -2   28.80    5.10
   0  -5  -2   18.30    2.20
   0  -5  -2   20.00    4.50
   0  -5   2   22.10    4.00
   0   5   2   23.40    4.70
   0   5   2   13.50    4.80
   0   5  -2   22.30    2.70
   0   5   2   16.70    5.70
   0   5  -2   32.20    5.80
   0   5  -2    4.30    4.10
   0   5  -2   23.80    5.40
   0   5  -2   16.10    4.50
   0   5   2   21.90    1.80
   1  -5   2  457.05   25.00
  -1  -5  -2  483.75   23.90
  -1  -5  -2  447.56   21.90
  -1  -5  -2  424.56   23.30
   1  -5   2  451.65   24.70
   1  -5   2  464.75   22.00
  -1  -5  -2  433.46   23.50
   1  -5   2  391.06   21.90
  -1   5  -2  451.75   23.10
  -1   5  -2  444.86   23.60
   1   5   2  466.65   26.10
  -1   5  -2  437.86   20.90
  -1   5  -2  466.25   22.00
  -1   5  -2  452.05   25.30
   1   5   2  479.15   26.40
  -1   5  -2  472.95   22.60
   1   5   2  458.55   19.30
   1   5   2  455.95   19.60
   1   5   2  448.46   23.40
  -2  -5  -2   51.49    8.30
  -2  -5  -2   55.59    5.20
   2  -5   2   62.99    8.50
   2  -5   2   46.40    9.50
  -2  -5  -2   57.49    7.50
   2  -5   2   52.49    5.60
  -2  -5  -2   52.19    7.10
   2  -5   2   47.20    5.00
  -2  -5  -2   54.79    6.00
  -2   5  -2   44.40    5.90
  -2   5  -2   42.60    6.20
   2   5   2   56.39   10.40
   2   5   2   45.10    5.70
   2   5   2   52.49    4.90
  -2   5  -2   49.20    8.10
   2   5   2   70.49    9.60
  -2   5  -2   62.59    9.30
  -2   5  -2   58.19    5.50
   2   5   2   64.19    8.30
   3  -5   2   -2.20    2.60
  -3  -5  -2    3.40    4.90
  -3  -5  -2    3.30    4.50
  -3  -5  -2   -2.10    3.00
  -3  -5  -2   -3.50    3.60
   3  -5   2    6.00    8.20
  -3  -5  -2   -3.60    5.50
   3  -5   2   -0.10    4.80
   3  -5   2    7.20    5.50
  -3  -5  -2   -1.60    5.30
   3  -5   2    0.70    2.40
  -3  -5  -2   -4.30    6.20
  -3   5  -2    2.80    6.60
  -3   5  -2   -1.10    2.40
   3   5   2  -10.60    4.50
   3   5   2   -1.50    5.10
   3   5   2    1.70    3.50
  -3   5  -2    4.00    6.40
   3   5   2   -2.40    6.70
  -3   5  -2    3.40    4.60
  -3   5  -2   -0.50    2.40
  -4  -5  -2  318.67   20.30
   4  -5   2  296.37   25.70
   4  -5   2  257.17   13.40
  -4  -5  -2  267.87   17.30
  -4  -5  -2  280.97   19.20
   4  -5   2  281.37   22.00
  -4  -5  -2  286.67   19.30
   4  -5   2  254.67   14.20
  -4  -5  -2  238.38   19.70
   4  -5   2  335.17   27.10
  -4  -5  -2  267.67   18.10
  -4  -5  -2  279.17   19.80
  -4   5  -2  254.27   19.50
   4   5   2  256.17   24.70
  -4   5  -2  266.07   19.60
   4   5   2  286.47   21.70
   4   5   2  294.27   26.30
   4   5   2  280.47   20.80
  -4   5  -2  252.37   15.40
   4   5   2  309.37   21.80
  -4   5  -2  255.57   19.90
   5  -5   2   -0.20    3.40
  -5  -5  -2  -11.80    8.50
   5  -5   2   19.60   10.50
  -5  -5  -2   15.70    8.80
  -5  -5  -2    8.00    8.50
   5  -5   2    2.40    8.00
   5  -5   2    7.80   12.10
  -5  -5  -2    5.20    6.70
  -5  -5  -2    2.60    6.20
  -5  -5  -2   -6.30    7.50
  -5  -5  -2    7.00    6.40
  -5   5  -2    3.00   10.20
   5   5   2   -8.40    6.40
   5   5   2   -3.30   11.30
   5   5   2    3.90   10.00
  -5   5  -2    8.30   10.80
  -5   5  -2    6.40    4.90
   5   5   2   16.50    8.00
  -5   5  -2    3.50    7.60
   5   5   2   -5.30   10.80
   5   5   2    1.90    9.00
   5   5   2  -16.40    9.90
  -6  -5  -2   13.10    8.30
   6  -5   2   12.90   16.00
  -6  -5  -2    7.90    7.70
   6  -5   2   -7.40    9.90
  -6  -5  -2   30.30   12.30
  -6  -5  -2    5.60   11.10
   6  -5   2    8.50   14.70
  -6  -5  -2   12.50   10.90
  -6  -5  -2   14.90    8.30
  -6  -5  -2   21.20   11.80
  -6   5  -2    3.40    9.20
   6   5   2    4.80   10.20
   6   5   2   16.60   11.10
   6   5   2   16.10   14.10
   6   5   2   12.10    9.50
   6   5   2   -6.10   12.10
  -6   5  -2   21.00   13.50
  -6   5  -2   13.40    6.90
   6   5   2    9.30   13.10
   6   5   2    7.10   13.60
  -6   5  -2   12.80    9.10
  -7  -5  -2   35.80   14.90
  -7  -5  -2   56.09   16.00
  -7  -5  -2   50.69   14.30
  -7  -5  -2   41.70   15.00
   7  -5   2   39.10   16.20
  -7  -5  -2   44.30   15.60
  -7  -5  -2   30.40   10.40
  -7  -5  -2   39.60   14.80
   7  -5   2   78.79   21.00
   7  -5   2   61.59   16.50
   7   5   2   48.20   18.80
   7   5   2   49.00   19.20
  -7   5  -2   45.40   17.90
  -7   5  -2   35.80   13.90
   7   5   2   31.80   16.80
   7   5   2   28.90   17.50
   7   5   2   56.99   18.50
  -7   5  -2   72.29   19.00
   7   5   2   37.80   17.70
   7   5   2   82.29   21.60
  -8  -5  -2   44.00   13.10
  -8  -5  -2   70.99   19.40
  -8  -5  -2   35.00   17.10
  -8  -5  -2   48.20   12.80
   8  -5   2   63.29   20.20
  -8  -5  -2   70.99   16.30
  -8  -5  -2   40.50   14.90
  -8  -5  -2   54.59   17.90
   8  -5   2   23.10   22.20
  -8   5  -2   58.19   17.20
   8   5   2   21.10   18.30
  -8   5  -2   67.39   17.80
  -8   5  -2   69.99   21.40
   8   5   2   44.90   21.40
   8   5   2   38.60   21.80
   8   5   2   32.90   15.80
   8   5   2   44.40   19.70
   8   5   2   61.59   18.80
  -9  -6   2   10.40   22.70
   9  -6  -2   -6.70   23.30
   9  -6  -2   24.90   16.80
   9  -6  -2   11.00   18.80
  -9  -6   2  -16.60   19.20
   9   6  -2  -12.90   24.30
  -9   6   2   -1.80   21.30
   9   6  -2  -32.20   20.90
  -9   6   2    0.80   20.00
   9   6  -2    0.30   23.50
   9   6  -2    5.10   16.10
  -8  -6   2   -4.50   13.00
   8  -6  -2   -4.10   20.70
  -8  -6   2   -4.30    9.50
  -8  -6   2   17.00   17.00
   8  -6  -2   -6.10   16.50
   8  -6  -2   -5.00   18.80
  -8   6   2   11.10   14.90
   8   6  -2    2.40   13.80
  -8   6   2    5.10   19.70
   8   6  -2   -5.60   14.30
  -8   6   2   20.30   14.40
   8   6  -2   -2.20   10.90
   8   6  -2  -14.60   17.50
  -7  -6   2   65.99   13.40
  -7  -6   2   63.39   13.90
   7  -6  -2   63.59   16.30
  -7  -6   2   85.89   20.30
   7  -6  -2   31.00   15.40
  -7  -6   2   92.39   14.50
   7  -6  -2   67.49   18.80
  -7   6   2   56.89   13.00
   7   6  -2   82.39   16.80
  -7   6   2   53.39   17.80
   7   6  -2   43.80   19.30
   7   6  -2   74.89   17.20
  -7   6   2   71.49   17.20
   7   6  -2   59.59   18.00
  -6  -6   2  457.85   30.00
  -6  -6   2  473.75   34.20
   6  -6  -2  544.55   35.20
   6  -6  -2  522.35   42.80
   6  -6  -2  502.05   36.90
  -6  -6   2  472.85   34.10
  -6  -6   2  486.25   33.30
  -6   6   2  484.65   31.50
  -6   6   2  441.36   37.90
   6   6  -2  487.05   38.40
   6   6  -2  487.35   30.80
   6   6  -2  515.95   34.00
   6   6  -2  443.36   35.00
  -6   6   2  477.55   34.80
  -5  -6   2   -1.90    7.70
  -5  -6   2    3.10    5.40
   5  -6  -2   -2.30    5.20
   5  -6  -2   -5.10    6.60
   5  -6  -2   -8.60    7.60
  -5  -6   2    3.60    7.40
  -5  -6   2  -17.50    8.00
  -5  -6   2    4.60    7.50
  -5   6   2   -5.90    6.80
  -5   6   2    9.50    9.20
   5   6  -2    4.20    5.50
   5   6  -2    0.60    5.60
  -5   6   2   19.60   12.20
   5   6  -2   -5.00    7.30
   5   6  -2   -1.60    8.80
  -4  -6   2 1696.63   77.89
  -4  -6   2 1572.24   75.69
   4  -6  -2 1647.44   78.49
  -4  -6   2 1618.64   74.49
  -4  -6   2 1646.94   75.99
   4  -6  -2 1581.74   68.39
   4  -6  -2 1610.44   79.49
   4  -6  -2 1584.54   71.69
  -4  -6   2 1645.04   71.49
   4   6  -2 1548.74   81.39
  -4   6   2 1588.94   67.89
   4   6  -2 1693.53   79.19
  -4   6   2 1608.64   76.49
  -4   6   2 1660.53   78.39
  -4   6   2 1570.04   67.89
   4   6  -2 1668.23   74.39
  -4   6   2 1713.13   76.09
   4   6  -2 1694.53   73.79
   3  -6  -2  966.80   48.20
  -3  -6   2  907.31   41.60
   3  -6  -2  923.31   42.70
  -3  -6   2  929.81   46.10
  -3  -6   2  930.61   47.20
  -3  -6   2  942.21   45.20
   3  -6  -2  894.31   41.40
  -3  -6   2  966.30   45.90
   3  -6  -2 1036.30   48.70
  -3   6   2  878.41   40.30
  -3   6   2  927.91   40.90
  -3   6   2  965.60   46.90
  -3   6   2  937.61   47.40
   3   6  -2  988.60   50.99
  -3   6   2  911.51   45.00
   3   6  -2  916.31   43.30
   3   6  -2  973.00   47.40
  -2  -6   2  293.97   17.70
   2  -6  -2  305.17   20.50
   2  -6  -2  317.27   19.50
  -2  -6   2  315.97   18.90
   2  -6  -2  278.37   15.90
  -2  -6   2  288.67   18.00
  -2  -6   2  323.47   15.10
   2  -6  -2  265.97   16.30
  -2  -6   2  291.97   15.00
  -2   6   2  283.57   16.50
   2   6  -2  303.17   14.30
  -2   6   2  319.67   21.10
  -2   6   2  337.67   17.50
   2   6  -2  306.57   19.50
  -2   6   2  289.27   14.90
   2   6  -2  295.47   21.50
   2   6  -2  273.07   15.00
   2   6  -2  304.67   14.90
   2   6  -2  260.87   21.70
  -2   6   2  313.17   19.30
   1  -6  -2  656.93   34.10
   1  -6  -2  686.43   33.00
  -1  -6   2  666.93   30.80
  -1  -6   2  611.14   28.90
  -1  -6   2  664.83   32.10
  -1  -6   2  645.44   33.40
  -1  -6   2  702.83   32.90
   1  -6  -2  698.33   32.00
   1   6  -2  617.24   30.70
   1   6  -2  694.93   33.50
   1   6  -2  738.83   36.90
   1   6  -2  679.13   28.70
   1   6  -2  692.63   35.50
  -1   6   2  689.43   35.00
  -1   6   2  652.33   30.30
  -1   6   2  649.64   33.60
  -1   6   2  656.53   33.20
   0  -6   2 3609.84  153.98
   0  -6  -2 3730.53  154.18
   0  -6  -2 3348.26  150.78
   0  -6  -2 3556.04  153.78
   0  -6  -2 3655.63  155.38
   0  -6  -2 3629.04  154.58
   0  -6   2 3563.64  153.28
   0  -6   2 3535.95  154.18
   0  -6   2 3552.54  151.78
   0  -6   2 3626.14  155.58
   0   6  -2 3663.93  155.88
   0   6   2 3559.34  150.58
   0   6  -2 3644.04  151.68
   0   6   2 3807.72  157.68
   0   6  -2 3706.23  155.18
   0   6   2 3760.92  157.18
   0   6   2 3761.32  155.28
   0   6  -2 3488.55  157.38
  -1  -6  -2  553.34   26.40
   1  -6   2  557.84   29.20
   1  -6   2  543.15   26.40
  -1  -6  -2  546.95   28.30
   1  -6   2  545.45   28.90
  -1  -6  -2  541.25   28.20
  -1  -6  -2  545.35   28.20
  -1   6  -2  591.34   28.80
  -1   6  -2  582.84   30.20
  -1   6  -2  545.35   26.10
   1   6   2  556.04   31.30
   1   6   2  534.75   28.40
  -1   6  -2  521.05   27.40
   1   6   2  531.15   31.60
  -2  -6  -2  406.86   19.30
  -2  -6  -2  397.66   23.40
  -2  -6  -2  401.16   24.20
   2  -6   2  433.56   26.30
   2  -6   2  365.26   24.20
   2  -6   2  409.86   19.80
  -2  -6  -2  416.36   23.00
  -2  -6  -2  386.66   20.60
   2  -6   2  367.06   20.80
   2  -6   2  384.26   23.80
   2   6   2  383.16   20.20
   2   6   2  404.66   19.00
  -2   6  -2  451.15   25.00
   2   6   2  462.55   26.10
  -2   6  -2  410.76   21.80
  -2   6  -2  422.06   21.00
  -2   6  -2  421.46   23.90
  -2   6  -2  426.96   20.70
   2   6   2  451.55   28.40
   2   6   2  395.86   23.70
  -3  -6  -2  518.05   25.20
   3  -6   2  503.85   30.90
   3  -6   2  569.54   32.00
  -3  -6  -2  507.15   26.20
  -3  -6  -2  501.55   28.40
  -3  -6  -2  491.05   27.80
   3  -6   2  505.95   23.10
   3  -6   2  473.65   28.80
  -3  -6  -2  509.25   29.60
  -3   6  -2  492.65   30.10
  -3   6  -2  470.05   27.80
  -3   6  -2  473.05   24.10
  -3   6  -2  466.25   28.00
  -3   6  -2  492.55   24.60
   3   6   2  491.65   26.90
   3   6   2  502.85   30.50
   3   6   2  524.75   29.70
   3   6   2  534.95   34.10
   4  -6   2   59.59    4.80
  -4  -6  -2   57.09   11.30
  -4  -6  -2   75.99    9.10
   4  -6   2   61.19   14.20
  -4  -6  -2   71.29   11.20
  -4  -6  -2   44.60   10.50
  -4  -6  -2   56.59    9.20
   4  -6   2   62.69    4.70
  -4  -6  -2   73.09    9.90
   4  -6   2   57.69   14.30
  -4  -6  -2   72.99   10.90
   4  -6   2   82.99   13.20
   4   6   2   37.00   10.90
  -4   6  -2   57.09   10.30
   4   6   2   87.99   15.10
  -4   6  -2   54.89    7.20
   4   6   2   47.80   12.10
   4   6   2   76.09   11.80
  -4   6  -2   50.69   10.30
  -4   6  -2   67.19   12.50
  -5  -6  -2   12.50   10.50
  -5  -6  -2   18.60    7.70
   5  -6   2   21.50   10.80
  -5  -6  -2    1.40    8.20
  -5  -6  -2   26.90   10.50
  -5  -6  -2   14.50    7.20
   5  -6   2   12.70   13.50
   5  -6   2    7.70   12.40
  -5  -6  -2   21.50   10.50
  -5  -6  -2   16.60    8.70
   5   6   2    8.90   12.80
   5   6   2   -5.30    9.70
  -5   6  -2    6.80    8.10
   5   6   2   10.90   10.20
   5   6   2   13.30    8.30
   5   6   2   -2.30    8.50
  -5   6  -2   18.00    8.90
  -5   6  -2   13.80    5.70
  -5   6  -2   14.40   11.70
   5   6   2   19.30    9.80
  -6  -6  -2   84.59   15.40
  -6  -6  -2   94.19   15.40
  -6  -6  -2   83.09   12.80
  -6  -6  -2   93.29   13.10
  -6  -6  -2   95.69   15.90
   6  -6   2   64.99   16.80
   6  -6   2   91.59   16.20
  -6  -6  -2  103.69   17.20
   6  -6   2   52.49   15.10
  -6  -6  -2   85.49   13.80
  -6   6  -2  105.79   15.60
  -6   6  -2   75.79   17.90
   6   6   2  121.89   17.90
   6   6   2   93.39   18.50
   6   6   2   75.39   17.00
   6   6   2  111.19   20.00
   6   6   2   77.39   18.20
   6   6   2   82.29   19.70
   6   6   2  108.09   20.30
  -6   6  -2  103.39   16.30
  -7  -6  -2   51.69   15.40
   7  -6   2   16.10   15.80
  -7  -6  -2   72.09   17.20
  -7  -6  -2   71.79   16.40
   7  -6   2   47.30   15.40
  -7  -6  -2   45.00   15.30
  -7  -6  -2   53.89   13.10
  -7  -6  -2   69.89   13.70
   7  -6   2   70.69   16.70
  -7  -6  -2   28.40   14.80
  -7   6  -2   14.10   16.80
   7   6   2   79.19   22.30
  -7   6  -2   49.00   14.80
   7   6   2  113.69   18.70
   7   6   2   75.89   21.30
  -7   6  -2   82.79   20.30
   7   6   2   66.39   16.80
   7   6   2   55.99   19.20
   7   6   2   77.79   19.50
   7   6   2   86.19   19.30
  -8  -6  -2   82.19   18.50
  -8  -6  -2   50.89   15.10
   8  -6   2   18.60   16.10
  -8  -6  -2   42.60   18.20
  -8  -6  -2   61.39   16.30
  -8  -6  -2   46.60   17.40
  -8  -6  -2   39.60   13.00
  -8  -6  -2   46.00   14.70
   8  -6   2   55.39   25.60
   8   6   2   27.40   20.10
   8   6   2   71.39   22.80
   8   6   2  -12.60   19.10
   8   6   2   39.30   19.40
   8   6   2  103.09   25.50
   8   6   2   69.69   23.30
  -8   6  -2   52.79   17.30
   8   6   2   86.79   23.20
  -8   6  -2   43.60   16.50
  -8   6  -2   55.79   17.20
   8  -7  -2   40.90   17.60
   8  -7  -2   16.10   19.40
  -8  -7   2   47.00   19.70
  -8  -7   2   30.60   20.90
   8  -7  -2   62.19   19.80
  -8  -7   2   38.70   13.00
   8   7  -2   62.59   24.00
  -8   7   2   11.10   20.10
  -8   7   2   49.00   17.30
  -8   7   2   32.10   20.20
   8   7  -2   56.39   20.50
   8   7  -2   57.79   19.70
   8   7  -2  -13.60   19.70
  -7  -7   2    9.70   16.80
   7  -7  -2    7.90   11.60
  -7  -7   2    9.00   10.80
  -7  -7   2    4.90   15.40
   7  -7  -2  -11.90   16.40
  -7  -7   2    0.70    9.20
   7  -7  -2  -17.10   16.50
   7   7  -2    3.40    8.90
  -7   7   2   18.60   17.80
   7   7  -2    9.40   13.30
   7   7  -2   12.20   13.80
   7   7  -2   11.50   17.40
  -7   7   2   14.10   11.80
   7   7  -2   10.20   13.30
  -7   7   2   -0.90   12.50
  -6  -7   2   28.40   10.80
  -6  -7   2   29.00   10.80
   6  -7  -2   31.00   14.80
  -6  -7   2   51.29   13.80
   6  -7  -2    9.70   11.70
  -6  -7   2   25.90    8.40
  -6  -7   2    7.00   10.50
   6   7  -2   35.70   13.30
   6   7  -2   22.90   11.30
  -6   7   2   28.60    9.90
   6   7  -2   33.90   10.30
   6   7  -2   24.60   16.90
  -6   7   2   30.90   12.60
  -6   7   2   38.80   14.70
   5  -7  -2   30.90   13.40
  -5  -7   2   30.60    8.10
   5  -7  -2   36.30    7.90
  -5  -7   2   29.40   12.10
  -5  -7   2   21.10    9.20
  -5  -7   2   49.10   10.00
  -5  -7   2   17.40    6.20
   5  -7  -2   26.10   13.30
  -5   7   2   30.20   11.10
   5   7  -2   60.09   12.70
  -5   7   2    5.50   10.00
   5   7  -2   16.90   14.10
   5   7  -2   38.40    9.80
   5   7  -2   29.40    8.20
  -5   7   2   45.30   10.40
  -4  -7   2  338.37   21.70
   4  -7  -2  322.77   20.00
  -4  -7   2  313.27   18.60
   4  -7  -2  340.67   25.60
   4  -7  -2  348.77   25.20
  -4  -7   2  347.07   23.10
  -4  -7   2  352.76   24.20
  -4  -7   2  330.27   24.30
   4   7  -2  378.86   28.00
  -4   7   2  345.57   23.90
  -4   7   2  342.27   23.50
   4   7  -2  329.27   21.00
   4   7  -2  343.17   27.40
  -4   7   2  375.46   27.00
   3  -7  -2   37.10    8.50
  -3  -7   2   25.30    7.70
  -3  -7   2   20.40    6.70
   3  -7  -2   21.70    5.30
   3  -7  -2   20.40    9.30
  -3  -7   2   29.80    4.80
  -3  -7   2   25.40    7.00
  -3   7   2    9.80    7.10
   3   7  -2   39.10   10.00
   3   7  -2   25.90    5.10
  -3   7   2   22.30    4.00
   3   7  -2   22.10   10.40
  -3   7   2   16.20    8.60
  -3   7   2   20.20    9.10
   3   7  -2   21.30    7.00
  -3   7   2   27.40    3.30
   2  -7  -2  132.29   13.10
  -2  -7   2  125.69   12.50
   2  -7  -2  115.89   12.70
  -2  -7   2   96.19    7.90
  -2  -7   2   96.39    6.80
  -2  -7   2   99.19   11.40
   2  -7  -2  135.39   10.20
  -2  -7   2  111.89   11.10
  -2   7   2  129.99   12.90
   2   7  -2  116.29    9.70
   2   7  -2  133.19   13.00
   2   7  -2  114.69    6.30
  -2   7   2  102.89    8.50
   2   7  -2  141.09   15.80
   2   7  -2  140.99   15.70
  -2   7   2  109.79    9.70
  -2   7   2  128.39   14.20
  -2   7   2  107.09    9.50
   2   7  -2  116.29    6.90
  -1  -7   2  115.69    9.40
  -1  -7   2  111.49   11.50
   1  -7  -2  119.59    9.90
   1  -7  -2  125.39   10.70
  -1  -7   2  117.09    6.00
  -1  -7   2  100.59   10.00
   1  -7  -2  117.59   12.00
  -1  -7   2  140.29   11.10
   1  -7  -2  113.59    8.40
  -1   7   2  108.19    8.00
  -1   7   2  121.69   14.00
   1   7  -2  103.19   13.00
  -1   7   2   91.49   10.60
  -1   7   2  103.29   11.20
   1   7  -2  122.29   11.10
   1   7  -2  148.29   14.60
   1   7  -2  118.89    5.60
   0  -7  -2  381.56   18.00
   0  -7   2  400.86   21.50
   0  -7  -2  399.46   23.30
   0  -7   2  420.76   23.10
   0  -7  -2  389.06   20.90
   0  -7   2  384.06   18.60
   0  -7   2  389.16   21.40
   0  -7  -2  383.76   22.20
   0  -7  -2  416.46   21.20
   0   7  -2  402.86   18.50
   0   7   2  356.86   23.80
   0   7  -2  364.46   21.60
   0   7  -2  421.96   25.90
   0   7   2  402.76   17.70
   0   7   2  424.96   22.80
   0   7   2  422.06   25.00
   0   7  -2  393.36   23.00
  -1  -7  -2   52.89    6.10
  -1  -7  -2   61.49    8.90
   1  -7   2   54.39    9.20
  -1  -7  -2   57.59    8.30
   1  -7   2   60.79    8.40
   1  -7   2   57.89    6.10
  -1  -7  -2   49.50    8.20
   1   7   2   45.70    9.00
   1   7   2   81.99    9.90
   1   7   2   69.49   10.30
  -1   7  -2   53.29    9.80
  -1   7  -2   43.50    5.30
  -1   7  -2   59.99    8.20
  -1   7  -2   56.19    8.20
  -2  -7  -2  224.68   13.80
  -2  -7  -2  204.18   16.70
   2  -7   2  261.17   18.60
   2  -7   2  233.48   13.30
  -2  -7  -2  251.67   16.40
  -2  -7  -2  252.37   17.00
   2  -7   2  254.37   17.60
   2  -7   2  245.08   16.90
   2   7   2  227.78   11.70
  -2   7  -2  231.38   17.90
  -2   7  -2  220.98   14.60
  -2   7  -2  240.28   15.00
   2   7   2  201.18   19.20
   2   7   2  229.08   17.40
   2   7   2  244.08   21.10
  -2   7  -2  241.18   16.40
   2   7   2  225.18   12.80
  -3  -7  -2   19.40    6.40
  -3  -7  -2   34.60    8.80
   3  -7   2   15.80    7.50
   3  -7   2   12.70    3.00
   3  -7   2    4.50    9.00
  -3  -7  -2    9.40    5.10
  -3  -7  -2   12.90    8.20
   3  -7   2    8.80    6.30
  -3  -7  -2   12.60    4.40
   3   7   2   10.80    5.10
   3   7   2    8.60    6.60
  -3   7  -2   11.70    4.00
  -3   7  -2   18.80    5.50
  -3   7  -2    3.10    8.50
   3   7   2   13.00    8.40
  -3   7  -2   22.70    7.70
   3   7   2   21.00    8.10
  -3   7  -2   17.30    7.00
   4  -7   2  838.42   43.60
  -4  -7  -2  836.22   42.60
   4  -7   2  867.41   48.20
  -4  -7  -2  822.02   44.00
   4  -7   2  779.12   34.20
  -4  -7  -2  769.12   41.60
  -4  -7  -2  798.02   39.30
  -4  -7  -2  745.63   41.70
   4  -7   2  757.02   46.10
   4  -7   2  777.82   34.10
  -4  -7  -2  774.62   39.60
  -4   7  -2  847.32   43.20
  -4   7  -2  838.42   43.20
  -4   7  -2  796.12   38.20
   4   7   2  789.02   45.60
   4   7   2  790.72   44.60
  -4   7  -2  736.83   35.00
  -4   7  -2  816.02   45.40
   4   7   2  814.12   42.10
   4   7   2  883.81   50.39
  -5  -7  -2   18.50    8.50
   5  -7   2   10.10   13.30
  -5  -7  -2    2.30    8.20
   5  -7   2    0.60    7.30
  -5  -7  -2    4.20    9.80
  -5  -7  -2   11.60    9.60
  -5  -7  -2   15.50    8.40
  -5  -7  -2   -7.30    9.00
  -5  -7  -2   19.80    8.80
   5  -7   2   12.10    9.90
  -5   7  -2   11.90    9.00
  -5   7  -2   17.20   11.90
   5   7   2   -2.10    7.20
   5   7   2   -7.50    5.90
  -5   7  -2    0.10    6.20
   5   7   2   -7.70    5.80
   5   7   2   12.30   12.30
   5   7   2  -11.60   12.70
  -5   7  -2   -3.50    7.50
  -6  -7  -2    1.20    7.80
  -6  -7  -2   -2.10   11.50
  -6  -7  -2  -10.00    8.30
   6  -7   2    6.00   15.80
  -6  -7  -2    5.10    7.20
  -6  -7  -2   -6.00   10.80
  -6  -7  -2  -20.20   10.10
   6  -7   2   -4.40   10.00
  -6  -7  -2    8.30    7.80
   6  -7   2   10.80   12.00
   6   7   2   12.60   14.10
   6   7   2  -22.30   10.10
  -6   7  -2   18.80   13.60
   6   7   2   -7.60   11.30
   6   7   2    9.70   12.90
  -6   7  -2    0.50   12.80
   6   7   2  -17.60   14.20
   6   7   2   13.50   11.10
  -6   7  -2  -11.40    8.40
   6   7   2   -7.70   15.20
  -7  -7  -2   37.10   14.20
   7  -7   2  -12.90   16.30
  -7  -7  -2   28.00   11.00
  -7  -7  -2    9.50   14.20
  -7  -7  -2   36.80   14.60
  -7  -7  -2   21.40   14.70
  -7  -7  -2   20.60   11.30
  -7  -7  -2   26.50   15.60
   7  -7   2    7.10    9.60
   7  -7   2   28.50   21.10
   7   7   2   15.60   14.60
   7   7   2   45.10   21.20
   7   7   2   28.10   14.30
   7   7   2   53.09   16.40
  -7   7  -2   21.10   12.70
   7   7   2   25.20   17.10
  -7   7  -2   11.10   12.20
   7   7   2   29.00   13.30
   7   7   2   13.90   11.90
  -7   7  -2  -10.80   15.40
   8  -7   2   41.30   18.10
  -8  -7  -2   47.10   18.00
  -8  -7  -2   34.70   17.70
  -8  -7  -2   36.30   14.20
  -8  -7  -2   51.79   18.40
   8  -7   2  102.49   24.00
  -8  -7  -2   49.00   19.80
  -8  -7  -2   42.70   17.90
  -8  -7  -2   60.19   14.90
   8   7   2   66.59   20.10
   8   7   2   95.59   24.90
   8   7   2   55.89   17.80
   8   7   2   47.50   21.10
  -8   7  -2   91.59   24.20
   8   7   2   62.99   25.10
   8   7   2   85.09   21.70
  -8   7  -2   46.10   21.50
   8   7   2   64.99   22.20
  -8   7  -2   60.09   21.90
  -8  -8   2  112.69   18.60
  -8  -8   2   89.29   23.20
   8  -8  -2   59.79   26.10
  -8  -8   2   83.69   23.70
   8  -8  -2   86.89   26.90
   8  -8  -2   48.00   21.70
  -8   8   2   96.09   19.30
   8   8  -2   87.89   21.80
   8   8  -2   88.89   26.60
  -8   8   2  102.19   22.10
   8   8  -2   81.99   27.60
  -7  -8   2   73.39   17.60
  -7  -8   2   56.59   14.20
   7  -8  -2  106.59   22.40
  -7  -8   2   82.69   16.70
   7  -8  -2   61.19   18.30
   7  -8  -2   85.39   20.20
  -7  -8   2   15.50   18.10
   7   8  -2   87.89   19.20
   7   8  -2   69.79   23.90
  -7   8   2   71.69   14.80
   7   8  -2   63.49   16.20
  -7   8   2   66.99   18.70
  -7   8   2   32.30   20.20
   7   8  -2   57.09   22.90
   6  -8  -2   41.70   15.30
   6  -8  -2   85.49   19.60
  -6  -8   2   47.40   15.90
  -6  -8   2   83.19   11.50
  -6  -8   2   83.89   16.20
  -6  -8   2   93.69   15.30
  -6  -8   2  104.09   14.80
   6   8  -2   86.09   14.90
  -6   8   2   95.59   15.70
  -6   8   2  102.79   20.60
   6   8  -2   86.09   21.80
   6   8  -2   78.99   18.70
  -6   8   2   81.49   16.50
   6   8  -2  111.29   21.20
   6   8  -2  122.89   18.10
  -5  -8   2   12.70   10.60
  -5  -8   2    4.70    9.00
  -5  -8   2   16.00    6.20
   5  -8  -2    2.50    5.50
  -5  -8   2    5.00   11.00
   5  -8  -2   23.40   10.60
   5  -8  -2   11.80   12.40
  -5  -8   2  -12.00   11.00
  -5   8   2   25.30   13.50
   5   8  -2   12.40   14.30
  -5   8   2    1.80   10.20
   5   8  -2   20.20   12.10
  -5   8   2   15.80   11.70
   5   8  -2   17.10   15.10
   5   8  -2   10.30    7.70
   5   8  -2   12.70    7.60
  -4  -8   2   -4.80    5.60
  -4  -8   2    0.90    5.40
  -4  -8   2   -7.50    3.90
   4  -8  -2  -14.50    5.80
   4  -8  -2    0.90    3.60
   4  -8  -2    5.00    7.70
  -4  -8   2    1.20    6.40
  -4   8   2   -1.20    6.70
   4   8  -2   -3.70    4.80
   4   8  -2   -0.50    6.20
  -4   8   2    3.40    6.40
   4   8  -2   -4.50   10.80
  -4   8   2    3.10    6.10
   4   8  -2    0.10    7.70
  -3  -8   2  596.74   29.20
   3  -8  -2  609.84   31.00
  -3  -8   2  614.54   32.90
  -3  -8   2  575.74   32.90
  -3  -8   2  617.74   33.50
   3  -8  -2  604.84   35.20
   3  -8  -2  588.34   35.90
  -3   8   2  591.64   27.30
  -3   8   2  593.14   28.70
  -3   8   2  643.24   36.60
  -3   8   2  614.44   35.90
   3   8  -2  615.64   29.10
   3   8  -2  573.74   27.60
   3   8  -2  610.44   34.60
   3   8  -2  674.83   39.90
   3   8  -2  680.53   39.90
  -3   8   2  620.04   32.50
   2  -8  -2 1695.03   77.69
  -2  -8   2 1660.23   75.69
  -2  -8   2 1625.64   75.99
  -2  -8   2 1663.13   75.99
   2  -8  -2 1650.13   73.99
  -2  -8   2 1752.92   72.99
   2  -8  -2 1658.33   76.49
   2   8  -2 1625.94   80.59
   2   8  -2 1593.64   75.99
  -2   8   2 1724.43   74.49
   2   8  -2 1529.25   69.49
  -2   8   2 1735.63   78.49
   2   8  -2 1650.43   80.19
  -2   8   2 1676.43   73.69
   2   8  -2 1624.74   69.29
  -2   8   2 1712.53   78.09
   1  -8  -2    6.00    6.70
  -1  -8   2   -4.00    3.40
   1  -8  -2   -1.60    3.70
  -1  -8   2   -0.80    5.30
   1  -8  -2    5.40    4.00
  -1  -8   2    6.80    4.20
  -1  -8   2   -1.10    5.90
   1  -8  -2    3.00    4.90
   1   8  -2   -0.80    6.80
  -1   8   2   -8.80    4.50
  -1   8   2   -0.60    2.90
  -1   8   2   -1.60    3.90
   1   8  -2    9.40    5.40
   1   8  -2    3.40    7.70
  -1   8   2   -0.90    6.90
   0  -8   2  291.27   15.40
   0  -8  -2  312.37   19.20
   0  -8   2  299.37   14.70
   0  -8   2  283.97   19.20
   0  -8  -2  322.37   17.90
   0  -8   2  300.17   18.70
   0  -8  -2  264.07   19.80
   0  -8  -2  290.57   14.40
   0  -8   2  314.27   18.20
   0  -8  -2  290.97   17.10
   0   8  -2  277.17   20.20
   0   8   2  295.17   21.60
   0   8   2  284.67   22.10
   0   8  -2  286.67   18.80
   0   8   2  323.17   19.60
   0   8   2  282.37   13.80
   0   8  -2  297.97   22.60
   0   8  -2  305.57   14.50
   1  -8   2 1343.37   61.99
  -1  -8  -2 1288.97   60.49
   1  -8   2 1330.87   58.09
  -1  -8  -2 1282.47   59.79
  -1  -8  -2 1312.57   57.39
  -1  -8  -2 1290.47   60.89
   1  -8   2 1323.07   61.69
   1  -8   2 1322.57   59.09
  -1   8  -2 1242.18   59.69
   1   8   2 1295.17   64.19
  -1   8  -2 1280.57   57.39
   1   8   2 1283.57   54.19
   1   8   2 1249.47   61.09
  -1   8  -2 1276.37   60.69
   1   8   2 1311.07   64.79
   1   8   2 1239.58   54.09
  -1   8  -2 1372.26   63.99
  -2  -8  -2  621.64   29.10
   2  -8   2  607.04   28.60
   2  -8   2  630.04   34.60
  -2  -8  -2  533.55   31.50
   2  -8   2  615.84   35.60
   2  -8   2  644.64   33.10
  -2  -8  -2  591.94   32.70
  -2  -8  -2  639.64   34.10
  -2   8  -2  594.44   32.30
   2   8   2  602.64   28.00
  -2   8  -2  606.04   34.70
   2   8   2  581.84   33.20
  -2   8  -2  646.64   31.70
   2   8   2  579.14   27.00
   2   8   2  571.74   35.30
   2   8   2  559.94   37.60
  -2   8  -2  639.14   30.70
   3  -8   2  276.57   23.80
   3  -8   2  292.27   14.90
   3  -8   2  363.46   24.30
  -3  -8  -2  348.97   23.90
  -3  -8  -2  285.17   17.50
  -3  -8  -2  309.07   20.60
   3  -8   2  298.87   25.40
  -3  -8  -2  269.87   21.00
  -3   8  -2  316.87   19.80
  -3   8  -2  273.67   21.70
   3   8   2  263.57   17.60
   3   8   2  282.77   27.20
   3   8   2  299.07   22.40
  -3   8  -2  304.97   18.40
  -3   8  -2  274.07   16.00
  -3   8  -2  305.17   24.30
   3   8   2  334.87   27.60
   4  -8   2   50.09    3.50
  -4  -8  -2   62.39   12.50
   4  -8   2   74.69   13.90
  -4  -8  -2   55.79   11.00
  -4  -8  -2   53.89    8.60
   4  -8   2   55.89   15.30
   4  -8   2   54.69    3.60
   4  -8   2   33.20   13.50
  -4  -8  -2   48.00    8.90
  -4  -8  -2   39.20   10.80
   4   8   2   25.20   10.90
  -4   8  -2   29.70    9.80
   4   8   2   47.50   10.00
  -4   8  -2   52.89    4.40
  -4   8  -2   39.40   12.30
   4   8   2   59.69   13.80
  -4   8  -2   47.40    7.90
   4   8   2   30.50   11.30
  -4   8  -2   49.60   11.80
  -5  -8  -2  126.59   18.40
  -5  -8  -2  141.09   18.10
  -5  -8  -2  135.19   13.60
   5  -8   2  119.29   17.90
  -5  -8  -2  115.69   14.80
   5  -8   2  152.08   20.10
  -5  -8  -2  113.99   16.50
   5  -8   2  177.68   22.20
  -5  -8  -2  118.29   14.70
   5   8   2  139.99   17.50
  -5   8  -2  162.68   18.20
  -5   8  -2  125.49   15.90
   5   8   2  150.58   16.60
   5   8   2  159.18   20.60
   5   8   2  124.49   20.60
  -5   8  -2  178.08   21.10
  -5   8  -2  127.89   12.30
   5   8   2  138.39   22.10
  -6  -8  -2   -3.30    9.00
  -6  -8  -2    8.60    9.70
  -6  -8  -2    3.30   12.30
   6  -8   2    4.90   10.70
   6  -8   2  -17.60   15.20
  -6  -8  -2   15.40   13.70
   6  -8   2   11.30    8.80
  -6  -8  -2    0.60   11.50
  -6  -8  -2   12.00   10.10
   6   8   2    4.70   12.90
   6   8   2   17.70   12.90
   6   8   2   22.50   13.20
  -6   8  -2   12.60   10.80
   6   8   2    0.40   11.70
   6   8   2    4.30   10.80
   6   8   2   21.70   15.00
  -6   8  -2   24.80   15.40
   6   8   2   15.50   10.90
  -6   8  -2   27.90   11.20
   7  -8   2  116.09   19.70
  -7  -8  -2  155.48   22.20
  -7  -8  -2  129.89   18.90
   7  -8   2  134.99   26.80
  -7  -8  -2  127.49   19.30
  -7  -8  -2   86.29   18.20
  -7  -8  -2  115.29   20.40
  -7  -8  -2  118.09   18.00
   7  -8   2  133.79   24.70
  -7  -8  -2  119.69   16.30
   7   8   2  105.09   18.80
   7   8   2  144.79   24.10
  -7   8  -2  144.19   20.40
   7   8   2  122.89   28.00
  -7   8  -2  122.69   20.80
   7   8   2  133.89   22.70
  -7   8  -2  127.09   19.80
   7   8   2  157.38   25.90
   7   8   2  159.98   26.00
   7   8   2  123.29   24.60
  -8  -8  -2   -2.40   14.50
  -8  -8  -2  -15.70   10.90
  -8  -8  -2   49.70   19.60
   8  -8   2   -6.40   23.20
   8  -8   2    3.50   20.50
  -8  -8  -2    3.30   17.80
  -8  -8  -2    2.70   11.30
  -8  -8  -2   -5.80   17.30
  -8  -8  -2    0.80   11.70
  -8   8  -2   -6.40   20.80
   8   8   2   -4.90   19.10
   8   8   2  -17.70   11.40
   8   8   2   24.90   22.00
   8   8   2   18.80   13.10
   8   8   2   23.40   22.90
  -8   8  -2   18.40   20.90
  -8   8  -2   -0.60   19.00
   8   8   2   19.30   20.70
   8   8   2   -9.40   17.30
  -8  -9   2   10.80   14.70
   8  -9  -2    3.80   16.70
   8  -9  -2   18.20   17.10
  -8  -9   2    3.90   12.10
  -8  -9   2    6.70   15.30
   8  -9  -2   37.80   19.70
   8   9  -2   34.20   21.80
   8   9  -2   26.00   24.10
  -8   9   2    4.80   14.20
   8   9  -2   38.40   25.40
  -8   9   2    0.40   13.40
   7  -9  -2   53.69   23.20
  -7  -9   2  152.48   22.10
  -7  -9   2  134.29   17.30
  -7  -9   2  104.79   23.80
   7  -9  -2  136.09   24.90
   7  -9  -2   96.99   26.10
  -7  -9   2  142.29   23.60
  -7   9   2  109.79   18.90
  -7   9   2  108.89   24.00
   7   9  -2  133.99   27.00
   7   9  -2  102.59   23.80
   7   9  -2  167.58   31.20
  -7   9   2  122.49   20.40
  -6  -9   2  415.26   32.00
  -6  -9   2  489.15   33.70
   6  -9  -2  451.65   39.30
  -6  -9   2  475.25   33.10
   6  -9  -2  468.95   41.30
  -6   9   2  419.96   38.10
   6   9  -2  476.85   42.60
   6   9  -2  613.14   45.90
  -6   9   2  478.65   32.10
   6   9  -2  426.66   30.80
   6   9  -2  437.76   38.50
  -6   9   2  482.15   36.20
  -5  -9   2   55.29   12.90
  -5  -9   2   42.80   11.00
  -5  -9   2   37.20    8.90
   5  -9  -2   49.00   16.80
   5  -9  -2   44.80   15.80
  -5  -9   2   48.10   11.70
   5  -9  -2   46.40    9.10
   5   9  -2   21.00   16.80
   5   9  -2   47.50   14.80
   5   9  -2   52.19   10.00
   5   9  -2   52.49   10.70
  -5   9   2   74.79   13.40
  -5   9   2   46.50   11.00
   5   9  -2   61.69   18.10
  -5   9   2   45.70   14.90
   4  -9  -2    3.30    6.00
   4  -9  -2    5.10   11.00
   4  -9  -2    9.20   11.50
  -4  -9   2    3.30    6.20
  -4  -9   2   -0.90    9.40
  -4  -9   2  -11.00    9.70
  -4  -9   2   -3.20    4.60
   4   9  -2    9.50    9.30
   4   9  -2   -1.70   11.90
   4   9  -2    7.00    8.70
  -4   9   2    4.50    8.70
  -4   9   2   11.50   10.30
  -4   9   2    9.60   10.90
   4   9  -2    1.10    4.40
   3  -9  -2  285.77   18.40
   3  -9  -2  272.27   23.00
   3  -9  -2  274.47   23.90
  -3  -9   2  280.17   20.00
  -3  -9   2  281.67   16.30
  -3  -9   2  255.07   21.30
  -3  -9   2  258.57   21.00
   3   9  -2  310.07   27.80
  -3   9   2  258.97   14.00
   3   9  -2  269.07   19.60
  -3   9   2  308.37   19.80
   3   9  -2  294.37   27.40
  -3   9   2  260.17   23.60
  -3   9   2  327.17   25.30
   3   9  -2  262.17   13.60
  -3   9   2  250.87   15.80
   3   9  -2  276.17   14.30
   2  -9  -2 1260.77   65.29
  -2  -9   2 1444.06   66.19
  -2  -9   2 1359.46   65.59
   2  -9  -2 1366.16   64.09
  -2  -9   2 1404.46   62.69
   2  -9  -2 1402.36   67.99
  -2  -9   2 1357.16   65.49
   2   9  -2 1428.06   70.79
  -2   9   2 1348.86   68.19
  -2   9   2 1520.25   68.79
   2   9  -2 1530.75   71.89
  -2   9   2 1369.26   62.89
   2   9  -2 1375.76   65.59
  -2   9   2 1407.26   64.49
  -1  -9   2    2.90    4.80
   1  -9  -2    7.30    4.40
  -1  -9   2   21.90    8.00
   1  -9  -2    7.70    5.40
  -1  -9   2    0.20    4.60
   1  -9  -2    6.10    5.60
   1  -9  -2    8.70    4.60
  -1  -9   2   12.50    5.10
  -1   9   2    8.30    3.70
   1   9  -2   17.00    9.00
  -1   9   2    9.60    6.40
  -1   9   2    5.90    5.10
   1   9  -2   15.50    6.10
  -1   9   2    3.80    6.00
   1   9  -2    8.80    8.40
   0  -9   2 2653.73  113.49
   0  -9  -2 2678.23  115.69
   0  -9  -2 2525.55  109.99
   0  -9  -2 2624.64  113.59
   0  -9   2 2634.44  110.79
   0  -9   2 2567.64  115.49
   0  -9   2 2528.75  109.89
   0  -9   2 2605.94  114.39
   0  -9  -2 2722.73  112.79
   0  -9  -2 2600.34  114.49
   0   9  -2 2614.84  118.49
   0   9   2 2386.26  115.29
   0   9  -2 2460.85  113.99
   0   9   2 2761.82  119.09
   0   9   2 2642.24  109.29
   0   9   2 2547.84  117.39
   0   9  -2 2628.34  109.79
   0   9  -2 2554.34  116.89
   1  -9   2   54.29   10.40
  -1  -9  -2   62.99   10.30
  -1  -9  -2   50.79    7.80
   1  -9   2   35.30    7.10
   1  -9   2   36.90   10.00
   1  -9   2   38.60    6.40
  -1  -9  -2   61.69   10.10
  -1  -9  -2   48.70    6.00
  -1  -9  -2   48.60    3.70
  -1   9  -2   34.40    8.70
   1   9   2   36.60    9.90
   1   9   2   40.60    9.80
  -1   9  -2   59.39    6.60
   1   9   2   43.60    3.20
   1   9   2   41.80    3.10
  -1   9  -2   51.69    8.90
   1   9   2   49.30    8.90
  -1   9  -2   44.40   11.20
  -2  -9  -2  866.11   44.70
  -2  -9  -2  839.72   43.00
   2  -9   2  892.31   39.40
   2  -9   2  879.61   46.40
  -2  -9  -2  849.61   39.20
   2  -9   2  776.82   43.90
   2  -9   2  831.62   43.20
  -2  -9  -2  837.72   43.10
   2   9   2  907.01   49.10
  -2   9  -2  879.01   43.00
   2   9   2  844.72   38.10
  -2   9  -2  790.32   42.70
  -2   9  -2  856.21   41.50
   2   9   2  922.51   50.49
   2   9   2  795.92   44.10
  -2   9  -2  928.01   47.60
   2   9   2  844.92   37.20
   3  -9   2  213.88   22.20
   3  -9   2  204.18   20.10
  -3  -9  -2  211.18   17.60
  -3  -9  -2  185.98   17.00
   3  -9   2  193.08   18.30
  -3  -9  -2  180.48   13.20
  -3  -9  -2  171.38   17.20
   3  -9   2  192.38   10.90
   3   9   2  198.68   23.80
  -3   9  -2  193.08   15.20
  -3   9  -2  207.68   14.30
  -3   9  -2  173.18   20.20
   3   9   2  171.18   18.00
  -3   9  -2  172.98   16.90
   3   9   2  201.38   23.00
  -3   9  -2  237.78   18.30
   3   9   2  174.48   13.80
  -4  -9  -2 1638.64   77.69
  -4  -9  -2 1744.33   80.89
  -4  -9  -2 1602.34   79.29
   4  -9   2 1577.74   82.29
  -4  -9  -2 1636.04   74.49
   4  -9   2 1696.53   79.99
   4  -9   2 1651.83   81.79
   4   9   2 1666.43   81.59
  -4   9  -2 1635.04   78.39
   4   9   2 1678.63   85.99
  -4   9  -2 1675.93   79.89
   4   9   2 1542.85   82.39
   4   9   2 1594.44   76.29
  -4   9  -2 1631.94   74.89
  -4   9  -2 1783.52   82.59
  -5  -9  -2    5.90   11.50
  -5  -9  -2    3.70    7.70
  -5  -9  -2   10.10   11.50
   5  -9   2    5.20   10.70
   5  -9   2   -3.50   13.50
  -5  -9  -2  -15.50    9.60
  -5  -9  -2    1.60    8.20
   5  -9   2  -12.20    8.30
   5   9   2    1.70   14.80
  -5   9  -2   10.50   13.80
  -5   9  -2    7.60    8.10
   5   9   2   14.40    9.60
  -5   9  -2   -1.80    7.90
   5   9   2    9.40   10.70
   5   9   2    5.40    9.00
   5   9   2   -2.10    8.20
  -5   9  -2   12.90    9.20
   6  -9   2    0.70   17.90
   6  -9   2    1.80   16.30
   6  -9   2    5.10   11.80
  -6  -9  -2   13.90    9.30
  -6  -9  -2   18.20   14.40
  -6  -9  -2   -5.90   12.00
  -6  -9  -2   11.10   10.20
  -6  -9  -2   -4.80   13.30
   6   9   2  -11.30   11.20
   6   9   2    0.90   10.40
  -6   9  -2    1.60   14.50
   6   9   2    4.90    8.70
   6   9   2   11.60   17.20
   6   9   2   -4.60    7.30
  -6   9  -2    0.50   10.50
   6   9   2   -2.00   13.60
  -6   9  -2    9.90   10.60
  -7  -9  -2   71.99   17.70
  -7  -9  -2   60.89   15.60
  -7  -9  -2   70.89   19.30
  -7  -9  -2   76.89   15.60
   7  -9   2  101.59   26.80
   7  -9   2   58.49   17.20
  -7  -9  -2   62.59   17.80
   7  -9   2   56.69   18.30
   7   9   2   92.99   22.00
   7   9   2   70.39   19.10
  -7   9  -2   56.39   17.40
   7   9   2   58.39   18.40
   7   9   2   88.69   22.50
  -7   9  -2   68.79   21.00
   7   9   2   61.29   15.40
  -7   9  -2   71.49   21.10
   7   9   2   51.09   23.50
   7   9   2   48.60   20.80
  -8  -9  -2  126.19   23.90
   8  -9   2  145.99   29.60
   8  -9   2  130.09   27.40
  -8  -9  -2   64.49   23.00
  -8  -9  -2   62.09   21.10
  -8  -9  -2  114.49   19.20
   8   9   2   77.59   21.70
   8   9   2   78.19   24.40
   8   9   2   90.29   25.10
   8   9   2  142.19   24.90
  -8   9  -2   46.50   24.90
   8   9   2   93.29   23.10
  -8   9  -2   69.29   18.90
   8 -10  -2  -27.30   18.30
   8 -10  -2  -11.90   22.20
  -8 -10   2   14.00   13.50
  -8 -10   2   20.10   20.30
   8 -10  -2  -12.80   14.20
   8  10  -2   13.70   24.20
   8  10  -2    4.80   16.50
  -8  10   2   16.20   16.70
  -8  10   2   17.40   20.50
   8  10  -2   15.00   20.50
  -7 -10   2   12.20   17.20
  -7 -10   2    8.00   16.00
   7 -10  -2    6.30   14.30
   7 -10  -2    5.20   17.30
  -7 -10   2   23.50   14.60
   7  10  -2  -17.40   11.90
  -7  10   2   12.30   14.30
   7  10  -2   -1.60   19.70
   7  10  -2    0.10   15.80
  -7  10   2   -9.70   11.30
  -7  10   2   -4.60   17.40
   6 -10  -2  170.68   23.10
  -6 -10   2  190.08   24.10
  -6 -10   2  166.68   21.00
   6 -10  -2  152.48   24.00
  -6 -10   2  165.18   23.20
  -6  10   2  186.08   26.80
  -6  10   2  160.48   22.60
  -6  10   2  164.88   22.20
   6  10  -2  155.78   28.00
   6  10  -2  169.08   24.60
   6  10  -2  165.18   25.80
   5 -10  -2   30.80   16.50
  -5 -10   2   32.60   13.80
   5 -10  -2   48.00   12.90
   5 -10  -2   51.49    9.60
  -5 -10   2   36.70    8.10
  -5 -10   2   74.79   16.10
  -5 -10   2   42.90   13.10
   5  10  -2   34.20   13.20
  -5  10   2   37.40   13.20
  -5  10   2   65.59   15.30
   5  10  -2   73.69   19.70
   5  10  -2   32.20   14.30
  -5  10   2   31.70   12.00
   5  10  -2   30.60    8.50
   4 -10  -2  435.56   26.80
   4 -10  -2  434.46   34.00
  -4 -10   2  444.06   31.30
  -4 -10   2  515.25   32.50
  -4 -10   2  483.55   31.20
  -4 -10   2  476.05   25.20
   4 -10  -2  481.05   34.20
   4  10  -2  477.75   35.00
  -4  10   2  460.85   34.00
   4  10  -2  524.25   39.20
   4  10  -2  440.06   30.90
  -4  10   2  421.76   30.00
   4  10  -2  438.26   24.30
  -4  10   2  453.75   28.00
   3 -10  -2    0.50    6.90
  -3 -10   2    9.00    5.20
   3 -10  -2    7.00    9.50
  -3 -10   2    3.70    8.70
  -3 -10   2    5.90    8.90
   3 -10  -2   -2.90    3.90
  -3 -10   2   -7.00    6.30
   3  10  -2    6.00    2.10
  -3  10   2   -3.70    4.50
   3  10  -2    7.30    8.50
   3  10  -2    2.10    1.70
  -3  10   2   17.20   10.70
   3  10  -2   -7.00    7.40
  -3  10   2    5.80    4.20
   3  10  -2   -7.50    6.70
  -3  10   2   -3.80    6.50
  -2 -10   2   -3.40    4.50
   2 -10  -2   -1.80    6.30
   2 -10  -2  -10.90    8.00
  -2 -10   2    4.20    5.80
  -2 -10   2    3.20    5.50
   2 -10  -2   15.80    6.10
  -2 -10   2   -0.70    7.70
  -2  10   2    0.90    9.10
  -2  10   2    8.00    5.90
   2  10  -2   -0.20    4.20
  -2  10   2    0.40    5.10
   2  10  -2   -9.40    9.60
   2  10  -2   -0.30   10.00
  -2  10   2    1.50    9.00
   1 -10  -2    3.70    4.70
  -1 -10   2   19.70    6.80
  -1 -10   2   12.70    6.10
   1 -10  -2    4.20    7.90
  -1 -10   2   18.00    7.60
   1 -10  -2   12.80    5.30
   1 -10  -2   10.60    6.00
   1  10  -2   11.50    6.90
   1  10  -2    5.90    6.10
  -1  10   2   13.00    9.40
  -1  10   2    2.60    3.50
  -1  10   2    9.20    7.20
  -1  10   2   -9.80    6.60
   1  10  -2   12.00    7.90
   0 -10  -2 1282.87   62.49
   0 -10   2 1373.06   63.19
   0 -10   2 1347.07   58.39
   0 -10   2 1319.97   61.59
   0 -10   2 1348.27   64.69
   0 -10  -2 1286.97   61.59
   0 -10  -2 1304.77   60.09
   0 -10  -2 1332.37   58.09
   0 -10  -2 1305.37   63.59
   0 -10   2 1273.37   57.39
   0  10  -2 1366.86   57.39
   0  10  -2 1257.07   61.89
   0  10   2 1374.06   67.69
   0  10  -2 1327.37   66.79
   0  10  -2 1376.36   65.99
   0  10   2 1339.97   57.19
   0  10   2 1355.26   64.59
   0  10   2 1339.27   66.49
   1 -10   2   13.20    8.70
  -1 -10  -2   23.50    8.10
  -1 -10  -2   25.10    3.20
   1 -10   2   25.20    5.30
   1 -10   2   23.30    9.20
  -1 -10  -2   15.70    4.50
  -1 -10  -2   26.00    7.30
  -1 -10  -2   17.80    8.60
   1 -10   2   29.20    6.60
  -1  10  -2   22.40   10.20
   1  10   2   24.10    2.60
   1  10   2   18.20    6.80
   1  10   2   27.30    8.90
  -1  10  -2   17.70    6.10
  -1  10  -2   35.60    8.00
   1  10   2   26.80    2.70
   1  10   2   31.80   11.50
  -1  10  -2    9.80    4.50
  -2 -10  -2  502.65   28.60
   2 -10   2  459.65   24.00
   2 -10   2  530.35   32.40
  -2 -10  -2  471.05   27.90
   2 -10   2  439.36   27.40
  -2 -10  -2  463.25   23.40
   2 -10   2  440.36   28.90
  -2 -10  -2  442.16   29.40
   2  10   2  516.15   30.90
  -2  10  -2  484.45   28.50
  -2  10  -2  459.55   27.60
   2  10   2  496.45   33.90
  -2  10  -2  516.15   31.60
   2  10   2  453.65   21.40
  -2  10  -2  477.65   26.20
   2  10   2  479.15   34.30
   2  10   2  464.65   22.10
   3 -10   2    2.30    6.60
   3 -10   2   -2.60    7.60
   3 -10   2   -4.90    6.00
  -3 -10  -2  -12.90    5.50
  -3 -10  -2    1.10    4.30
  -3 -10  -2   11.30    7.10
  -3 -10  -2   -4.60    8.20
   3 -10   2    6.60    3.60
   3  10   2   15.40   10.20
  -3  10  -2    1.20    7.40
  -3  10  -2    0.50    5.60
   3  10   2   19.80   12.90
   3  10   2    9.10    9.00
  -3  10  -2  -12.60    5.40
   3  10   2    0.60    3.90
  -3  10  -2   12.10    7.20
  -4 -10  -2  101.69   16.80
  -4 -10  -2   95.99   10.90
  -4 -10  -2  121.69   16.90
   4 -10   2   92.39   16.30
   4 -10   2  139.29   18.20
  -4 -10  -2  111.19   15.70
   4 -10   2   81.19   13.40
   4  10   2  104.69   21.40
  -4  10  -2  119.79   16.90
  -4  10  -2  122.29   13.00
  -4  10  -2  123.39   15.50
   4  10   2  120.79   20.90
   4  10   2  155.68   18.60
  -4  10  -2   89.19   14.80
   4  10   2  128.49   13.50
  -5 -10  -2  104.99   16.20
   5 -10   2   52.59   15.80
  -5 -10  -2  128.59   19.20
  -5 -10  -2  104.89   16.10
  -5 -10  -2  123.19   13.30
   5 -10   2   94.79   15.20
   5 -10   2   67.69   16.80
   5  10   2  116.49   19.90
   5  10   2  105.99   23.90
   5  10   2  102.19   13.80
  -5  10  -2   84.99   19.50
   5  10   2  130.09   16.30
   5  10   2  119.39   19.60
  -5  10  -2  110.09   17.30
  -5  10  -2  109.09   18.40
  -6 -10  -2  317.87   24.90
  -6 -10  -2  292.27   29.30
   6 -10   2  281.77   28.30
  -6 -10  -2  305.87   25.80
   6 -10   2  290.87   31.60
   6 -10   2  321.77   33.50
  -6 -10  -2  301.07   30.20
  -6  10  -2  280.87   26.80
   6  10   2  307.77   33.40
   6  10   2  278.97   36.60
  -6  10  -2  357.56   34.30
  -6  10  -2  272.27   29.90
   6  10   2  384.36   30.90
   6  10   2  320.77   28.30
   6  10   2  389.26   35.90
  -7 -10  -2   16.30   18.00
  -7 -10  -2    6.90   15.80
   7 -10   2   14.60   14.70
   7 -10   2    5.10   20.80
   7 -10   2   -8.90   13.50
  -7 -10  -2   16.60   12.20
  -7 -10  -2    1.70   14.00
  -7  10  -2   12.40   13.00
   7  10   2   27.30   18.40
   7  10   2   12.80   13.20
   7  10   2   53.39   23.30
  -7  10  -2   22.50   14.20
  -7  10  -2   38.90   14.80
   7  10   2   14.80   17.40
   7  10   2   -5.10   17.20
  -8 -10  -2   43.30   21.20
  -8 -10  -2   70.79   21.50
   8 -10   2   37.70   24.10
   8 -10   2   53.69   21.60
   8  10   2   81.79   21.10
   8  10   2   27.40   21.80
  -8  10  -2   26.40   21.50
   8  10   2   88.69   29.40
   8  10   2   53.79   21.60
  -8  10  -2   23.70   22.00
   8 -11  -2  -25.40   15.60
   8 -11  -2   14.60   20.70
   8 -11  -2   -5.80   23.70
  -8 -11   2  -16.70   19.80
  -8 -11   2   13.20   14.10
  -8  11   2   -2.10   19.20
   8  11  -2    8.90   25.70
   8  11  -2    4.80   19.60
  -8  11   2   25.80   23.40
   8  11  -2   -1.70   23.70
  -7 -11   2   68.19   17.70
  -7 -11   2   46.20   14.80
  -7 -11   2   43.60   16.00
   7 -11  -2   60.59   22.10
   7 -11  -2   61.09   24.10
  -7  11   2   31.50   12.60
  -7  11   2   33.80   19.70
  -7  11   2    7.40   22.30
   7  11  -2   58.29   16.00
   7  11  -2    9.50   23.00
   7  11  -2   61.79   21.10
  -6 -11   2   36.60   13.40
   6 -11  -2   76.69   22.30
   6 -11  -2   44.20   14.50
  -6 -11   2   25.70   12.90
  -6 -11   2    8.30   13.40
   6  11  -2   28.00   15.60
  -6  11   2   23.00   17.60
  -6  11   2   45.90   15.50
   6  11  -2   21.40   15.60
   6  11  -2   15.30   13.90
  -6  11   2   41.00   12.80
  -5 -11   2  236.38   23.00
   5 -11  -2  239.38   19.60
   5 -11  -2  199.88   24.60
   5 -11  -2  203.88   24.50
  -5 -11   2  210.68   23.00
  -5 -11   2  258.17   23.90
   5  11  -2  189.28   29.20
   5  11  -2  271.67   26.00
   5  11  -2  274.77   32.00
  -5  11   2  228.18   24.60
  -5  11   2  203.78   25.80
  -5  11   2  205.78   22.00
   4 -11  -2  171.78   21.90
   4 -11  -2  141.29   14.90
  -4 -11   2  128.69   16.80
  -4 -11   2  143.99   12.90
  -4 -11   2  135.09   16.30
   4 -11  -2  146.59   19.40
  -4 -11   2  135.09   16.60
  -4  11   2  148.69   17.30
   4  11  -2  143.39   23.20
  -4  11   2  122.19   19.70
  -4  11   2  124.69   19.00
   4  11  -2  157.08   24.80
   4  11  -2  155.58   17.10
  -3 -11   2  302.77   23.40
   3 -11  -2  236.78   22.10
   3 -11  -2  213.58   22.40
   3 -11  -2  219.78   17.20
  -3 -11   2  213.68   21.10
  -3 -11   2  248.78   16.90
  -3 -11   2  275.07   23.00
  -3  11   2  221.68   18.70
   3  11  -2  256.47   21.00
  -3  11   2  240.78   16.90
  -3  11   2  240.78   22.90
  -3  11   2  228.08   24.00
   3  11  -2  263.17   26.90
   3  11  -2  263.97   27.00
  -2 -11   2  167.78   18.00
  -2 -11   2  176.78   16.70
  -2 -11   2  172.98   16.60
   2 -11  -2  193.38   17.40
   2 -11  -2  150.08   14.90
  -2 -11   2  186.78   15.10
   2 -11  -2  191.78   20.20
  -2  11   2  189.88   20.10
   2  11  -2  228.38   23.50
   2  11  -2  171.58   16.90
  -2  11   2  174.48   18.80
  -2  11   2  157.88   15.70
  -2  11   2  180.08   14.30
   2  11  -2  182.98   20.90
  -1 -11   2   85.29   11.30
   1 -11  -2  134.89   11.70
  -1 -11   2  125.09   12.90
   1 -11  -2  105.79   13.50
  -1 -11   2  119.59   14.00
   1 -11  -2   98.89   11.90
   1 -11  -2  101.69   12.00
   1  11  -2  107.19   11.70
  -1  11   2  100.79   14.00
   1  11  -2  126.79   16.60
  -1  11   2  113.39   15.60
   1  11  -2  140.29   17.30
  -1  11   2  130.79   10.00
  -1  11   2  120.39   16.30
   0 -11  -2  308.97   23.40
   0 -11  -2  298.47   18.30
   0 -11  -2  293.87   22.40
   0 -11   2  290.27   20.50
   0 -11   2  370.16   25.30
   0 -11   2  307.97   19.40
   0 -11  -2  281.67   16.10
   0 -11   2  293.47   16.30
   0 -11   2  297.87   15.40
   0 -11  -2  308.57   19.50
   0  11  -2  321.47   19.70
   0  11  -2  283.07   22.60
   0  11   2  295.47   23.30
   0  11   2  286.27   26.50
   0  11   2  336.47   27.00
   0  11   2  290.77   15.10
   0  11  -2  323.17   24.80
  -1 -11  -2  336.87   22.00
   1 -11   2  263.77   17.40
   1 -11   2  306.97   23.40
  -1 -11  -2  326.97   23.20
   1 -11   2  288.37   17.90
  -1 -11  -2  298.37   22.90
   1 -11   2  270.17   21.30
  -1 -11  -2  286.57   16.40
  -1 -11  -2  253.57   14.10
   1  11   2  277.37   25.90
  -1  11  -2  308.47   23.20
   1  11   2  313.67   22.30
  -1  11  -2  260.77   16.60
   1  11   2  280.47   13.50
  -1  11  -2  318.17   21.00
  -1  11  -2  307.77   26.40
   1  11   2  316.17   26.80
  -2 -11  -2   -1.20    6.10
   2 -11   2    0.40   10.20
   2 -11   2   -8.70    6.30
  -2 -11  -2    1.00    6.20
  -2 -11  -2    6.10    6.50
  -2 -11  -2    3.80    3.60
   2 -11   2    7.70    4.70
   2 -11   2   10.60    9.20
   2  11   2    1.70    6.40
  -2  11  -2    1.90    6.30
   2  11   2    0.60    2.20
  -2  11  -2    3.00    5.30
   2  11   2   -0.70    2.30
  -2  11  -2   10.00    8.70
   2  11   2   -3.90   10.90
   2  11   2    9.70    9.20
  -2  11  -2    5.30    7.70
  -3 -11  -2   50.39   11.00
  -3 -11  -2   83.99   13.10
   3 -11   2   58.39   13.40
   3 -11   2   52.19   12.30
   3 -11   2   65.09   12.00
  -3 -11  -2   48.70    6.70
   3 -11   2   49.99    6.00
  -3 -11  -2   49.00   13.00
   3  11   2   91.89   17.60
   3  11   2   76.89    8.30
  -3  11  -2   87.29   12.30
   3  11   2   61.99   15.00
  -3  11  -2   66.79   11.30
  -3  11  -2   34.10    9.80
  -3  11  -2   24.70   13.30
   3  11   2   64.59   12.20
  -4 -11  -2  435.36   31.40
  -4 -11  -2  573.84   36.10
  -4 -11  -2  502.95   34.20
  -4 -11  -2  460.25   25.60
   4 -11   2  487.85   33.70
   4 -11   2  502.65   38.10
   4 -11   2  509.95   32.60
   4  11   2  445.36   27.30
   4  11   2  523.15   43.30
   4  11   2  500.05   41.20
  -4  11  -2  440.96   28.30
  -4  11  -2  398.96   30.00
  -4  11  -2  469.75   33.90
  -4  11  -2  473.05   29.70
   4  11   2  450.65   34.30
   5 -11   2    8.80   11.40
  -5 -11  -2    5.10   10.30
   5 -11   2    2.70    8.80
  -5 -11  -2    3.10    7.60
  -5 -11  -2    1.60    9.30
  -5 -11  -2    2.60    7.50
   5 -11   2   -7.10   15.00
   5  11   2  -13.20   16.60
  -5  11  -2   20.60   13.10
  -5  11  -2    8.80   13.20
   5  11   2  -18.60   12.80
   5  11   2   -4.80    8.50
   5  11   2    3.00   12.30
  -5  11  -2   17.80   14.80
   5  11   2  -14.20    9.40
  -6 -11  -2   11.90   15.50
  -6 -11  -2   -9.70    8.20
   6 -11   2  -11.40   12.90
   6 -11   2    2.10   18.90
   6 -11   2   18.10   14.10
  -6 -11  -2   13.90   15.80
   6  11   2    4.70   15.40
   6  11   2   -4.40   11.60
  -6  11  -2    4.30   10.90
  -6  11  -2    6.00   14.70
  -6  11  -2  -18.40   15.30
   6  11   2   22.70   22.80
  -7 -11  -2   12.60   17.60
   7 -11   2  -13.10   14.20
  -7 -11  -2   16.30   18.50
   7 -11   2   22.60   22.10
  -7 -11  -2   14.30   15.00
   7  11   2   -1.70   18.60
  -7  11  -2    4.80   13.20
   7  11   2   32.00   19.60
   7  11   2   10.20   18.70
   7  11   2   14.00   22.00
  -7  11  -2   -6.60   13.00
   7  11   2   16.00   16.10
  -8 -11  -2   -7.70   19.10
   8 -11   2   22.20   17.70
   8  11   2   54.29   21.30
  -8  11  -2   61.19   23.80
  -8  11  -2   38.30   23.60
   8 -12  -2   14.80   16.50
  -8  12   2  -18.50   13.10
   7 -12  -2   13.60   19.10
   7 -12  -2   18.60   17.40
  -7 -12   2   16.70   19.50
  -7 -12   2   19.10   18.40
  -7 -12   2   24.20   16.10
   7  12  -2    9.90   22.60
  -7  12   2   36.00   17.50
  -7  12   2    7.30   19.60
  -7  12   2    8.20   18.00
   7  12  -2   22.70   13.10
   7  12  -2    6.60   23.60
   6 -12  -2  138.19   22.80
   6 -12  -2  189.78   30.00
  -6 -12   2  129.29   23.10
  -6 -12   2  176.38   22.20
  -6 -12   2  135.89   21.90
  -6  12   2  170.88   23.80
  -6  12   2  147.89   22.60
  -6  12   2  160.78   26.70
   6  12  -2  196.88   31.40
   6  12  -2  180.48   24.70
   6  12  -2  197.98   33.20
   5 -12  -2   81.59   17.10
   5 -12  -2   45.70   15.40
  -5 -12   2   84.69   18.20
  -5 -12   2   85.09   18.10
  -5 -12   2   72.99   16.20
   5 -12  -2   79.29   12.90
  -5  12   2   88.79   14.40
   5  12  -2  107.99   24.00
  -5  12   2   64.19   14.10
  -5  12   2   61.49   17.80
   5  12  -2   83.79   19.70
   5  12  -2   67.89   16.00
   4 -12  -2   71.89   17.50
  -4 -12   2   81.49   16.80
   4 -12  -2   61.69   13.80
   4 -12  -2   55.59   11.30
  -4 -12   2   77.29   13.80
  -4 -12   2   64.89   13.50
  -4 -12   2   58.39    9.70
   4  12  -2   77.49   15.10
  -4  12   2   73.19   15.30
   4  12  -2   65.99   16.50
  -4  12   2   47.20   14.70
   4  12  -2   78.49   20.20
  -4  12   2   78.09   13.70
   3 -12  -2  447.56   31.00
  -3 -12   2  437.66   30.60
   3 -12  -2  415.96   28.70
  -3 -12   2  408.56   30.60
   3 -12  -2  445.46   27.40
  -3 -12   2  407.46   27.90
  -3 -12   2  379.76   24.30
  -3  12   2  395.16   25.00
  -3  12   2  474.35   31.40
   3  12  -2  403.76   37.20
   3  12  -2  463.25   38.40
  -3  12   2  389.46   32.10
   3  12  -2  471.75   28.80
  -3  12   2  407.96   26.40
  -2 -12   2    9.00    6.90
   2 -12  -2   -1.70    7.80
   2 -12  -2   -5.60    5.10
   2 -12  -2  -14.00    9.20
  -2 -12   2    5.20    6.60
  -2 -12   2   -5.40    9.10
  -2 -12   2  -10.70    5.90
   2 -12  -2    5.00    5.00
  -2  12   2   -6.90    6.40
   2  12  -2    6.40    7.70
   2  12  -2   -2.50   11.30
   2  12  -2   11.40   12.00
  -2  12   2   10.80    7.80
  -2  12   2   12.40   10.80
  -2  12   2    2.90    5.80
   1 -12  -2   38.90    7.20
   1 -12  -2   28.90    7.50
  -1 -12   2   62.99   10.50
   1 -12  -2   57.69   12.70
  -1 -12   2   35.30   11.40
  -1 -12   2   50.39    9.40
   1 -12  -2   29.50    9.60
  -1  12   2   38.30    6.30
   1  12  -2   50.39   14.00
   1  12  -2   56.49   14.80
  -1  12   2   41.90   10.30
   1  12  -2   44.60    9.40
  -1  12   2   37.50    9.30
  -1  12   2   42.00   11.50
   0 -12  -2  481.65   30.20
   0 -12   2  479.55   27.90
   0 -12   2  452.55   22.10
   0 -12  -2  451.45   26.80
   0 -12   2  473.35   29.60
   0 -12   2  474.45   23.20
   0 -12  -2  447.96   25.30
   0 -12   2  452.35   29.50
   0 -12  -2  458.35   30.70
   0  12  -2  439.16   26.50
   0  12  -2  514.95   32.00
   0  12   2  461.95   32.30
   0  12   2  455.15   22.30
   0  12   2  497.45   33.70
   0  12   2  455.25   31.60
   0  12  -2  492.75   34.50
   1 -12   2  469.95   33.00
  -1 -12  -2  520.65   26.00
   1 -12   2  544.05   28.60
   1 -12   2  558.94   32.40
  -1 -12  -2  488.75   30.80
  -1 -12  -2  552.34   33.10
  -1 -12  -2  569.24   31.90
   1 -12   2  507.25   28.10
  -1 -12  -2  458.55   23.70
  -1  12  -2  475.55   29.70
   1  12   2  484.35   34.80
   1  12   2  523.25   23.10
   1  12   2  495.45   36.80
  -1  12  -2  464.65   33.60
   1  12   2  551.84   32.90
  -1  12  -2  516.35   33.40
   2 -12   2   85.99   14.00
   2 -12   2   67.79   12.00
  -2 -12  -2   61.29    6.60
  -2 -12  -2   65.39   11.00
  -2 -12  -2   56.29   12.90
   2 -12   2   46.90   13.00
   2 -12   2   59.79    8.30
  -2 -12  -2   55.39   13.00
  -2  12  -2   67.39   10.90
   2  12   2   79.49   15.70
  -2  12  -2   79.09   13.50
  -2  12  -2   54.79   15.30
  -2  12  -2   89.19   10.80
   2  12   2   69.59    6.00
   2  12   2   75.99   18.30
   2  12   2   79.59   15.10
   3 -12   2   81.19    8.10
   3 -12   2   62.49   16.90
  -3 -12  -2   79.89    8.30
  -3 -12  -2   58.99   14.40
  -3 -12  -2   79.79   13.90
   3 -12   2   67.79   14.10
  -3 -12  -2   73.59   12.70
   3 -12   2   43.60   11.50
  -3  12  -2   56.19   10.00
  -3  12  -2   62.59   12.40
   3  12   2   62.19   13.00
   3  12   2   89.69   19.70
   3  12   2   52.99   18.50
  -3  12  -2   54.69   13.20
   3  12   2   67.79    8.10
  -3  12  -2   43.00   12.90
   4 -12   2   79.99   16.20
   4 -12   2   79.39   14.20
  -4 -12  -2   94.59   15.50
  -4 -12  -2   54.49   13.10
  -4 -12  -2   74.69   16.20
   4 -12   2   95.99   18.80
   4  12   2   56.29   19.00
   4  12   2   84.79   17.60
  -4  12  -2   84.69   19.20
  -4  12  -2   79.19   12.90
  -4  12  -2   85.99   12.80
  -4  12  -2   88.49   14.30
   4  12   2   78.99   22.00
   5 -12   2    1.60   12.80
   5 -12   2   35.10   12.90
  -5 -12  -2    5.40   14.40
   5 -12   2    3.70   12.00
  -5 -12  -2    2.40    8.70
  -5 -12  -2   11.00   14.20
   5  12   2  -15.10   12.20
   5  12   2   19.90   12.70
  -5  12  -2   11.50   13.80
  -5  12  -2    2.90    9.20
   5  12   2   -1.60   19.10
  -5  12  -2   -5.90    9.80
  -6 -12  -2   70.39   14.10
  -6 -12  -2  116.59   21.20
  -6 -12  -2   61.59   20.80
   6 -12   2   96.79   24.00
   6 -12   2   91.09   16.20
   6 -12   2   95.29   22.40
   6  12   2   63.19   27.90
  -6  12  -2   67.09   19.20
  -6  12  -2   83.09   22.00
   6  12   2  123.59   23.10
  -6  12  -2   62.89   15.90
   6  12   2  106.29   22.80
  -7 -12  -2   64.99   21.90
   7 -12   2   88.09   23.60
  -7 -12  -2   93.89   23.40
   7 -12   2   66.79   24.70
  -7 -12  -2   46.00   18.40
   7  12   2   92.29   22.10
  -7  12  -2   36.60   21.50
   7  12   2   59.29   22.40
   7  12   2   79.69   20.00
   7  12   2   69.89   22.00
  -7  12  -2   69.69   18.10
   7  12   2   72.29   23.80
  -7 -13   2  -11.50   18.60
   7 -13  -2   -2.50   19.40
  -7 -13   2   14.90   12.80
  -7 -13   2   11.50   19.90
   7 -13  -2    8.60   15.80
  -7  13   2   20.60   18.60
  -7  13   2    5.50   14.10
   7  13  -2   -9.80   22.10
   7  13  -2    2.90   21.90
  -6 -13   2   20.70   18.30
  -6 -13   2   15.20   11.70
  -6 -13   2   36.80   18.60
   6 -13  -2   23.40   14.50
   6 -13  -2    4.10   15.20
   6  13  -2   26.70   21.60
  -6  13   2   23.70   14.00
   6  13  -2   16.20   22.50
  -6  13   2   52.39   17.60
  -6  13   2   49.10   17.00
   6  13  -2   19.20   15.10
  -5 -13   2  171.88   22.20
   5 -13  -2  119.69   23.30
   5 -13  -2  156.98   17.30
  -5 -13   2  160.08   20.00
   5 -13  -2  145.19   21.60
  -5 -13   2  158.48   20.00
   5  13  -2  133.79   23.70
  -5  13   2  123.49   18.50
   5  13  -2   99.69   15.70
   5  13  -2  197.48   29.70
  -5  13   2  135.79   23.90
  -5  13   2  122.99   16.50
  -4 -13   2  465.25   35.40
  -4 -13   2  444.66   31.90
   4 -13  -2  379.76   36.00
  -4 -13   2  487.65   35.60
   4 -13  -2  430.76   33.00
   4 -13  -2  489.75   30.60
  -4 -13   2  482.55   27.70
  -4  13   2  458.25   34.60
   4  13  -2  449.66   31.50
   4  13  -2  458.95   42.20
  -4  13   2  475.25   29.40
  -4  13   2  451.05   35.60
   4  13  -2  507.25   42.20
  -3 -13   2   56.79   12.40
   3 -13  -2   57.69   12.30
   3 -13  -2   95.39   16.30
  -3 -13   2   74.79   10.80
  -3 -13   2   85.29   15.80
   3 -13  -2   71.99   13.10
  -3 -13   2   96.39   17.00
   3  13  -2  103.69   14.20
  -3  13   2   78.39   15.20
  -3  13   2   55.29    9.80
   3  13  -2   94.09   20.00
  -3  13   2   62.59   11.60
   3  13  -2   68.59   16.10
  -3  13   2   74.79   17.10
  -2 -13   2  408.76   28.30
  -2 -13   2  403.76   31.50
  -2 -13   2  436.76   27.30
   2 -13  -2  479.05   31.40
   2 -13  -2  423.66   24.80
   2 -13  -2  403.76   27.20
   2 -13  -2  444.96   27.80
  -2  13   2  469.75   31.80
  -2  13   2  439.76   25.20
   2  13  -2  417.16   32.60
   2  13  -2  440.76   27.70
  -2  13   2  485.15   32.70
   2  13  -2  457.25   34.10
  -2  13   2  467.55   29.60
  -1 -13   2   27.20   10.10
   1 -13  -2   55.09    9.50
  -1 -13   2   62.29    9.80
   1 -13  -2   55.89   11.70
   1 -13  -2   37.80    8.60
   1 -13  -2   39.40   11.40
  -1 -13   2   29.20   11.90
  -1  13   2   38.30   10.30
  -1  13   2   27.60   10.50
   1  13  -2   59.99   15.30
   1  13  -2   62.59   16.60
   1  13  -2   41.10    9.80
  -1  13   2   45.00    6.80
  -1  13   2   50.09   11.20
   0 -13   2   -6.80    8.00
   0 -13   2   -2.10    3.50
   0 -13  -2    0.60    9.50
   0 -13   2    3.90    7.30
   0 -13  -2   18.30    9.90
   0 -13  -2   -2.60    4.80
   0 -13   2   -0.80    5.40
   0 -13  -2    8.70    5.30
   0  13  -2    2.40    6.90
   0  13   2  -10.80   10.10
   0  13   2   -6.70    6.20
   0  13  -2   -7.30   11.40
   0  13   2    6.90    8.70
   0  13  -2    5.40    8.20
   0  13   2    2.60    3.10
  -1 -13  -2  319.77   23.60
   1 -13   2  269.27   25.00
   1 -13   2  345.17   27.10
  -1 -13  -2  239.08   22.00
  -1 -13  -2  275.07   16.30
  -1 -13  -2  272.37   23.40
   1 -13   2  281.87   19.10
   1 -13   2  276.77   19.80
  -1  13  -2  289.07   20.50
   1  13   2  267.67   28.00
   1  13   2  301.37   28.50
  -1  13  -2  325.87   29.70
   1  13   2  320.47   28.10
   1  13   2  264.67   13.90
  -1  13  -2  300.77   26.70
   2 -13   2  740.83   45.60
   2 -13   2  721.63   37.20
  -2 -13  -2  794.92   42.20
  -2 -13  -2  767.12   43.10
   2 -13   2  752.32   41.20
  -2 -13  -2  749.53   34.80
  -2 -13  -2  803.92   42.50
   2 -13   2  717.13   44.50
  -2  13  -2  713.53   41.30
   2  13   2  760.92   51.19
  -2  13  -2  748.43   47.60
   2  13   2  700.23   46.70
   2  13   2  744.33   44.20
  -2  13  -2  738.43   43.40
   3 -13   2   57.69   13.30
   3 -13   2   22.80   13.10
  -3 -13  -2   17.30    9.50
   3 -13   2   20.80    5.50
  -3 -13  -2   23.20    9.20
   3 -13   2   45.40   10.70
  -3 -13  -2    7.40   11.60
  -3  13  -2   27.20   13.90
  -3  13  -2   20.00    9.80
  -3  13  -2   30.70   11.20
   3  13   2   22.70   17.30
   3  13   2   32.40   13.20
  -3  13  -2   24.00   12.40
   3  13   2   31.00   13.40
   4 -13   2   -7.30   14.80
   4 -13   2   -0.70   12.70
  -4 -13  -2    4.10   13.10
   4 -13   2   -1.50   12.20
  -4 -13  -2   -4.20   13.50
  -4 -13  -2   16.60   11.80
  -4  13  -2    5.30   10.70
  -4  13  -2    4.00    9.20
  -4  13  -2    4.70    8.90
   4  13   2  -18.50   14.80
   4  13   2   -5.40   11.00
  -4  13  -2  -11.80    8.90
   4  13   2    1.10    9.40
   5 -13   2  -19.90   16.20
   5 -13   2   45.30   16.30
   5 -13   2   23.30   13.70
  -5 -13  -2   -1.00   15.30
  -5 -13  -2    0.00   15.40
  -5 -13  -2    9.00    9.50
   5  13   2   26.00   15.70
  -5  13  -2    6.70   13.80
  -5  13  -2   28.50   13.90
   5  13   2    9.80   12.70
   5  13   2   42.00   24.00
   6 -13   2    8.10   15.40
  -6 -13  -2   -1.20   17.70
   6 -13   2    7.40    9.60
  -6 -13  -2    8.80   10.00
   6 -13   2   15.10   14.30
  -6 -13  -2   36.60   18.40
  -6  13  -2    4.70   11.30
   6  13   2   -4.00   23.60
   6  13   2   10.00   15.30
  -6  13  -2   22.40   14.40
   6  13   2    9.70   16.40
  -7 -13  -2    8.30   14.00
   7 -13   2   33.40   17.40
   7 -13   2    3.30   17.00
  -7 -13  -2  -24.60   17.40
   7  13   2   32.90   23.70
  -7  13  -2  -20.10   19.20
   7  13   2   -4.80   12.80
   7  13   2    0.80   17.90
  -7  13  -2  -17.70   12.10
   7 -14  -2   54.69   26.80
   7 -14  -2    4.30   21.10
  -7 -14   2  -25.00   19.30
  -7 -14   2   12.00   18.70
  -7 -14   2    0.50   13.90
   7  14  -2   30.90   19.00
  -7  14   2    5.50   20.90
  -7  14   2   14.50   13.90
   7  14  -2  -11.00   16.90
   6 -14  -2   42.30   17.10
  -6 -14   2  106.49   24.10
  -6 -14   2   77.69   20.20
   6 -14  -2   80.29   20.80
  -6 -14   2  115.19   23.50
  -6  14   2   72.49   22.80
  -6  14   2  124.39   20.50
   6  14  -2   84.69   22.30
  -6  14   2   70.29   20.10
   6  14  -2   97.29   23.10
   5 -14  -2   34.20   18.40
   5 -14  -2   20.40   11.20
   5 -14  -2   22.60   14.00
  -5 -14   2   54.29   16.80
  -5 -14   2   17.80   16.60
  -5 -14   2   33.40   17.00
   5  14  -2   33.30   13.60
   5  14  -2   32.70   20.40
  -5  14   2   37.70   16.40
   5  14  -2   30.00   21.60
  -5  14   2   41.10   15.70
  -5  14   2   30.60   14.90
  -4 -14   2   66.89   17.40
  -4 -14   2   84.39   18.50
   4 -14  -2   78.39   14.30
  -4 -14   2   80.29   16.00
   4 -14  -2   91.19   16.70
   4 -14  -2  107.99   21.30
   4  14  -2   36.30   19.70
   4  14  -2  135.09   16.10
   4  14  -2   70.09   18.50
  -4  14   2   98.79   16.60
  -4  14   2   79.29   13.00
  -4  14   2  106.69   21.60
  -3 -14   2  246.48   23.30
   3 -14  -2  231.68   23.10
   3 -14  -2  208.38   21.10
  -3 -14   2  221.88   19.10
   3 -14  -2  230.48   24.60
  -3 -14   2  226.08   25.00
   3  14  -2  251.77   28.20
   3  14  -2  256.97   21.70
  -3  14   2  260.57   26.30
  -3  14   2  216.48   19.40
  -3  14   2  238.38   26.90
   3  14  -2  226.18   27.00
  -2 -14   2   72.39   12.50
  -2 -14   2   92.79   13.40
  -2 -14   2   84.79   14.00
   2 -14  -2   73.49   14.80
   2 -14  -2   69.99   10.00
   2 -14  -2   68.99   11.40
   2 -14  -2   67.99   13.90
  -2  14   2   53.19   12.80
   2  14  -2   69.99   12.00
   2  14  -2   97.69   20.10
  -2  14   2   64.39   16.10
   2  14  -2   74.69   18.90
  -2  14   2   71.39   10.30
  -2  14   2   93.59   19.20
  -1 -14   2   -6.80    9.20
   1 -14  -2    7.00    7.30
   1 -14  -2   -9.40   10.50
   1 -14  -2   -4.90    6.20
  -1 -14   2   -3.00    7.80
   1 -14  -2    5.10    7.10
  -1 -14   2   -7.20    7.00
  -1  14   2    9.80    9.10
  -1  14   2    8.10    9.10
   1  14  -2    2.80   12.80
   1  14  -2  -12.70   11.60
  -1  14   2    1.30    7.20
  -1  14   2    0.90    4.80
   1  14  -2    5.70    7.20
   0 -14  -2   -6.90    7.50
   0 -14   2   15.40   10.30
   0 -14  -2   -0.30    7.00
   0 -14  -2   -5.80    7.50
   0 -14   2    0.10    4.10
   0 -14   2    0.50    8.30
   0 -14   2    8.90    8.30
   0 -14  -2    4.10    5.40
   0  14   2    1.10   11.70
   0  14   2    3.50   13.10
   0  14  -2   -7.90    7.10
   0  14   2    0.00    3.90
   0  14  -2   -8.20    8.30
   0  14  -2    0.90    7.10
   0  14   2    8.10   11.00
   1 -14   2 1025.30   50.29
   1 -14   2 1082.09   57.89
  -1 -14  -2 1070.19   55.49
   1 -14   2 1016.20   56.49
   1 -14   2  983.70   51.19
  -1 -14  -2 1007.50   47.60
  -1 -14  -2 1034.70   55.19
  -1 -14  -2 1040.50   53.69
   1  14   2 1070.59   58.89
  -1  14  -2 1075.09   58.49
  -1  14  -2 1117.29   53.19
   1  14   2 1099.89   62.39
   1  14   2 1040.70   61.89
  -1  14  -2 1038.10   59.09
   2 -14   2  679.73   37.90
  -2 -14  -2  638.44   40.30
  -2 -14  -2  664.63   40.50
   2 -14   2  657.33   40.00
   2 -14   2  652.53   34.00
   2 -14   2  625.04   40.50
  -2 -14  -2  665.13   39.70
   2  14   2  601.54   46.10
  -2  14  -2  618.64   38.10
   2  14   2  633.54   40.70
   2  14   2  681.63   49.20
  -2  14  -2  649.14   40.60
  -2  14  -2  655.73   45.20
  -3 -14  -2  101.79   17.80
   3 -14   2  108.19   16.60
   3 -14   2  118.29   17.80
  -3 -14  -2  107.49   16.10
  -3 -14  -2   96.39   16.70
   3 -14   2   71.49   19.10
  -3  14  -2   89.69   16.20
  -3  14  -2   94.09   20.40
   3  14   2  120.39   20.70
  -3  14  -2   96.09   14.30
   3  14   2  102.29   17.30
   3  14   2   61.79   21.90
  -4 -14  -2   18.70   11.50
   4 -14   2   11.50   11.90
   4 -14   2   15.50   11.00
   4 -14   2   -1.60   13.40
  -4 -14  -2   20.20   10.20
  -4 -14  -2   17.30   14.90
  -4  14  -2   14.50   16.10
   4  14   2   43.60   16.90
   4  14   2   39.30   16.10
  -4  14  -2   30.80   14.60
  -4  14  -2    9.80   10.30
   4  14   2   24.40   14.30
   5 -14   2  191.18   27.10
  -5 -14  -2  130.19   19.50
   5 -14   2   98.29   21.40
  -5 -14  -2  152.68   21.50
   5 -14   2  109.79   20.80
  -5 -14  -2  178.28   24.50
   5  14   2  125.79   23.40
  -5  14  -2   79.79   22.60
   5  14   2  159.48   23.30
  -5  14  -2  115.39   20.90
   5  14   2  122.69   30.20
   6 -14   2   32.00   18.00
  -6 -14  -2   22.50   19.70
   6 -14   2   57.29   18.60
  -6 -14  -2   81.09   18.40
   6 -14   2  107.69   26.40
  -6 -14  -2   86.09   18.00
  -6  14  -2   64.19   22.70
  -6  14  -2   65.79   17.10
   6  14   2   48.30   16.10
   6  14   2   61.69   29.60
   6  14   2   91.89   23.20
   7 -14   2   99.59   24.40
  -7 -14  -2   51.19   23.60
  -7 -14  -2  115.89   21.60
   7 -14   2   55.29   27.60
  -7  14  -2  110.59   24.60
  -7  14  -2   45.70   19.40
   7  14   2  109.19   29.80
   7  14   2   60.59   24.50
   7  14   2  125.99   28.70
  -7 -15   2   32.70   17.60
   7 -15  -2   25.50   26.60
  -7 -15   2    9.40   14.40
  -7 -15   2   -1.00   21.70
   7 -15  -2   59.29   25.00
  -7  15   2   28.10   15.80
   7  15  -2   42.50   26.80
  -7  15   2   13.30   16.20
   7  15  -2   70.49   22.20
   6 -15  -2   46.80   18.10
   6 -15  -2   64.79   24.40
  -6 -15   2   89.09   22.70
  -6 -15   2   73.59   18.00
  -6 -15   2   77.79   17.70
   6  15  -2   32.00   23.90
   6  15  -2   69.59   26.10
  -6  15   2   54.99   19.90
  -6  15   2   50.09   17.90
  -6  15   2   38.20   17.50
   5 -15  -2    9.10   12.50
  -5 -15   2   -2.00   16.70
  -5 -15   2   -4.90   15.90
  -5 -15   2    4.80   15.60
   5 -15  -2    2.60   16.40
  -5  15   2    0.50   17.70
   5  15  -2   -1.60   13.00
  -5  15   2   -6.80   12.50
  -5  15   2   12.00   15.70
   5  15  -2    4.40   13.90
  -4 -15   2   24.80   15.70
  -4 -15   2   -8.00   10.30
  -4 -15   2   -8.90   14.50
   4 -15  -2   -3.20   15.30
   4 -15  -2    0.10   10.50
   4 -15  -2    1.40   10.10
   4  15  -2   -5.00   16.00
  -4  15   2  -15.30    9.80
  -4  15   2  -22.90   13.10
   4  15  -2    1.30   12.00
  -4  15   2  -11.20    6.60
   4  15  -2    5.50    9.90
  -3 -15   2   54.49   13.50
   3 -15  -2   42.80   14.00
  -3 -15   2   77.19   14.30
   3 -15  -2   68.79   14.80
   3 -15  -2   62.39   14.60
  -3 -15   2   43.80   10.70
   3  15  -2   44.90   18.50
   3  15  -2   57.39   17.00
  -3  15   2   38.70   11.20
   3  15  -2   64.29   12.60
  -3  15   2   21.60   15.70
  -3  15   2   35.00   16.70
   2 -15  -2  204.68   21.50
   2 -15  -2  224.48   21.10
   2 -15  -2  204.38   17.30
  -2 -15   2  187.98   20.40
   2 -15  -2  209.68   24.80
  -2 -15   2  194.08   23.40
  -2 -15   2  229.88   20.70
  -2  15   2  238.48   17.50
  -2  15   2  215.98   26.80
  -2  15   2  216.98   25.90
   2  15  -2  208.18   19.30
   2  15  -2  224.98   28.70
   2  15  -2  185.28   25.10
  -2  15   2  202.18   21.70
  -1 -15   2  -11.10    9.40
   1 -15  -2   17.80   11.10
   1 -15  -2   10.90    8.90
  -1 -15   2    4.10    9.20
  -1 -15   2   -1.60    8.90
   1 -15  -2   13.50    8.40
   1 -15  -2   -9.40    6.30
  -1  15   2   -1.40    9.50
   1  15  -2    2.30    7.40
  -1  15   2   -6.60    9.00
  -1  15   2   -5.20    4.80
  -1  15   2    6.40    7.80
   1  15  -2    4.30    9.50
   1  15  -2   -4.30   12.80
   0 -15  -2  440.56   30.10
   0 -15  -2  421.76   25.60
   0 -15  -2  423.46   34.40
   0 -15   2  480.75   32.90
   0 -15   2  473.25   34.80
   0 -15   2  498.85   30.60
   0 -15  -2  438.16   30.80
   0  15  -2  458.35   29.10
   0  15   2  470.85   38.20
   0  15  -2  503.45   36.40
   0  15   2  404.06   36.10
   0  15  -2  531.55   35.70
   0  15   2  462.35   35.80
  -1 -15  -2   -7.40   10.40
   1 -15   2    0.20    8.60
   1 -15   2   13.30    6.90
   1 -15   2   28.60   10.80
   1 -15   2   10.60    6.50
  -1 -15  -2   -1.00   11.80
  -1 -15  -2   13.10    9.30
  -1  15  -2   12.00    9.20
  -1  15  -2    0.50    9.30
   1  15   2   21.50   16.30
   1  15   2    6.20   10.20
   1  15   2   18.40   14.00
  -1  15  -2    5.40   14.20
  -2 -15  -2   56.69   14.70
  -2 -15  -2   19.80   13.70
   2 -15   2   43.00   11.50
   2 -15   2   39.90   14.60
  -2 -15  -2   47.00   14.10
   2 -15   2   43.80    8.90
   2 -15   2   35.90   15.90
  -2  15  -2   25.50   12.60
  -2  15  -2   46.30   12.80
   2  15   2   48.60   15.90
  -2  15  -2   29.80   11.30
   2  15   2   53.19   13.30
   2  15   2   44.80   17.90
   3 -15   2    5.90    8.50
   3 -15   2    0.70   13.30
  -3 -15  -2    9.50   13.30
   3 -15   2   20.00   12.20
  -3 -15  -2    7.60    8.90
  -3 -15  -2    6.10   14.40
  -3  15  -2   -1.40    8.20
   3  15   2    3.30   13.00
  -3  15  -2    0.10   11.00
  -3  15  -2  -12.20    9.10
   3  15   2    7.20   12.60
   3  15   2    9.10   14.70
  -4 -15  -2  347.17   30.80
   4 -15   2  377.36   34.30
   4 -15   2  373.06   37.10
  -4 -15  -2  379.36   31.40
  -4 -15  -2  378.56   34.20
   4 -15   2  363.06   31.30
   4  15   2  354.86   37.60
  -4  15  -2  351.66   31.30
   4  15   2  352.76   39.60
   4  15   2  354.36   33.60
  -4  15  -2  318.57   35.40
  -5 -15  -2   12.30   17.80
   5 -15   2   49.10   18.30
   5 -15   2   32.10   19.00
   5 -15   2   49.50   17.10
  -5 -15  -2   36.30   15.40
  -5 -15  -2   34.50   18.30
  -5  15  -2   36.50   17.00
  -5  15  -2   28.00   19.50
   5  15   2   -8.20   16.00
   5  15   2   34.30   18.30
   5  15   2    7.40   14.50
   6 -15   2   19.70   17.10
  -6 -15  -2   38.30   21.30
   6 -15   2    2.70   15.60
   6 -15   2   -2.70   20.40
  -6 -15  -2   -6.00   19.40
  -6 -15  -2   14.10   20.20
   6  15   2   10.20   19.30
  -6  15  -2    1.20   14.30
   6  15   2   23.50   16.50
   6  15   2   41.80   21.40
  -6  15  -2   33.30   18.30
   6 -16  -2   26.10   15.90
  -6 -16   2   36.70   21.30
  -6 -16   2   30.40   15.40
   6 -16  -2   10.50   21.60
  -6 -16   2    5.90   13.80
   6  16  -2   31.50   25.30
  -6  16   2   27.60   21.40
  -6  16   2   25.40   17.80
   6  16  -2   75.39   21.60
   5 -16  -2   -5.10   17.10
   5 -16  -2    2.20   12.60
  -5 -16   2   -5.30   11.20
  -5 -16   2   27.50   14.30
  -5  16   2    1.70   13.70
  -5  16   2  -15.80   12.50
  -5  16   2    5.00   12.20
   5  16  -2   -2.60   19.10
   5  16  -2   -5.30   13.40
  -4 -16   2  169.38   24.70
  -4 -16   2  184.78   25.80
   4 -16  -2  176.98   21.50
   4 -16  -2  175.28   22.30
   4 -16  -2  157.78   25.50
  -4  16   2  168.38   19.60
  -4  16   2  152.98   24.00
   4  16  -2  139.59   24.50
   4  16  -2  174.98   26.60
  -4  16   2  150.08   21.90
  -3 -16   2    1.20   14.00
  -3 -16   2   24.50   12.30
   3 -16  -2    6.90   12.20
   3 -16  -2    9.80    8.70
  -3 -16   2    6.90    9.50
   3 -16  -2   13.70   15.40
   3  16  -2   -3.40    8.50
  -3  16   2   29.40   13.10
  -3  16   2   -6.90   10.10
   3  16  -2   -6.70   17.00
   3  16  -2  -25.20   15.10
  -3  16   2   13.80   10.00
   2 -16  -2   -4.40   14.50
   2 -16  -2   12.90    7.90
   2 -16  -2   27.80   10.40
   2 -16  -2    4.10    8.70
  -2 -16   2    9.40    9.40
  -2 -16   2    1.80    9.90
  -2 -16   2    8.50   14.40
  -2  16   2    1.60   10.50
  -2  16   2   16.40    8.20
  -2  16   2   23.80   16.70
   2  16  -2   10.80   12.20
   2  16  -2   20.00    9.50
   2  16  -2   -9.30   10.30
  -2  16   2   40.20   16.00
  -1 -16   2    2.30    7.50
   1 -16  -2   16.50    7.50
  -1 -16   2   25.40   14.90
   1 -16  -2    9.10   10.10
   1 -16  -2    4.50    7.80
  -1 -16   2   22.50   12.00
   1 -16  -2   23.00    9.90
  -1  16   2    0.60   10.40
   1  16  -2   16.90    8.70
   1  16  -2   -2.00   15.00
   1  16  -2   18.10   11.40
  -1  16   2   25.50   13.70
  -1  16   2    3.60   13.30
   0 -16  -2  502.55   35.20
   0 -16   2  466.45   35.80
   0 -16  -2  460.05   30.80
   0 -16   2  422.26   32.90
   0 -16  -2  430.36   31.90
   0 -16   2  410.46   29.80
   0  16   2  481.85   34.60
   0  16  -2  471.45   41.60
   0  16  -2  430.86   37.50
   0  16   2  457.85   34.90
   0  16  -2  407.76   28.40
   0  16   2  384.86   36.50
  -1 -16  -2   38.30   12.20
   1 -16   2    8.70   12.90
  -1 -16  -2   22.60   13.90
  -1 -16  -2   18.10   11.90
   1 -16   2   12.30    9.20
   1 -16   2   14.50   10.60
  -1  16  -2   23.70   13.50
  -1  16  -2   -2.30    9.70
  -1  16  -2   -5.50   14.30
   1  16   2   19.60   13.00
   1  16   2   20.30   13.80
   1  16   2   25.40   11.50
   2 -16   2  153.18   17.50
   2 -16   2  162.88   15.30
  -2 -16  -2  160.28   19.10
  -2 -16  -2  204.88   23.10
  -2 -16  -2  151.68   22.90
   2 -16   2  185.88   24.00
   2 -16   2  151.78   20.80
   2  16   2  173.08   22.00
   2  16   2  152.88   23.70
  -2  16  -2  186.88   20.50
  -2  16  -2  174.98   22.90
   2  16   2  237.28   31.50
  -2  16  -2  168.48   23.60
  -3 -16  -2    5.40   10.40
   3 -16   2    7.10   11.50
  -3 -16  -2   21.30   13.80
   3 -16   2   22.50   15.20
  -3 -16  -2   11.20   14.90
   3 -16   2   -6.30   15.80
  -3  16  -2   -2.10   11.10
   3  16   2    8.20   15.10
  -3  16  -2    2.20   12.30
  -3  16  -2   -9.30   10.80
   3  16   2   -7.50   17.20
   3  16   2   -7.30   13.50
  -4 -16  -2   29.60   17.90
   4 -16   2   39.80   17.00
  -4 -16  -2   18.80   10.70
   4 -16   2   40.10   14.00
   4 -16   2   64.39   22.00
  -4 -16  -2   34.50   17.50
   4  16   2   35.80   24.50
   4  16   2   46.20   18.50
   4  16   2   16.50   16.20
  -4  16  -2    7.00   14.60
  -4  16  -2   53.39   16.50
  -5 -16  -2   20.50   14.80
   5 -16   2   23.00   19.50
  -5 -16  -2   16.90   13.70
  -5 -16  -2   48.00   13.70
   5 -16   2   12.70   22.00
   5 -16   2   10.70   16.60
   5  16   2   26.30   14.90
  -5  16  -2    9.40   14.00
   5  16   2   38.70   22.80
   5  16   2   21.80   19.90
  -5  16  -2   22.60   16.80
   6 -16   2  150.48   25.50
   6 -16   2  108.89   29.40
  -6 -16  -2  132.79   23.50
  -6 -16  -2  147.39   28.10
   6 -16   2  177.98   28.00
  -6  16  -2   99.19   24.20
   6  16   2  133.39   27.80
   6  16   2  140.89   29.70
   6  16   2  144.39   28.30
  -6  16  -2  155.58   30.60
   6 -17  -2   15.70   15.20
  -6 -17   2  -20.10   18.90
   6 -17  -2    4.30   22.20
  -6 -17   2   -5.20   14.40
  -6  17   2  -16.90   16.20
  -6  17   2  -14.70   13.30
   6  17  -2   14.30   24.30
   6  17  -2  -33.90   22.10
  -5 -17   2   62.09   18.20
   5 -17  -2   59.79   18.60
   5 -17  -2   69.99   22.70
  -5 -17   2   50.29   21.00
  -5  17   2   62.79   14.20
   5  17  -2  101.89   23.70
  -5  17   2   84.29   20.70
   5  17  -2   80.59   25.80
  -5  17   2   42.30   20.40
  -4 -17   2  159.48   25.20
  -4 -17   2  145.09   24.60
   4 -17  -2  127.29   20.80
   4 -17  -2  174.08   27.30
   4 -17  -2  144.59   20.40
   4  17  -2  188.08   31.40
   4  17  -2  139.59   30.20
  -4  17   2  133.19   18.50
  -4  17   2  107.69   25.70
  -4  17   2  135.29   25.20
  -3 -17   2  265.87   29.20
   3 -17  -2  250.17   25.60
   3 -17  -2  219.08   24.50
  -3 -17   2  257.77   27.70
   3 -17  -2  281.47   30.70
   3  17  -2  203.38   28.50
  -3  17   2  211.58   26.40
  -3  17   2  205.68   20.40
  -3  17   2  235.68   28.10
   3  17  -2  204.88   28.40
   2 -17  -2    0.00    9.30
   2 -17  -2  -15.10    8.60
   2 -17  -2   -5.10   11.70
  -2 -17   2   -5.10    9.10
  -2 -17   2   -0.90   10.10
  -2 -17   2    6.70   11.00
   2 -17  -2   -5.80    7.80
   2  17  -2   -0.10   12.80
  -2  17   2  -10.10   15.20
   2  17  -2   -5.50   12.50
   2  17  -2   -2.60    8.60
  -2  17   2   20.00   12.30
  -2  17   2  -21.90   13.40
   1 -17  -2   13.10   13.00
  -1 -17   2    7.30   11.70
   1 -17  -2   -0.10    9.00
  -1 -17   2    0.50   10.40
  -1 -17   2   -4.00   10.60
   1 -17  -2    1.50   13.60
  -1  17   2   10.60   16.40
   1  17  -2    0.20   15.50
   1  17  -2  -12.80    9.70
  -1  17   2   31.30   15.10
   1  17  -2   12.60    9.30
  -1  17   2  -16.90   13.40
   0 -17  -2   53.69   17.50
   0 -17  -2   46.00   10.90
   0 -17   2   49.99   15.10
   0 -17   2   63.79   14.10
   0 -17  -2   48.40   16.10
   0 -17   2   58.29   18.20
   0  17   2   69.59   19.50
   0  17   2   63.99   18.50
   0  17  -2   52.99   16.70
   0  17  -2   49.40   18.00
   0  17   2   70.79   21.70
   0  17  -2   80.09   11.90
   1 -17   2   99.89   15.10
  -1 -17  -2   89.29   16.40
   1 -17   2   88.89   18.90
  -1 -17  -2  104.49   15.20
   1 -17   2  100.79   17.70
  -1 -17  -2  118.29   19.80
   1  17   2   83.49   23.20
   1  17   2   99.39   23.30
  -1  17  -2   98.49   20.60
  -1  17  -2   82.69   15.00
   1  17   2  100.09   17.90
  -1  17  -2   89.69   18.50
   2 -17   2   30.70   13.10
   2 -17   2   44.80   14.30
  -2 -17  -2   38.40   15.30
  -2 -17  -2   40.70   15.90
  -2 -17  -2   60.89   18.40
   2  17   2   32.00   13.60
  -2  17  -2   25.10   13.30
  -2  17  -2   20.70   15.10
   2  17   2    3.30   16.70
  -2  17  -2   32.30   13.40
   2  17   2   56.29   23.10
   3 -17   2   -8.70   10.50
   3 -17   2  -22.50   13.80
  -3 -17  -2  -19.60   13.00
  -3 -17  -2   -6.50   14.20
  -3 -17  -2    9.30   15.90
   3  17   2    5.10   11.70
   3  17   2  -27.30   19.30
  -3  17  -2    0.10   12.80
  -3  17  -2    8.20    9.40
  -3  17  -2  -12.10   10.50
   3  17   2  -33.80   16.20
  -4 -17  -2   51.89   16.20
   4 -17   2   87.99   21.00
   4 -17   2   34.40   16.60
  -4 -17  -2   84.79   21.60
  -4 -17  -2   51.09   16.80
   4 -17   2   45.50   17.20
   4  17   2   57.49   21.70
   4  17   2   75.69   17.50
   4  17   2   36.70   18.30
  -4  17  -2   29.80   15.90
  -4  17  -2   83.89   16.00
   5 -17   2    7.60   22.20
  -5 -17  -2  -14.60   14.20
  -5 -17  -2   29.70   14.00
  -5 -17  -2    5.60   14.20
   5 -17   2  -11.80   11.40
   5 -17   2   12.10   17.40
   5  17   2    8.70   28.40
   5  17   2    3.10   18.20
  -5  17  -2   30.60   12.90
   5  17   2  -30.90   20.40
  -5  17  -2    2.60   20.50
  -6 -17  -2  -10.20   13.50
   6 -17   2   -2.30   15.60
   6 -17   2   19.10   16.90
   6 -17   2    8.50   12.90
  -6 -17  -2    6.40   22.30
   6  17   2  -20.50   18.80
  -6  17  -2   -3.90   14.30
   6  17   2   31.40   30.90
   6  17   2   16.70   25.70
  -6  17  -2   -6.70   18.90
  -5 -18   2   18.20   15.40
  -5 -18   2  -10.30   13.10
   5 -18  -2   -3.90   13.50
   5 -18  -2   11.60   19.70
  -5  18   2    5.40   20.40
   5  18  -2  -19.50   20.80
  -5  18   2   13.80   15.10
  -5  18   2   20.60   13.90
   5  18  -2   19.10   23.80
  -4 -18   2   44.80   16.40
   4 -18  -2   97.89   19.50
   4 -18  -2   51.99   15.00
   4 -18  -2   53.79   21.70
  -4 -18   2   81.29   18.50
  -4  18   2   80.69   23.10
   4  18  -2   73.29   25.00
  -4  18   2   68.99   23.60
   4  18  -2   79.79   25.60
  -3 -18   2   15.30   16.80
   3 -18  -2    4.90   17.80
   3 -18  -2   28.40   15.20
  -3 -18   2   18.10   18.10
   3  18  -2   23.70   15.60
  -3  18   2   38.70   15.60
  -3  18   2   28.10   14.40
   3  18  -2   16.00   15.00
  -2 -18   2   -5.70   11.00
   2 -18  -2   12.20   10.10
  -2 -18   2   -4.10   14.50
   2 -18  -2   23.80   12.70
  -2 -18   2   45.70   18.20
   2  18  -2   12.70   13.70
   2  18  -2   24.60   19.10
  -2  18   2   20.40   17.20
  -2  18   2    6.60   18.20
   1 -18  -2   14.20   10.20
   1 -18  -2    2.70   10.30
   1 -18  -2    0.60   10.10
  -1 -18   2   13.30   13.40
  -1 -18   2    1.30   12.10
  -1 -18   2    7.10   11.40
   1  18  -2   -2.80   11.10
  -1  18   2   -9.70   16.30
  -1  18   2   -0.10   10.30
   1  18  -2    6.50   17.60
  -1  18   2    0.70   11.60
   0 -18   2   31.60   12.10
   0 -18   2    0.90   15.20
   0 -18  -2   22.00   16.10
   0 -18  -2    1.30   10.80
   0 -18   2    5.80   13.30
   0 -18  -2   14.00   12.10
   0  18  -2   -5.00   11.60
   0  18  -2    4.40   10.00
   0  18   2   18.80   13.00
   0  18  -2   -4.00   15.90
   0  18   2   -7.40   12.10
   0  18   2    6.10   11.90
  -1 -18  -2   92.89   17.70
  -1 -18  -2  123.09   21.40
   1 -18   2   98.99   20.30
  -1 -18  -2  103.79   18.80
   1 -18   2   81.99   17.50
   1 -18   2   79.79   14.30
   1  18   2   87.69   20.70
   1  18   2  126.19   22.20
   1  18   2  106.79   24.80
  -1  18  -2   95.09   21.80
  -1  18  -2   81.89   15.40
  -1  18  -2  155.88   26.60
   2 -18   2  109.59   22.30
  -2 -18  -2   83.39   19.40
  -2 -18  -2   75.29   16.80
  -2 -18  -2  110.59   20.50
   2 -18   2   71.39   16.30
  -2  18  -2   95.59   14.90
   2  18   2   68.39   17.30
  -2  18  -2  107.09   21.80
  -2  18  -2   93.09   23.10
   2  18   2  101.69   22.10
   2  18   2   82.59   23.70
   3 -18   2  108.59   20.70
  -3 -18  -2   66.69   20.90
   3 -18   2   86.29   21.20
  -3 -18  -2   71.69   19.20
  -3 -18  -2   76.89   20.30
   3  18   2   51.19   20.20
  -3  18  -2   66.09   21.80
  -3  18  -2   80.89   18.00
   3  18   2   55.19   16.70
   3  18   2   69.29   24.30
   4 -18   2   14.50   15.40
  -4 -18  -2  -28.50   14.20
  -4 -18  -2   17.10   14.50
   4 -18   2   16.60   13.20
  -4 -18  -2   -0.80   13.40
   4  18   2   20.70   19.80
  -4  18  -2   -8.40   12.10
  -4  18  -2   -6.70   14.60
   4  18   2  -19.50   18.80
   4  18   2   16.40   18.30
   5 -18   2   -8.70   20.10
  -5 -18  -2   28.50   21.50
   5 -18   2    4.70   13.00
  -5 -18  -2   36.00   20.50
   5 -18   2    9.70   16.10
   5  18   2    2.10   14.80
  -5  18  -2    8.90   17.10
   5  18   2   -0.80   23.00
  -5  18  -2    2.80   20.70
   5  18   2   19.00   28.60
   5 -19  -2  119.29   27.70
   5 -19  -2  133.69   42.90
  -5 -19   2  127.89   28.40
  -5 -19   2  120.69   26.70
   5  19  -2  158.08   33.90
  -5  19   2   69.19   24.00
  -5  19   2  161.48   31.10
   5  19  -2   90.69   23.80
   4 -19  -2   52.19   24.00
  -4 -19   2  107.49   20.20
  -4 -19   2   86.39   19.80
   4 -19  -2   95.59   17.00
   4  19  -2   91.09   23.80
  -4  19   2   75.69   20.70
   4  19  -2   92.19   28.10
  -4  19   2   94.89   24.90
   3 -19  -2   48.00   16.90
   3 -19  -2   18.80   16.00
  -3 -19   2   40.70   15.10
  -3 -19   2   39.00   15.80
  -3  19   2   -3.70   12.30
   3  19  -2   29.50   23.70
  -3  19   2   38.60   15.90
   3  19  -2   61.09   24.90
  -2 -19   2   24.90   14.80
  -2 -19   2   46.80   19.40
   2 -19  -2   35.70   19.10
  -2 -19   2   33.80   17.70
   2 -19  -2   24.90   16.20
   2  19  -2   23.90   21.70
   2  19  -2   45.50   17.50
  -2  19   2   13.30   20.60
  -2  19   2   73.79   22.60
  -1 -19   2  167.98   22.20
   1 -19  -2  118.89   23.60
  -1 -19   2  114.79   18.40
   1 -19  -2  111.09   15.40
   1 -19  -2   95.89   21.20
  -1 -19   2  149.99   25.20
   1  19  -2   71.69   19.80
  -1  19   2  111.79   22.40
  -1  19   2  143.59   22.80
  -1  19   2  170.48   25.20
   1  19  -2  193.28   27.70
   0 -19  -2   24.40   10.60
   0 -19  -2   -0.80   16.00
   0 -19   2   17.90   15.00
   0 -19  -2    9.60   16.90
   0 -19   2    2.30    9.40
   0 -19   2    8.00   12.10
   0  19   2   -2.90   17.30
   0  19   2   16.80   19.20
   0  19  -2   26.50   18.70
   0  19  -2   27.20   19.80
   0  19   2   20.20   18.00
  -1 -19  -2   88.09   21.60
   1 -19   2  135.39   20.50
   1 -19   2  106.29   21.90
  -1 -19  -2   48.00   19.30
  -1 -19  -2  116.39   17.70
   1 -19   2  122.89   17.00
   1  19   2   77.59   24.00
  -1  19  -2  103.49   16.60
  -1  19  -2   89.99   20.50
   1  19   2  138.99   24.70
  -1  19  -2  143.19   25.50
   1  19   2  131.69   24.80
  -2 -19  -2  115.69   20.10
   2 -19   2   55.09   16.80
  -2 -19  -2  107.29   21.40
  -2 -19  -2   90.99   21.00
   2 -19   2  124.49   23.90
   2  19   2  107.29   28.40
  -2  19  -2   56.39   18.80
  -2  19  -2  120.49   18.60
   2  19   2   70.19   18.80
   2  19   2   93.49   22.40
  -2  19  -2  132.89   24.10
   3 -19   2    4.40   16.90
  -3 -19  -2    8.40   16.10
  -3 -19  -2  -10.60   18.00
  -3 -19  -2    2.80   12.50
   3 -19   2   18.60   15.30
   3  19   2   31.90   17.10
   3  19   2   37.00   15.60
   3  19   2   25.60   26.20
  -3  19  -2   24.90   11.60
  -3  19  -2   11.40   19.70
  -4 -19  -2    3.20   12.00
   4 -19   2  -11.90   19.10
  -4 -19  -2   14.10   14.80
   4 -19   2   -0.70   12.70
  -4 -19  -2    8.20   18.40
   4  19   2    7.80   26.50
   4  19   2  -17.10   21.40
  -4  19  -2    0.90   10.80
  -4  19  -2   -4.20   13.90
   4  19   2   14.00   19.00
  -5 -19  -2   38.20   24.50
   5 -19   2   84.89   21.70
   5 -19   2   66.29   22.70
  -4 -20   2   72.89   24.90
  -4 -20   2   59.79   22.60
   4 -20  -2   42.20   14.60
   4 -20  -2   26.30   17.60
   4  20  -2   47.00   27.20
   4  20  -2   57.09   22.10
  -4  20   2   14.10   17.60
  -4  20   2   12.10   16.70
  -3 -20   2  103.19   19.90
   3 -20  -2  109.59   22.10
  -3 -20   2  127.59   27.10
   3 -20  -2  119.19   19.80
  -3  20   2  100.09   22.00
   3  20  -2   98.19   28.80
   3  20  -2  142.39   31.20
  -3  20   2  137.89   24.30
  -2 -20   2  177.88   25.10
  -2 -20   2  125.19   25.40
   2 -20  -2   97.19   21.80
   2 -20  -2   87.59   24.30
   2  20  -2  181.48   32.70
  -2  20   2  107.59   22.30
   2  20  -2   83.79   22.10
  -2  20   2  122.79   22.80
   1 -20  -2   10.70   18.20
   1 -20  -2   -2.40   11.50
  -1 -20   2   17.10   15.30
  -1 -20   2   -4.00   12.30
   1 -20  -2  -13.80   10.40
  -1 -20   2    3.60   14.30
  -1  20   2    6.60   21.40
  -1  20   2   40.80   20.30
  -1  20   2  -11.10   15.70
   1  20  -2    3.60   14.50
   1  20  -2   18.70   15.30
   0 -20   2   66.49   20.40
   0 -20   2   77.29   14.90
   0 -20  -2   99.59   18.50
   0 -20   2   92.09   19.50
   0 -20  -2   80.79   22.00
   0 -20  -2   46.30   16.40
   0  20   2   66.69   19.10
   0  20   2  102.79   21.10
   0  20   2   83.89   24.20
   0  20  -2   83.59   24.60
   0  20  -2   86.89   24.40
  -1 -20  -2  177.48   26.50
  -1 -20  -2  199.68   25.70
   1 -20   2  201.58   28.10
  -1 -20  -2  180.68   24.70
   1 -20   2  194.38   24.80
   1 -20   2  243.08   28.10
  -1  20  -2  246.88   29.10
  -1  20  -2  195.38   32.10
   1  20   2  213.08   32.80
   1  20   2  242.98   29.60
   1  20   2  240.18   34.90
  -2 -20  -2   47.70   19.50
   2 -20   2   71.59   22.60
  -2 -20  -2   46.80   16.60
  -2 -20  -2   79.69   21.80
   2 -20   2   81.49   18.50
  -2  20  -2   80.89   20.70
   2  20   2   68.99   24.00
   2  20   2   80.19   21.70
   2  20   2   95.49   19.80
  -2  20  -2   68.69   21.60
   3 -20   2   18.90   20.50
   3 -20   2   30.30   19.00
  -3 -20  -2   38.90   19.70
  -3 -20  -2   61.39   20.40
  -3 -20  -2   32.30   20.70
   3  20   2   41.60   21.70
   3  20   2   26.40   20.30
   3  20   2   11.90   17.10
  -3  20  -2   27.70   16.10
  -3  20  -2   25.40   22.50
  -4 -20  -2  -13.60   19.40
   4 -20   2    8.20   21.30
   4 -20   2   17.30   19.30
  -4 -20  -2    8.00   14.80
  -4 -20  -2   12.70   13.10
   4  20   2   16.10   20.60
   4  20   2  -13.90   19.70
  -4  20  -2    5.60   16.00
   4  20   2  -11.00   21.70
  -4  20  -2  -11.30   13.90
   3 -21  -2   15.90   15.00
  -3 -21   2  -15.70   18.70
  -3 -21   2    9.90   15.50
   3 -21  -2   35.90   18.30
  -3  21   2   30.00   17.60
   3  21  -2   49.99   26.10
   3  21  -2   38.80   25.30
  -3  21   2    5.30   16.10
  -2 -21   2   18.50   21.10
   2 -21  -2   26.80   19.80
  -2 -21   2   30.60   18.50
   2 -21  -2   -9.90   11.00
  -2  21   2   37.00   18.00
   2  21  -2    6.00   22.50
  -2  21   2   23.80   23.70
   2  21  -2   27.70   18.60
  -1 -21   2   55.29   18.60
   1 -21  -2   50.29   20.20
   1 -21  -2   10.10   14.20
  -1 -21   2   33.70   16.10
  -1 -21   2   41.30   18.20
  -1  21   2   19.90   16.70
   1  21  -2   48.20   18.80
   1  21  -2   32.50   17.10
  -1  21   2   36.30   23.20
   0 -21  -2  -19.10   17.40
   0 -21   2   -4.50    9.70
   0 -21   2   19.80   17.50
   0 -21   2  -42.90   17.40
   0 -21  -2    2.50   10.70
   0 -21  -2  -24.00   17.50
   0  21   2   17.40   20.10
   0  21   2   41.30   22.90
   0  21  -2   -1.90   13.90
   0  21   2    4.90   19.10
   0  21  -2   -5.70   12.90
  -1 -21  -2   -4.30   13.30
   1 -21   2  -18.50   18.40
   1 -21   2  -26.80   16.40
  -1 -21  -2   14.00   13.90
  -1 -21  -2    7.30   11.50
  -1  21  -2   10.10   16.10
   1  21   2   12.70   16.50
  -1  21  -2   10.20   20.10
   1  21   2   13.00   16.50
   1  21   2   11.30   19.40
   2 -21   2   22.20   20.10
  -2 -21  -2   18.10   17.90
   2 -21   2   16.20   13.30
  -2 -21  -2    4.60   20.10
  -2 -21  -2  -28.20   10.20
   2  21   2   29.30   24.40
   2  21   2   34.90   26.40
  -2  21  -2    6.40   20.70
  -2  21  -2    6.80   13.30
   2  21   2   -0.90   13.80
   3 -21   2   16.30   19.80
  -3 -21  -2   43.50   22.70
   3 -21   2   37.90   23.40
  -3 -21  -2   39.80   16.40
  -3 -21  -2   38.20   20.20
   3  21   2   -2.40   24.50
  -3  21  -2   64.69   20.90
   3  21   2   48.70   28.40
   3  21   2   24.80   21.80
  -2 -22   2   75.39   20.00
   2 -22  -2   34.80   17.10
  -2 -22   2   91.79   22.30
   2 -22  -2   54.69   22.00
  -2  22   2   98.19   27.30
   2  22  -2   55.39   20.80
  -2  22   2   58.89   26.40
   2  22  -2   74.29   28.80
  -1 -22   2   12.40   20.40
  -1 -22   2   15.60   16.90
   1 -22  -2   -9.20   18.30
   1 -22  -2   -5.50   12.70
  -1  22   2   -9.60   15.70
   1  22  -2  -12.60   22.30
  -1  22   2   11.30   21.00
   1  22  -2  -21.30   14.10
   0 -22   2   75.59   18.70
   0 -22   2   79.49   16.20
   0 -22  -2   99.69   24.40
   0 -22   2   95.39   26.40
   0 -22  -2   69.29   19.60
   0 -22  -2  108.09   20.90
   0  22  -2   79.19   21.90
   0  22   2   69.39   20.20
   0  22   2  132.79   27.70
   0  22  -2   88.59   28.20
   0  22   2   80.99   23.00
  -1 -22  -2   86.89   20.90
   1 -22   2   85.09   23.10
  -1 -22  -2   54.89   23.30
  -1 -22  -2   81.19   23.20
   1 -22   2   87.39   25.00
   1  22   2  108.29   31.10
  -1  22  -2   66.99   25.80
  -1  22  -2   97.49   29.40
   1  22   2   56.99   27.60
   1  22   2   60.79   24.80
  -2 -22  -2  311.17   35.20
   2 -22   2  304.87   37.40
   2 -22   2  244.08   30.30
  -2 -22  -2  260.17   34.70
  -2 -22  -2  288.37   33.30
   2  22   2  269.97   37.60
   2  22   2  268.67   40.20
  -2  22  -2  257.87   34.80
   2  22   2  221.78   34.70
  -9   0   3    1.30   18.20
   9   0  -3   21.90   15.90
  -9   0   3  -17.50   19.90
  -9   0   3   14.30   19.90
   9   0  -3   -5.90   23.50
  -8   0   3  -33.20   15.20
  -8   0   3    1.70   15.70
   8   0  -3   -0.40   13.70
   8   0  -3  -11.20   12.40
  -8   0   3  -10.90   17.20
   8   0  -3   11.20   13.20
  -7   0   3    5.40    9.40
  -7   0   3   18.70   12.50
   7   0  -3   -2.70   11.60
  -7   0   3    7.10    9.50
   7   0  -3   17.20    8.60
  -7   0   3    7.30    9.70
   7   0  -3   21.80   15.60
  -6   0   3    4.60    5.10
   6   0  -3   10.80   11.00
  -6   0   3  -10.60    8.20
  -6   0   3   22.30   12.50
   6   0  -3    9.10   12.70
   6   0  -3   14.40    9.40
  -6   0   3   -3.40   11.00
   5   0  -3   -0.10    7.50
  -5   0   3    8.40    9.20
   5   0  -3   -9.00    3.20
   5   0  -3    3.40    5.00
  -5   0   3    5.80    7.50
  -5   0   3   -0.60    6.20
  -5   0   3    2.20    5.60
   5   0  -3   -2.80    2.70
   5   0  -3    4.10    7.10
  -4   0   3   -8.20    7.50
   4   0  -3    1.60    2.00
   4   0  -3    4.00    9.00
   4   0  -3   -2.70    4.30
   4   0  -3   -6.40    7.20
  -4   0   3    3.90    4.70
   4   0  -3   -0.60    2.60
  -4   0   3   -0.90    7.00
  -4   0   3    4.40    7.40
  -3   0   3    1.20    1.20
  -3   0   3   10.90    6.50
  -3   0   3    3.50    4.80
  -3   0   3    5.80    4.20
   3   0  -3    6.60    7.20
   3   0  -3   -1.30    3.40
   3   0  -3    0.90    4.30
   3   0  -3    0.50    1.20
   3   0  -3    2.50    1.50
  -3   0   3   -2.40    5.10
  -2   0   3   -1.90    2.40
  -2   0   3    6.20    3.00
   2   0  -3   -2.50    2.30
   2   0  -3   -0.80    3.60
   2   0  -3    1.00    1.30
   2   0  -3   -2.50    3.00
  -2   0   3   -2.80    3.00
  -2   0   3    0.90    3.20
  -2   0   3    1.10    1.00
  -1   0   3    5.50    2.80
   1   0  -3    3.90    2.10
  -1   0   3    0.70    1.00
  -1   0   3    2.90    2.10
   1   0  -3   -0.60    2.50
  -1   0   3    2.10    2.50
  -1   0   3    9.50    3.20
   1   0  -3    2.50    2.70
   1   0  -3    5.70    1.90
   1   0  -3   -0.90    1.80
   0   0  -3   -1.90    2.10
   0   0   3   -0.50    2.60
   0   0   3    0.40    1.60
   0   0  -3   -0.10    1.50
   0   0  -3   -0.40    2.10
   0   0   3    0.60    2.80
   0   0   3    2.20    2.60
   0   0  -3    0.30    2.10
   0   0   3    0.20    1.20
   0   0  -3    0.20    2.80
   0   0  -3    3.70    1.40
   0   0  -3   -2.10    2.60
   0   0   3    2.00    1.80
   0   0   3    1.90    1.80
   1   0   3    2.90    1.20
   1   0   3   -4.50    2.80
  -1   0  -3    0.90    1.30
  -1   0  -3    4.60    3.60
   1   0   3    0.60    1.50
  -1   0  -3    2.90    2.00
   1   0   3    6.00    3.40
  -1   0  -3   -0.70    3.00
  -1   0  -3   -2.30    3.00
   2   0   3    1.40    1.70
   2   0   3   -4.30    1.70
  -2   0  -3    5.30    3.60
  -2   0  -3   -0.90    2.30
   2   0   3   -0.40    2.30
   2   0   3   14.70    5.60
  -2   0  -3    2.80    3.00
  -2   0  -3    5.00    3.50
   2   0   3   -4.70    6.30
  -3   0  -3    2.00    4.30
  -3   0  -3   -5.00    3.60
   3   0   3    5.80    3.00
   3   0   3    0.10    5.20
  -3   0  -3    1.30    6.20
   3   0   3   -5.50    4.30
  -3   0  -3   -0.20    2.70
  -3   0  -3    2.90    4.30
   3   0   3   -2.20    3.70
   3   0   3   -0.80    3.80
  -4   0  -3   -1.70    6.40
  -4   0  -3   -1.10    3.90
   4   0   3   -3.00    6.50
  -4   0  -3    0.50    7.80
  -4   0  -3   -1.70    7.90
  -4   0  -3   -8.70    7.00
   4   0   3   -6.80    6.70
   4   0   3    4.10    9.10
   4   0   3    4.40    5.10
   5   0   3   18.50   12.60
  -5   0  -3    4.80    7.40
  -5   0  -3    1.20    5.20
  -5   0  -3    3.30    6.40
   5   0   3   -7.50    7.40
  -5   0  -3    8.80    6.80
   5   0   3    6.70    6.60
   5   0   3   16.60    8.50
  -5   0  -3   -2.80    8.00
   6   0   3   13.80   13.30
  -6   0  -3   -1.60    8.30
  -6   0  -3    4.20    7.10
  -6   0  -3    0.60    9.80
   6   0   3  -18.20   13.00
   6   0   3   -1.50    7.70
   6   0   3    4.70    9.40
  -6   0  -3    9.70   12.00
  -6   0  -3    0.90    8.40
   6   0   3   14.00    9.60
  -7   0  -3    8.20   13.40
  -7   0  -3   -9.10   14.40
   7   0   3    7.50   15.80
   7   0   3    1.60   12.00
  -7   0  -3   -0.70   11.10
   7   0   3   11.80   13.10
  -8   0  -3   -3.90   12.70
  -8   0  -3    4.40   12.70
  -8   0  -3  -25.70   15.30
   8   0   3  -31.00   18.40
   8   0   3    1.60   17.20
   8   0   3  -19.00   16.60
  -9   0  -3    2.10   20.00
   9   0   3  -18.10   20.40
   9   0   3  -35.10   22.00
   9  -1  -3  -13.00   15.30
  -9  -1   3   23.30   20.10
   9  -1  -3    3.10   15.10
  -9  -1   3    1.20   14.90
  -9  -1   3    2.80   13.30
  -9   1   3   41.90   22.90
   9   1  -3    1.90   14.20
  -9   1   3   29.50   20.70
   9   1  -3   46.90   26.60
  -9   1   3  -29.80   16.20
   9   1  -3  -26.70   22.70
   8  -1  -3  106.99   21.60
  -8  -1   3  132.19   22.10
  -8  -1   3   93.29   20.10
   8  -1  -3  128.29   21.40
  -8  -1   3  104.29   22.00
   8  -1  -3  168.08   27.00
  -8   1   3   97.79   17.20
   8   1  -3  162.78   26.50
   8   1  -3  146.49   25.60
  -8   1   3  160.28   24.60
  -8   1   3  106.49   20.90
  -7  -1   3   -8.80    7.90
   7  -1  -3   14.50   15.10
  -7  -1   3    5.50   13.50
  -7  -1   3    0.60   10.80
   7  -1  -3    7.50   11.50
  -7  -1   3   -0.50    9.20
   7  -1  -3    4.50   11.70
   7   1  -3   17.20   17.20
  -7   1   3    2.50    9.80
   7   1  -3   -6.80    9.10
  -7   1   3  -10.60   14.90
  -7   1   3    3.60   12.50
   7   1  -3   -3.20    9.90
  -6  -1   3  725.03   44.20
   6  -1  -3  768.62   42.60
  -6  -1   3  772.22   46.20
   6  -1  -3  747.63   48.20
  -6  -1   3  733.33   39.40
  -6  -1   3  839.22   44.50
   6  -1  -3  850.31   51.99
   6   1  -3  749.82   47.30
   6   1  -3  784.42   48.50
  -6   1   3  747.33   38.50
  -6   1   3  781.92   45.10
   6   1  -3  819.62   42.90
  -6   1   3  823.72   47.20
  -6   1   3  747.93   44.70
  -5  -1   3   13.80   11.10
  -5  -1   3    2.50    3.50
   5  -1  -3   -0.50    3.10
   5  -1  -3   -2.20   10.60
   5  -1  -3   20.00    8.10
  -5  -1   3    0.00    6.50
   5  -1  -3    1.30    2.60
  -5  -1   3   -3.50    8.70
  -5  -1   3    5.10    6.30
   5  -1  -3   -2.40    6.50
   5   1  -3    5.60    4.90
   5   1  -3    9.00    7.10
   5   1  -3    3.60   10.70
  -5   1   3  -12.10    9.50
  -5   1   3    2.70    6.60
   5   1  -3   -1.30    5.80
  -5   1   3   21.60    9.80
  -5   1   3   -4.70    4.80
  -4  -1   3   35.10    7.60
   4  -1  -3   18.40    7.00
  -4  -1   3   22.50    5.30
  -4  -1   3   10.10    8.40
  -4  -1   3   20.20    3.40
   4  -1  -3   34.30    7.50
   4  -1  -3   18.40    7.90
   4  -1  -3   22.00    2.90
  -4  -1   3   25.70    8.10
   4  -1  -3   22.10    2.50
  -4   1   3   23.20    5.50
   4   1  -3   23.90    6.20
   4   1  -3   18.10    8.40
  -4   1   3   25.80    8.50
   4   1  -3   28.40    4.00
  -4   1   3   16.00    8.60
   4   1  -3   20.10    4.60
   4   1  -3   14.30    9.30
  -4   1   3   15.30    6.60
  -3  -1   3  345.57   15.90
   3  -1  -3  361.66   23.30
  -3  -1   3  276.77   19.50
  -3  -1   3  341.07   19.40
  -3  -1   3  318.17   17.90
   3  -1  -3  325.77   19.00
  -3  -1   3  370.56   22.10
   3  -1  -3  351.06   21.50
  -3   1   3  367.86   21.00
  -3   1   3  290.67   21.00
   3   1  -3  332.57   17.50
  -3   1   3  360.66   20.70
   3   1  -3  328.07   15.80
   3   1  -3  344.57   23.50
   3   1  -3  343.17   21.50
   3   1  -3  321.27   16.70
  -3   1   3  324.77   17.90
   2  -1  -3 6966.50  289.77
  -2  -1   3 6965.30  291.57
  -2  -1   3 6760.22  287.87
  -2  -1   3 7050.89  291.67
  -2  -1   3 6963.80  290.87
  -2  -1   3 6538.95  288.17
   2  -1  -3 6912.91  292.17
   2  -1  -3 7044.60  292.87
  -2   1   3 7005.70  291.17
   2   1  -3 6764.22  288.07
   2   1  -3 7080.29  293.27
   2   1  -3 6931.21  291.57
   2   1  -3 6924.61  288.07
  -2   1   3 6943.81  291.97
  -2   1   3 6879.71  290.37
  -2   1   3 6972.10  291.47
   1  -1  -3  602.64   27.70
  -1  -1   3  593.14   27.50
  -1  -1   3  594.94   29.00
   1  -1  -3  608.74   27.90
  -1  -1   3  590.24   26.30
   1  -1  -3  598.94   29.10
   1  -1  -3  626.94   29.40
   1  -1  -3  594.94   27.50
  -1  -1   3  643.04   29.00
  -1  -1   3  602.94   28.20
   1   1  -3  590.14   26.10
   1   1  -3  572.44   29.60
   1   1  -3  582.24   27.60
  -1   1   3  581.04   29.10
   1   1  -3  551.24   29.40
   1   1  -3  601.24   28.80
  -1   1   3  579.54   26.40
  -1   1   3  662.63   28.40
  -1   1   3  574.94   27.40
  -1   1   3  625.74   29.60
  -1   1   3  593.44   27.80
   0  -1  -3 1646.54   70.09
   0  -1   3 1631.44   69.39
   0  -1  -3 1610.34   70.29
   0  -1   3 1626.04   71.59
   0  -1   3 1554.34   71.59
   0  -1  -3 1573.54   68.29
   0  -1  -3 1584.14   70.59
   0  -1  -3 1631.54   71.09
   0  -1   3 1605.94   69.99
   0  -1  -3 1632.34   70.09
   0  -1  -3 1529.75   71.49
   0  -1   3 1645.04   69.49
   0   1  -3 1635.14   69.39
   0   1   3 1650.03   71.89
   0   1   3 1548.74   70.19
   0   1  -3 1653.73   70.19
   0   1   3 1637.04   69.99
   0   1   3 1654.53   68.29
   0   1   3 1687.43   70.79
   0   1  -3 1642.84   71.29
   0   1  -3 1623.44   70.59
   0   1  -3 1617.54   69.49
   0   1   3 1619.64   70.89
   0   1   3 1622.84   72.39
   1  -1   3  985.60   45.50
   1  -1   3  958.40   42.90
  -1  -1  -3  963.60   43.60
  -1  -1  -3  997.90   44.80
   1  -1   3 1015.70   47.10
  -1  -1  -3  994.20   44.50
   1  -1   3  990.70   41.70
  -1  -1  -3  966.90   44.60
  -1  -1  -3 1004.80   40.90
  -1   1  -3 1013.60   44.70
   1   1   3  935.21   41.00
   1   1   3  974.00   43.70
   1   1   3  955.60   47.10
  -1   1  -3  953.30   42.70
  -1   1  -3  968.50   44.70
  -1   1  -3  905.21   41.90
  -1   1  -3  995.00   44.00
   1   1   3  982.90   43.60
   1   1   3 1014.70   46.50
  -2  -1  -3 2180.68   93.99
  -2  -1  -3 2160.78   93.09
  -2  -1  -3 2175.08   94.19
  -2  -1  -3 1818.12   92.49
   2  -1   3 2096.59   94.69
   2  -1   3 2036.00   92.29
   2  -1   3 2090.99   89.89
  -2  -1  -3 2154.18   94.49
   2  -1   3 2170.18   90.69
   2  -1   3 2130.79   96.89
   2  -1   3 2246.58   97.49
  -2  -1  -3 2205.08   91.49
   2   1   3 2107.79   92.89
   2   1   3 2245.18   97.89
   2   1   3 2174.58   91.49
   2   1   3 2283.07   96.59
  -2   1  -3 2234.78   94.49
  -2   1  -3 2218.18   94.19
   2   1   3 2100.09   91.29
  -2   1  -3 2157.18   92.39
  -2   1  -3 2183.48   94.09
   3  -1   3 1441.96   63.29
   3  -1   3 1426.76   66.59
  -3  -1  -3 1413.36   66.39
  -3  -1  -3 1490.55   66.29
   3  -1   3 1378.36   62.19
   3  -1   3 1473.25   70.39
  -3  -1  -3 1505.15   65.79
  -3  -1  -3 1454.55   66.69
  -3  -1  -3 1381.36   64.19
   3  -1   3 1382.56   69.59
  -3  -1  -3 1460.25   63.19
   3   1   3 1511.35   71.19
   3   1   3 1468.45   68.29
  -3   1  -3 1488.35   66.49
  -3   1  -3 1442.26   66.59
  -3   1  -3 1442.46   65.29
   3   1   3 1458.85   70.09
  -3   1  -3 1432.76   61.89
  -3   1  -3 1459.95   66.49
   3   1   3 1401.46   65.09
  -4  -1  -3 1690.43   77.49
  -4  -1  -3 1626.14   76.79
  -4  -1  -3 1694.03   75.99
  -4  -1  -3 1715.13   76.49
   4  -1   3 1613.24   77.09
  -4  -1  -3 1632.84   77.29
   4  -1   3 1707.33   81.19
  -4  -1  -3 1572.54   73.29
   4  -1   3 1702.23   81.59
   4  -1   3 1691.63   74.59
  -4   1  -3 1676.33   76.99
   4   1   3 1653.63   81.99
  -4   1  -3 1708.03   77.79
   4   1   3 1590.64   78.49
  -4   1  -3 1613.34   76.79
   4   1   3 1737.13   82.79
   4   1   3 1732.63   76.59
  -4   1  -3 1601.64   72.29
  -4   1  -3 1711.53   76.69
  -5  -1  -3  128.39   16.30
   5  -1   3  125.39   18.90
   5  -1   3  139.59   13.70
  -5  -1  -3  121.59   16.20
  -5  -1  -3  121.89   15.50
   5  -1   3  120.99   14.70
  -5  -1  -3  115.59   11.60
   5  -1   3  154.08   21.00
  -5  -1  -3  139.79   14.10
  -5   1  -3  114.19   14.00
   5   1   3  144.59   20.70
   5   1   3  111.29   19.00
   5   1   3  116.99   14.80
  -5   1  -3  117.39   14.30
  -5   1  -3  117.99   10.60
  -5   1  -3  126.39   15.60
  -5   1  -3   99.09   13.80
   5   1   3  116.89   15.20
   6  -1   3   16.80   14.30
  -6  -1  -3    0.90    8.10
  -6  -1  -3   -3.80    8.20
  -6  -1  -3   -3.40   10.90
   6  -1   3   -0.60   10.20
   6  -1   3   17.10    9.20
   6  -1   3    1.60    8.70
   6  -1   3   12.20    7.70
  -6  -1  -3  -10.20    9.40
  -6  -1  -3    5.00    7.60
   6   1   3   -1.90    9.80
  -6   1  -3   -1.90    9.90
  -6   1  -3    7.30   12.40
   6   1   3    0.10   14.20
  -6   1  -3   -0.40    8.80
   6   1   3   20.00   13.90
   6   1   3   -3.60   10.00
   6   1   3    9.90    8.60
  -6   1  -3   -4.80    6.00
   7  -1   3  309.47   32.90
   7  -1   3  393.26   38.40
   7  -1   3  313.47   35.40
  -7  -1  -3  356.26   31.00
  -7  -1  -3  291.27   27.00
  -7  -1  -3  347.57   31.70
  -7  -1  -3  318.57   29.90
  -7   1  -3  376.16   30.50
  -7   1  -3  257.27   28.30
  -7   1  -3  273.57   29.40
   7   1   3  414.76   36.80
   7   1   3  291.77   32.40
   7   1   3  349.17   36.30
   7   1   3  322.27   29.80
  -8  -1  -3  127.59   21.00
  -8  -1  -3  143.89   21.50
   8  -1   3  185.58   30.70
   8  -1   3   93.49   23.00
   8  -1   3  104.99   28.00
  -8  -1  -3  140.09   23.20
  -8   1  -3  152.28   24.00
  -8   1  -3  142.19   22.20
   8   1   3  127.19   26.10
  -8   1  -3  147.89   26.40
   8   1   3  159.78   26.20
   8   1   3  156.08   29.90
   9  -1   3  -18.50   20.30
   9   1   3   14.40   23.50
  -9  -2   3   34.10   15.30
  -9  -2   3   35.80   23.50
[truncated: 995,642 more chars]
